# Supplementary material for: Expanding the Averievite Family, (MX)Cu5O2(T5+O4)2 (T5+ = P, V; M = K, Rb, Cs, Cu; X = Cl, Br): Synthesis and Single-Crystal X-ray Diffraction Study
Source: Molecules. 2021 Mar 24;26(7):1833. doi: 10.3390/molecules26071833 (PMC8036531; doi:10.3390/molecules26071833)
Supplement: Supplementary file 1 [file molecules-26-01833-s001.zip]

Archive with 25 entries (24 files):
- Compound_2.cif
- __MACOSX/
- __MACOSX/._Compound_2.cif
- Compound_3.cif
- __MACOSX/._Compound_3.cif
- Compound_1.cif
- __MACOSX/._Compound_1.cif
- Compound_4.cif
- __MACOSX/._Compound_4.cif
- Compound_5.cif
- __MACOSX/._Compound_5.cif
- Compound_6.cif
- __MACOSX/._Compound_6.cif
- Compound_2.pdf
- __MACOSX/._Compound_2.pdf
- Compound_3.pdf
- __MACOSX/._Compound_3.pdf
- Compound_1.pdf
- __MACOSX/._Compound_1.pdf
- Compound_4.pdf
- __MACOSX/._Compound_4.pdf
- Compound_5.pdf
- __MACOSX/._Compound_5.pdf
- Compound_6.pdf
- __MACOSX/._Compound_6.pdf
