# Supplementary material for: Expanding the Averievite Family, (MX)Cu5O2(T5+O4)2 (T5+ = P, V; M = K, Rb, Cs, Cu; X = Cl, Br): Synthesis and Single-Crystal X-ray Diffraction Study
Source: Molecules. 2021 Mar 24;26(7):1833. doi: 10.3390/molecules26071833 (PMC8036531; doi:10.3390/molecules26071833)
Supplement: Supplementary file 1 [file molecules-26-01833-s001.zip › Compound_2.cif]

data_averievite-VCsCl
_audit_creation_date               2020-12-02
_audit_creation_method
;
Olex2 1.2
(compiled 2018.05.29 svn.r3508 for OlexSys, GUI svn.r5506)
;
_shelxl_version_number             2014/6
_audit_contact_author_address      ?
_audit_contact_author_email        ?
_audit_contact_author_name         ''
_audit_contact_author_phone        ?
_publ_contact_author_id_orcid      ?
_publ_section_references
;
Dolomanov, O.V., Bourhis, L.J., Gildea, R.J, Howard, J.A.K. & Puschmann, H.
 (2009), J. Appl. Cryst. 42, 339-341.

Sheldrick, G.M. (2015). Acta Cryst. C71, 3-8.
;
_chemical_name_common              ?
_chemical_name_systematic          ?
_chemical_formula_moiety           '0.25(Cl3 Cs4.02 Cu20 O40 V8), 0.25(Cl)'
_chemical_formula_sum              'Cl Cs Cu5 O10 V2'
_chemical_formula_weight           748.60
_chemical_melting_point            ?
_chemical_oxdiff_formula           'Cs1 Cl1 V2 O10 Cu5'
loop_
  _atom_type_symbol
  _atom_type_description
  _atom_type_scat_dispersion_real
  _atom_type_scat_dispersion_imag
  _atom_type_scat_source
 'Cl' 'Cl' 0.1484 0.1585 'International Tables Vol C Tables 4.2.6.8 and 6.1.1.4'
 'Cs' 'Cs' -0.3680 2.1192
 'International Tables Vol C Tables 4.2.6.8 and 6.1.1.4'
 'Cu' 'Cu' 0.3201 1.2651 'International Tables Vol C Tables 4.2.6.8 and 6.1.1.4'
 'O' 'O' 0.0106 0.0060 'International Tables Vol C Tables 4.2.6.8 and 6.1.1.4'
 'V' 'V' 0.3005 0.5294 'International Tables Vol C Tables 4.2.6.8 and 6.1.1.4'

_shelx_space_group_comment
;
The symmetry employed for this shelxl refinement is uniquely defined
by the following loop, which should always be used as a source of
symmetry information in preference to the above space-group names.
They are only intended as comments.
;
_space_group_crystal_system        'trigonal'
_space_group_IT_number             147
_space_group_name_H-M_alt          'P -3'
_space_group_name_Hall             '-P 3'
loop_
  _space_group_symop_operation_xyz
 'x, y, z'
 '-y, x-y, z'
 '-x+y, -x, z'
 '-x, -y, -z'
 'y, -x+y, -z'
 'x-y, x, -z'

_cell_length_a                     12.7249(4)
_cell_length_b                     12.7249(4)
_cell_length_c                     8.3767(2)
_cell_angle_alpha                  90
_cell_angle_beta                   90
_cell_angle_gamma                  120
_cell_volume                       1174.66(8)
_cell_formula_units_Z              4.00002
_cell_measurement_reflns_used      3742
_cell_measurement_temperature      296(2)
_cell_measurement_theta_max        36.1670
_cell_measurement_theta_min        2.4310
_shelx_estimated_absorpt_T_max     0.547
_shelx_estimated_absorpt_T_min     0.069
_exptl_absorpt_coefficient_mu      13.733
_exptl_absorpt_correction_T_max    1.00000
_exptl_absorpt_correction_T_min    0.32869
_exptl_absorpt_correction_type     multi-scan
_exptl_absorpt_process_details     ?
_exptl_absorpt_special_details     ?
_exptl_crystal_colour              black
_exptl_crystal_colour_primary      black
_exptl_crystal_density_diffrn      4.233
_exptl_crystal_density_meas        ?
_exptl_crystal_density_method      ?
_exptl_crystal_description         hexagonal
_exptl_crystal_F_000               1373
_exptl_crystal_size_max            0.42
_exptl_crystal_size_mid            0.4
_exptl_crystal_size_min            0.05
_exptl_transmission_factor_max     ?
_exptl_transmission_factor_min     ?
_diffrn_reflns_av_R_equivalents    0.0223
_diffrn_reflns_av_unetI/netI       0.0135
_diffrn_reflns_Laue_measured_fraction_full  1.000
_diffrn_reflns_Laue_measured_fraction_max  1.000
_diffrn_reflns_limit_h_max         16
_diffrn_reflns_limit_h_min         -16
_diffrn_reflns_limit_k_max         12
_diffrn_reflns_limit_k_min         -14
_diffrn_reflns_limit_l_max         10
_diffrn_reflns_limit_l_min         -10
_diffrn_reflns_number              6203
_diffrn_reflns_point_group_measured_fraction_full  1.000
_diffrn_reflns_point_group_measured_fraction_max  1.000
_diffrn_reflns_theta_full          25.242
_diffrn_reflns_theta_max           27.467
_diffrn_reflns_theta_min           1.848
_diffrn_ambient_temperature        296(2)
_diffrn_detector                   'CCD plate'
_diffrn_detector_area_resol_mean   ?
_diffrn_measured_fraction_theta_full  1.000
_diffrn_measured_fraction_theta_max  1.000
_diffrn_measurement_details
;
List of Runs (angles in degrees, time in seconds):

  # Type    Start    End  Width  t~exp~   \w     \q     \k     \f   Frames
--------------------------------------------------------------------------
  1  \f     20.15 322.15   1.00   30.00 -98.65 -34.00 -40.00    --   302
;
_diffrn_measurement_device         'abstract diffractometer'
_diffrn_measurement_device_type    'Bruker APEX II DUO'
_diffrn_measurement_method         '\f scans'
_diffrn_orient_matrix_type        
 'CrysAlisPro convention (1999,Acta A55,543-557)'
_diffrn_orient_matrix_UB_11        -0.0075319000
_diffrn_orient_matrix_UB_12        0.0138451000
_diffrn_orient_matrix_UB_13        0.0797390000
_diffrn_orient_matrix_UB_21        0.0623324000
_diffrn_orient_matrix_UB_22        0.0448973000
_diffrn_orient_matrix_UB_23        0.0032065000
_diffrn_orient_matrix_UB_31        -0.0141714000
_diffrn_orient_matrix_UB_32        0.0439836000
_diffrn_orient_matrix_UB_33        -0.0283168000
_diffrn_radiation_monochromator    graphite
_diffrn_radiation_probe            x-ray
_diffrn_radiation_type             MoK\a
_diffrn_radiation_wavelength       0.71073
_diffrn_source                     'fine-focus sealed X-ray tube'
_diffrn_source_type                'Enhance (Mo) X-ray Source'
_reflns_Friedel_coverage           0.000
_reflns_Friedel_fraction_full      .
_reflns_Friedel_fraction_max       .
_reflns_number_gt                  1371
_reflns_number_total               1810
_reflns_odcompleteness_completeness  97.28
_reflns_odcompleteness_iscentric   1
_reflns_odcompleteness_theta       36.16
_reflns_special_details
;
 Reflections were merged by SHELXL according to the crystal
 class for the calculation of statistics and refinement.
 
 _reflns_Friedel_fraction is defined as the number of unique
 Friedel pairs measured divided by the number that would be
 possible theoretically, ignoring centric projections and
 systematic absences.
;
_reflns_threshold_expression       'I > 2\s(I)'
_computing_cell_refinement         'CrysAlisPro 1.171.40.53 (Rigaku OD, 2019)'
_computing_data_collection         'CrysAlisPro 1.171.40.53 (Rigaku OD, 2019)'
_computing_data_reduction          'CrysAlisPro 1.171.40.53 (Rigaku OD, 2019)'
_computing_molecular_graphics      'Olex2 (Dolomanov et al., 2009)'
_computing_publication_material    'Olex2 (Dolomanov et al., 2009)'
_computing_structure_refinement    'ShelXL (Sheldrick, 2015)'
_computing_structure_solution      ?
_refine_diff_density_max           1.294
_refine_diff_density_min           -0.909
_refine_diff_density_rms           0.148
_refine_ls_extinction_coef         .
_refine_ls_extinction_method       none
_refine_ls_goodness_of_fit_ref     1.106
_refine_ls_hydrogen_treatment      undef
_refine_ls_matrix_type             full
_refine_ls_number_parameters       134
_refine_ls_number_reflns           1810
_refine_ls_number_restraints       0
_refine_ls_R_factor_all            0.0419
_refine_ls_R_factor_gt             0.0332
_refine_ls_restrained_S_all        1.106
_refine_ls_shift/su_max            0.001
_refine_ls_shift/su_mean           0.000
_refine_ls_structure_factor_coef   Fsqd
_refine_ls_weighting_details      
 'w=1/[\s^2^(Fo^2^)+(0.0391P)^2^+2.7170P] where P=(Fo^2^+2Fc^2^)/3'
_refine_ls_weighting_scheme        calc
_refine_ls_wR_factor_gt            0.0944
_refine_ls_wR_factor_ref           0.1011
_refine_special_details            ?
_olex2_refinement_description
;
1. Others
 Fixed Sof: Cs1(0.16667)
;
_atom_sites_solution_hydrogens     .
_atom_sites_solution_primary       dual
_atom_sites_solution_secondary     ?
loop_
  _atom_site_label
  _atom_site_type_symbol
  _atom_site_fract_x
  _atom_site_fract_y
  _atom_site_fract_z
  _atom_site_U_iso_or_equiv
  _atom_site_adp_type
  _atom_site_occupancy
  _atom_site_site_symmetry_order
  _atom_site_calc_flag
  _atom_site_refinement_flags_posn
  _atom_site_refinement_flags_adp
  _atom_site_refinement_flags_occupancy
  _atom_site_disorder_assembly
  _atom_site_disorder_group
 Cs1 Cs 1.0000 1.0000 0.04964(19) 0.0577(5) Uani 0.5 3 d S T P . .
 Cs2A Cs 0.5136(11) 0.5078(16) 0.000(6) 0.078(7) Uani 0.28(2) 1 d . . . . .
 Cs2B Cs 0.5031(9) 0.5023(8) 0.0675(13) 0.036(2) Uani 0.22(2) 1 d . . . . .
 Cu1 Cu 0.3333 0.6667 -0.22893(9) 0.0178(2) Uani 1 3 d S T P . .
 Cu2 Cu 0.66666(4) 0.82789(4) 0.22890(6) 0.01618(16) Uani 1 1 d . . . . .
 Cu3 Cu 0.74703(6) 0.99402(4) 0.50011(5) 0.0300(2) Uani 1 1 d . . . . .
 Cu4 Cu 0.49990(4) 0.74031(5) 0.49984(6) 0.02623(18) Uani 1 1 d . . . . .
 V1 V 0.66663(5) 0.82796(5) -0.19409(7) 0.01005(17) Uani 1 1 d . . . . .
 V2 V 0.3333 0.6667 0.19382(12) 0.0118(2) Uani 1 3 d S T P . .
 Cl1 Cl 1.0000 1.0000 0.5000 0.0503(8) Uani 1 6 d S T P . .
 Cl2 Cl 0.5000 0.5000 0.5000 0.0506(5) Uani 1 2 d S T P . .
 O1 O 0.7378(3) 0.9752(3) -0.2619(3) 0.0297(7) Uani 1 1 d . . . . .
 O2 O 0.7563(3) 1.0131(2) 0.2625(3) 0.0282(7) Uani 1 1 d . . . . .
 O3 O 0.5188(3) 0.7509(3) -0.2621(4) 0.0280(7) Uani 1 1 d . . . . .
 O4 O 0.6669(2) 0.8276(3) 0.0049(4) 0.0221(7) Uani 1 1 d . . . . .
 O5 O 0.3333 0.6667 -0.0053(6) 0.0242(11) Uani 1 3 d S T P . .
 O6 O 0.4809(3) 0.7325(3) 0.2620(4) 0.0272(7) Uani 1 1 d . . . . .
 O7 O 0.3333 0.6667 0.5429(5) 0.0136(8) Uani 1 3 d S T P . .
 O8 O 0.6667(2) 0.8275(2) 0.4564(3) 0.0119(5) Uani 1 1 d . . . . .

loop_
  _atom_site_aniso_label
  _atom_site_aniso_U_11
  _atom_site_aniso_U_22
  _atom_site_aniso_U_33
  _atom_site_aniso_U_23
  _atom_site_aniso_U_13
  _atom_site_aniso_U_12
 Cs1 0.0400(4) 0.0400(4) 0.0929(16) 0.000 0.000 0.02002(19)
 Cs2A 0.032(4) 0.037(4) 0.16(2) 0.002(4) -0.002(6) 0.011(4)
 Cs2B 0.032(2) 0.0242(17) 0.054(5) -0.0004(10) -0.0009(11) 0.0144(12)
 Cu1 0.0233(3) 0.0233(3) 0.0066(4) 0.000 0.000 0.01166(14)
 Cu2 0.0232(3) 0.0198(3) 0.0064(3) 0.00003(15) -0.00004(16) 0.0114(2)
 Cu3 0.0570(4) 0.0102(3) 0.0087(3) -0.00042(17) -0.0002(2) 0.0062(2)
 Cu4 0.0141(3) 0.0465(4) 0.0085(3) 0.0001(2) 0.00047(17) 0.0080(2)
 V1 0.0137(3) 0.0109(3) 0.0064(3) 0.00004(19) -0.0001(2) 0.0068(2)
 V2 0.0146(3) 0.0146(3) 0.0061(5) 0.000 0.000 0.00731(16)
 Cl1 0.0535(13) 0.0535(13) 0.044(2) 0.000 0.000 0.0268(6)
 Cl2 0.0656(13) 0.0427(11) 0.0435(12) -0.0003(8) -0.0007(9) 0.0271(10)
 O1 0.053(2) 0.0114(13) 0.0133(14) -0.0018(11) -0.0007(14) 0.0072(14)
 O2 0.051(2) 0.0118(13) 0.0104(13) 0.0000(10) -0.0001(13) 0.0066(13)
 O3 0.0176(14) 0.0458(19) 0.0109(15) -0.0004(12) 0.0005(11) 0.0087(13)
 O4 0.0319(17) 0.0280(15) 0.0067(14) 0.0004(10) -0.0004(10) 0.0153(13)
 O5 0.0333(18) 0.0333(18) 0.006(2) 0.000 0.000 0.0167(9)
 O6 0.0132(13) 0.0463(19) 0.0118(15) 0.0008(12) 0.0020(10) 0.0072(13)
 O7 0.0160(13) 0.0160(13) 0.009(2) 0.000 0.000 0.0080(6)
 O8 0.0139(12) 0.0147(12) 0.0090(13) 0.0005(9) 0.0000(8) 0.0087(10)

_geom_special_details
;
 All esds (except the esd in the dihedral angle between two l.s. planes)
 are estimated using the full covariance matrix.  The cell esds are taken
 into account individually in the estimation of esds in distances, angles
 and torsion angles; correlations between esds in cell parameters are only
 used when they are defined by crystal symmetry.  An approximate (isotropic)
 treatment of cell esds is used for estimating esds involving l.s. planes.
;
loop_
  _geom_bond_atom_site_label_1
  _geom_bond_atom_site_label_2
  _geom_bond_distance
  _geom_bond_site_symmetry_2
  _geom_bond_publ_flag
 Cs1 Cs1 0.832(3) 4_775 ?
 Cs1 O1 3.653(4) 5_565 ?
 Cs1 O1 3.653(4) 4_775 ?
 Cs1 O1 3.653(4) 6_655 ?
 Cs1 O2 3.653(4) . ?
 Cs1 O2 3.653(4) 3_675 ?
 Cs1 O2 3.653(4) 2_765 ?
 Cs1 O4 3.691(3) 3_675 ?
 Cs1 O4 3.691(3) . ?
 Cs1 O4 3.700(3) 4_775 ?
 Cs1 O4 3.691(3) 2_765 ?
 Cs1 O4 3.700(3) 6_655 ?
 Cs2A Cs2A 0.30(2) 4_665 ?
 Cs2A Cs2B 0.57(5) . ?
 Cs2A Cs2B 0.60(5) 4_665 ?
 Cs2A O1 3.76(3) 6_655 ?
 Cs2A O2 3.76(3) 6_655 ?
 Cs2A O3 3.77(4) . ?
 Cs2A O4 3.700(18) 4_665 ?
 Cs2A O4 3.590(12) 6_655 ?
 Cs2A O4 3.525(18) . ?
 Cs2A O5 3.74(2) . ?
 Cs2A O5 3.61(2) 4_665 ?
 Cs2A O6 3.79(4) . ?
 Cs2B Cs2A 0.60(5) 4_665 ?
 Cs2B Cs2B 1.13(2) 4_665 ?
 Cs2B Cl2 3.623(11) . ?
 Cs2B O1 3.555(11) 6_655 ?
 Cs2B O2 3.606(11) 3_565 ?
 Cs2B O3 3.654(10) 6_655 ?
 Cs2B O3 3.495(9) 4_665 ?
 Cs2B O4 3.686(9) 4_665 ?
 Cs2B O4 3.623(9) . ?
 Cs2B O6 3.691(10) 3_565 ?
 Cs2B O6 3.485(8) . ?
 Cu1 Cs2A 4.09(3) 6 ?
 Cu1 Cs2B 3.907(8) 4_665 ?
 Cu1 Cs2B 3.907(8) 6 ?
 Cu1 Cs2B 3.907(8) 5_565 ?
 Cu1 Cu4 2.9234(8) 2_664 ?
 Cu1 Cu4 2.9234(8) 3_564 ?
 Cu1 Cu4 2.9234(8) 1_554 ?
 Cu1 O3 2.066(3) 3_565 ?
 Cu1 O3 2.066(3) 2_665 ?
 Cu1 O3 2.066(3) . ?
 Cu1 O5 1.874(5) . ?
 Cu1 O7 1.911(5) 1_554 ?
 Cu2 Cs2B 4.003(10) 2_665 ?
 Cu2 Cu3 2.9240(6) 6_656 ?
 Cu2 Cu3 2.9179(6) . ?
 Cu2 Cu4 2.9208(7) . ?
 Cu2 O1 2.069(3) 6_655 ?
 Cu2 O2 2.061(3) . ?
 Cu2 O4 1.876(3) . ?
 Cu2 O6 2.066(3) . ?
 Cu2 O8 1.906(3) . ?
 Cu3 Cu2 2.9240(6) 5_566 ?
 Cu3 O1 2.004(3) 1_556 ?
 Cu3 O2 2.001(3) . ?
 Cu3 O8 1.875(2) 5_566 ?
 Cu3 O8 1.871(2) . ?
 Cu4 Cu1 2.9234(8) 1_556 ?
 Cu4 O3 2.005(3) 1_556 ?
 Cu4 O6 2.003(3) . ?
 Cu4 O7 1.8747(10) . ?
 Cu4 O8 1.874(2) . ?
 V1 Cs1 3.8685(7) 4_775 ?
 V1 Cs2A 3.93(2) 5_565 ?
 V1 Cs2A 4.04(3) 4_665 ?
 V1 Cs2B 3.848(10) 5_565 ?
 V1 Cs2B 3.792(9) 4_665 ?
 V1 O1 1.720(3) . ?
 V1 O2 1.731(3) 6_655 ?
 V1 O3 1.726(3) . ?
 V1 O4 1.667(3) . ?
 V2 Cs2A 3.96(3) 4_665 ?
 V2 Cs2A 4.08(3) 2_665 ?
 V2 Cs2A 4.08(3) 3_565 ?
 V2 Cs2A 3.96(3) 5_565 ?
 V2 Cs2A 3.96(3) 6 ?
 V2 Cs2B 3.831(7) 3_565 ?
 V2 Cs2B 3.831(7) 2_665 ?
 V2 O5 1.668(5) . ?
 V2 O6 1.727(3) 2_665 ?
 V2 O6 1.727(3) . ?
 V2 O6 1.727(3) 3_565 ?
 Cl1 Cs1 3.7725(16) 4_776 ?
 Cl2 Cs2B 3.623(11) 4_666 ?
 O1 Cs1 3.653(4) 4_775 ?
 O1 Cs2A 3.76(3) 5_565 ?
 O1 Cs2B 3.555(11) 5_565 ?
 O1 Cu2 2.069(3) 5_565 ?
 O1 Cu3 2.004(3) 1_554 ?
 O2 Cs2A 3.76(3) 5_565 ?
 O2 Cs2B 3.606(11) 2_665 ?
 O2 V1 1.731(3) 5_565 ?
 O3 Cs2A 3.80(3) 4_665 ?
 O3 Cs2B 3.654(10) 5_565 ?
 O3 Cs2B 3.496(9) 4_665 ?
 O3 Cu4 2.005(3) 1_554 ?
 O4 Cs1 3.700(3) 4_775 ?
 O4 Cs2A 3.700(18) 4_665 ?
 O4 Cs2A 3.590(12) 5_565 ?
 O4 Cs2B 3.686(9) 4_665 ?
 O4 Cs2B 3.755(11) 5_565 ?
 O4 Cs2B 3.810(11) 2_665 ?
 O5 Cs2A 3.61(2) 5_565 ?
 O5 Cs2A 3.74(2) 2_665 ?
 O5 Cs2A 3.61(2) 4_665 ?
 O5 Cs2A 3.61(2) 6 ?
 O5 Cs2B 3.702(7) 5_565 ?
 O5 Cs2B 3.732(7) 3_565 ?
 O5 Cs2B 3.702(7) 6 ?
 O5 Cs2B 3.702(7) 4_665 ?
 O5 Cs2B 3.732(7) 2_665 ?
 O6 Cs2A 3.80(4) 4_665 ?
 O6 Cs2B 3.691(10) 2_665 ?
 O7 Cu1 1.911(5) 1_556 ?
 O7 Cu4 1.8747(10) 2_665 ?
 O7 Cu4 1.8747(10) 3_565 ?
 O8 Cu3 1.875(2) 6_656 ?

loop_
  _geom_angle_atom_site_label_1
  _geom_angle_atom_site_label_2
  _geom_angle_atom_site_label_3
  _geom_angle
  _geom_angle_site_symmetry_1
  _geom_angle_site_symmetry_3
  _geom_angle_publ_flag
 Cs1 Cs1 O1 119.13(6) 4_775 4_775 ?
 Cs1 Cs1 O1 119.13(6) 4_775 6_655 ?
 Cs1 Cs1 O1 119.13(5) 4_775 5_565 ?
 Cs1 Cs1 O2 119.22(6) 4_775 . ?
 Cs1 Cs1 O2 119.22(5) 4_775 2_765 ?
 Cs1 Cs1 O2 119.22(6) 4_775 3_675 ?
 Cs1 Cs1 O4 84.17(5) 4_775 2_765 ?
 Cs1 Cs1 O4 82.90(5) 4_775 6_655 ?
 Cs1 Cs1 O4 82.90(5) 4_775 4_775 ?
 Cs1 Cs1 O4 84.17(5) 4_775 . ?
 Cs1 Cs1 O4 84.17(5) 4_775 3_675 ?
 O1 Cs1 O1 98.31(7) 4_775 5_565 ?
 O1 Cs1 O1 98.31(7) 4_775 6_655 ?
 O1 Cs1 O1 98.31(7) 6_655 5_565 ?
 O1 Cs1 O2 121.21(9) 6_655 3_675 ?
 O1 Cs1 O2 58.04(7) 6_655 . ?
 O1 Cs1 O2 45.42(7) 4_775 3_675 ?
 O1 Cs1 O2 121.21(9) 4_775 . ?
 O1 Cs1 O2 58.04(7) 5_565 3_675 ?
 O1 Cs1 O2 45.42(7) 5_565 . ?
 O1 Cs1 O2 58.04(7) 4_775 2_765 ?
 O1 Cs1 O2 45.43(7) 6_655 2_765 ?
 O1 Cs1 O2 121.21(9) 5_565 2_765 ?
 O1 Cs1 O4 141.34(7) 6_655 4_775 ?
 O1 Cs1 O4 96.71(6) 4_775 6_655 ?
 O1 Cs1 O4 44.17(7) 4_775 4_775 ?
 O1 Cs1 O4 89.58(6) 6_655 2_765 ?
 O1 Cs1 O4 141.34(7) 5_565 6_655 ?
 O1 Cs1 O4 145.98(7) 5_565 2_765 ?
 O1 Cs1 O4 47.69(6) 5_565 3_675 ?
 O1 Cs1 O4 89.57(6) 4_775 3_675 ?
 O1 Cs1 O4 44.17(7) 6_655 6_655 ?
 O1 Cs1 O4 145.97(7) 6_655 3_675 ?
 O1 Cs1 O4 47.69(6) 6_655 . ?
 O1 Cs1 O4 145.98(7) 4_775 . ?
 O1 Cs1 O4 89.58(6) 5_565 . ?
 O1 Cs1 O4 47.69(6) 4_775 2_765 ?
 O1 Cs1 O4 96.71(6) 5_565 4_775 ?
 O2 Cs1 O2 98.19(7) . 2_765 ?
 O2 Cs1 O2 98.19(7) 3_675 2_765 ?
 O2 Cs1 O2 98.19(7) . 3_675 ?
 O2 Cs1 O4 47.76(6) 2_765 2_765 ?
 O2 Cs1 O4 96.72(6) 2_765 4_775 ?
 O2 Cs1 O4 47.76(6) . . ?
 O2 Cs1 O4 141.29(7) . 4_775 ?
 O2 Cs1 O4 141.29(7) 3_675 6_655 ?
 O2 Cs1 O4 96.73(6) . 6_655 ?
 O2 Cs1 O4 89.58(6) 2_765 . ?
 O2 Cs1 O4 145.93(7) 2_765 3_675 ?
 O2 Cs1 O4 145.93(7) 3_675 . ?
 O2 Cs1 O4 47.76(6) 3_675 3_675 ?
 O2 Cs1 O4 89.58(6) . 3_675 ?
 O2 Cs1 O4 44.23(7) 3_675 4_775 ?
 O2 Cs1 O4 145.93(7) . 2_765 ?
 O2 Cs1 O4 89.58(6) 3_675 2_765 ?
 O2 Cs1 O4 44.23(7) 2_765 6_655 ?
 O4 Cs1 O4 118.983(18) 3_675 . ?
 O4 Cs1 O4 118.982(19) 3_675 2_765 ?
 O4 Cs1 O4 167.08(5) . 4_775 ?
 O4 Cs1 O4 167.08(5) 3_675 6_655 ?
 O4 Cs1 O4 59.592(4) 2_765 4_775 ?
 O4 Cs1 O4 59.592(4) 2_765 6_655 ?
 O4 Cs1 O4 118.50(2) 6_655 4_775 ?
 O4 Cs1 O4 118.982(18) 2_765 . ?
 O4 Cs1 O4 59.592(4) 3_675 4_775 ?
 O4 Cs1 O4 59.592(4) . 6_655 ?
 Cs2A Cs2A Cs2B 80(10) 4_665 . ?
 Cs2A Cs2A Cs2B 70(10) 4_665 4_665 ?
 Cs2A Cs2A O1 141(10) 4_665 6_655 ?
 Cs2A Cs2A O2 134(10) 4_665 6_655 ?
 Cs2A Cs2A O3 94(10) 4_665 . ?
 Cs2A Cs2A O4 174(10) 4_665 6_655 ?
 Cs2A Cs2A O4 53(8) 4_665 4_665 ?
 Cs2A Cs2A O4 124(8) 4_665 . ?
 Cs2A Cs2A O5 113(8) 4_665 4_665 ?
 Cs2A Cs2A O5 63(8) 4_665 . ?
 Cs2A Cs2A O6 89(10) 4_665 . ?
 Cs2B Cs2A Cs2B 150(2) . 4_665 ?
 Cs2B Cs2A O1 65(3) . 6_655 ?
 Cs2B Cs2A O1 142(3) 4_665 6_655 ?
 Cs2B Cs2A O2 135(3) . 6_655 ?
 Cs2B Cs2A O2 71(3) 4_665 6_655 ?
 Cs2B Cs2A O3 59(2) 4_665 . ?
 Cs2B Cs2A O3 125(3) . . ?
 Cs2B Cs2A O4 101(3) 4_665 . ?
 Cs2B Cs2A O4 107(3) 4_665 6_655 ?
 Cs2B Cs2A O4 95(3) . . ?
 Cs2B Cs2A O4 102(3) . 6_655 ?
 Cs2B Cs2A O4 77.9(18) 4_665 4_665 ?
 Cs2B Cs2A O4 84(2) . 4_665 ?
 Cs2B Cs2A O5 95(3) . 4_665 ?
 Cs2B Cs2A O5 97(3) 4_665 4_665 ?
 Cs2B Cs2A O5 85(2) . . ?
 Cs2B Cs2A O5 82(2) 4_665 . ?
 Cs2B Cs2A O6 54(2) . . ?
 Cs2B Cs2A O6 123(2) 4_665 . ?
 O1 Cs2A O2 71.9(2) 6_655 6_655 ?
 O1 Cs2A O3 92.2(4) 6_655 . ?
 O1 Cs2A O6 56.2(6) 6_655 . ?
 O2 Cs2A O3 44.0(4) 6_655 . ?
 O2 Cs2A O6 92.1(4) 6_655 . ?
 O3 Cs2A O6 71.4(4) . . ?
 O4 Cs2A O1 44.1(3) 6_655 6_655 ?
 O4 Cs2A O1 48.0(3) . 6_655 ?
 O4 Cs2A O1 134.5(12) 4_665 6_655 ?
 O4 Cs2A O2 137.4(13) 4_665 6_655 ?
 O4 Cs2A O2 47.6(3) 6_655 6_655 ?
 O4 Cs2A O2 44.5(3) . 6_655 ?
 O4 Cs2A O3 133.3(12) 4_665 . ?
 O4 Cs2A O3 89.3(6) 6_655 . ?
 O4 Cs2A O3 44.5(3) . . ?
 O4 Cs2A O4 62.1(2) . 6_655 ?
 O4 Cs2A O4 176.1(5) . 4_665 ?
 O4 Cs2A O4 121.7(6) 6_655 4_665 ?
 O4 Cs2A O5 115.4(3) 4_665 . ?
 O4 Cs2A O5 123.5(3) . 4_665 ?
 O4 Cs2A O5 60.7(3) . . ?
 O4 Cs2A O5 122.8(5) 6_655 . ?
 O4 Cs2A O5 61.4(3) 6_655 4_665 ?
 O4 Cs2A O6 47.8(4) . . ?
 O4 Cs2A O6 129.7(10) 4_665 . ?
 O4 Cs2A O6 96.5(6) 6_655 . ?
 O5 Cs2A O1 95.3(7) . 6_655 ?
 O5 Cs2A O1 88.2(6) 4_665 6_655 ?
 O5 Cs2A O2 88.1(6) . 6_655 ?
 O5 Cs2A O2 95.3(6) 4_665 6_655 ?
 O5 Cs2A O3 135.8(12) 4_665 . ?
 O5 Cs2A O3 46.6(3) . . ?
 O5 Cs2A O4 60.4(3) 4_665 4_665 ?
 O5 Cs2A O5 175.7(4) 4_665 . ?
 O5 Cs2A O6 43.2(3) . . ?
 O5 Cs2A O6 139.0(13) 4_665 . ?
 Cs2A Cs2B Cs2A 30(2) . 4_665 ?
 Cs2A Cs2B Cs2B 15(2) 4_665 4_665 ?
 Cs2A Cs2B Cs2B 15.2(16) . 4_665 ?
 Cs2A Cs2B Cl2 169(2) . . ?
 Cs2A Cs2B Cl2 161(3) 4_665 . ?
 Cs2A Cs2B O1 106(2) . 6_655 ?
 Cs2A Cs2B O1 134(3) 4_665 6_655 ?
 Cs2A Cs2B O2 100(3) 4_665 3_565 ?
 Cs2A Cs2B O2 127(2) . 3_565 ?
 Cs2A Cs2B O3 131(3) 4_665 6_655 ?
 Cs2A Cs2B O3 118(2) . 4_665 ?
 Cs2A Cs2B O3 106(2) . 6_655 ?
 Cs2A Cs2B O3 113(2) 4_665 4_665 ?
 Cs2A Cs2B O4 76(2) . . ?
 Cs2A Cs2B O4 87(2) . 4_665 ?
 Cs2A Cs2B O4 93(2) 4_665 . ?
 Cs2A Cs2B O4 70(2) 4_665 4_665 ?
 Cs2A Cs2B O6 126(2) . 3_565 ?
 Cs2A Cs2B O6 102(3) 4_665 3_565 ?
 Cs2A Cs2B O6 118(2) . . ?
 Cs2A Cs2B O6 117(2) 4_665 . ?
 Cs2B Cs2B Cl2 175.9(12) 4_665 . ?
 Cs2B Cs2B O1 120.8(11) 4_665 6_655 ?
 Cs2B Cs2B O2 113.5(11) 4_665 3_565 ?
 Cs2B Cs2B O3 119.1(10) 4_665 6_655 ?
 Cs2B Cs2B O3 116.5(8) 4_665 4_665 ?
 Cs2B Cs2B O4 77.9(8) 4_665 4_665 ?
 Cs2B Cs2B O4 84.3(9) 4_665 . ?
 Cs2B Cs2B O6 118.5(8) 4_665 . ?
 Cs2B Cs2B O6 113.8(9) 4_665 3_565 ?
 Cl2 Cs2B O3 63.91(18) . 6_655 ?
 Cl2 Cs2B O4 99.1(2) . 4_665 ?
 Cl2 Cs2B O6 63.44(18) . 3_565 ?
 O1 Cs2B Cl2 63.28(18) 6_655 . ?
 O1 Cs2B O2 125.3(3) 6_655 3_565 ?
 O1 Cs2B O3 46.04(15) 6_655 6_655 ?
 O1 Cs2B O4 48.85(14) 6_655 . ?
 O1 Cs2B O4 143.5(3) 6_655 4_665 ?
 O1 Cs2B O6 102.5(2) 6_655 3_565 ?
 O2 Cs2B Cl2 62.52(18) 3_565 . ?
 O2 Cs2B O3 101.9(2) 3_565 6_655 ?
 O2 Cs2B O4 148.1(3) 3_565 . ?
 O2 Cs2B O4 44.61(13) 3_565 4_665 ?
 O2 Cs2B O6 57.98(17) 3_565 3_565 ?
 O3 Cs2B Cl2 62.00(18) 4_665 . ?
 O3 Cs2B O1 100.1(3) 4_665 6_655 ?
 O3 Cs2B O2 46.78(14) 4_665 3_565 ?
 O3 Cs2B O3 59.41(16) 4_665 6_655 ?
 O3 Cs2B O4 45.26(12) 4_665 4_665 ?
 O3 Cs2B O4 148.8(3) 4_665 . ?
 O3 Cs2B O4 97.93(17) 6_655 4_665 ?
 O3 Cs2B O6 100.1(3) 4_665 3_565 ?
 O3 Cs2B O6 126.9(3) 6_655 3_565 ?
 O4 Cs2B Cl2 98.7(2) . . ?
 O4 Cs2B O3 90.7(2) . 6_655 ?
 O4 Cs2B O4 162.2(3) . 4_665 ?
 O4 Cs2B O6 91.03(16) . 3_565 ?
 O4 Cs2B O6 96.1(2) 4_665 3_565 ?
 O6 Cs2B Cl2 62.23(17) . . ?
 O6 Cs2B O1 60.58(17) . 6_655 ?
 O6 Cs2B O2 99.0(3) . 3_565 ?
 O6 Cs2B O3 123.6(3) . 4_665 ?
 O6 Cs2B O3 101.7(3) . 6_655 ?
 O6 Cs2B O4 49.41(12) . . ?
 O6 Cs2B O4 141.8(3) . 4_665 ?
 O6 Cs2B O6 46.21(14) . 3_565 ?
 Cs2B Cu1 Cs2A 105.8(5) 4_665 6 ?
 Cs2B Cu1 Cs2A 7.8(6) 6 6 ?
 Cs2B Cu1 Cs2A 103.4(4) 5_565 6 ?
 Cs2B Cu1 Cs2B 108.67(16) 6 4_665 ?
 Cs2B Cu1 Cs2B 108.67(16) 5_565 4_665 ?
 Cs2B Cu1 Cs2B 108.67(16) 5_565 6 ?
 Cu4 Cu1 Cs2A 156.9(7) 1_554 6 ?
 Cu4 Cu1 Cs2A 95.7(6) 2_664 6 ?
 Cu4 Cu1 Cs2A 94.1(6) 3_564 6 ?
 Cu4 Cu1 Cs2B 90.21(15) 3_564 4_665 ?
 Cu4 Cu1 Cs2B 149.15(16) 1_554 6 ?
 Cu4 Cu1 Cs2B 86.85(16) 3_564 6 ?
 Cu4 Cu1 Cs2B 149.15(16) 3_564 5_565 ?
 Cu4 Cu1 Cs2B 86.85(16) 2_664 5_565 ?
 Cu4 Cu1 Cs2B 90.21(15) 2_664 6 ?
 Cu4 Cu1 Cs2B 86.85(16) 1_554 4_665 ?
 Cu4 Cu1 Cs2B 90.21(15) 1_554 5_565 ?
 Cu4 Cu1 Cs2B 149.15(16) 2_664 4_665 ?
 Cu4 Cu1 Cu4 66.05(2) 3_564 1_554 ?
 Cu4 Cu1 Cu4 66.05(2) 2_664 1_554 ?
 Cu4 Cu1 Cu4 66.05(2) 2_664 3_564 ?
 O3 Cu1 Cs2A 68.7(3) 2_665 6 ?
 O3 Cu1 Cs2A 67.3(3) 3_565 6 ?
 O3 Cu1 Cs2A 159.8(7) . 6 ?
 O3 Cu1 Cs2B 63.06(18) 2_665 5_565 ?
 O3 Cu1 Cs2B 63.06(18) 3_565 6 ?
 O3 Cu1 Cs2B 67.50(17) 3_565 4_665 ?
 O3 Cu1 Cs2B 167.24(18) 3_565 5_565 ?
 O3 Cu1 Cs2B 167.24(18) . 6 ?
 O3 Cu1 Cs2B 67.50(17) . 5_565 ?
 O3 Cu1 Cs2B 63.07(18) . 4_665 ?
 O3 Cu1 Cs2B 67.50(17) 2_665 6 ?
 O3 Cu1 Cs2B 167.24(18) 2_665 4_665 ?
 O3 Cu1 Cu4 101.53(9) 3_565 1_554 ?
 O3 Cu1 Cu4 101.53(9) . 2_664 ?
 O3 Cu1 Cu4 102.39(9) . 3_564 ?
 O3 Cu1 Cu4 43.28(9) . 1_554 ?
 O3 Cu1 Cu4 101.53(9) 2_665 3_564 ?
 O3 Cu1 Cu4 43.28(9) 2_665 2_664 ?
 O3 Cu1 Cu4 102.39(9) 2_665 1_554 ?
 O3 Cu1 Cu4 102.39(9) 3_565 2_664 ?
 O3 Cu1 Cu4 43.28(9) 3_565 3_564 ?
 O3 Cu1 O3 118.22(4) 2_665 . ?
 O3 Cu1 O3 118.22(4) 3_565 . ?
 O3 Cu1 O3 118.22(4) 2_665 3_565 ?
 O5 Cu1 Cs2A 62.1(7) . 6 ?
 O5 Cu1 Cs2B 69.74(15) . 4_665 ?
 O5 Cu1 Cs2B 69.74(15) . 5_565 ?
 O5 Cu1 Cs2B 69.74(15) . 6 ?
 O5 Cu1 Cu4 141.003(13) . 2_664 ?
 O5 Cu1 Cu4 141.003(13) . 1_554 ?
 O5 Cu1 Cu4 141.003(13) . 3_564 ?
 O5 Cu1 O3 97.73(9) . 3_565 ?
 O5 Cu1 O3 97.73(9) . 2_665 ?
 O5 Cu1 O3 97.73(9) . . ?
 O5 Cu1 O7 180.0 . 1_554 ?
 O7 Cu1 Cs2A 117.9(7) 1_554 6 ?
 O7 Cu1 Cs2B 110.26(15) 1_554 5_565 ?
 O7 Cu1 Cs2B 110.26(15) 1_554 6 ?
 O7 Cu1 Cs2B 110.26(15) 1_554 4_665 ?
 O7 Cu1 Cu4 38.996(13) 1_554 2_664 ?
 O7 Cu1 Cu4 38.998(13) 1_554 1_554 ?
 O7 Cu1 Cu4 38.998(13) 1_554 3_564 ?
 O7 Cu1 O3 82.27(9) 1_554 . ?
 O7 Cu1 O3 82.27(9) 1_554 3_565 ?
 O7 Cu1 O3 82.27(9) 1_554 2_665 ?
 Cs1 Cu2 Cs2A 102.8(4) . . ?
 Cs1 Cu2 Cs2B 106.77(12) . 2_665 ?
 Cs2B Cu2 Cs1 108.41(15) . . ?
 Cs2B Cu2 Cs2A 106.0(4) 2_665 . ?
 Cs2B Cu2 Cs2A 8.0(6) . . ?
 Cs2B Cu2 Cs2B 108.9(2) . 2_665 ?
 Cu3 Cu2 Cs1 90.11(3) 6_656 . ?
 Cu3 Cu2 Cs1 90.23(2) . . ?
 Cu3 Cu2 Cs2A 157.3(7) . . ?
 Cu3 Cu2 Cs2A 95.2(6) 6_656 . ?
 Cu3 Cu2 Cs2B 89.43(15) 6_656 . ?
 Cu3 Cu2 Cs2B 87.41(14) . 2_665 ?
 Cu3 Cu2 Cs2B 148.80(16) 6_656 2_665 ?
 Cu3 Cu2 Cs2B 149.51(16) . . ?
 Cu3 Cu2 Cu3 66.00(2) . 6_656 ?
 Cu3 Cu2 Cu4 66.174(17) . . ?
 Cu4 Cu2 Cs1 151.23(3) . . ?
 Cu4 Cu2 Cs2A 95.3(6) . . ?
 Cu4 Cu2 Cs2B 89.13(14) . 2_665 ?
 Cu4 Cu2 Cs2B 87.91(16) . . ?
 Cu4 Cu2 Cu3 65.899(17) . 6_656 ?
 O1 Cu2 Cs1 65.96(10) 6_655 . ?
 O1 Cu2 Cs2A 67.8(4) 6_655 . ?
 O1 Cu2 Cs2B 66.44(17) 6_655 . ?
 O1 Cu2 Cs2B 167.86(18) 6_655 2_665 ?
 O1 Cu2 Cu3 101.96(9) 6_655 . ?
 O1 Cu2 Cu3 43.24(8) 6_655 6_656 ?
 O1 Cu2 Cu4 101.65(9) 6_655 . ?
 O2 Cu2 Cs1 65.99(10) . . ?
 O2 Cu2 Cs2A 159.4(7) . . ?
 O2 Cu2 Cs2B 167.15(18) . . ?
 O2 Cu2 Cs2B 63.88(15) . 2_665 ?
 O2 Cu2 Cu3 43.27(8) . . ?
 O2 Cu2 Cu3 101.88(9) . 6_656 ?
 O2 Cu2 Cu4 102.19(9) . . ?
 O2 Cu2 O1 118.24(15) . 6_655 ?
 O2 Cu2 O6 118.01(14) . . ?
 O4 Cu2 Cs1 67.69(8) . . ?
 O4 Cu2 Cs2A 61.4(7) . . ?
 O4 Cu2 Cs2B 70.44(18) . 2_665 ?
 O4 Cu2 Cs2B 69.25(18) . . ?
 O4 Cu2 Cu3 140.74(9) . 6_656 ?
 O4 Cu2 Cu3 141.24(9) . . ?
 O4 Cu2 Cu4 141.07(8) . . ?
 O4 Cu2 O1 97.50(12) . 6_655 ?
 O4 Cu2 O2 97.96(12) . . ?
 O4 Cu2 O6 97.79(12) . . ?
 O4 Cu2 O8 179.68(12) . . ?
 O6 Cu2 Cs1 165.48(9) . . ?
 O6 Cu2 Cs2A 68.6(3) . . ?
 O6 Cu2 Cs2B 66.23(14) . 2_665 ?
 O6 Cu2 Cs2B 64.48(17) . . ?
 O6 Cu2 Cu3 101.81(9) . . ?
 O6 Cu2 Cu3 102.12(9) . 6_656 ?
 O6 Cu2 Cu4 43.28(8) . . ?
 O6 Cu2 O1 118.37(13) . 6_655 ?
 O8 Cu2 Cs1 112.22(7) . . ?
 O8 Cu2 Cs2A 118.4(7) . . ?
 O8 Cu2 Cs2B 110.54(18) . . ?
 O8 Cu2 Cs2B 109.87(17) . 2_665 ?
 O8 Cu2 Cu3 38.99(7) . . ?
 O8 Cu2 Cu3 38.95(7) . 6_656 ?
 O8 Cu2 Cu4 39.01(7) . . ?
 O8 Cu2 O1 82.19(11) . 6_655 ?
 O8 Cu2 O2 82.26(11) . . ?
 O8 Cu2 O6 82.29(11) . . ?
 Cu2 Cu3 Cu2 179.79(2) . 5_566 ?
 O1 Cu3 Cu2 45.01(8) 1_556 5_566 ?
 O1 Cu3 Cu2 135.19(8) 1_556 . ?
 O2 Cu3 Cu2 44.90(8) . . ?
 O2 Cu3 Cu2 134.89(8) . 5_566 ?
 O2 Cu3 O1 179.89(14) . 1_556 ?
 O8 Cu3 Cu2 140.08(9) 5_566 . ?
 O8 Cu3 Cu2 39.71(9) 5_566 5_566 ?
 O8 Cu3 Cu2 39.84(9) . . ?
 O8 Cu3 Cu2 140.36(9) . 5_566 ?
 O8 Cu3 O1 95.35(12) . 1_556 ?
 O8 Cu3 O1 84.73(12) 5_566 1_556 ?
 O8 Cu3 O2 84.75(12) . . ?
 O8 Cu3 O2 95.18(12) 5_566 . ?
 O8 Cu3 O8 179.92(8) . 5_566 ?
 Cu2 Cu4 Cu1 176.54(2) . 1_556 ?
 O3 Cu4 Cu1 44.94(9) 1_556 1_556 ?
 O3 Cu4 Cu2 135.01(9) 1_556 . ?
 O6 Cu4 Cu1 134.98(8) . 1_556 ?
 O6 Cu4 Cu2 44.99(8) . . ?
 O6 Cu4 O3 178.97(13) . 1_556 ?
 O7 Cu4 Cu1 39.90(13) . 1_556 ?
 O7 Cu4 Cu2 139.86(14) . . ?
 O7 Cu4 O3 84.83(16) . 1_556 ?
 O7 Cu4 O6 95.08(16) . . ?
 O8 Cu4 Cu1 139.96(9) . 1_556 ?
 O8 Cu4 Cu2 39.79(9) . . ?
 O8 Cu4 O3 95.22(12) . 1_556 ?
 O8 Cu4 O6 84.77(12) . . ?
 O8 Cu4 O7 174.76(8) . . ?
 Cs1 V1 Cs1 10.83(4) 4_775 . ?
 Cs1 V1 Cs2A 107.1(4) 4_775 . ?
 Cs1 V1 Cs2A 106.2(4) 4_775 5_565 ?
 Cs1 V1 Cs2A 110.8(4) 4_775 4_665 ?
 Cs1 V1 Cs2B 97.67(14) . . ?
 Cs1 V1 Cs2B 104.90(14) 4_775 . ?
 Cs2A V1 Cs1 104.3(5) 4_665 . ?
 Cs2A V1 Cs1 100.9(5) . . ?
 Cs2A V1 Cs1 100.1(5) 5_565 . ?
 Cs2A V1 Cs2A 3.7(6) . 4_665 ?
 Cs2A V1 Cs2A 105.55(8) . 5_565 ?
 Cs2A V1 Cs2A 103.3(10) 5_565 4_665 ?
 Cs2A V1 Cs2B 6.8(7) . . ?
 Cs2A V1 Cs2B 8.0(6) 4_665 . ?
 Cs2A V1 Cs2B 100.4(5) 5_565 . ?
 Cs2B V1 Cs1 113.29(15) 4_665 4_775 ?
 Cs2B V1 Cs1 107.97(15) 4_665 . ?
 Cs2B V1 Cs1 105.30(13) 5_565 . ?
 Cs2B V1 Cs1 110.24(12) 5_565 4_775 ?
 Cs2B V1 Cs2A 8.8(7) 4_665 . ?
 Cs2B V1 Cs2A 110.4(5) 5_565 . ?
 Cs2B V1 Cs2A 108.7(5) 4_665 5_565 ?
 Cs2B V1 Cs2A 107.8(4) 5_565 4_665 ?
 Cs2B V1 Cs2A 7.5(7) 4_665 4_665 ?
 Cs2B V1 Cs2A 8.4(7) 5_565 5_565 ?
 Cs2B V1 Cs2B 112.4(2) 4_665 5_565 ?
 Cs2B V1 Cs2B 105.86(7) 5_565 . ?
 Cs2B V1 Cs2B 15.2(3) 4_665 . ?
 O1 V1 Cs1 69.87(13) . 4_775 ?
 O1 V1 Cs1 75.45(12) . . ?
 O1 V1 Cs2A 71.5(5) . 5_565 ?
 O1 V1 Cs2A 174.5(7) . . ?
 O1 V1 Cs2A 174.5(6) . 4_665 ?
 O1 V1 Cs2B 67.23(17) . 5_565 ?
 O1 V1 Cs2B 176.39(19) . 4_665 ?
 O1 V1 Cs2B 167.84(17) . . ?
 O1 V1 O2 109.65(17) . 6_655 ?
 O1 V1 O3 109.90(16) . . ?
 O2 V1 Cs1 75.42(12) 6_655 . ?
 O2 V1 Cs1 69.83(12) 6_655 4_775 ?
 O2 V1 Cs2A 174.7(7) 6_655 5_565 ?
 O2 V1 Cs2A 72.9(5) 6_655 . ?
 O2 V1 Cs2A 75.4(4) 6_655 4_665 ?
 O2 V1 Cs2B 70.57(18) 6_655 4_665 ?
 O2 V1 Cs2B 176.26(18) 6_655 5_565 ?
 O2 V1 Cs2B 77.58(16) 6_655 . ?
 O3 V1 Cs1 178.90(11) . 4_775 ?
 O3 V1 Cs1 170.21(10) . . ?
 O3 V1 Cs2A 73.2(4) . . ?
 O3 V1 Cs2A 69.6(4) . 4_665 ?
 O3 V1 Cs2A 74.6(5) . 5_565 ?
 O3 V1 Cs2B 75.54(18) . . ?
 O3 V1 Cs2B 70.52(17) . 5_565 ?
 O3 V1 Cs2B 66.90(19) . 4_665 ?
 O3 V1 O2 109.35(16) . 6_655 ?
 O4 V1 Cs1 60.84(9) . . ?
 O4 V1 Cs1 71.68(10) . 4_775 ?
 O4 V1 Cs2A 65.9(7) . 5_565 ?
 O4 V1 Cs2A 65.1(7) . . ?
 O4 V1 Cs2A 66.2(7) . 4_665 ?
 O4 V1 Cs2B 74.24(19) . 5_565 ?
 O4 V1 Cs2B 58.46(17) . . ?
 O4 V1 Cs2B 73.62(19) . 4_665 ?
 O4 V1 O1 109.44(14) . . ?
 O4 V1 O2 109.10(14) . 6_655 ?
 O4 V1 O3 109.37(14) . . ?
 Cs2A V2 Cs2A 4.0(5) 5_565 2_665 ?
 Cs2A V2 Cs2A 101.5(3) 4_665 3_565 ?
 Cs2A V2 Cs2A 107.9(3) 5_565 3_565 ?
 Cs2A V2 Cs2A 101.5(3) 6 2_665 ?
 Cs2A V2 Cs2A 105.3(8) 3_565 2_665 ?
 Cs2A V2 Cs2A 4.0(5) 6 3_565 ?
 Cs2A V2 Cs2A 107.9(3) 4_665 2_665 ?
 Cs2A V2 Cs2A 104.3(8) 6 4_665 ?
 Cs2A V2 Cs2A 104.3(8) 5_565 4_665 ?
 Cs2A V2 Cs2A 104.3(8) 6 5_565 ?
 Cs2B V2 Cs2A 8.6(7) . 4_665 ?
 Cs2B V2 Cs2A 108.1(3) 3_565 2_665 ?
 Cs2B V2 Cs2A 106.8(3) . 5_565 ?
 Cs2B V2 Cs2A 8.6(7) 3_565 6 ?
 Cs2B V2 Cs2A 110.6(5) . 2_665 ?
 Cs2B V2 Cs2A 7.5(7) 3_565 3_565 ?
 Cs2B V2 Cs2A 111.1(5) 2_665 4_665 ?
 Cs2B V2 Cs2A 110.6(5) 2_665 3_565 ?
 Cs2B V2 Cs2A 7.5(7) 2_665 2_665 ?
 Cs2B V2 Cs2A 108.1(3) . 3_565 ?
 Cs2B V2 Cs2A 8.6(7) 2_665 5_565 ?
 Cs2B V2 Cs2A 106.8(3) 2_665 6 ?
 Cs2B V2 Cs2A 106.8(3) 3_565 4_665 ?
 Cs2B V2 Cs2A 111.1(5) . 6 ?
 Cs2B V2 Cs2A 111.1(5) 3_565 5_565 ?
 Cs2B V2 Cs2B 112.67(14) 3_565 . ?
 Cs2B V2 Cs2B 112.67(14) 3_565 2_665 ?
 Cs2B V2 Cs2B 112.67(14) 2_665 . ?
 O5 V2 Cs2A 65.7(7) . 4_665 ?
 O5 V2 Cs2A 65.7(7) . 5_565 ?
 O5 V2 Cs2A 66.6(7) . 2_665 ?
 O5 V2 Cs2A 65.7(7) . 6 ?
 O5 V2 Cs2A 66.6(7) . 3_565 ?
 O5 V2 Cs2B 73.96(16) . 2_665 ?
 O5 V2 Cs2B 73.96(16) . 3_565 ?
 O5 V2 Cs2B 73.96(16) . . ?
 O5 V2 O6 109.31(10) . . ?
 O5 V2 O6 109.31(10) . 2_665 ?
 O5 V2 O6 109.31(10) . 3_565 ?
 O6 V2 Cs2A 174.9(7) . 6 ?
 O6 V2 Cs2A 174.9(7) 3_565 5_565 ?
 O6 V2 Cs2A 68.1(4) 2_665 2_665 ?
 O6 V2 Cs2A 71.8(4) 2_665 5_565 ?
 O6 V2 Cs2A 173.3(5) 3_565 2_665 ?
 O6 V2 Cs2A 71.8(4) . 4_665 ?
 O6 V2 Cs2A 77.0(4) . 2_665 ?
 O6 V2 Cs2A 74.0(4) 3_565 4_665 ?
 O6 V2 Cs2A 74.0(4) . 5_565 ?
 O6 V2 Cs2A 74.0(4) 2_665 6 ?
 O6 V2 Cs2A 174.9(7) 2_665 4_665 ?
 O6 V2 Cs2A 71.8(4) 3_565 6 ?
 O6 V2 Cs2A 173.3(5) . 3_565 ?
 O6 V2 Cs2A 68.1(4) 3_565 3_565 ?
 O6 V2 Cs2A 77.0(4) 2_665 3_565 ?
 O6 V2 Cs2B 65.36(19) 2_665 2_665 ?
 O6 V2 Cs2B 65.36(19) . . ?
 O6 V2 Cs2B 65.36(19) 3_565 3_565 ?
 O6 V2 Cs2B 72.24(19) . 2_665 ?
 O6 V2 Cs2B 174.92(19) . 3_565 ?
 O6 V2 Cs2B 174.92(19) 3_565 2_665 ?
 O6 V2 Cs2B 72.24(19) 2_665 3_565 ?
 O6 V2 Cs2B 174.92(19) 2_665 . ?
 O6 V2 Cs2B 72.24(19) 3_565 . ?
 O6 V2 O6 109.63(10) 2_665 3_565 ?
 O6 V2 O6 109.63(10) . 3_565 ?
 O6 V2 O6 109.63(10) 2_665 . ?
 Cs1 Cl1 Cs1 180.0 4_776 . ?
 Cs2B Cl2 Cs2B 180.0 . 4_666 ?
 Cs1 O1 Cs2A 114.7(7) 4_775 5_565 ?
 Cs2B O1 Cs1 122.83(19) 5_565 4_775 ?
 Cs2B O1 Cs2A 8.4(6) 5_565 5_565 ?
 Cu2 O1 Cs1 82.89(11) 5_565 4_775 ?
 Cu2 O1 Cs2A 81.5(3) 5_565 5_565 ?
 Cu2 O1 Cs2B 81.32(15) 5_565 5_565 ?
 Cu3 O1 Cs1 118.50(15) 1_554 4_775 ?
 Cu3 O1 Cs2A 125.0(7) 1_554 5_565 ?
 Cu3 O1 Cs2B 116.6(2) 1_554 5_565 ?
 Cu3 O1 Cu2 91.75(12) 1_554 5_565 ?
 V1 O1 Cs1 83.90(13) . 4_775 ?
 V1 O1 Cs2A 82.8(4) . 5_565 ?
 V1 O1 Cs2B 86.28(18) . 5_565 ?
 V1 O1 Cu2 153.01(17) . 5_565 ?
 V1 O1 Cu3 115.24(15) . 1_554 ?
 Cs1 O2 Cs2A 114.6(7) . 5_565 ?
 Cs2B O2 Cs1 123.63(19) 2_665 . ?
 Cs2B O2 Cs2A 9.0(6) 2_665 5_565 ?
 Cu2 O2 Cs1 82.99(11) . . ?
 Cu2 O2 Cs2A 83.1(3) . 5_565 ?
 Cu2 O2 Cs2B 85.25(16) . 2_665 ?
 Cu3 O2 Cs1 118.66(15) . . ?
 Cu3 O2 Cs2A 125.3(7) . 5_565 ?
 Cu3 O2 Cs2B 116.6(2) . 2_665 ?
 Cu3 O2 Cu2 91.82(12) . . ?
 V1 O2 Cs1 83.75(12) 5_565 . ?
 V1 O2 Cs2A 81.0(4) 5_565 5_565 ?
 V1 O2 Cs2B 82.51(17) 5_565 2_665 ?
 V1 O2 Cu2 152.80(17) 5_565 . ?
 V1 O2 Cu3 115.37(15) 5_565 . ?
 Cs2A O3 Cs2A 4.5(4) . 4_665 ?
 Cs2B O3 Cs2A 117.6(8) 5_565 4_665 ?
 Cs2B O3 Cs2A 117.7(7) 5_565 . ?
 Cs2B O3 Cs2A 7.6(7) 4_665 4_665 ?
 Cs2B O3 Cs2A 8.4(6) 4_665 . ?
 Cs2B O3 Cs2B 125.2(3) 4_665 5_565 ?
 Cu1 O3 Cs2A 87.1(2) . . ?
 Cu1 O3 Cs2A 82.6(2) . 4_665 ?
 Cu1 O3 Cs2B 81.01(16) . 5_565 ?
 Cu1 O3 Cs2B 85.14(19) . 4_665 ?
 Cu4 O3 Cs2A 125.0(7) 1_554 . ?
 Cu4 O3 Cs2A 123.9(7) 1_554 4_665 ?
 Cu4 O3 Cs2B 116.8(2) 1_554 4_665 ?
 Cu4 O3 Cs2B 116.4(2) 1_554 5_565 ?
 Cu4 O3 Cu1 91.78(12) 1_554 . ?
 V1 O3 Cs2A 85.3(3) . 4_665 ?
 V1 O3 Cs2A 80.8(3) . . ?
 V1 O3 Cs2B 86.1(2) . 4_665 ?
 V1 O3 Cs2B 83.04(19) . 5_565 ?
 V1 O3 Cu1 152.64(18) . . ?
 V1 O3 Cu4 115.26(16) . 1_554 ?
 Cs1 O4 Cs1 12.92(5) . 4_775 ?
 Cs1 O4 Cs2A 123.3(3) 4_775 4_665 ?
 Cs1 O4 Cs2A 123.6(3) . 4_665 ?
 Cs1 O4 Cs2B 117.10(13) . 2_665 ?
 Cs1 O4 Cs2B 116.23(13) 4_775 5_565 ?
 Cs1 O4 Cs2B 118.65(13) . 5_565 ?
 Cs1 O4 Cs2B 119.03(13) 4_775 2_665 ?
 Cs2A O4 Cs1 119.5(3) . 4_775 ?
 Cs2A O4 Cs1 119.7(3) . . ?
 Cs2A O4 Cs1 118.0(4) 5_565 . ?
 Cs2A O4 Cs1 117.7(4) 5_565 4_775 ?
 Cs2A O4 Cs2A 3.9(5) . 4_665 ?
 Cs2A O4 Cs2A 122.1(2) . 5_565 ?
 Cs2A O4 Cs2A 118.2(6) 5_565 4_665 ?
 Cs2A O4 Cs2B 117.7(3) 4_665 2_665 ?
 Cs2A O4 Cs2B 9.2(9) . 4_665 ?
 Cs2A O4 Cs2B 117.6(3) 4_665 5_565 ?
 Cs2A O4 Cs2B 120.3(4) 5_565 . ?
 Cs2A O4 Cs2B 8.6(9) 5_565 2_665 ?
 Cs2A O4 Cs2B 121.5(3) . 2_665 ?
 Cs2A O4 Cs2B 9.1(9) . . ?
 Cs2A O4 Cs2B 119.2(4) 5_565 4_665 ?
 Cs2A O4 Cs2B 121.5(3) . 5_565 ?
 Cs2A O4 Cs2B 8.6(9) 5_565 5_565 ?
 Cs2B O4 Cs1 122.63(16) 4_665 . ?
 Cs2B O4 Cs1 121.97(16) . 4_775 ?
 Cs2B O4 Cs1 119.88(16) . . ?
 Cs2B O4 Cs1 120.06(16) 4_665 4_775 ?
 Cs2B O4 Cs2A 9.3(8) . 4_665 ?
 Cs2B O4 Cs2A 8.9(8) 4_665 4_665 ?
 Cs2B O4 Cs2B 17.2(3) 5_565 2_665 ?
 Cs2B O4 Cs2B 121.22(18) . 5_565 ?
 Cs2B O4 Cs2B 120.12(18) 4_665 2_665 ?
 Cs2B O4 Cs2B 117.1(2) 4_665 5_565 ?
 Cs2B O4 Cs2B 17.8(3) . 4_665 ?
 Cs2B O4 Cs2B 118.2(2) . 2_665 ?
 Cu2 O4 Cs1 97.17(10) . 4_775 ?
 Cu2 O4 Cs1 84.25(9) . . ?
 Cu2 O4 Cs2A 90.5(9) . 5_565 ?
 Cu2 O4 Cs2A 90.7(9) . . ?
 Cu2 O4 Cs2A 90.8(8) . 4_665 ?
 Cu2 O4 Cs2B 99.11(19) . 5_565 ?
 Cu2 O4 Cs2B 81.79(19) . . ?
 Cu2 O4 Cs2B 81.91(19) . 2_665 ?
 Cu2 O4 Cs2B 99.6(2) . 4_665 ?
 V1 O4 Cs1 95.92(11) . . ?
 V1 O4 Cs1 83.00(10) . 4_775 ?
 V1 O4 Cs2A 89.5(9) . . ?
 V1 O4 Cs2A 89.0(9) . 5_565 ?
 V1 O4 Cs2A 89.4(8) . 4_665 ?
 V1 O4 Cs2B 97.7(2) . 2_665 ?
 V1 O4 Cs2B 80.7(2) . 4_665 ?
 V1 O4 Cs2B 98.5(2) . . ?
 V1 O4 Cs2B 80.47(19) . 5_565 ?
 V1 O4 Cu2 179.57(19) . . ?
 Cs2A O5 Cs2A 119.99(4) 6 5_565 ?
 Cs2A O5 Cs2A 115.7(4) 6 2_665 ?
 Cs2A O5 Cs2A 4.3(4) 5_565 2_665 ?
 Cs2A O5 Cs2A 119.99(4) 6 4_665 ?
 Cs2A O5 Cs2A 119.99(4) 5_565 4_665 ?
 Cs2A O5 Cs2A 124.2(4) 4_665 2_665 ?
 Cs2A O5 Cs2B 116.8(3) 6 2_665 ?
 Cs2A O5 Cs2B 122.1(2) 6 . ?
 Cs2A O5 Cs2B 122.1(2) 4_665 2_665 ?
 Cs2A O5 Cs2B 122.1(2) 5_565 3_565 ?
 Cs2A O5 Cs2B 9.2(8) 4_665 . ?
 Cs2A O5 Cs2B 9.2(8) 5_565 2_665 ?
 Cs2A O5 Cs2B 8.9(8) 6 6 ?
 Cs2A O5 Cs2B 9.2(8) 6 3_565 ?
 Cs2A O5 Cs2B 121.4(2) 5_565 6 ?
 Cs2A O5 Cs2B 116.8(3) 4_665 3_565 ?
 Cs2A O5 Cs2B 121.4(2) 4_665 5_565 ?
 Cs2A O5 Cs2B 116.8(3) 5_565 . ?
 Cs2A O5 Cs2B 121.4(2) 6 4_665 ?
 Cs2A O5 Cs2B 118.2(3) 4_665 6 ?
 Cs2A O5 Cs2B 118.2(3) 5_565 4_665 ?
 Cs2A O5 Cs2B 118.2(3) 6 5_565 ?
 Cs2A O5 Cs2B 8.9(8) 4_665 4_665 ?
 Cs2A O5 Cs2B 8.9(8) 5_565 5_565 ?
 Cs2B O5 Cs2A 117.2(3) 6 2_665 ?
 Cs2B O5 Cs2A 120.9(2) . 2_665 ?
 Cs2B O5 Cs2A 117.9(4) 3_565 2_665 ?
 Cs2B O5 Cs2A 122.4(2) 4_665 2_665 ?
 Cs2B O5 Cs2A 8.8(8) 2_665 2_665 ?
 Cs2B O5 Cs2A 9.2(8) 5_565 2_665 ?
 Cs2B O5 Cs2B 119.7(3) 6 2_665 ?
 Cs2B O5 Cs2B 119.7(3) 5_565 . ?
 Cs2B O5 Cs2B 118.05(9) 6 5_565 ?
 Cs2B O5 Cs2B 17.5(3) 5_565 2_665 ?
 Cs2B O5 Cs2B 117.39(10) 2_665 . ?
 Cs2B O5 Cs2B 121.8(3) 4_665 2_665 ?
 Cs2B O5 Cs2B 121.8(3) 6 . ?
 Cs2B O5 Cs2B 17.5(3) 6 3_565 ?
 Cs2B O5 Cs2B 17.5(3) 4_665 . ?
 Cs2B O5 Cs2B 121.8(3) 5_565 3_565 ?
 Cs2B O5 Cs2B 117.39(10) 3_565 . ?
 Cs2B O5 Cs2B 119.7(3) 4_665 3_565 ?
 Cs2B O5 Cs2B 118.05(9) 6 4_665 ?
 Cs2B O5 Cs2B 118.05(9) 5_565 4_665 ?
 Cs2B O5 Cs2B 117.39(10) 2_665 3_565 ?
 Cu1 O5 Cs2A 90.6(9) . 6 ?
 Cu1 O5 Cs2A 90.6(9) . 4_665 ?
 Cu1 O5 Cs2A 90.6(9) . 5_565 ?
 Cu1 O5 Cs2A 90.7(8) . 2_665 ?
 Cu1 O5 Cs2B 81.91(19) . 5_565 ?
 Cu1 O5 Cs2B 81.91(19) . 6 ?
 Cu1 O5 Cs2B 99.40(18) . 3_565 ?
 Cu1 O5 Cs2B 99.40(18) . . ?
 Cu1 O5 Cs2B 81.91(19) . 4_665 ?
 Cu1 O5 Cs2B 99.40(18) . 2_665 ?
 V2 O5 Cs2A 89.3(8) . 2_665 ?
 V2 O5 Cs2A 89.4(9) . 4_665 ?
 V2 O5 Cs2A 89.4(9) . 5_565 ?
 V2 O5 Cs2A 89.4(9) . 6 ?
 V2 O5 Cs2B 98.09(19) . 6 ?
 V2 O5 Cs2B 80.60(18) . 2_665 ?
 V2 O5 Cs2B 98.09(19) . 5_565 ?
 V2 O5 Cs2B 98.09(19) . 4_665 ?
 V2 O5 Cs2B 80.60(18) . 3_565 ?
 V2 O5 Cs2B 80.60(18) . . ?
 V2 O5 Cu1 180.0 . . ?
 Cs2A O6 Cs2A 4.6(3) . 4_665 ?
 Cs2B O6 Cs2A 118.3(7) 2_665 4_665 ?
 Cs2B O6 Cs2A 117.7(7) 2_665 . ?
 Cs2B O6 Cs2A 8.1(6) . 4_665 ?
 Cs2B O6 Cs2A 7.7(6) . . ?
 Cs2B O6 Cs2B 125.4(3) . 2_665 ?
 Cu2 O6 Cs2A 85.4(2) . 4_665 ?
 Cu2 O6 Cs2A 80.8(2) . . ?
 Cu2 O6 Cs2B 82.96(17) . 2_665 ?
 Cu2 O6 Cs2B 83.2(2) . . ?
 Cu4 O6 Cs2A 123.8(7) . . ?
 Cu4 O6 Cs2A 124.4(7) . 4_665 ?
 Cu4 O6 Cs2B 116.3(2) . 2_665 ?
 Cu4 O6 Cs2B 116.6(2) . . ?
 Cu4 O6 Cu2 91.73(12) . . ?
 V2 O6 Cs2A 82.6(3) . 4_665 ?
 V2 O6 Cs2A 86.9(3) . . ?
 V2 O6 Cs2B 87.9(2) . . ?
 V2 O6 Cs2B 81.30(17) . 2_665 ?
 V2 O6 Cu2 152.62(18) . . ?
 V2 O6 Cu4 115.34(15) . . ?
 Cu4 O7 Cu1 101.10(13) 3_565 1_556 ?
 Cu4 O7 Cu1 101.10(13) . 1_556 ?
 Cu4 O7 Cu1 101.10(13) 2_665 1_556 ?
 Cu4 O7 Cu4 116.38(9) . 3_565 ?
 Cu4 O7 Cu4 116.38(9) 2_665 3_565 ?
 Cu4 O7 Cu4 116.38(9) 2_665 . ?
 Cu3 O8 Cu2 101.17(12) . . ?
 Cu3 O8 Cu2 101.34(12) 6_656 . ?
 Cu3 O8 Cu3 116.28(13) . 6_656 ?
 Cu3 O8 Cu4 116.64(13) . . ?
 Cu4 O8 Cu2 101.20(12) . . ?
 Cu4 O8 Cu3 115.98(13) . 6_656 ?

loop_
  _geom_torsion_atom_site_label_1
  _geom_torsion_atom_site_label_2
  _geom_torsion_atom_site_label_3
  _geom_torsion_atom_site_label_4
  _geom_torsion
  _geom_torsion_site_symmetry_1
  _geom_torsion_site_symmetry_2
  _geom_torsion_site_symmetry_3
  _geom_torsion_site_symmetry_4
  _geom_torsion_publ_flag
 Cs1 Cu2 O4 Cs1 -0.04(2) . . . 4_775 ?
 Cs1 Cu2 O4 Cs2A 123.7(3) . . . 4_665 ?
 Cs1 Cu2 O4 Cs2A -118.1(3) . . . 5_565 ?
 Cs1 Cu2 O4 Cs2A 119.8(3) . . . . ?
 Cs1 Cu2 O4 Cs2B -118.16(13) . . . 5_565 ?
 Cs1 Cu2 O4 Cs2B 122.18(16) . . . 4_665 ?
 Cs1 Cu2 O4 Cs2B 121.37(15) . . . . ?
 Cs1 Cu2 O4 Cs2B -118.47(12) . . . 2_665 ?
 Cs1 V1 O1 Cs1 9.74(4) . . . 4_775 ?
 Cs1 V1 O1 Cs2A -106.2(7) . . . 5_565 ?
 Cs1 V1 O1 Cs2A -115.9(7) 4_775 . . 5_565 ?
 Cs1 V1 O1 Cs2B -113.86(18) . . . 5_565 ?
 Cs1 V1 O1 Cs2B -123.60(18) 4_775 . . 5_565 ?
 Cs1 V1 O1 Cu2 -51.3(5) . . . 5_565 ?
 Cs1 V1 O1 Cu2 -61.0(5) 4_775 . . 5_565 ?
 Cs1 V1 O1 Cu3 128.4(2) . . . 1_554 ?
 Cs1 V1 O1 Cu3 118.7(2) 4_775 . . 1_554 ?
 Cs1 V1 O4 Cs1 0.05(2) 4_775 . . . ?
 Cs1 V1 O4 Cs1 -0.05(2) . . . 4_775 ?
 Cs1 V1 O4 Cs2A 118.1(3) 4_775 . . 5_565 ?
 Cs1 V1 O4 Cs2A -119.8(3) 4_775 . . . ?
 Cs1 V1 O4 Cs2A -119.8(3) . . . . ?
 Cs1 V1 O4 Cs2A 118.0(3) . . . 5_565 ?
 Cs1 V1 O4 Cs2A -123.7(3) 4_775 . . 4_665 ?
 Cs1 V1 O4 Cs2A -123.7(3) . . . 4_665 ?
 Cs1 V1 O4 Cs2B 118.17(12) 4_775 . . 5_565 ?
 Cs1 V1 O4 Cs2B -121.41(16) 4_775 . . . ?
 Cs1 V1 O4 Cs2B 118.43(14) . . . 2_665 ?
 Cs1 V1 O4 Cs2B 118.12(13) . . . 5_565 ?
 Cs1 V1 O4 Cs2B -121.46(17) . . . . ?
 Cs1 V1 O4 Cs2B 118.48(13) 4_775 . . 2_665 ?
 Cs1 V1 O4 Cs2B -122.11(15) 4_775 . . 4_665 ?
 Cs1 V1 O4 Cs2B -122.16(16) . . . 4_665 ?
 Cs2A Cs2A Cs2B Cs2B -0.01(2) 4_665 . . 4_665 ?
 Cs2A Cs2A Cs2B Cl2 176(5) 4_665 . . . ?
 Cs2A Cs2A Cs2B O1 -162(7) 4_665 . . 6_655 ?
 Cs2A Cs2A Cs2B O2 31(9) 4_665 . . 3_565 ?
 Cs2A Cs2A Cs2B O3 87(8) 4_665 . . 4_665 ?
 Cs2A Cs2A Cs2B O3 150(7) 4_665 . . 6_655 ?
 Cs2A Cs2A Cs2B O4 53(8) 4_665 . . 4_665 ?
 Cs2A Cs2A Cs2B O4 -123(8) 4_665 . . . ?
 Cs2A Cs2A Cs2B O6 -97(8) 4_665 . . . ?
 Cs2A Cs2A Cs2B O6 -42(9) 4_665 . . 3_565 ?
 Cs2A Cu1 O5 Cs2A -120.002(3) 6 . . 5_565 ?
 Cs2A Cu1 O5 Cs2A 119.999(3) 6 . . 4_665 ?
 Cs2A Cu1 O5 Cs2A -115.7(4) 6 . . 2_665 ?
 Cs2A Cu1 O5 Cs2B 122.7(2) 6 . . . ?
 Cs2A Cu1 O5 Cs2B 1.6(3) 6 . . 6 ?
 Cs2A Cu1 O5 Cs2B 2.7(2) 6 . . 3_565 ?
 Cs2A Cu1 O5 Cs2B 121.6(3) 6 . . 4_665 ?
 Cs2A Cu1 O5 Cs2B -117.3(2) 6 . . 2_665 ?
 Cs2A Cu1 O5 Cs2B -118.4(3) 6 . . 5_565 ?
 Cs2A Cu2 O4 Cs1 -119.8(3) . . . . ?
 Cs2A Cu2 O4 Cs1 -119.8(3) . . . 4_775 ?
 Cs2A Cu2 O4 Cs2A 122.1(2) . . . 5_565 ?
 Cs2A Cu2 O4 Cs2A 3.9(5) . . . 4_665 ?
 Cs2A Cu2 O4 Cs2B 121.7(3) . . . 2_665 ?
 Cs2A Cu2 O4 Cs2B 1.6(3) . . . . ?
 Cs2A Cu2 O4 Cs2B 122.1(3) . . . 5_565 ?
 Cs2A Cu2 O4 Cs2B 2.4(3) . . . 4_665 ?
 Cs2A V1 O1 Cs1 115.9(7) 5_565 . . 4_775 ?
 Cs2A V1 O1 Cs2B -7.7(6) 5_565 . . 5_565 ?
 Cs2A V1 O1 Cu2 54.9(8) 5_565 . . 5_565 ?
 Cs2A V1 O1 Cu3 -125.4(7) 5_565 . . 1_554 ?
 Cs2A V1 O3 Cs2A 1.0(14) . . . 4_665 ?
 Cs2A V1 O3 Cs2A -111.0(13) 5_565 . . 4_665 ?
 Cs2A V1 O3 Cs2A -1.0(14) 4_665 . . . ?
 Cs2A V1 O3 Cs2A -111.94(5) 5_565 . . . ?
 Cs2A V1 O3 Cs2B -6.6(7) . . . 4_665 ?
 Cs2A V1 O3 Cs2B 118.6(7) 4_665 . . 5_565 ?
 Cs2A V1 O3 Cs2B 7.6(7) 5_565 . . 5_565 ?
 Cs2A V1 O3 Cs2B -7.6(6) 4_665 . . 4_665 ?
 Cs2A V1 O3 Cs2B 119.6(7) . . . 5_565 ?
 Cs2A V1 O3 Cs2B -118.5(7) 5_565 . . 4_665 ?
 Cs2A V1 O3 Cu1 64.9(8) . . . . ?
 Cs2A V1 O3 Cu1 -47.0(8) 5_565 . . . ?
 Cs2A V1 O3 Cu1 63.9(8) 4_665 . . . ?
 Cs2A V1 O3 Cu4 -124.5(7) . . . 1_554 ?
 Cs2A V1 O3 Cu4 123.6(7) 5_565 . . 1_554 ?
 Cs2A V1 O3 Cu4 -125.4(7) 4_665 . . 1_554 ?
 Cs2A V1 O4 Cs1 123.7(3) 4_665 . . . ?
 Cs2A V1 O4 Cs1 119.8(3) . . . 4_775 ?
 Cs2A V1 O4 Cs1 -118.0(3) 5_565 . . . ?
 Cs2A V1 O4 Cs1 123.7(3) 4_665 . . 4_775 ?
 Cs2A V1 O4 Cs1 -118.1(3) 5_565 . . 4_775 ?
 Cs2A V1 O4 Cs1 119.8(3) . . . . ?
 Cs2A V1 O4 Cs2A -3.9(5) . . . 4_665 ?
 Cs2A V1 O4 Cs2A -122.1(2) . . . 5_565 ?
 Cs2A V1 O4 Cs2A 118.2(6) 5_565 . . 4_665 ?
 Cs2A V1 O4 Cs2A -118.2(6) 4_665 . . 5_565 ?
 Cs2A V1 O4 Cs2A 3.9(5) 4_665 . . . ?
 Cs2A V1 O4 Cs2A 122.1(2) 5_565 . . . ?
 Cs2A V1 O4 Cs2B 0.1(4) 5_565 . . 5_565 ?
 Cs2A V1 O4 Cs2B 2.3(3) 4_665 . . . ?
 Cs2A V1 O4 Cs2B -117.9(3) 4_665 . . 2_665 ?
 Cs2A V1 O4 Cs2B -118.2(3) 4_665 . . 5_565 ?
 Cs2A V1 O4 Cs2B 120.5(4) 5_565 . . . ?
 Cs2A V1 O4 Cs2B -122.1(3) . . . 5_565 ?
 Cs2A V1 O4 Cs2B 0.4(3) 5_565 . . 2_665 ?
 Cs2A V1 O4 Cs2B -1.6(3) . . . . ?
 Cs2A V1 O4 Cs2B 1.5(3) 4_665 . . 4_665 ?
 Cs2A V1 O4 Cs2B -121.8(3) . . . 2_665 ?
 Cs2A V1 O4 Cs2B -2.3(3) . . . 4_665 ?
 Cs2A V1 O4 Cs2B 119.8(4) 5_565 . . 4_665 ?
 Cs2A V2 O5 Cs2A 4.3(4) 3_565 . . 6 ?
 Cs2A V2 O5 Cs2A 119.999(0) 4_665 . . 6 ?
 Cs2A V2 O5 Cs2A -115.7(4) 2_665 . . 6 ?
 Cs2A V2 O5 Cs2A -4.3(4) 5_565 . . 2_665 ?
 Cs2A V2 O5 Cs2A 124.3(4) 2_665 . . 4_665 ?
 Cs2A V2 O5 Cs2A -119.999(3) 6 . . 4_665 ?
 Cs2A V2 O5 Cs2A -124.3(4) 4_665 . . 2_665 ?
 Cs2A V2 O5 Cs2A 119.999(1) 5_565 . . 4_665 ?
 Cs2A V2 O5 Cs2A -115.7(4) 3_565 . . 4_665 ?
 Cs2A V2 O5 Cs2A 120.002(2) 6 . . 5_565 ?
 Cs2A V2 O5 Cs2A -120.002(1) 5_565 . . 6 ?
 Cs2A V2 O5 Cs2A -119.999(3) 4_665 . . 5_565 ?
 Cs2A V2 O5 Cs2A 115.7(4) 6 . . 2_665 ?
 Cs2A V2 O5 Cs2A 124.3(4) 3_565 . . 5_565 ?
 Cs2A V2 O5 Cs2A 4.3(4) 2_665 . . 5_565 ?
 Cs2A V2 O5 Cs2A 119.999(3) 3_565 . . 2_665 ?
 Cs2A V2 O5 Cs2B -121.6(3) 6 . . 4_665 ?
 Cs2A V2 O5 Cs2B 117.3(2) 5_565 . . . ?
 Cs2A V2 O5 Cs2B 117.3(2) 4_665 . . 3_565 ?
 Cs2A V2 O5 Cs2B 118.4(3) 5_565 . . 4_665 ?
 Cs2A V2 O5 Cs2B 118.4(3) 4_665 . . 6 ?
 Cs2A V2 O5 Cs2B -1.6(3) 4_665 . . 4_665 ?
 Cs2A V2 O5 Cs2B -118.4(3) 2_665 . . 3_565 ?
 Cs2A V2 O5 Cs2B -117.4(2) 3_565 . . 4_665 ?
 Cs2A V2 O5 Cs2B -118.4(3) 3_565 . . . ?
 Cs2A V2 O5 Cs2B 122.6(2) 2_665 . . 4_665 ?
 Cs2A V2 O5 Cs2B -117.4(2) 2_665 . . 6 ?
 Cs2A V2 O5 Cs2B 118.4(3) 6 . . 5_565 ?
 Cs2A V2 O5 Cs2B 1.6(3) 3_565 . . 3_565 ?
 Cs2A V2 O5 Cs2B -2.7(2) 5_565 . . 2_665 ?
 Cs2A V2 O5 Cs2B -122.7(2) 6 . . . ?
 Cs2A V2 O5 Cs2B -122.7(2) 4_665 . . 2_665 ?
 Cs2A V2 O5 Cs2B -2.7(2) 4_665 . . . ?
 Cs2A V2 O5 Cs2B 121.6(3) 3_565 . . 2_665 ?
 Cs2A V2 O5 Cs2B 121.6(3) 2_665 . . . ?
 Cs2A V2 O5 Cs2B 1.6(3) 2_665 . . 2_665 ?
 Cs2A V2 O5 Cs2B 2.6(2) 3_565 . . 6 ?
 Cs2A V2 O5 Cs2B -2.7(2) 6 . . 3_565 ?
 Cs2A V2 O5 Cs2B -1.6(3) 5_565 . . 5_565 ?
 Cs2A V2 O5 Cs2B -121.6(3) 4_665 . . 5_565 ?
 Cs2A V2 O5 Cs2B -122.7(2) 5_565 . . 3_565 ?
 Cs2A V2 O5 Cs2B 122.6(2) 3_565 . . 5_565 ?
 Cs2A V2 O5 Cs2B 2.6(2) 2_665 . . 5_565 ?
 Cs2A V2 O5 Cs2B -1.6(3) 6 . . 6 ?
 Cs2A V2 O5 Cs2B -121.6(3) 5_565 . . 6 ?
 Cs2A V2 O5 Cs2B 117.3(2) 6 . . 2_665 ?
 Cs2A V2 O6 Cs2A -111.4(13) 5_565 . . 4_665 ?
 Cs2A V2 O6 Cs2A -112.6(13) 2_665 . . . ?
 Cs2A V2 O6 Cs2A 1.5(13) 4_665 . . . ?
 Cs2A V2 O6 Cs2A -114.1(2) 2_665 . . 4_665 ?
 Cs2A V2 O6 Cs2A -109.9(2) 5_565 . . . ?
 Cs2A V2 O6 Cs2B -6.1(7) 4_665 . . . ?
 Cs2A V2 O6 Cs2B 6.1(7) 2_665 . . 2_665 ?
 Cs2A V2 O6 Cs2B 120.2(7) 4_665 . . 2_665 ?
 Cs2A V2 O6 Cs2B -120.2(7) 2_665 . . . ?
 Cs2A V2 O6 Cs2B 8.8(6) 5_565 . . 2_665 ?
 Cs2A V2 O6 Cs2B -117.5(6) 5_565 . . . ?
 Cs2A V2 O6 Cu2 -49.5(8) 2_665 . . . ?
 Cs2A V2 O6 Cu2 -46.8(8) 5_565 . . . ?
 Cs2A V2 O6 Cu2 64.6(8) 4_665 . . . ?
 Cs2A V2 O6 Cu4 123.9(7) 5_565 . . . ?
 Cs2A V2 O6 Cu4 121.2(7) 2_665 . . . ?
 Cs2A V2 O6 Cu4 -124.7(7) 4_665 . . . ?
 Cs2B Cs2A Cs2B Cs2A 0.01(2) 4_665 . . 4_665 ?
 Cs2B Cs2A Cs2B Cl2 176(5) 4_665 . . . ?
 Cs2B Cs2A Cs2B O1 -162(7) 4_665 . . 6_655 ?
 Cs2B Cs2A Cs2B O2 31(9) 4_665 . . 3_565 ?
 Cs2B Cs2A Cs2B O3 150(7) 4_665 . . 6_655 ?
 Cs2B Cs2A Cs2B O3 87(8) 4_665 . . 4_665 ?
 Cs2B Cs2A Cs2B O4 -123(8) 4_665 . . . ?
 Cs2B Cs2A Cs2B O4 53(8) 4_665 . . 4_665 ?
 Cs2B Cs2A Cs2B O6 -42(9) 4_665 . . 3_565 ?
 Cs2B Cs2A Cs2B O6 -97(8) 4_665 . . . ?
 Cs2B Cu1 O5 Cs2A 118.4(3) 6 . . 4_665 ?
 Cs2B Cu1 O5 Cs2A -1.6(3) 4_665 . . 4_665 ?
 Cs2B Cu1 O5 Cs2A 122.6(2) 4_665 . . 2_665 ?
 Cs2B Cu1 O5 Cs2A -1.6(3) 5_565 . . 5_565 ?
 Cs2B Cu1 O5 Cs2A -1.6(3) 6 . . 6 ?
 Cs2B Cu1 O5 Cs2A -121.6(3) 4_665 . . 6 ?
 Cs2B Cu1 O5 Cs2A 118.4(3) 4_665 . . 5_565 ?
 Cs2B Cu1 O5 Cs2A -121.6(3) 6 . . 5_565 ?
 Cs2B Cu1 O5 Cs2A 118.4(3) 5_565 . . 6 ?
 Cs2B Cu1 O5 Cs2A 2.6(2) 5_565 . . 2_665 ?
 Cs2B Cu1 O5 Cs2A -117.4(2) 6 . . 2_665 ?
 Cs2B Cu1 O5 Cs2A -121.6(3) 5_565 . . 4_665 ?
 Cs2B Cu1 O5 Cs2B -120.000(1) 5_565 . . 4_665 ?
 Cs2B Cu1 O5 Cs2B 1.1(3) 5_565 . . 2_665 ?
 Cs2B Cu1 O5 Cs2B -118.9(3) 4_665 . . 3_565 ?
 Cs2B Cu1 O5 Cs2B 121.1(3) 4_665 . . 2_665 ?
 Cs2B Cu1 O5 Cs2B 1.1(3) 6 . . 3_565 ?
 Cs2B Cu1 O5 Cs2B 120.000(1) 4_665 . . 5_565 ?
 Cs2B Cu1 O5 Cs2B -118.9(3) 5_565 . . . ?
 Cs2B Cu1 O5 Cs2B 120.000(1) 6 . . 4_665 ?
 Cs2B Cu1 O5 Cs2B -118.9(3) 6 . . 2_665 ?
 Cs2B Cu1 O5 Cs2B -120.000(0) 4_665 . . 6 ?
 Cs2B Cu1 O5 Cs2B 121.1(3) 5_565 . . 3_565 ?
 Cs2B Cu1 O5 Cs2B -120.000(1) 6 . . 5_565 ?
 Cs2B Cu1 O5 Cs2B 120.000(0) 5_565 . . 6 ?
 Cs2B Cu1 O5 Cs2B 1.1(3) 4_665 . . . ?
 Cs2B Cu1 O5 Cs2B 121.1(3) 6 . . . ?
 Cs2B Cu2 O4 Cs1 118.43(13) 2_665 . . 4_775 ?
 Cs2B Cu2 O4 Cs1 118.47(12) 2_665 . . . ?
 Cs2B Cu2 O4 Cs1 -121.40(16) . . . 4_775 ?
 Cs2B Cu2 O4 Cs1 -121.37(15) . . . . ?
 Cs2B Cu2 O4 Cs2A 120.6(4) . . . 5_565 ?
 Cs2B Cu2 O4 Cs2A -121.7(3) 2_665 . . . ?
 Cs2B Cu2 O4 Cs2A -117.9(3) 2_665 . . 4_665 ?
 Cs2B Cu2 O4 Cs2A -1.6(3) . . . . ?
 Cs2B Cu2 O4 Cs2A 0.4(3) 2_665 . . 5_565 ?
 Cs2B Cu2 O4 Cs2A 2.3(3) . . . 4_665 ?
 Cs2B Cu2 O4 Cs2B -120.2(2) 2_665 . . . ?
 Cs2B Cu2 O4 Cs2B 120.48(18) . . . 5_565 ?
 Cs2B Cu2 O4 Cs2B 120.2(2) . . . 2_665 ?
 Cs2B Cu2 O4 Cs2B 0.3(2) 2_665 . . 5_565 ?
 Cs2B Cu2 O4 Cs2B -119.35(17) 2_665 . . 4_665 ?
 Cs2B Cu2 O4 Cs2B 0.8(3) . . . 4_665 ?
 Cs2B V1 O1 Cs1 123.60(18) 5_565 . . 4_775 ?
 Cs2B V1 O1 Cs1 66.4(9) . . . 4_775 ?
 Cs2B V1 O1 Cs2A -49.5(8) . . . 5_565 ?
 Cs2B V1 O1 Cs2A 7.7(6) 5_565 . . 5_565 ?
 Cs2B V1 O1 Cs2B -57.2(9) . . . 5_565 ?
 Cs2B V1 O1 Cu2 5.3(13) . . . 5_565 ?
 Cs2B V1 O1 Cu2 62.6(5) 5_565 . . 5_565 ?
 Cs2B V1 O1 Cu3 -117.7(3) 5_565 . . 1_554 ?
 Cs2B V1 O1 Cu3 -174.9(7) . . . 1_554 ?
 Cs2B V1 O3 Cs2A -6.6(7) . . . . ?
 Cs2B V1 O3 Cs2A -118.6(7) 5_565 . . 4_665 ?
 Cs2B V1 O3 Cs2A -5.6(7) . . . 4_665 ?
 Cs2B V1 O3 Cs2A 6.6(7) 4_665 . . . ?
 Cs2B V1 O3 Cs2A -119.6(7) 5_565 . . . ?
 Cs2B V1 O3 Cs2A 7.6(6) 4_665 . . 4_665 ?
 Cs2B V1 O3 Cs2B 112.99(7) . . . 5_565 ?
 Cs2B V1 O3 Cs2B 126.2(3) 4_665 . . 5_565 ?
 Cs2B V1 O3 Cs2B -13.2(3) . . . 4_665 ?
 Cs2B V1 O3 Cs2B -126.2(3) 5_565 . . 4_665 ?
 Cs2B V1 O3 Cu1 58.3(4) . . . . ?
 Cs2B V1 O3 Cu1 71.5(5) 4_665 . . . ?
 Cs2B V1 O3 Cu1 -54.7(4) 5_565 . . . ?
 Cs2B V1 O3 Cu4 116.0(2) 5_565 . . 1_554 ?
 Cs2B V1 O3 Cu4 -131.0(2) . . . 1_554 ?
 Cs2B V1 O3 Cu4 -117.8(3) 4_665 . . 1_554 ?
 Cs2B V1 O4 Cs1 -118.17(12) 5_565 . . 4_775 ?
 Cs2B V1 O4 Cs1 121.46(17) . . . . ?
 Cs2B V1 O4 Cs1 122.16(16) 4_665 . . . ?
 Cs2B V1 O4 Cs1 121.41(16) . . . 4_775 ?
 Cs2B V1 O4 Cs1 -118.12(13) 5_565 . . . ?
 Cs2B V1 O4 Cs1 122.11(15) 4_665 . . 4_775 ?
 Cs2B V1 O4 Cs2A 1.6(3) . . . . ?
 Cs2B V1 O4 Cs2A 122.1(3) 5_565 . . . ?
 Cs2B V1 O4 Cs2A -120.5(4) . . . 5_565 ?
 Cs2B V1 O4 Cs2A -1.5(3) 4_665 . . 4_665 ?
 Cs2B V1 O4 Cs2A 118.2(3) 5_565 . . 4_665 ?
 Cs2B V1 O4 Cs2A 2.3(3) 4_665 . . . ?
 Cs2B V1 O4 Cs2A -2.3(3) . . . 4_665 ?
 Cs2B V1 O4 Cs2A -119.8(4) 4_665 . . 5_565 ?
 Cs2B V1 O4 Cs2A -0.1(4) 5_565 . . 5_565 ?
 Cs2B V1 O4 Cs2B -119.41(17) 4_665 . . 2_665 ?
 Cs2B V1 O4 Cs2B -0.7(3) . . . 4_665 ?
 Cs2B V1 O4 Cs2B -119.7(2) 4_665 . . 5_565 ?
 Cs2B V1 O4 Cs2B 0.3(2) 5_565 . . 2_665 ?
 Cs2B V1 O4 Cs2B 0.7(3) 4_665 . . . ?
 Cs2B V1 O4 Cs2B 120.42(18) 5_565 . . . ?
 Cs2B V1 O4 Cs2B -120.42(18) . . . 5_565 ?
 Cs2B V1 O4 Cs2B 119.72(19) 5_565 . . 4_665 ?
 Cs2B V1 O4 Cs2B -120.1(2) . . . 2_665 ?
 Cs2B V2 O5 Cs2A 122.7(2) 2_665 . . 4_665 ?
 Cs2B V2 O5 Cs2A 122.7(2) 3_565 . . 5_565 ?
 Cs2B V2 O5 Cs2A -117.3(2) 2_665 . . 6 ?
 Cs2B V2 O5 Cs2A 2.7(2) . . . 4_665 ?
 Cs2B V2 O5 Cs2A -117.3(2) . . . 5_565 ?
 Cs2B V2 O5 Cs2A 122.7(2) . . . 6 ?
 Cs2B V2 O5 Cs2A 2.7(2) 3_565 . . 6 ?
 Cs2B V2 O5 Cs2A 118.4(3) 3_565 . . 2_665 ?
 Cs2B V2 O5 Cs2A 2.7(2) 2_665 . . 5_565 ?
 Cs2B V2 O5 Cs2A -1.6(3) 2_665 . . 2_665 ?
 Cs2B V2 O5 Cs2A -121.6(3) . . . 2_665 ?
 Cs2B V2 O5 Cs2A -117.3(2) 3_565 . . 4_665 ?
 Cs2B V2 O5 Cs2B -120.000(0) 2_665 . . 3_565 ?
 Cs2B V2 O5 Cs2B 120.000(1) 3_565 . . 2_665 ?
 Cs2B V2 O5 Cs2B 1.1(3) . . . 4_665 ?
 Cs2B V2 O5 Cs2B 120.000(1) 2_665 . . . ?
 Cs2B V2 O5 Cs2B -120.000(1) 3_565 . . . ?
 Cs2B V2 O5 Cs2B 1.1(3) 3_565 . . 6 ?
 Cs2B V2 O5 Cs2B 121.1(3) . . . 6 ?
 Cs2B V2 O5 Cs2B -118.9(3) 2_665 . . 6 ?
 Cs2B V2 O5 Cs2B -120.000(1) . . . 2_665 ?
 Cs2B V2 O5 Cs2B -118.9(3) 3_565 . . 4_665 ?
 Cs2B V2 O5 Cs2B 121.1(3) 2_665 . . 4_665 ?
 Cs2B V2 O5 Cs2B 121.1(3) 3_565 . . 5_565 ?
 Cs2B V2 O5 Cs2B 1.1(3) 2_665 . . 5_565 ?
 Cs2B V2 O5 Cs2B -118.9(3) . . . 5_565 ?
 Cs2B V2 O5 Cs2B 120.000(0) . . . 3_565 ?
 Cs2B V2 O6 Cs2A -118.7(6) 2_665 . . . ?
 Cs2B V2 O6 Cs2A -120.2(7) 2_665 . . 4_665 ?
 Cs2B V2 O6 Cs2A 6.1(7) . . . 4_665 ?
 Cs2B V2 O6 Cs2A 7.6(6) . . . . ?
 Cs2B V2 O6 Cs2B -126.3(3) 2_665 . . . ?
 Cs2B V2 O6 Cs2B 126.3(3) . . . 2_665 ?
 Cs2B V2 O6 Cu2 70.7(4) . . . . ?
 Cs2B V2 O6 Cu2 -55.6(4) 2_665 . . . ?
 Cs2B V2 O6 Cu4 -118.6(3) . . . . ?
 Cs2B V2 O6 Cu4 115.1(2) 2_665 . . . ?
 Cu1 Cu4 O7 Cu4 108.4(2) 1_556 . . 2_665 ?
 Cu1 Cu4 O7 Cu4 -108.4(2) 1_556 . . 3_565 ?
 Cu1 Cu4 O8 Cu2 -174.63(4) 1_556 . . . ?
 Cu1 Cu4 O8 Cu3 -65.95(19) 1_556 . . . ?
 Cu1 Cu4 O8 Cu3 76.75(18) 1_556 . . 6_656 ?
 Cu2 Cu3 O8 Cu2 179.99(5) 5_566 . . . ?
 Cu2 Cu3 O8 Cu3 -71.29(19) 5_566 . . 6_656 ?
 Cu2 Cu3 O8 Cu3 108.72(18) . . . 6_656 ?
 Cu2 Cu3 O8 Cu4 71.29(19) 5_566 . . . ?
 Cu2 Cu3 O8 Cu4 -108.69(18) . . . . ?
 Cu2 Cu4 O7 Cu1 -174.64(4) . . . 1_556 ?
 Cu2 Cu4 O7 Cu4 76.9(2) . . . 3_565 ?
 Cu2 Cu4 O7 Cu4 -66.2(2) . . . 2_665 ?
 Cu2 Cu4 O8 Cu3 108.68(18) . . . . ?
 Cu2 Cu4 O8 Cu3 -108.62(18) . . . 6_656 ?
 Cu3 Cu2 O4 Cs1 59.70(15) . . . 4_775 ?
 Cu3 Cu2 O4 Cs1 -60.12(14) 6_656 . . 4_775 ?
 Cu3 Cu2 O4 Cs1 59.74(13) . . . . ?
 Cu3 Cu2 O4 Cs1 -60.08(13) 6_656 . . . ?
 Cu3 Cu2 O4 Cs2A 179.5(3) . . . . ?
 Cu3 Cu2 O4 Cs2A -178.2(3) 6_656 . . 5_565 ?
 Cu3 Cu2 O4 Cs2A -176.6(3) . . . 4_665 ?
 Cu3 Cu2 O4 Cs2A 59.7(3) 6_656 . . . ?
 Cu3 Cu2 O4 Cs2A -58.3(4) . . . 5_565 ?
 Cu3 Cu2 O4 Cs2A 63.6(3) 6_656 . . 4_665 ?
 Cu3 Cu2 O4 Cs2B 61.29(19) 6_656 . . . ?
 Cu3 Cu2 O4 Cs2B -178.90(16) . . . . ?
 Cu3 Cu2 O4 Cs2B -58.73(16) . . . 2_665 ?
 Cu3 Cu2 O4 Cs2B -178.08(15) . . . 4_665 ?
 Cu3 Cu2 O4 Cs2B -178.55(13) 6_656 . . 2_665 ?
 Cu3 Cu2 O4 Cs2B 62.1(2) 6_656 . . 4_665 ?
 Cu3 Cu2 O4 Cs2B -58.42(18) . . . 5_565 ?
 Cu3 Cu2 O4 Cs2B -178.23(12) 6_656 . . 5_565 ?
 Cu4 Cu1 O5 Cs2A 61.7(2) 2_664 . . 6 ?
 Cu4 Cu1 O5 Cs2A 61.7(2) 3_564 . . 4_665 ?
 Cu4 Cu1 O5 Cs2A -174.1(2) 3_564 . . 2_665 ?
 Cu4 Cu1 O5 Cs2A -58.3(2) 3_564 . . 6 ?
 Cu4 Cu1 O5 Cs2A -178.3(2) 1_554 . . 6 ?
 Cu4 Cu1 O5 Cs2A -54.1(2) 2_664 . . 2_665 ?
 Cu4 Cu1 O5 Cs2A -178.3(2) 2_664 . . 4_665 ?
 Cu4 Cu1 O5 Cs2A -58.3(2) 2_664 . . 5_565 ?
 Cu4 Cu1 O5 Cs2A 65.9(2) 1_554 . . 2_665 ?
 Cu4 Cu1 O5 Cs2A -178.3(2) 3_564 . . 5_565 ?
 Cu4 Cu1 O5 Cs2A 61.7(2) 1_554 . . 5_565 ?
 Cu4 Cu1 O5 Cs2A -58.3(2) 1_554 . . 4_665 ?
 Cu4 Cu1 O5 Cs2B -175.64(16) 1_554 . . 3_565 ?
 Cu4 Cu1 O5 Cs2B -176.71(16) 2_664 . . 4_665 ?
 Cu4 Cu1 O5 Cs2B -55.64(16) 2_664 . . 2_665 ?
 Cu4 Cu1 O5 Cs2B -56.71(16) 3_564 . . 6 ?
 Cu4 Cu1 O5 Cs2B -56.71(16) 1_554 . . 4_665 ?
 Cu4 Cu1 O5 Cs2B -175.64(16) 2_664 . . . ?
 Cu4 Cu1 O5 Cs2B -55.64(16) 3_564 . . 3_565 ?
 Cu4 Cu1 O5 Cs2B -176.71(16) 1_554 . . 6 ?
 Cu4 Cu1 O5 Cs2B 63.29(16) 3_564 . . 4_665 ?
 Cu4 Cu1 O5 Cs2B 64.36(16) 3_564 . . . ?
 Cu4 Cu1 O5 Cs2B 64.36(16) 2_664 . . 3_565 ?
 Cu4 Cu1 O5 Cs2B -56.71(16) 2_664 . . 5_565 ?
 Cu4 Cu1 O5 Cs2B -175.64(16) 3_564 . . 2_665 ?
 Cu4 Cu1 O5 Cs2B -176.71(16) 3_564 . . 5_565 ?
 Cu4 Cu1 O5 Cs2B -55.64(16) 1_554 . . . ?
 Cu4 Cu1 O5 Cs2B 63.29(16) 1_554 . . 5_565 ?
 Cu4 Cu1 O5 Cs2B 63.29(16) 2_664 . . 6 ?
 Cu4 Cu1 O5 Cs2B 64.36(16) 1_554 . . 2_665 ?
 Cu4 Cu2 O4 Cs1 -179.27(8) . . . . ?
 Cu4 Cu2 O4 Cs1 -179.31(6) . . . 4_775 ?
 Cu4 Cu2 O4 Cs2A -59.5(3) . . . . ?
 Cu4 Cu2 O4 Cs2A 62.6(4) . . . 5_565 ?
 Cu4 Cu2 O4 Cs2A -55.6(3) . . . 4_665 ?
 Cu4 Cu2 O4 Cs2B 62.57(18) . . . 5_565 ?
 Cu4 Cu2 O4 Cs2B -57.1(2) . . . 4_665 ?
 Cu4 Cu2 O4 Cs2B 62.25(16) . . . 2_665 ?
 Cu4 Cu2 O4 Cs2B -57.91(19) . . . . ?
 O1 Cs2A Cs2B Cs2A 162(7) 6_655 . . 4_665 ?
 O1 Cs2A Cs2B Cs2B 162(7) 6_655 . . 4_665 ?
 O1 Cs2A Cs2B Cl2 -23(11) 6_655 . . . ?
 O1 Cs2A Cs2B O2 -167(3) 6_655 . . 3_565 ?
 O1 Cs2A Cs2B O3 -111.6(18) 6_655 . . 4_665 ?
 O1 Cs2A Cs2B O3 -48.1(7) 6_655 . . 6_655 ?
 O1 Cs2A Cs2B O4 38.4(12) 6_655 . . . ?
 O1 Cs2A Cs2B O4 -145.5(7) 6_655 . . 4_665 ?
 O1 Cs2A Cs2B O6 65.0(13) 6_655 . . . ?
 O1 Cs2A Cs2B O6 119(2) 6_655 . . 3_565 ?
 O1 Cu2 O4 Cs1 -60.16(13) 6_655 . . 4_775 ?
 O1 Cu2 O4 Cs1 -60.12(12) 6_655 . . . ?
 O1 Cu2 O4 Cs2A 63.6(3) 6_655 . . 4_665 ?
 O1 Cu2 O4 Cs2A -178.2(4) 6_655 . . 5_565 ?
 O1 Cu2 O4 Cs2A 59.7(3) 6_655 . . . ?
 O1 Cu2 O4 Cs2B -178.59(15) 6_655 . . 2_665 ?
 O1 Cu2 O4 Cs2B -178.28(16) 6_655 . . 5_565 ?
 O1 Cu2 O4 Cs2B 62.06(19) 6_655 . . 4_665 ?
 O1 Cu2 O4 Cs2B 61.24(18) 6_655 . . . ?
 O1 Cu3 O8 Cu2 179.86(14) 1_556 . . . ?
 O1 Cu3 O8 Cu3 -71.42(18) 1_556 . . 6_656 ?
 O1 Cu3 O8 Cu4 71.16(18) 1_556 . . . ?
 O1 V1 O3 Cs2A -175.2(7) . . . . ?
 O1 V1 O3 Cs2A -174.2(7) . . . 4_665 ?
 O1 V1 O3 Cs2B 178.2(2) . . . 4_665 ?
 O1 V1 O3 Cs2B -55.6(2) . . . 5_565 ?
 O1 V1 O3 Cu1 -110.3(4) . . . . ?
 O1 V1 O3 Cu4 60.3(2) . . . 1_554 ?
 O1 V1 O4 Cs1 -59.86(16) . . . . ?
 O1 V1 O4 Cs1 -59.91(15) . . . 4_775 ?
 O1 V1 O4 Cs2A -179.7(3) . . . . ?
 O1 V1 O4 Cs2A 58.2(4) . . . 5_565 ?
 O1 V1 O4 Cs2A 176.4(3) . . . 4_665 ?
 O1 V1 O4 Cs2B 178.0(2) . . . 4_665 ?
 O1 V1 O4 Cs2B 58.26(18) . . . 5_565 ?
 O1 V1 O4 Cs2B 178.7(2) . . . . ?
 O1 V1 O4 Cs2B 58.56(19) . . . 2_665 ?
 O2 Cs2A Cs2B Cs2A 145(10) 6_655 . . 4_665 ?
 O2 Cs2A Cs2B Cs2B 145(10) 6_655 . . 4_665 ?
 O2 Cs2A Cs2B Cl2 -39(14) 6_655 . . . ?
 O2 Cs2A Cs2B O1 -16(3) 6_655 . . 6_655 ?
 O2 Cs2A Cs2B O2 176.6(10) 6_655 . . 3_565 ?
 O2 Cs2A Cs2B O3 -128(2) 6_655 . . 4_665 ?
 O2 Cs2A Cs2B O3 -64(3) 6_655 . . 6_655 ?
 O2 Cs2A Cs2B O4 22(2) 6_655 . . . ?
 O2 Cs2A Cs2B O4 -162(3) 6_655 . . 4_665 ?
 O2 Cs2A Cs2B O6 49(4) 6_655 . . . ?
 O2 Cs2A Cs2B O6 103(3) 6_655 . . 3_565 ?
 O2 Cu2 O4 Cs1 59.87(13) . . . 4_775 ?
 O2 Cu2 O4 Cs1 59.90(12) . . . . ?
 O2 Cu2 O4 Cs2A 179.7(3) . . . . ?
 O2 Cu2 O4 Cs2A -58.2(4) . . . 5_565 ?
 O2 Cu2 O4 Cs2A -176.4(3) . . . 4_665 ?
 O2 Cu2 O4 Cs2B -178.73(18) . . . . ?
 O2 Cu2 O4 Cs2B -58.57(16) . . . 2_665 ?
 O2 Cu2 O4 Cs2B -58.25(17) . . . 5_565 ?
 O2 Cu2 O4 Cs2B -177.91(18) . . . 4_665 ?
 O2 Cu3 O8 Cu2 -0.08(14) . . . . ?
 O2 Cu3 O8 Cu3 108.64(18) . . . 6_656 ?
 O2 Cu3 O8 Cu4 -108.78(18) . . . . ?
 O2 V1 O1 Cs1 -58.62(14) 6_655 . . 4_775 ?
 O2 V1 O1 Cs2A -174.5(7) 6_655 . . 5_565 ?
 O2 V1 O1 Cs2B 177.8(2) 6_655 . . 5_565 ?
 O2 V1 O1 Cu2 -119.6(5) 6_655 . . 5_565 ?
 O2 V1 O1 Cu3 60.1(2) 6_655 . . 1_554 ?
 O2 V1 O3 Cs2A 65.4(7) 6_655 . . 4_665 ?
 O2 V1 O3 Cs2A 64.4(7) 6_655 . . . ?
 O2 V1 O3 Cs2B -176.04(19) 6_655 . . 5_565 ?
 O2 V1 O3 Cs2B 57.8(2) 6_655 . . 4_665 ?
 O2 V1 O3 Cu1 129.3(4) 6_655 . . . ?
 O2 V1 O3 Cu4 -60.1(2) 6_655 . . 1_554 ?
 O2 V1 O4 Cs1 60.12(16) 6_655 . . . ?
 O2 V1 O4 Cs1 60.07(15) 6_655 . . 4_775 ?
 O2 V1 O4 Cs2A 178.2(4) 6_655 . . 5_565 ?
 O2 V1 O4 Cs2A -59.7(3) 6_655 . . . ?
 O2 V1 O4 Cs2A -63.6(3) 6_655 . . 4_665 ?
 O2 V1 O4 Cs2B 178.54(18) 6_655 . . 2_665 ?
 O2 V1 O4 Cs2B -61.3(2) 6_655 . . . ?
 O2 V1 O4 Cs2B -62.0(2) 6_655 . . 4_665 ?
 O2 V1 O4 Cs2B 178.24(18) 6_655 . . 5_565 ?
 O3 Cs2A Cs2B Cs2A 88(8) . . . 4_665 ?
 O3 Cs2A Cs2B Cs2B 88(8) . . . 4_665 ?
 O3 Cs2A Cs2B Cl2 -96(12) . . . . ?
 O3 Cs2A Cs2B O1 -74(2) . . . 6_655 ?
 O3 Cs2A Cs2B O2 119.1(18) . . . 3_565 ?
 O3 Cs2A Cs2B O3 174.5(6) . . . 4_665 ?
 O3 Cs2A Cs2B O3 -122.0(16) . . . 6_655 ?
 O3 Cs2A Cs2B O4 -35.5(16) . . . . ?
 O3 Cs2A Cs2B O4 140.6(19) . . . 4_665 ?
 O3 Cs2A Cs2B O6 45(3) . . . 3_565 ?
 O3 Cs2A Cs2B O6 -9(3) . . . . ?
 O3 Cu1 O5 Cs2A 65.1(2) . . . 2_665 ?
 O3 Cu1 O5 Cs2A -179.1(2) 3_565 . . 5_565 ?
 O3 Cu1 O5 Cs2A -59.1(2) 3_565 . . 6 ?
 O3 Cu1 O5 Cs2A 60.9(2) 2_665 . . 6 ?
 O3 Cu1 O5 Cs2A -59.1(2) 2_665 . . 5_565 ?
 O3 Cu1 O5 Cs2A -59.1(2) . . . 4_665 ?
 O3 Cu1 O5 Cs2A -179.1(2) . . . 6 ?
 O3 Cu1 O5 Cs2A 60.9(2) . . . 5_565 ?
 O3 Cu1 O5 Cs2A -179.1(2) 2_665 . . 4_665 ?
 O3 Cu1 O5 Cs2A -54.9(2) 2_665 . . 2_665 ?
 O3 Cu1 O5 Cs2A -174.9(2) 3_565 . . 2_665 ?
 O3 Cu1 O5 Cs2A 60.9(2) 3_565 . . 4_665 ?
 O3 Cu1 O5 Cs2B -56.42(18) 2_665 . . 2_665 ?
 O3 Cu1 O5 Cs2B -56.42(18) 3_565 . . 3_565 ?
 O3 Cu1 O5 Cs2B -57.50(18) . . . 4_665 ?
 O3 Cu1 O5 Cs2B -176.42(18) 3_565 . . 2_665 ?
 O3 Cu1 O5 Cs2B -177.49(19) 2_665 . . 4_665 ?
 O3 Cu1 O5 Cs2B 63.58(18) . . . 2_665 ?
 O3 Cu1 O5 Cs2B 63.58(18) 3_565 . . . ?
 O3 Cu1 O5 Cs2B 62.51(18) 2_665 . . 6 ?
 O3 Cu1 O5 Cs2B -176.42(18) . . . 3_565 ?
 O3 Cu1 O5 Cs2B -57.49(18) 3_565 . . 6 ?
 O3 Cu1 O5 Cs2B 62.51(18) 3_565 . . 4_665 ?
 O3 Cu1 O5 Cs2B -177.49(18) 3_565 . . 5_565 ?
 O3 Cu1 O5 Cs2B -177.50(18) . . . 6 ?
 O3 Cu1 O5 Cs2B 62.50(18) . . . 5_565 ?
 O3 Cu1 O5 Cs2B -56.42(18) . . . . ?
 O3 Cu1 O5 Cs2B 63.58(18) 2_665 . . 3_565 ?
 O3 Cu1 O5 Cs2B -176.42(18) 2_665 . . . ?
 O3 Cu1 O5 Cs2B -57.49(18) 2_665 . . 5_565 ?
 O3 Cu4 O7 Cu1 -0.80(10) 1_556 . . 1_556 ?
 O3 Cu4 O7 Cu4 107.6(2) 1_556 . . 2_665 ?
 O3 Cu4 O7 Cu4 -109.2(2) 1_556 . . 3_565 ?
 O3 Cu4 O8 Cu2 -179.61(13) 1_556 . . . ?
 O3 Cu4 O8 Cu3 71.76(17) 1_556 . . 6_656 ?
 O3 Cu4 O8 Cu3 -70.94(18) 1_556 . . . ?
 O3 V1 O1 Cs1 -178.85(12) . . . 4_775 ?
 O3 V1 O1 Cs2A 65.2(7) . . . 5_565 ?
 O3 V1 O1 Cs2B 57.6(2) . . . 5_565 ?
 O3 V1 O1 Cu2 120.1(5) . . . 5_565 ?
 O3 V1 O1 Cu3 -60.2(2) . . . 1_554 ?
 O3 V1 O4 Cs1 179.64(13) . . . 4_775 ?
 O3 V1 O4 Cs1 179.69(13) . . . . ?
 O3 V1 O4 Cs2A 59.9(3) . . . . ?
 O3 V1 O4 Cs2A 56.0(3) . . . 4_665 ?
 O3 V1 O4 Cs2A -62.3(4) . . . 5_565 ?
 O3 V1 O4 Cs2B -62.19(17) . . . 5_565 ?
 O3 V1 O4 Cs2B -61.89(18) . . . 2_665 ?
 O3 V1 O4 Cs2B 58.2(2) . . . . ?
 O3 V1 O4 Cs2B 57.5(2) . . . 4_665 ?
 O4 Cs2A Cs2B Cs2A -53(8) 4_665 . . 4_665 ?
 O4 Cs2A Cs2B Cs2A 123(8) . . . 4_665 ?
 O4 Cs2A Cs2B Cs2A -174(9) 6_655 . . 4_665 ?
 O4 Cs2A Cs2B Cs2B 123(8) . . . 4_665 ?
 O4 Cs2A Cs2B Cs2B -174(9) 6_655 . . 4_665 ?
 O4 Cs2A Cs2B Cs2B -53(8) 4_665 . . 4_665 ?
 O4 Cs2A Cs2B Cl2 123(12) 4_665 . . . ?
 O4 Cs2A Cs2B Cl2 2(13) 6_655 . . . ?
 O4 Cs2A Cs2B Cl2 -61(12) . . . . ?
 O4 Cs2A Cs2B O1 -38.4(12) . . . 6_655 ?
 O4 Cs2A Cs2B O1 24.2(15) 6_655 . . 6_655 ?
 O4 Cs2A Cs2B O1 145.5(7) 4_665 . . 6_655 ?
 O4 Cs2A Cs2B O2 -21.5(18) 4_665 . . 3_565 ?
 O4 Cs2A Cs2B O2 -142.8(13) 6_655 . . 3_565 ?
 O4 Cs2A Cs2B O2 154.6(14) . . . 3_565 ?
 O4 Cs2A Cs2B O3 -150.0(11) . . . 4_665 ?
 O4 Cs2A Cs2B O3 -86.5(9) . . . 6_655 ?
 O4 Cs2A Cs2B O3 -23.9(15) 6_655 . . 6_655 ?
 O4 Cs2A Cs2B O3 -87.4(17) 6_655 . . 4_665 ?
 O4 Cs2A Cs2B O3 97.4(7) 4_665 . . 6_655 ?
 O4 Cs2A Cs2B O3 33.9(14) 4_665 . . 4_665 ?
 O4 Cs2A Cs2B O4 -121.3(9) 6_655 . . 4_665 ?
 O4 Cs2A Cs2B O4 176.1(6) . . . 4_665 ?
 O4 Cs2A Cs2B O4 -176.1(6) 4_665 . . . ?
 O4 Cs2A Cs2B O4 62.6(7) 6_655 . . . ?
 O4 Cs2A Cs2B O6 143.4(13) 6_655 . . 3_565 ?
 O4 Cs2A Cs2B O6 80.8(19) . . . 3_565 ?
 O4 Cs2A Cs2B O6 89.2(16) 6_655 . . . ?
 O4 Cs2A Cs2B O6 26.6(18) . . . . ?
 O4 Cs2A Cs2B O6 -149.6(14) 4_665 . . . ?
 O4 Cs2A Cs2B O6 -95.3(18) 4_665 . . 3_565 ?
 O4 V1 O1 Cs1 61.02(13) . . . 4_775 ?
 O4 V1 O1 Cs2A -54.9(7) . . . 5_565 ?
 O4 V1 O1 Cs2B -62.6(2) . . . 5_565 ?
 O4 V1 O1 Cu2 0.0(6) . . . 5_565 ?
 O4 V1 O1 Cu3 179.72(17) . . . 1_554 ?
 O4 V1 O3 Cs2A -55.0(7) . . . . ?
 O4 V1 O3 Cs2A -54.0(7) . . . 4_665 ?
 O4 V1 O3 Cs2B -61.6(2) . . . 4_665 ?
 O4 V1 O3 Cs2B 64.5(2) . . . 5_565 ?
 O4 V1 O3 Cu1 9.9(5) . . . . ?
 O4 V1 O3 Cu4 -179.48(16) . . . 1_554 ?
 O5 Cs2A Cs2B Cs2A 63(8) . . . 4_665 ?
 O5 Cs2A Cs2B Cs2A -112(8) 4_665 . . 4_665 ?
 O5 Cs2A Cs2B Cs2B -112(8) 4_665 . . 4_665 ?
 O5 Cs2A Cs2B Cs2B 63(8) . . . 4_665 ?
 O5 Cs2A Cs2B Cl2 63(12) 4_665 . . . ?
 O5 Cs2A Cs2B Cl2 -121(12) . . . . ?
 O5 Cs2A Cs2B O1 -98.3(7) . . . 6_655 ?
 O5 Cs2A Cs2B O1 85.9(9) 4_665 . . 6_655 ?
 O5 Cs2A Cs2B O2 94.7(18) . . . 3_565 ?
 O5 Cs2A Cs2B O2 -81.1(19) 4_665 . . 3_565 ?
 O5 Cs2A Cs2B O3 37.8(11) 4_665 . . 6_655 ?
 O5 Cs2A Cs2B O3 -25.7(18) 4_665 . . 4_665 ?
 O5 Cs2A Cs2B O3 -146.4(7) . . . 6_655 ?
 O5 Cs2A Cs2B O3 150.1(14) . . . 4_665 ?
 O5 Cs2A Cs2B O4 124.3(8) 4_665 . . . ?
 O5 Cs2A Cs2B O4 116.21(14) . . . 4_665 ?
 O5 Cs2A Cs2B O4 -59.6(5) 4_665 . . 4_665 ?
 O5 Cs2A Cs2B O4 -59.9(5) . . . . ?
 O5 Cs2A Cs2B O6 150.9(11) 4_665 . . . ?
 O5 Cs2A Cs2B O6 -154.9(14) 4_665 . . 3_565 ?
 O5 Cs2A Cs2B O6 -33.4(14) . . . . ?
 O5 Cs2A Cs2B O6 20.9(18) . . . 3_565 ?
 O5 V2 O6 Cs2A -55.0(7) . . . 4_665 ?
 O5 V2 O6 Cs2A -53.5(6) . . . . ?
 O5 V2 O6 Cs2B 65.18(18) . . . 2_665 ?
 O5 V2 O6 Cs2B -61.13(19) . . . . ?
 O5 V2 O6 Cu2 9.6(5) . . . . ?
 O5 V2 O6 Cu4 -179.72(12) . . . . ?
 O6 Cs2A Cs2B Cs2A 97(8) . . . 4_665 ?
 O6 Cs2A Cs2B Cs2B 97(8) . . . 4_665 ?
 O6 Cs2A Cs2B Cl2 -87(12) . . . . ?
 O6 Cs2A Cs2B O1 -65.0(13) . . . 6_655 ?
 O6 Cs2A Cs2B O2 128(3) . . . 3_565 ?
 O6 Cs2A Cs2B O3 -113.0(19) . . . 6_655 ?
 O6 Cs2A Cs2B O3 -177(3) . . . 4_665 ?
 O6 Cs2A Cs2B O4 149.6(14) . . . 4_665 ?
 O6 Cs2A Cs2B O4 -26.6(18) . . . . ?
 O6 Cs2A Cs2B O6 54.2(14) . . . 3_565 ?
 O6 Cu2 O4 Cs1 179.72(10) . . . 4_775 ?
 O6 Cu2 O4 Cs1 179.76(10) . . . . ?
 O6 Cu2 O4 Cs2A 61.7(4) . . . 5_565 ?
 O6 Cu2 O4 Cs2A -56.6(3) . . . 4_665 ?
 O6 Cu2 O4 Cs2A -60.5(3) . . . . ?
 O6 Cu2 O4 Cs2B -58.87(18) . . . . ?
 O6 Cu2 O4 Cs2B 61.60(16) . . . 5_565 ?
 O6 Cu2 O4 Cs2B -58.06(18) . . . 4_665 ?
 O6 Cu2 O4 Cs2B 61.29(15) . . . 2_665 ?
 O6 Cu4 O7 Cu1 -179.77(10) . . . 1_556 ?
 O6 Cu4 O7 Cu4 71.8(2) . . . 3_565 ?
 O6 Cu4 O7 Cu4 -71.3(2) . . . 2_665 ?
 O6 Cu4 O8 Cu2 -0.64(13) . . . . ?
 O6 Cu4 O8 Cu3 -109.27(17) . . . 6_656 ?
 O6 Cu4 O8 Cu3 108.03(17) . . . . ?
 O6 V2 O5 Cs2A 58.6(2) 3_565 . . 6 ?
 O6 V2 O5 Cs2A -61.4(2) 3_565 . . 4_665 ?
 O6 V2 O5 Cs2A -61.4(2) 2_665 . . 6 ?
 O6 V2 O5 Cs2A 178.6(2) . . . 6 ?
 O6 V2 O5 Cs2A 178.6(2) 3_565 . . 5_565 ?
 O6 V2 O5 Cs2A 178.6(2) 2_665 . . 4_665 ?
 O6 V2 O5 Cs2A 58.6(2) . . . 4_665 ?
 O6 V2 O5 Cs2A 174.4(2) 3_565 . . 2_665 ?
 O6 V2 O5 Cs2A 58.6(2) 2_665 . . 5_565 ?
 O6 V2 O5 Cs2A -61.4(2) . . . 5_565 ?
 O6 V2 O5 Cs2A -65.6(2) . . . 2_665 ?
 O6 V2 O5 Cs2A 54.4(2) 2_665 . . 2_665 ?
 O6 V2 O5 Cs2B 55.9(2) 2_665 . . 2_665 ?
 O6 V2 O5 Cs2B 55.9(2) 3_565 . . 3_565 ?
 O6 V2 O5 Cs2B 177.0(2) 2_665 . . 4_665 ?
 O6 V2 O5 Cs2B -63.0(2) 2_665 . . 6 ?
 O6 V2 O5 Cs2B 57.0(2) . . . 4_665 ?
 O6 V2 O5 Cs2B 175.9(2) . . . 3_565 ?
 O6 V2 O5 Cs2B -64.1(2) 2_665 . . 3_565 ?
 O6 V2 O5 Cs2B 177.0(2) . . . 6 ?
 O6 V2 O5 Cs2B 55.9(2) . . . . ?
 O6 V2 O5 Cs2B 175.9(2) 2_665 . . . ?
 O6 V2 O5 Cs2B -64.1(2) 3_565 . . . ?
 O6 V2 O5 Cs2B -64.1(2) . . . 2_665 ?
 O6 V2 O5 Cs2B 57.0(2) 3_565 . . 6 ?
 O6 V2 O5 Cs2B 57.0(2) 2_665 . . 5_565 ?
 O6 V2 O5 Cs2B 175.9(2) 3_565 . . 2_665 ?
 O6 V2 O5 Cs2B -63.0(2) . . . 5_565 ?
 O6 V2 O5 Cs2B -63.0(2) 3_565 . . 4_665 ?
 O6 V2 O5 Cs2B 177.0(2) 3_565 . . 5_565 ?
 O6 V2 O6 Cs2A -173.3(6) 2_665 . . . ?
 O6 V2 O6 Cs2A 64.8(7) 3_565 . . 4_665 ?
 O6 V2 O6 Cs2A 66.3(7) 3_565 . . . ?
 O6 V2 O6 Cs2A -174.8(7) 2_665 . . 4_665 ?
 O6 V2 O6 Cs2B 58.7(2) 3_565 . . . ?
 O6 V2 O6 Cs2B 179.1(2) 2_665 . . . ?
 O6 V2 O6 Cs2B -175.0(2) 3_565 . . 2_665 ?
 O6 V2 O6 Cs2B -54.6(2) 2_665 . . 2_665 ?
 O6 V2 O6 Cu2 -110.2(5) 2_665 . . . ?
 O6 V2 O6 Cu2 129.4(5) 3_565 . . . ?
 O6 V2 O6 Cu4 -59.91(18) 3_565 . . . ?
 O6 V2 O6 Cu4 60.47(17) 2_665 . . . ?

_shelx_res_file
;
TITL mo_53_3_av_cs P -1 R = 0.18 New:P-3
CELL 0.71073 12.7249 12.7249 8.3767 90 90 120
ZERR 4.00002 0.0004 0.0004 0.0002 0 0 0
LATT 1
SYMM -Y,+X-Y,+Z
SYMM +Y-X,-X,+Z
SFAC Cl Cs Cu O V
UNIT 4 4.02 20 40 8

L.S. 20
PLAN  -20
SIZE 0.42 0.4 0.05
TEMP 23(2)
CONF
fmap 2
acta
OMIT -4 55
REM <olex2.extras>
REM <HklSrc "%.\\mo_53_3_av_cs_pl.hkl">
REM </olex2.extras>

WGHT    0.039100    2.717000
FVAR       0.15176
CS1   2    1.000000    1.000000    0.049645    10.16667    0.04004    0.04004 =
         0.09290    0.00000    0.00000    0.02002
CS2A  2    0.513628    0.507837    0.000461     0.28098    0.03230    0.03719 =
         0.15567    0.00230   -0.00193    0.01087
CS2B  2    0.503080    0.502313    0.067456     0.22291    0.03181    0.02421 =
         0.05387   -0.00042   -0.00092    0.01438
CU1   3    0.333333    0.666667   -0.228934    10.33333    0.02333    0.02333 =
         0.00661    0.00000    0.00000    0.01166
CU2   3    0.666657    0.827888    0.228899    11.00000    0.02323    0.01980 =
         0.00642    0.00003   -0.00004    0.01144
CU3   3    0.747028    0.994016    0.500108    11.00000    0.05698    0.01015 =
         0.00872   -0.00042   -0.00020    0.00623
CU4   3    0.499896    0.740306    0.499839    11.00000    0.01411    0.04652 =
         0.00849    0.00008    0.00047    0.00798
V1    5    0.666627    0.827957   -0.194089    11.00000    0.01369    0.01094 =
         0.00638    0.00004   -0.00010    0.00681
V2    5    0.333333    0.666667    0.193823    10.33333    0.01462    0.01462 =
         0.00614    0.00000    0.00000    0.00731
CL1   1    1.000000    1.000000    0.500000    10.16667    0.05355    0.05355 =
         0.04376    0.00000    0.00000    0.02677
CL2   1    0.500000    0.500000    0.500000    10.50000    0.06561    0.04274 =
         0.04352   -0.00032   -0.00068    0.02711
O1    4    0.737759    0.975199   -0.261933    11.00000    0.05275    0.01137 =
         0.01328   -0.00175   -0.00068    0.00715
O2    4    0.756264    1.013106    0.262541    11.00000    0.05065    0.01176 =
         0.01038   -0.00002   -0.00009    0.00664
O3    4    0.518836    0.750882   -0.262109    11.00000    0.01762    0.04579 =
         0.01091   -0.00041    0.00046    0.00868
O4    4    0.666897    0.827584    0.004916    11.00000    0.03189    0.02805 =
         0.00672    0.00043   -0.00042    0.01535
O5    4    0.333333    0.666667   -0.005275    10.33333    0.03331    0.03331 =
         0.00594    0.00000    0.00000    0.01665
O6    4    0.480914    0.732532    0.262000    11.00000    0.01324    0.04628 =
         0.01185    0.00075    0.00196    0.00720
O7    4    0.333333    0.666667    0.542935    10.33333    0.01598    0.01598 =
         0.00882    0.00000    0.00000    0.00799
O8    4    0.666679    0.827533    0.456376    11.00000    0.01395    0.01466 =
         0.00902    0.00054   -0.00005    0.00871
HKLF 4

REM  mo_53_3_av_cs P -1 R = 0.18 New:P-3
REM R1 =  0.0332 for    1371 Fo > 4sig(Fo)  and  0.0419 for all    1810 data
REM    134 parameters refined using      0 restraints

END

WGHT      0.0391      2.7170

REM Highest difference peak  1.294,  deepest hole -0.909,  1-sigma level  0.148
Q1    1   0.7218  1.0297  0.4550  11.00000  0.05    0.73
Q2    1   0.5433  0.7959  0.5361  11.00000  0.05    0.66
Q3    1   0.7793  0.6298 -0.1856  11.00000  0.05    0.56
Q4    1   0.6546  0.3806  0.2288  11.00000  0.05    0.56
Q5    1   1.1436  1.2785  0.2631  11.00000  0.05    0.53
Q6    1   0.7702  0.7501  0.3486  11.00000  0.05    0.52
Q7    1   0.7439  0.7924  0.4393  11.00000  0.05    0.51
Q8    1   0.7564  0.5548  0.2924  11.00000  0.05    0.50
Q9    1   0.7175  0.9695  0.5458  11.00000  0.05    0.49
Q10   1   0.8011  1.0676  0.2786  11.00000  0.05    0.49
Q11   1   0.6970  0.4639  0.4256  11.00000  0.05    0.47
Q12   1   0.4932  0.7444  0.4365  11.00000  0.05    0.45
Q13   1   1.0237  0.7612  0.3601  11.00000  0.05    0.45
Q14   1   0.5334  0.7848  0.4353  11.00000  0.05    0.44
Q15   1   1.1966  1.2719 -0.2248  11.00000  0.05    0.40
Q16   1   0.4975  0.2748  0.3389  11.00000  0.05    0.40
Q17   1   0.7770  0.6206 -0.2638  11.00000  0.05    0.40
Q18   1   0.7078  0.4308 -0.2784  11.00000  0.05    0.39
Q19   1   0.7607  0.9735  0.4529  11.00000  0.05    0.39
Q20   1   0.6832  0.4511 -0.3376  11.00000  0.05    0.38
;
_shelx_res_checksum                99890
_shelx_hkl_file
;
   0   0  -1  389.36    1.76
   0   0   1  382.18    1.78
   0   0  -2  405.53    2.45
   0   0   2  399.61    2.47
   0   0   3 3529.19    8.57
   0   0   4 9999.00   15.84
   0   0   5   79.86    1.55
   0   0   6  328.50    3.30
   0   0   7 2138.76    8.96
   0   0   8  737.52    5.63
   0   0   9  108.26    2.27
   0   0  10  372.07    4.42
   0   0  11  210.85    3.58
   0   0  12  171.56    3.40
   0   0  13  119.41    3.03
  -1   0  13   -0.01    0.66
   0   1  13   -0.13    0.67
   1  -1  13   -0.07    0.64
   1  -1  12    0.30    0.44
   0   1  12   -0.43    0.47
  -1   0  12    0.25    0.60
   1  -1  11    0.31    0.53
   0   1  11    0.35    0.49
  -1   0  11   -0.17    0.44
  -1   0  10    0.58    0.44
   0   1  10    0.47    0.53
   1  -1  10    0.00    0.35
  -1   0   9    0.02    0.41
   0   1   9   -0.17    0.44
   1  -1   9   -0.78    0.46
  -1   0   8   -0.45    0.40
   0   1   8   -0.14    0.33
   1  -1   8   -0.09    0.26
  -1   0   7   -0.11    0.34
   0   1   7    0.10    0.26
   1  -1   7    0.17    0.34
   1  -1   6    0.14    0.30
   0   1   6    0.06    0.26
  -1   0   6   -0.20    0.31
  -1   0   5    0.22    0.26
   0   1   5    0.02    0.29
   0  -1  -5   -0.18    0.24
   1  -1   5   -0.04    0.25
  -1   0   4    0.18    0.18
   0   1   4   -0.15    0.20
   0  -1  -4    0.25    0.22
   1  -1   4   -0.08    0.24
  -1   0   3   -0.03    0.15
   0   1   3   -0.25    0.23
   1  -1   3    0.03    0.12
   0  -1  -3   -0.11    0.16
   1  -1   2    0.00    0.09
   0   1   2    0.11    0.17
  -1   0   2   -0.05    0.10
   0  -1  -2   -0.03    0.13
   0   1   1    0.00    0.10
   0  -1  -1    0.02    0.07
  -1   0   1    0.00    0.05
  -1   0   0   -0.02    0.03
  -1   1   1    0.06    0.06
   0  -1   1    0.09    0.05
   0   1  -1    0.10    0.05
  -1   0  -1    0.01    0.06
   1  -1  -1   -0.05    0.10
  -1   1   2    0.36    0.19
   0  -1   2    0.08    0.10
   1   0   2    0.04    0.09
   1  -1  -2   -0.18    0.15
  -1   0  -2    0.22    0.10
   0  -1   3   -0.17    0.15
  -1   1   3   -0.03    0.15
   1   0   3   -0.04    0.15
   1  -1  -3    0.20    0.19
  -1   0  -3   -0.28    0.21
  -1   1   4    0.15    0.19
   0  -1   4    0.20    0.22
   1   0   4    0.08    0.19
   1  -1  -4   -0.13    0.20
  -1   0  -4    0.00    0.17
  -1   1   5   -0.17    0.21
   1   0   5    0.44    0.30
  -1   0  -5    0.04    0.23
   0  -1   6    0.19    0.26
  -1   1   6    0.74    0.30
   1   0   6    0.28    0.24
   1   0   7    0.28    0.30
  -1   1   7    0.18    0.28
   0  -1   7    0.01    0.31
  -1   1   8    0.04    0.33
   0  -1   8    0.26    0.39
   1   0   8    0.03    0.27
   0  -1   9   -0.13    0.36
  -1   1   9    0.40    0.40
   1   0   9    0.07    0.41
  -1   1  10   -0.14    0.48
   0  -1  10    0.44    0.39
   1   0  10   -0.33    0.48
   0  -1  11   -0.40    0.42
   1   0  11    0.30    0.41
  -1   1  11   -0.20    0.45
   1   0  12   -0.23    0.60
  -1   1  12   -0.20    0.48
   0  -1  12   -0.32    0.49
   0  -1  13   -0.17    0.58
   1   0  13    0.10    0.47
  -1   1  13   -0.48    0.59
  -2   1   0    0.03    0.04
   1   1   0   -0.04    0.07
  -2   1  -1    0.08    0.05
  -1   2   1    0.09    0.09
  -1  -1   1    0.05    0.08
  -2   1   1    0.15    0.07
   1  -2  -1    0.04    0.05
  -2   1  -1    0.00    0.05
  -1  -1  -1    0.15    0.07
   1   1   1    0.05    0.10
   2  -1   1    0.24    0.07
  -1  -1   2    0.13    0.10
  -2   1   2    0.12    0.10
  -1  -1  -2    0.14    0.10
   2  -1   2    0.15    0.10
  -1   2   2    0.04    0.17
   1  -2   2    0.06    0.09
   1  -2  -2    0.29    0.16
  -2   1  -2    0.04    0.10
   1   1   2    0.08    0.11
  -1   2   3   -0.10    0.17
   1  -2   3   -0.13    0.12
   1   1   3    0.02    0.17
  -1  -1   3   -0.10    0.17
  -2   1   3    0.00    0.14
   1  -2  -3    0.08    0.15
  -2   1  -3   -0.06    0.17
  -1  -1  -3    0.15    0.15
   2  -1   3   -0.12    0.13
   1   1   4   -0.08    0.18
   1  -2   4    0.00    0.17
   2  -1   4    0.20    0.15
   1  -2  -4   -0.01    0.19
  -1  -1  -4    0.05    0.17
  -2   1  -4   -0.04    0.14
  -1  -1   4    0.15    0.18
  -2   1   4   -0.03    0.20
  -1   2   4   -0.04    0.18
   1  -2   5    0.64    0.26
  -1   2   5   -0.18    0.32
   2  -1   5    0.32    0.27
   1   1   5   -0.10    0.32
  -1  -1   5    0.61    0.27
  -2   1   5    0.84    0.28
   1  -2  -5    0.82    0.32
  -1  -1  -5    1.78    0.32
   1   1   6    0.08    0.25
   2  -1   6   -0.16    0.30
   1  -2   6    0.03    0.20
  -1   2   6    0.27    0.31
  -2   1   6   -0.17    0.24
  -1  -1   6    0.05    0.21
   1  -2  -6   -0.03    0.24
  -1  -1  -6    0.14    0.23
  -1   2   7   -0.10    0.28
   2  -1   7    0.18    0.33
   1  -2   7    0.02    0.31
   1   1   7    0.15    0.34
  -2   1   7   -0.06    0.26
  -1  -1   7   -0.11    0.31
   1  -2   8    0.25    0.33
  -1   2   8   -0.47    0.44
   2  -1   8    0.11    0.28
   1   1   8    0.60    0.40
  -2   1   8    1.16    0.48
  -1  -1   8    0.60    0.32
   1  -2   9    0.04    0.30
   2  -1   9    0.52    0.39
   1   1   9    0.18    0.39
  -2   1   9    0.65    0.43
  -1   2   9    0.36    0.41
  -1  -1   9    0.34    0.35
   1   1  10   -0.10    0.39
   2  -1  10   -0.04    0.43
  -1   2  10   -0.42    0.40
   1  -2  10    0.28    0.45
  -2   1  10    0.38    0.54
  -1  -1  10    0.11    0.44
   2  -1  11    0.33    0.46
  -1  -1  11   -0.74    0.56
  -1   2  11    0.11    0.41
   1  -2  11    0.99    0.55
   1   1  11    0.38    0.55
  -2   1  11   -0.25    0.49
  -1  -1  12   -0.32    0.64
  -1   2  12   -0.05    0.46
   2  -1  12    0.81    0.48
   1   1  12    1.15    0.58
  -2   1  12    0.16    0.57
   1  -2  12   -0.09    0.42
   2  -1  13    0.80    0.57
  -1   2  13   -0.09    0.52
  -1  -1  13   -0.46    0.62
   1  -2  13    0.32    0.59
  -2   1  13    0.45    0.55
   1   1  13   -0.24    0.55
  -2   0  13    1.89    0.75
   0   2  13    3.41    0.81
   2  -2  13    1.81    0.74
   2  -2  12  239.88    3.88
   0   2  12  246.18    4.10
  -2   0  11    3.70    0.73
   0   2  11    2.11    0.63
   2  -2  11    2.59    0.53
   0   2  10   44.06    1.61
   2  -2  10   47.68    1.61
  -2   0   9  102.19    2.34
   0   2   9  101.49    2.28
  -2   0   8  320.38    3.94
   2  -2   8  329.47    3.59
  -2   0   7    8.06    0.70
   0  -2  -7    9.80    0.71
   2  -2   7    7.45    0.55
   0   2   7    9.19    0.70
   2  -2   6   12.10    0.67
   0   2   6   11.66    0.69
   0  -2  -6   11.84    0.71
  -2   0   6    9.82    0.65
   0   2   5  146.83    2.21
   2  -2   5  145.55    2.02
   0  -2  -5  149.52    2.20
  -2   0   5  147.49    2.17
   0  -2  -4  516.98    3.54
   2  -2   4  523.35    3.09
   0   2   4  516.09    4.03
   2  -2   3  688.49    2.76
   0  -2  -3  691.36    3.44
   0   2   3  689.24    4.24
   0   2   2  906.65    4.08
   2  -2   2  896.42    2.13
   0  -2  -2  892.16    3.21
  -2   0   1 1251.24    3.35
   0  -2  -1 1255.02    3.07
   0   2   1 1251.28    3.64
   0   2   0  594.54    1.53
   0  -2   0  591.58    1.64
  -2   0   0  601.27    1.99
   2   0   0  602.32    2.00
   0   2   0  600.28    1.70
   2   0   1  543.23    2.02
   0   2  -1  557.20    1.54
   0  -2   1  541.29    1.60
   0   2  -1  543.26    1.42
   2  -2  -1  541.54    2.40
  -2   0  -1  545.49    2.02
   2  -2  -2 2264.21    6.70
  -2   2   2 2296.48    5.25
   0  -2   2 2307.28    4.85
   2   0   2 2268.91    4.89
  -2   0  -2 2262.56    4.78
  -2   2   3 1327.60    5.16
   0  -2   3 1303.84    4.80
   2   0   3 1303.63    4.43
  -2   0  -3 1319.37    4.51
   0  -2   4  477.69    3.43
  -2   2   4  486.14    3.63
   2   0   4  510.98    3.23
   2  -2  -4  510.18    3.88
  -2   0  -4  509.62    3.35
   2   0   5  741.21    4.68
  -2   0  -5  757.10    4.64
   0  -2   6   11.82    0.67
  -2   2   6    9.59    0.69
   2   0   6    9.84    0.68
  -2   0  -6    9.94    0.58
  -2   2   7  553.58    4.80
   0  -2   7  582.86    4.69
   0  -2   8    5.26    0.59
  -2   2   8    2.80    0.54
  -2   2   9  294.02    3.97
   0  -2   9  294.30    3.73
   2   0  10  363.37    4.39
  -2   2  10  374.97    4.62
   0  -2  10  374.33    4.52
   2   0  11   69.99    2.09
  -2   2  11   74.41    2.26
   0  -2  11   70.11    2.08
   0  -2  12  126.23    2.96
  -2   2  12  125.27    2.99
   2   0  12  120.63    2.87
   2   0  13   10.32    1.05
  -2   2  13    8.93    1.03
   0  -2  13    9.15    0.98
  -1   3  13   -0.83    0.65
   3  -2  13    0.22    0.49
   1   2  13   -0.57    0.55
   2  -3  13    1.07    0.66
  -3   1  13   -0.03    0.53
  -2  -1  13    0.35    0.62
   3  -2  12    0.82    0.53
   2  -3  12    0.85    0.51
  -1   3  12    0.72    0.51
   1   2  12    0.60    0.59
  -3   1  12    0.72    0.65
  -2  -1  12    0.26    0.53
  -1   3  11    0.12    0.42
   2  -3  11    0.47    0.45
  -3   1  11   -0.97    0.65
  -2  -1  11    0.95    0.59
   1   2  11    0.60    0.58
   3  -2  11    0.97    0.52
  -1   3  10   -0.49    0.42
  -2  -1  10    0.46    0.54
  -3   1  10   -0.30    0.53
   3  -2  10   -0.27    0.47
   1   2  10    0.19    0.40
   2  -3  10   -0.25    0.42
  -3   1   9   -0.45    0.37
  -1   3   9    0.46    0.38
   2  -3   9    0.79    0.35
   1   2   9    0.20    0.34
   3  -2   9    0.44    0.33
  -3   1   8    1.27    0.45
  -2  -1   8    0.68    0.44
  -1  -2  -8    0.49    0.41
  -1   3   8    1.05    0.46
   2  -3   8    0.49    0.32
   3  -2   8    0.13    0.35
   1   2   8    1.13    0.45
  -1  -2  -7    0.30    0.38
   1  -3  -7    0.80    0.36
   3  -2   7    0.48    0.27
  -3   1   7    0.62    0.31
  -2  -1   7    0.52    0.37
  -1   3   7    1.14    0.42
   2  -3   7    0.50    0.30
   1   2   7    0.90    0.39
  -1  -2  -6    0.19    0.34
   1  -3  -6    0.73    0.30
   3  -2   6    0.39    0.24
   1   2   6    0.26    0.27
  -2  -1   6    0.21    0.32
  -3   1   6    0.27    0.24
   2  -3   6    0.27    0.24
  -1   3   6    0.05    0.26
   1  -3  -5    0.18    0.27
  -1  -2  -5    0.09    0.24
  -3   1   5    0.06    0.22
  -2  -1   5    0.36    0.28
   2  -3   5   -0.17    0.24
   3  -2   5    0.37    0.24
   1   2   5   -0.39    0.35
  -1   3   5    0.38    0.26
  -3   1   4    7.57    0.48
   3  -2   4    4.16    0.28
   1   2   4    4.22    0.40
  -1  -2  -4    4.28    0.40
  -1   3   4    7.07    0.51
   2  -3   4    4.40    0.33
  -2  -1   4    4.97    0.39
   1  -3  -4    8.95    0.55
   3  -2   3    1.85    0.17
  -1   3   3    2.47    0.34
  -1  -2  -3    1.29    0.20
  -2  -1   3    2.11    0.25
  -3   1   3    2.48    0.30
   2  -3   3    1.52    0.15
   1   2   3    2.39    0.31
  -2  -1   2   -0.15    0.13
  -3   1   2    0.14    0.11
   3  -2   2    0.04    0.07
   1   2   2    0.08    0.14
  -1  -2  -2   -0.02    0.11
  -1   3   2   -0.10    0.14
   2  -3   2    0.05    0.04
   1  -3  -2    0.00    0.11
  -1   3   1    1.43    0.14
   2   1  -1    0.73    0.15
   1   2   1    0.66    0.15
  -1  -2  -1    0.70    0.15
   1  -3  -1    1.47    0.12
  -2  -1   1    0.62    0.12
  -3   1   1    1.28    0.15
  -3   1   0   18.32    0.38
  -3   2   0   11.54    0.21
   2   1   0   12.55    0.36
   1   2   0   13.19    0.35
  -3   2   0   11.25    0.29
  -2  -1   0   11.27    0.33
  -1  -2   0   11.45    0.31
   1  -3   0   17.59    0.24
   3  -1   1    0.85    0.10
   1   2  -1    0.77    0.12
  -2   3   1    0.52    0.09
  -1  -2   1    0.56    0.11
   2  -3  -1    0.67    0.09
  -2  -1  -1    0.55    0.14
  -3   2   1    0.53    0.11
   2   1   1    0.66    0.14
   1  -3   2    0.49    0.11
  -2  -1  -2    0.39    0.13
   2   1   2    0.47    0.16
  -3   1  -2    0.49    0.12
  -3   2   2    0.79    0.17
  -2   3   2    0.35    0.14
  -1  -2   2    0.33    0.14
   3  -1   2    0.40    0.13
   2  -3  -2    0.25    0.16
   1   2  -2    0.12    0.11
  -3   2   3    3.50    0.31
   1  -3   3    5.66    0.34
  -2  -1  -3    2.83    0.27
   2   1   3    3.76    0.30
  -1   3  -3    4.25    0.16
  -3   1  -3    6.24    0.34
   2  -3  -3    2.56    0.32
  -1   3  -3    5.51    0.22
   3  -1   3    4.89    0.29
  -1  -2   3    4.54    0.32
  -2   3   3    3.15    0.30
  -2  -1  -4    2.83    0.30
  -3   1  -4    5.51    0.41
   2  -3  -4    3.18    0.38
  -1  -2   4    3.32    0.35
  -2   3   4    3.22    0.40
  -3   2   4    2.72    0.36
   3  -1   4    4.66    0.34
   2   1   4    2.50    0.34
   1  -3   4    5.87    0.41
   3  -1   5    0.09    0.22
   1  -3   5    0.14    0.22
  -2   3   5    0.39    0.28
  -3   1  -5   -0.09    0.23
  -2  -1  -5   -0.35    0.30
   2  -3  -5    0.20    0.24
  -1  -2   5    0.29    0.20
  -3   2   5    0.02    0.22
   2   1   5    0.14    0.28
   1  -3   6    0.18    0.21
   3  -1   6    0.79    0.27
   2   1   6    0.10    0.28
  -2   3   6   -0.21    0.33
  -1  -2   6    0.18    0.22
  -3   2   6   -0.07    0.30
  -2  -1  -6    0.70    0.35
   2  -3  -6    0.05    0.28
   3  -1   7    2.01    0.39
  -2   3   7    1.64    0.42
   2   1   7    1.24    0.42
   1  -3   7    2.49    0.39
  -1  -2   7    1.10    0.38
  -3   2   7    0.88    0.36
  -2  -1  -7    2.00    0.43
   1  -3   8    0.37    0.28
   2   1   8    0.33    0.31
   3  -1   8    0.17    0.37
  -1  -2   8   -0.11    0.30
  -2   3   8   -0.14    0.30
  -3   2   8   -0.08    0.39
  -2   3   9   -0.21    0.43
  -3   2   9    0.24    0.37
   1  -3   9    0.90    0.36
  -1  -2   9    0.66    0.43
   2   1   9    0.32    0.44
   3  -1   9    0.22    0.35
  -3   2  10    0.74    0.49
  -2   3  10    1.54    0.60
   1  -3  10    0.59    0.38
  -1  -2  10    0.25    0.45
   3  -1  10    0.54    0.46
   2   1  10    1.25    0.56
  -2   3  11    0.22    0.49
  -3   2  11   -0.08    0.44
  -1  -2  11    0.31    0.44
   1  -3  11   -0.04    0.37
   2   1  11    0.30    0.56
   3  -1  11    0.26    0.42
  -3   2  12   -0.40    0.57
   2   1  12   -0.29    0.63
  -2   3  12    0.53    0.50
  -1  -2  12   -0.53    0.65
   1  -3  12   -0.26    0.47
   3  -1  12   -0.48    0.57
  -2   3  13    0.77    0.59
   1  -3  13    0.40    0.61
   2   1  13   -0.99    0.71
  -3   2  13    0.33    0.68
  -1  -2  13    0.16    0.60
   0   3  13    0.55    0.66
   3  -3  13    0.37    0.59
  -3   0  13   -1.05    0.77
   3  -3  12    0.18    0.51
   0   3  12    0.01    0.57
  -3   0  12    0.40    0.65
   0   3  11    0.55    0.51
   3  -3  11   -0.07    0.46
  -3   0  11    0.33    0.53
  -3   0  10    0.87    0.57
   3  -3  10    0.92    0.47
   0   3  10   -0.25    0.52
  -3   0   9   -0.07    0.37
   3  -3   9    0.03    0.41
   0   3   9   -0.07    0.36
  -3   0   8   -0.09    0.31
   3  -3   8   -0.10    0.29
   0   3   8    0.03    0.35
   0  -3  -8   -0.34    0.38
  -3   0   7   -0.11    0.33
   0  -3  -7    0.00    0.41
   0   3   7    0.23    0.38
   3  -3   7    0.32    0.30
  -3   0   6    0.01    0.22
   0  -3  -6    0.33    0.36
   0   3   6    0.47    0.28
   3  -3   6    0.40    0.24
  -3   0   5   -0.02    0.27
   0   3   5    0.41    0.34
   3  -3   5    0.20    0.22
   0  -3  -5   -0.10    0.26
  -3   3  -4   -0.07    0.08
   3  -3   4    0.18    0.15
   0   3   4   -0.20    0.27
  -3   0   4   -0.15    0.18
   0  -3  -4    0.05    0.21
   0  -3  -3    0.18    0.20
  -3   0   3   -0.09    0.16
   0   3   3    0.24    0.27
   3  -3   3   -0.01    0.09
   3  -3   2    0.07    0.04
   0   3   2    0.04    0.14
   0  -3  -2   -0.03    0.11
  -3   0   2   -0.07    0.12
   0   3   1    0.03    0.10
  -3   0   1    0.11    0.14
   0  -3  -1    0.08    0.11
   0  -3   0    0.13    0.08
   0   3   0    0.05    0.07
   3   0   0   -0.07    0.11
  -3   0   0   -0.05    0.09
   3   0   1   -0.05    0.09
   0   3  -1    0.02    0.05
  -3   0  -1   -0.08    0.10
   3  -3  -1    0.10    0.12
   0   3  -1    0.04    0.06
   0  -3   1   -0.13    0.08
  -3   3   1    0.08    0.06
  -3   0  -2   -0.07    0.13
   3   0   2   -0.06    0.14
   0  -3   2    0.06    0.08
  -3   3   2    0.10    0.12
   0   3  -2   -0.01    0.07
   3  -3  -2   -0.16    0.16
  -3   3   3   -0.25    0.17
   0  -3   3    0.01    0.12
   0   3  -3    0.14    0.10
   3  -3  -3   -0.18    0.28
  -3   0  -3    0.20    0.14
   3   0   3    0.42    0.20
  -3   3   4   -0.16    0.25
   0  -3   4   -0.11    0.15
   3  -3  -4   -0.02    0.27
  -3   0  -4   -0.18    0.16
   3   0   4   -0.14    0.20
  -3   3   5   -0.23    0.26
   0  -3   5    0.09    0.24
  -3   0  -5   -0.08    0.25
   3   0   5    0.10    0.24
   0  -3   6    0.40    0.31
  -3   3   6    0.30    0.35
   3   0   6   -0.55    0.32
  -3   0  -6   -0.32    0.33
  -3   3   7   -0.42    0.30
   0  -3   7   -0.20    0.26
   3   0   7   -0.29    0.40
  -3   0  -7    0.13    0.32
   0  -3   8   -0.19    0.34
  -3   3   8   -0.16    0.31
   3   0   8   -0.16    0.32
   3   0   9   -0.65    0.41
   0  -3   9   -0.12    0.34
  -3   3   9   -0.33    0.49
   3   0  10   -0.41    0.53
  -3   3  10   -0.08    0.56
   0  -3  10    0.28    0.43
   3   0  11    0.03    0.48
   0  -3  11   -0.29    0.50
  -3   3  11    0.13    0.54
   3   0  12    0.02    0.46
  -3   3  12    0.12    0.48
   0  -3  12    0.04    0.56
   0  -3  13    0.04    0.62
   3   0  13   -0.37    0.60
  -3   3  13    0.69    0.65
   2   2   0 6037.75    8.27
  -4   2   0 6062.12    6.55
  -2   4   1 2018.44    3.36
   2  -4  -1 2057.55    4.00
  -4   2  -1 2048.02    3.42
  -4   2   1 2076.08    4.62
  -2  -2   1 2092.91    5.07
   2   2  -1 2053.43    4.94
   4  -2   1 2082.93    4.01
   2   2   1 2024.99    5.17
  -2  -2  -1 2032.08    5.15
  -2   4   1 2091.40    3.44
  -2  -2   2  165.02    1.57
  -4   2   2  175.65    1.59
  -2  -2  -2  174.16    1.64
  -4   2  -2  178.18    1.19
   2  -4  -2  175.59    1.53
  -2   4   2  171.88    1.58
   2   2  -2  165.60    1.45
   4  -2   2  175.94    1.33
   2   2   2  173.31    1.66
  -2   4   3   38.36    0.94
  -4   2   3   38.29    0.90
  -2  -2   3   38.19    0.86
   4  -2   3   39.45    0.72
  -2  -2  -3   41.27    0.90
  -4   2  -3   39.64    0.77
   2  -4  -3   43.97    0.94
   2  -4   3   36.43    0.66
   2   2   3   36.49    0.85
  -4   2   4  549.75    3.78
  -2  -2   4  551.74    3.60
   2   2   4  514.51    3.64
  -4   2  -4  520.67    3.10
   4  -2   4  543.13    2.96
   2  -4   4  554.86    3.29
   2  -4  -4  528.24    3.77
  -2  -2  -4  555.60    3.51
  -4   2   5 1541.90    7.11
  -2  -2   5 1580.23    6.99
  -2   4  -5 1573.36    3.30
  -2   4   5 1549.97    7.44
  -2  -2  -5 1565.05    6.58
   2  -4  -5 1535.70    7.34
   4  -2   5 1550.42    5.86
   2   2   5 1565.02    7.11
   2  -4   5 1581.04    6.21
   4  -2   6   82.51    1.58
  -2   4   6   88.75    1.90
  -2  -2   6   77.69    1.75
  -4   2   6   83.85    1.88
   2  -4  -6   83.77    1.94
  -2  -2  -6   86.76    1.77
   2   2   6   85.60    1.92
   2  -4   6   94.67    1.68
   4  -2   7  210.05    2.86
  -2   4   7  219.76    3.11
  -2  -2   7  195.70    2.95
  -4   2   7  185.81    3.02
  -2  -2  -7  211.87    3.06
   2   2   7  193.83    2.99
   2  -4   7  210.04    2.62
   2  -4  -7  192.82    3.02
   2  -4   8  135.32    2.33
  -2   4   8  138.93    2.61
  -2  -2  -8  128.41    2.49
   4  -2   8  119.92    2.35
   2   2   8  124.90    2.48
  -2  -2   8  124.89    2.56
  -4   2   8  129.46    2.68
  -2  -2   9  398.38    4.78
  -4   2   9  383.23    4.84
   2   2   9  367.32    4.39
   4  -2   9  365.70    4.21
  -2   4   9  381.60    4.53
   2  -4   9  401.85    4.17
   2   2  10    1.96    0.57
   4  -2  10    0.70    0.39
  -2  -2  10    1.63    0.51
  -2   4  10    2.39    0.59
   2  -4  10    0.68    0.48
  -4   2  10    1.86    0.52
  -2  -2  11    2.95    0.62
   2   2  11    2.19    0.64
   4  -2  11    0.67    0.54
  -2   4  11    2.17    0.69
  -4   2  11    3.28    0.75
   2  -4  11    2.90    0.56
  -2   4  12   64.83    2.22
   2  -4  12   61.97    2.05
   2   2  12   59.41    2.07
   4  -2  12   63.65    2.10
  -4   2  12   63.38    2.31
  -2  -2  12   59.77    2.17
   2   2  13   66.21    2.28
   4  -2  13   66.81    2.26
  -2  -2  13   73.79    2.53
  -4   2  13   72.10    2.47
  -2   4  13   69.61    2.39
   3  -4  13    2.39    0.65
   4  -3  13    1.68    0.62
   1   3  13    2.67    0.81
  -1   4  13    0.50    0.72
  -3  -1  13    1.44    0.75
  -4   1  13    1.34    0.66
   4  -3  12    2.22    0.62
   3  -4  12    1.23    0.52
  -1   4  12    1.30    0.75
   1   3  12    3.12    0.76
  -4   1  12    2.40    0.69
   4  -3  11   -0.71    0.56
   1   3  11    0.58    0.48
  -4   1  11    0.79    0.52
  -3  -1  11    1.73    0.65
  -1   4  11   -0.39    0.53
   3  -4  11    0.71    0.49
   1   3  10    0.17    0.46
   3  -4  10    0.67    0.47
   4  -3  10   -0.19    0.34
  -1   4  10    0.45    0.49
  -3  -1  10   -0.23    0.48
  -4   1  10   -0.59    0.59
  -3  -1   9   11.72    0.98
  -4   1   9    7.39    0.86
   1   3   9   14.18    0.99
   3  -4   9    7.72    0.69
   4  -3   9    5.81    0.61
  -1   4   9    7.57    0.81
  -1  -3  -9   13.47    0.98
  -1   4   8    4.68    0.68
  -4   1   8    4.86    0.60
  -3  -1   8    6.39    0.67
   3  -4   8    4.56    0.49
   4  -3   8    4.82    0.59
   1   3   8    5.10    0.66
   1  -4  -8    5.37    0.63
  -4   1   7    0.37    0.28
   4  -3   7    0.34    0.30
  -3  -1   7    0.04    0.29
   1   3   7   -0.04    0.38
  -1   4   7    0.22    0.37
   3  -4   7   -0.12    0.27
   1  -4  -7   -0.70    0.47
  -1  -3  -7    0.67    0.34
   4  -3   6    2.88    0.37
  -1   4   6    2.63    0.43
   1   3   6    5.19    0.59
   3  -4   6    2.86    0.37
  -3  -1   6    4.34    0.52
  -4   1   6    3.32    0.45
  -1  -3  -6    4.81    0.54
   1  -4  -6    3.37    0.47
   4  -3   5   21.16    0.68
  -1  -3  -5   36.56    1.07
   1   3   5   31.71    1.14
   3  -4   5   19.04    0.69
  -1   4   5   19.46    0.91
  -3  -1   5   35.76    1.13
  -4   1   5   21.64    0.89
   1  -4  -5   21.20    0.91
  -1   4   4    2.76    0.43
   1  -4  -4    3.57    0.38
  -1  -3  -4    6.16    0.42
   1   3   4    3.38    0.40
   3  -4   4    2.76    0.25
   4  -3   4    2.72    0.23
  -4   1   4    3.05    0.34
  -3  -1   4    5.24    0.44
  -1   4   3    0.13    0.18
   1   3   3    0.53    0.20
  -1  -3  -3    0.88    0.21
   3  -4   3    0.47    0.09
  -4   1   3    0.19    0.16
  -3  -1   3    0.37    0.18
   1  -4  -3    0.45    0.18
   4  -3   3    0.28    0.12
   1   3   2   19.93    0.62
  -1   4   2    8.80    0.45
  -3  -1   2   20.27    0.59
  -4   1   2   11.74    0.47
   4  -3   2   13.21    0.30
  -1  -3  -2   23.18    0.61
   1  -4  -2   13.17    0.45
  -4   1   1   14.17    0.45
  -3  -1   1   23.02    0.58
   3   1  -1   21.27    0.56
   1   3   1   21.39    0.53
  -1  -3  -1   23.49    0.55
   1  -4  -1   14.33    0.40
   1  -4   0    0.31    0.07
   3   1   0    0.61    0.15
   1   3   0    0.56    0.12
  -1  -3   0    0.63    0.13
  -4   1   0    0.19    0.10
  -3  -1   0    0.41    0.13
  -3   4   1   10.79    0.23
  -4   3   1   11.69    0.33
  -1  -3   1   19.63    0.47
   3  -4  -1   10.52    0.32
   4  -1   1   12.08    0.38
   1  -4   1   10.16    0.21
  -4   1  -1   11.39    0.36
  -3  -1  -1   20.07    0.53
  -3   4   1   11.21    0.24
   1   3  -1   16.16    0.42
   3   1   1   18.58    0.52
  -4   3   2    6.20    0.30
  -3  -1  -2   12.20    0.48
  -4   1  -2    6.19    0.29
   1   3  -2    9.87    0.33
  -3   4   2    5.34    0.27
  -1  -3   2   10.28    0.37
   1  -4   2    6.01    0.24
   3  -4  -2    6.98    0.37
   3   1   2   10.39    0.44
   4  -1   2    6.83    0.33
  -4   1  -3    2.55    0.23
   1   3  -3    3.82    0.24
  -4   3   3    2.74    0.28
  -1  -3   3    4.68    0.32
   4  -1   3    2.51    0.24
   3   1   3    4.24    0.34
   3  -4  -3    2.86    0.34
  -3   4   3    2.20    0.26
   1  -4   3    2.46    0.23
  -3  -1  -3    4.77    0.32
  -4   3   4    1.29    0.25
  -1   4  -4    1.57    0.12
   1  -4   4    1.84    0.27
  -1  -3   4    2.61    0.29
  -3   4   4    1.77    0.33
   4  -1   4    1.53    0.27
  -3  -1  -4    2.70    0.34
   3   1   4    2.42    0.31
   3  -4  -4    1.74    0.37
  -4   1  -4    1.80    0.24
   4  -1   5   12.63    0.61
   3   1   5   19.26    0.80
  -1   4  -5   11.39    0.38
   1  -4   5   11.36    0.63
  -3   4   5    9.62    0.63
  -1  -3   5   18.16    0.79
   3  -4  -5   12.11    0.77
  -3  -1  -5   23.65    0.83
  -4   1  -5   11.76    0.63
  -4   3   5   13.11    0.75
   3   1   6    3.45    0.43
   4  -1   6    1.85    0.35
  -4   1  -6    1.72    0.36
   3  -4  -6    2.83    0.48
  -3   4   6    1.79    0.38
  -1  -3   6    1.98    0.39
  -3  -1  -6    2.72    0.43
   1  -4   6    1.21    0.30
  -4   3   6    1.39    0.34
   1  -4   7    0.48    0.32
   4  -1   7    1.36    0.39
  -3   4   7    1.32    0.47
  -1  -3   7    1.88    0.45
  -4   3   7    0.34    0.36
  -3  -1  -7    2.59    0.48
   3   1   7    1.41    0.41
   4  -1   8    1.68    0.45
   1  -4   8    1.92    0.45
  -1  -3   8    3.33    0.56
  -3   4   8    3.19    0.54
  -4   3   8    2.70    0.51
   3   1   8    2.70    0.49
   4  -1   9    3.09    0.64
   3   1   9    3.66    0.57
  -4   3   9    2.82    0.56
  -1  -3   9    5.06    0.65
   1  -4   9    3.62    0.55
  -3   4   9    2.95    0.65
   4  -1  10    1.27    0.55
  -1  -3  10    2.92    0.65
   3   1  10    1.10    0.58
   1  -4  10    0.30    0.36
  -3   4  10    1.51    0.65
  -4   3  10    1.20    0.62
   4  -1  11    1.41    0.54
   3   1  11    1.07    0.53
  -4   3  11    0.42    0.55
   1  -4  11    1.41    0.53
  -1  -3  11    1.86    0.62
  -3   4  11    1.20    0.59
   3   1  12    0.60    0.51
   4  -1  12    0.26    0.60
  -1  -3  12    0.40    0.49
  -4   3  12    0.28    0.61
  -3   4  12    0.23    0.58
   1  -4  12    0.05    0.56
   4  -1  13    1.41    0.62
  -4   3  13   -0.13    0.76
  -1  -3  13    1.61    0.77
  -3   4  13    1.28    0.64
   1  -4  13    2.22    0.70
   3   1  13    2.12    0.73
   0   4  13  197.12    3.92
   4  -4  13  205.08    3.76
   4  -4  12  778.14    6.88
   0   4  12  760.80    7.36
   4  -4  11   27.31    1.31
   0   4  11   26.15    1.39
  -4   0  11   24.56    1.44
   0   4  10    5.65    0.69
   4  -4  10    5.23    0.64
  -4   0  10    5.18    0.79
   4  -4   9 1813.56    8.80
   0   4   9 1830.99    9.97
   0  -4  -9 1827.63   10.02
   0  -4  -8 1063.07    7.55
   0   4   8 1084.96    7.12
   4  -4   8 1071.69    6.43
   0  -4  -7    2.46    0.45
  -4   0   7    2.97    0.51
   0   4   7    2.94    0.47
   4  -4   7    3.30    0.46
  -4   0   6  447.69    4.31
   0   4   6  453.00    4.28
   0  -4  -6  449.44    4.11
   0   4   5 4740.64   13.30
  -4   0   5 4777.48   12.45
   0   4   4 1414.30    7.06
  -4   0   4 1396.64    6.09
   4  -4   4 1398.72    4.13
   4  -4   3   40.48    0.57
   0   4   3   37.58    1.11
  -4   0   3   36.93    0.90
   0  -4  -3   36.98    0.86
   0  -4  -2 4533.06    8.30
   0   4   2 4516.89   10.13
  -4   0   1 1603.90    5.03
   0  -4  -1 1613.06    4.35
   0   4   1 1597.17    5.09
   4   0   0 3756.01    7.35
   0   4   0 3976.68    6.38
   0   4  -1  479.80    1.72
   0   4  -1  479.14    1.59
   4  -4  -1  478.92    2.70
   0  -4   1  483.75    2.09
  -4   4   1  481.82    1.60
  -4   0  -1  469.51    2.55
   4   0   1  472.65    2.56
  -4   4   1  482.77    1.61
  -4   4   2 2530.49    5.42
   4   0   2 2667.83    6.42
   4  -4  -2 2651.80    8.02
  -4   0  -2 2577.98    6.04
   0   4  -3  504.00    2.00
   4   0   3  500.39    2.98
  -4   4   3  490.80    2.98
   4  -4  -3  487.28    3.98
  -4   0  -3  492.07    2.88
   4   0   4 1534.23    5.64
   0   4  -4 1595.42    4.21
   4  -4  -4 1589.78    7.53
  -4   0  -4 1511.80    5.50
   0  -4   4 1488.55    5.69
  -4   4   4 1539.91    6.26
   4  -4  -5  879.91    5.82
   0   4  -5  885.23    3.57
  -4   0  -5  860.43    4.80
   4   0   5  884.21    4.78
  -4   4   5  855.48    5.37
   4   0   6  353.04    3.39
   0  -4   6  357.41    3.56
  -4   0  -7  736.99    5.19
  -4   4   7  754.25    6.04
   0  -4   8  250.97    3.43
  -4   4   8  252.04    3.70
   0  -4   9  272.54    3.70
   4   0   9  270.79    3.98
  -4   4   9  272.05    4.01
   4   0  10  429.81    4.99
  -4   4  10  444.15    5.37
  -4   4  11  253.87    4.24
   0  -4  11  249.79    4.03
  -4   4  12   13.43    1.15
   0  -4  12   14.79    1.13
   4   0  12   14.86    1.19
  -4   4  13  232.51    4.43
   4   0  13  224.86    4.10
  -3  -2  13   -0.39    0.76
  -5   2  13    0.20    0.68
   2   3  13   -0.16    0.66
  -2   5  13    0.45    0.63
   5  -3  13    0.22    0.58
  -5   2  12    1.46    0.68
  -3  -2  12    1.35    0.76
   3  -5  12    2.00    0.60
  -2   5  12   -0.66    0.63
   5  -3  12    1.14    0.59
   2   3  12    0.21    0.61
  -3  -2  11    0.74    0.57
  -5   2  11    0.14    0.52
   3  -5  11   -0.14    0.37
  -2   5  11    0.53    0.47
   2   3  11    0.92    0.60
   5  -3  11   -0.64    0.58
  -5   2  10    0.55    0.47
  -3  -2  10    0.45    0.58
  -2   5  10    0.01    0.50
   3  -5  10   -0.27    0.45
   2   3  10   -0.02    0.49
   5  -3  10    0.58    0.50
   2   3   9    1.68    0.50
   3  -5   9    0.55    0.39
   5  -3   9    1.22    0.43
  -2  -3  -9    0.20    0.47
  -2   5   9    0.20    0.44
  -5   2   9    0.63    0.47
  -3  -2   9    0.96    0.56
  -3  -2   8    2.00    0.46
   2   3   8    1.61    0.46
  -2  -3  -8    2.30    0.54
   2  -5  -8    1.77    0.57
  -5   2   8    0.92    0.40
   3  -5   8    2.70    0.43
   5  -3   8    2.25    0.46
  -2   5   8    1.30    0.52
  -5   2   7    1.22    0.45
   3  -5   7    2.60    0.41
  -3  -2   7    1.73    0.44
  -2   5   7    1.26    0.46
  -2  -3  -7    1.28    0.38
   2  -5  -7    1.05    0.47
   5  -3   7    1.70    0.39
   2   3   7    0.94    0.46
  -3  -2   6    0.19    0.34
  -5   2   6    0.35    0.32
   5  -3   6    1.53    0.32
  -2   5   6    1.72    0.46
  -2  -3  -6    1.17    0.33
   2  -5  -6    0.88    0.36
   3  -5   6    1.19    0.28
   2   3   6    1.07    0.44
   2   3   5    0.67    0.31
   5  -3   5    1.40    0.23
  -5   2   5    0.85    0.36
  -3  -2   5    1.59    0.31
  -2   5   5    1.40    0.38
   3  -5   5    1.80    0.26
   2  -5  -5    0.47    0.33
  -2  -3  -5    0.35    0.24
   5  -3   4   11.85    0.47
  -5   2   4    7.97    0.50
  -3  -2   4    9.09    0.56
   3  -5   4   12.46    0.45
   2   3   4    9.23    0.57
  -2   5   4    8.30    0.59
  -2  -3  -4    9.14    0.56
   2  -5  -4    9.21    0.56
   2  -5  -3    2.85    0.28
  -2  -3  -3    2.90    0.32
   5  -3   3    5.49    0.30
  -2   5   3    3.32    0.38
   2   3   3    3.72    0.36
   3  -5   3    5.34    0.19
  -3  -2   3    3.80    0.36
  -5   2   3    3.04    0.34
   2  -5  -2    0.56    0.17
  -2  -3  -2    0.84    0.18
  -3  -2   2    1.00    0.21
  -2   5   2    0.73    0.16
  -5   2   2    0.44    0.17
   2   3   2    0.55    0.17
   3   2  -2    0.49    0.19
   5  -3   2    0.94    0.13
   2  -5  -1    3.17    0.20
   3   2  -1    2.86    0.27
  -2   5   1    2.60    0.14
  -5   2   1    2.31    0.22
  -2   5   1    2.94    0.15
   2   3   1    3.06    0.25
  -2  -3  -1    2.82    0.27
  -3  -2   1    2.95    0.28
   2   3   0   20.64    0.56
   2  -5   0   18.99    0.31
  -2  -3   0   20.50    0.56
  -3  -2   0   20.37    0.58
  -5   2   0   20.48    0.49
   5  -2   1    2.59    0.22
   2   3  -1    1.81    0.19
  -2  -3   1    2.33    0.24
   3  -5  -1    3.46    0.19
  -5   2  -1    1.95    0.17
   3   2   1    2.54    0.25
  -5   3   1    4.32    0.24
  -3  -2  -1    2.96    0.28
   2  -5   2    0.10    0.07
   3  -5  -2    0.23    0.12
  -5   2  -2   -0.08    0.11
  -3   5   2    0.28    0.13
   2   3  -2   -0.20    0.15
   5  -2   2    0.27    0.14
  -5   3   2    0.07    0.16
  -2  -3   2   -0.03    0.13
   3   2   2    0.10    0.19
  -3  -2  -2    0.08    0.19
   3   2   3    5.39    0.40
   2   3  -3    5.68    0.35
  -3   5   3    8.05    0.43
  -2  -3   3    6.42    0.38
  -5   3   3    7.45    0.42
  -3  -2  -3    5.39    0.38
   5  -2   3    6.10    0.34
   2  -5   3    5.12    0.29
  -5   2  -3    5.21    0.29
  -5   3   4   12.75    0.65
  -2  -3   4    7.24    0.45
   3   2   4    8.41    0.54
   5  -2   4    7.97    0.43
   2  -5   4    7.60    0.42
  -3   5   4   12.87    0.64
  -3  -2  -4    7.42    0.52
  -5   2  -4    6.73    0.41
   3  -5  -4   13.04    0.65
   3  -5  -5    0.16    0.25
  -3  -2  -5    0.19    0.21
  -5   2  -5    0.36    0.23
   2  -5   5    0.50    0.20
   3   2   5    0.71    0.30
   5  -2   5    0.21    0.24
  -2  -3   5    0.49    0.24
  -5   3   5    0.31    0.24
  -3   5   5    0.60    0.30
  -2  -3   6    0.33    0.27
   3   2   6    0.85    0.32
   5  -2   6    0.83    0.32
  -5   3   6    1.80    0.44
   2  -5   6    0.98    0.26
  -3  -2  -6    1.28    0.36
   3  -5  -6    1.12    0.43
  -3   5   6    0.73    0.33
  -3  -2  -7    2.33    0.52
   2  -5   7    3.11    0.44
  -3   5   7    4.25    0.62
   3   2   7    3.22    0.59
  -5   3   7    4.88    0.63
  -2  -3   7    1.99    0.40
   3  -5  -7    4.21    0.58
   5  -2   7    2.50    0.40
  -5   3   8    0.89    0.39
   2  -5   8    1.17    0.37
  -3  -2  -8    1.29    0.44
   5  -2   8    1.06    0.47
   3   2   8    1.39    0.51
  -2  -3   8    1.01    0.37
  -3   5   8    1.57    0.45
  -2  -3   9    0.12    0.40
  -5   3   9    0.63    0.54
   3   2   9   -0.29    0.51
  -3  -2  -9   -0.20    0.36
   2  -5   9   -0.24    0.34
  -3   5   9    0.65    0.47
   5  -2   9    0.16    0.47
  -3   5  10    2.63    0.63
  -2  -3  10    1.08    0.45
  -5   3  10    2.05    0.69
   2  -5  10   -0.02    0.38
   3   2  10    0.78    0.48
   5  -2  10    0.89    0.45
  -2  -3  11    0.48    0.59
  -5   3  11    0.68    0.53
   2  -5  11    0.42    0.40
  -3   5  11    1.29    0.56
   5  -2  11    1.03    0.52
   3   2  11    0.29    0.52
  -5   3  12    2.04    0.76
  -2  -3  12    0.54    0.67
  -3   5  12   -0.01    0.63
   2  -5  12   -0.19    0.47
   5  -2  12   -0.26    0.61
   3   2  12    0.19    0.68
  -5   3  13    0.55    0.74
  -2  -3  13    0.55    0.65
  -3   5  13   -0.16    0.73
   3   2  13   -0.16    0.65
   5  -2  13    0.88    0.67
  -5   1  13   -0.01    0.67
  -4  -1  13    1.99    0.85
  -1   5  13    2.29    0.79
   1   4  13    0.16    0.58
  -1   5  12    5.53    0.82
   1   4  12    3.34    0.80
   5  -4  12    2.68    0.66
  -4  -1  12    3.57    0.89
   4  -5  11    0.48    0.51
   1   4  11   -0.01    0.58
   5  -4  11    0.46    0.50
  -1   5  11    0.20    0.46
  -5   1  11    0.56    0.51
  -4  -1  11   -0.19    0.54
   5  -4  10   -0.21    0.47
   1   4  10    0.09    0.42
   4  -5  10   -0.07    0.39
  -5   1  10    0.31    0.54
  -4  -1  10   -0.06    0.39
  -1   5  10    0.44    0.43
  -4  -1   9    7.42    0.86
  -5   1   9    8.58    0.84
   4  -5   9    5.10    0.58
   1   4   9    4.03    0.65
   5  -4   9    4.09    0.60
  -1  -4  -9    5.27    0.71
   1  -5  -9    6.97    0.82
  -1   5   9    8.68    0.78
   1   4   8    5.01    0.69
   5  -4   8    4.10    0.60
   4  -5   8    4.07    0.47
  -1  -4  -8    4.83    0.70
   1  -5  -8    9.31    0.90
  -4  -1   8    5.55    0.67
  -5   1   8    7.73    0.74
  -1   5   8    6.01    0.66
  -1   5   7    0.18    0.42
   1   4   7    0.20    0.44
  -5   1   7    0.49    0.40
  -4  -1   7    0.12    0.35
   5  -4   7   -0.01    0.26
   4  -5   7    0.87    0.35
   1  -5  -7    0.48    0.38
  -1  -4  -7    0.21    0.33
   4  -5   6    0.99    0.27
  -1   5   6    2.65    0.45
  -1  -4  -6    1.77    0.40
   1  -5  -6    3.67    0.51
   1   4   6    1.20    0.45
  -4  -1   6    2.64    0.44
  -5   1   6    2.37    0.45
   5  -4   6    1.75    0.30
   5  -4   5   13.26    0.55
   4  -5   5   13.58    0.55
  -1  -4  -5   14.06    0.76
   1  -5  -5   24.29    0.93
  -5   1   5   23.02    0.94
  -4  -1   5   14.21    0.75
   1   4   5   13.61    0.82
  -1   5   5   22.06    0.98
   1   4   4    6.33    0.54
  -1  -4  -4    6.54    0.50
   1  -5  -4   11.30    0.60
  -1   5   4    8.75    0.60
  -4  -1   4    5.87    0.47
  -5   1   4    8.70    0.53
   5  -4   4    6.21    0.33
   4  -5   4    5.20    0.27
   5  -4   3    2.48    0.19
   4  -5   3    2.84    0.14
  -1   5   3    4.91    0.46
  -5   1   3    4.63    0.41
  -4  -1   3    2.86    0.31
   1   4   3    1.95    0.31
  -1  -4  -3    2.83    0.33
   1  -5  -3    5.54    0.38
   1  -5  -2    6.79    0.38
  -4  -1   2    4.56    0.39
  -5   1   2    6.41    0.41
  -1  -4  -2    3.80    0.32
   1   4   2    3.81    0.36
   5  -4   2    3.71    0.17
  -1   5   2    5.48    0.41
   1   4   1    8.92    0.40
  -1   5   1   14.92    0.50
  -5   1   1   16.52    0.55
  -4  -1   1    9.36    0.44
  -1  -4  -1   10.76    0.44
   4   1  -1   11.16    0.47
   1  -5  -1   16.21    0.45
   1   4   0   12.17    0.41
  -4  -1   0   15.63    0.54
  -5   1   0   23.98    0.60
   5  -1   0   23.16    0.60
   4   1   0   13.61    0.50
  -1  -4   0   14.07    0.47
   1  -5   0   22.23    0.44
   1  -5   1    4.38    0.19
  -1  -4   1    2.47    0.21
  -5   4   1    2.78    0.17
   1   4  -1    2.77    0.20
   4   1   1    3.45    0.29
  -5   1  -1    4.31    0.27
  -4  -1  -1    2.28    0.24
   4  -5  -1    2.36    0.18
   5  -1   1    4.09    0.27
  -4  -1  -2    2.14    0.24
   1  -5   2    2.78    0.18
  -1  -4   2    1.77    0.20
  -4   5   2    1.82    0.17
  -5   1  -2    2.79    0.25
   4   1   2    2.02    0.26
   1   4  -2    1.73    0.19
  -5   4   2    1.60    0.21
   4  -5  -2    1.82    0.25
   5  -1   3    9.31    0.48
   1  -5   3    9.33    0.38
  -5   4   3    4.63    0.32
  -4  -1  -3    5.51    0.39
   4   1   3    5.28    0.38
  -5   1  -3    9.56    0.41
   1   4  -3    4.73    0.27
  -4   5   3    4.92    0.34
  -1  -4   3    4.51    0.34
   4  -5  -3    5.68    0.46
   1  -5   4   13.15    0.55
   1   4  -4    9.83    0.41
   5  -1   4   15.57    0.64
   4   1   4   11.24    0.59
  -1  -4   4    9.34    0.51
  -5   4   4    8.35    0.54
  -4   5   4    9.25    0.53
  -5   1  -4   18.07    0.62
  -4  -1  -4    9.16    0.50
   4  -5  -4    8.88    0.62
  -5   4   5   -0.10    0.25
   1   4  -5    0.36    0.18
   5  -1   5    0.78    0.30
   4   1   5    0.46    0.30
  -5   1  -5    0.45    0.26
  -4  -1  -5    0.00    0.22
   4  -5  -5    0.37    0.29
  -1  -4   5    0.02    0.21
  -4   5   5    0.33    0.28
   1  -5   5    0.86    0.25
   4  -5  -6    2.68    0.47
  -5   4   6    1.63    0.39
   4   1   6    2.35    0.41
   5  -1   6    2.12    0.34
  -1  -4   6    1.77    0.40
   1   4  -6    1.06    0.24
  -1   5  -6    1.84    0.18
  -5   1  -6    2.42    0.39
  -4  -1  -6    1.39    0.35
   1  -5   6    2.35    0.36
  -4   5   6    1.59    0.37
  -5   1  -7    8.70    0.60
   5  -1   7    5.79    0.56
   4   1   7    5.22    0.58
  -1   5  -7    7.65    0.35
  -1  -4   7    3.12    0.46
  -5   4   7    3.57    0.52
  -4  -1  -7    2.83    0.52
   1  -5   7    7.72    0.60
  -4   5   7    5.24    0.59
  -5   4   8    1.28    0.48
  -4   5   8    1.49    0.50
  -1  -4   8    1.37    0.45
  -4  -1  -8    0.89    0.39
   4   1   8    0.25    0.47
   1  -5   8    1.62    0.39
   5  -1   8    1.82    0.51
   4   1   9    0.30    0.44
   5  -1   9   -0.32    0.49
   1  -5   9    0.01    0.30
  -4   5   9   -0.28    0.41
  -1  -4   9   -0.52    0.48
  -5   4   9    0.26    0.44
   1  -5  10    3.34    0.59
   5  -1  10    4.60    0.73
  -5   4  10    2.81    0.69
   4   1  10    2.27    0.61
  -4   5  10    1.49    0.65
  -1  -4  10    1.06    0.54
   4   1  11    1.90    0.71
   5  -1  11    2.26    0.67
  -4   5  11    1.31    0.71
   1  -5  11    2.24    0.58
  -5   4  11    1.03    0.63
  -1  -4  11    0.58    0.57
   4   1  12    0.01    0.50
   5  -1  12    0.38    0.61
   1  -5  12   -0.54    0.61
  -4   5  12   -1.10    0.65
  -5   4  12   -0.02    0.70
  -1  -4  12    0.65    0.62
   5  -1  13    1.75    0.64
   4   1  13    1.58    0.76
   1  -5  13    1.43    0.69
  -1  -4  13    1.42    0.64
  -4   5  13    0.21    0.66
  -5   4  13   -0.05    0.71
  -5   0  13    0.48    0.59
   0   5  12   -0.26    0.64
  -5   0  12    0.28    0.63
   0   5  11   -0.59    0.54
  -5   0  11   -0.45    0.59
   0   5  10   -0.49    0.51
   5  -5  10   -0.33    0.40
  -5   0  10   -0.55    0.51
   0  -5 -10    0.17    0.52
   0   5   9   -0.07    0.54
   5  -5   9   -0.11    0.32
   0  -5  -9   -0.24    0.59
  -5   0   9   -0.25    0.52
   0   5   8    0.04    0.33
   0  -5  -8   -0.09    0.48
  -5   0   8   -0.30    0.48
   5  -5   8    0.57    0.39
   0   5   7    0.18    0.37
   0  -5  -7    0.10    0.43
  -5   0   7    0.10    0.37
   5  -5   7   -0.28    0.27
   0   5   6    0.56    0.45
   5  -5   6    0.06    0.18
  -5   0   6    0.39    0.30
   0  -5  -6   -0.23    0.29
   5  -5   5    0.27    0.17
   0  -5  -5    0.27    0.33
   0   5   5    0.26    0.28
  -5   0   5    0.23    0.30
  -5   0   4   -0.09    0.24
   0  -5  -4    0.23    0.24
   5  -5   4    0.11    0.12
   0   5   3   -0.18    0.24
   0  -5  -3    0.19    0.17
   5  -5   3   -0.06    0.07
  -5   0   3   -0.28    0.26
   0   5   2   -0.09    0.22
  -5   0   2    0.06    0.16
   0  -5  -2   -0.20    0.20
   0  -5  -1   -0.01    0.14
   0   5   1    0.00    0.13
   5   0  -1    0.08    0.13
  -5   0   1    0.11    0.15
   5  -5   0    0.18    0.08
  -5   0   0    0.75    0.20
   5   0   0    0.48    0.19
   0  -5   0    0.87    0.17
   0   5   0    0.20    0.12
   0  -5   1    0.02    0.09
   0   5  -1    0.03    0.08
   5  -5  -1    0.10    0.13
   0   5  -1    0.08    0.07
  -5   5   2   -0.05    0.12
   0  -5   2    0.24    0.13
   5  -5  -2    0.04    0.22
   5   0   2   -0.05    0.15
   0   5  -2   -0.01    0.07
  -5   0  -2    0.08    0.19
  -5   0  -3    0.01    0.17
   0  -5   3   -0.18    0.17
  -5   5   3   -0.03    0.18
   5  -5  -3   -0.03    0.21
   0   5  -3    0.01    0.07
   5   0   3   -0.16    0.19
   0  -5   4   -0.21    0.21
  -5   0  -4   -0.16    0.23
   0   5  -4   -0.02    0.09
  -5   5   4    0.34    0.21
   5  -5  -4   -0.11    0.34
   5   0   4    0.02    0.18
   0   5  -4   -0.16    0.15
  -5   5   5    0.11    0.31
   0   5  -5    0.60    0.15
   5   0   5    0.38    0.23
   0  -5   5    0.74    0.29
  -5   0  -5    0.91    0.33
   5  -5  -5    1.23    0.36
  -5   5   6   -0.07    0.35
   0   5  -6    0.01    0.13
   5   0   6    0.00    0.23
   0  -5   6    0.21    0.26
  -5   0  -6    0.05    0.23
   5   0   7   -0.16    0.35
  -5   0  -7    0.64    0.39
   0  -5   7    0.31    0.27
  -5   5   7   -0.29    0.37
   0   5  -7    0.11    0.18
   5   0   8    0.27    0.36
  -5   0  -8   -0.52    0.35
   0  -5   8    0.36    0.34
  -5   5   8   -0.50    0.48
   0   5  -8   -0.13    0.20
   5   0   9   -0.38    0.58
  -5   5   9    0.34    0.48
   0  -5   9    1.07    0.42
  -5   5  10    0.87    0.60
   5   0  10   -0.48    0.47
   0  -5  10   -0.47    0.48
  -5   5  11    0.16    0.50
   5   0  11   -0.09    0.51
   0  -5  11   -0.31    0.49
   5   0  12   -0.50    0.69
   0  -5  12    0.27    0.46
  -5   5  12    0.26    0.57
   5   0  13    0.23    0.67
   0  -5  13    0.48    0.67
  -3  -3   0    0.24    0.15
   3  -6   0    0.03    0.05
   3   3   0    0.11    0.14
  -6   3   0    0.09    0.11
   3  -6  -1    2.83    0.19
  -6   3  -1    2.95    0.17
   3   3  -1    5.04    0.34
  -3  -3  -1    5.05    0.37
  -3  -3   1    5.05    0.35
  -6   3   1    3.09    0.23
   3   3   1    4.57    0.34
  -6   3  -2    0.09    0.08
   3  -6  -2    0.13    0.15
  -3   6   2    0.37    0.13
  -3  -3   2    0.53    0.18
   3   3   2    0.53    0.23
  -3  -3  -2    0.73    0.21
  -6   3   2    0.21    0.17
   3   3  -2    0.30    0.18
   6  -3   2    0.62    0.16
   3   3   3    1.41    0.28
   3  -6   3    0.88    0.11
  -6   3   3    0.54    0.20
   3  -6  -3    1.00    0.21
  -3   6   3    1.15    0.24
  -6   3  -3    0.76    0.15
  -3  -3   3    1.40    0.29
  -3  -3  -3    1.54    0.25
   3   3  -3    1.51    0.27
   6  -3   3    1.15    0.20
   6  -3   4    0.77    0.24
   3  -6  -4    0.69    0.30
  -6   3  -4    0.20    0.15
   3   3   4    0.46    0.24
   3  -6   4    0.18    0.15
  -3  -3  -4    0.76    0.30
  -3   6   4    0.06    0.20
  -3  -3   4    0.68    0.28
   3   3  -4    0.48    0.22
  -6   3   4    0.25    0.21
  -3   6   5    4.87    0.48
  -3  -3   5   14.00    0.78
  -6   3   5    6.39    0.54
   6  -3   5    7.38    0.46
   3  -6   5    6.56    0.45
  -3  -3  -5   12.99    0.69
   3  -6  -5    7.85    0.64
   3   3   5   11.58    0.73
   3  -6  -6    0.43    0.35
  -3  -3  -6   -0.25    0.29
   6  -3   6    0.07    0.22
   3  -6   6    0.14    0.22
   3   3   6   -0.15    0.39
  -3  -3   6   -0.18    0.35
  -6   3   6   -0.26    0.38
  -3   6   6    0.59    0.34
   3  -6   7    3.33    0.45
   3   3   7    4.26    0.64
  -6   3   7    2.26    0.46
  -3  -3   7    4.08    0.53
  -3   6   7    2.58    0.50
  -3  -3  -7    5.29    0.64
   3  -6  -7    2.86    0.60
   6  -3   7    1.58    0.37
   3  -6  -8    1.57    0.59
  -3  -3  -8    0.67    0.41
   3  -6   8    1.27    0.38
   6  -3   8    0.90    0.46
   3   3   8    1.55    0.58
  -3  -3   8    0.38    0.46
  -6   3   8    0.38    0.38
  -3   6   8    0.16    0.48
   3  -6   9    2.50    0.49
   6  -3   9    1.41    0.53
  -3   6   9    2.83    0.67
  -3  -3  -9    4.49    0.74
  -3  -3   9    3.39    0.69
  -6   3   9    2.07    0.55
   3   3   9    2.99    0.64
  -3  -3 -10    1.87    0.64
   3   3  10    0.26    0.53
  -3   6  10    1.00    0.63
   3  -6  10    0.40    0.34
  -6   3  10    2.23    0.72
  -3  -3  10    2.02    0.59
   6  -3  10    1.14    0.61
   6  -3  11    0.27    0.51
   3   3  11    0.76    0.51
  -3  -3  11    1.40    0.70
  -6   3  11    0.46    0.68
  -3   6  11   -0.36    0.55
   3   3  12    2.59    0.77
   6  -3  12    1.43    0.61
  -3  -3  12    2.42    0.67
  -6   3  12    0.63    0.59
  -3   6  12    1.63    0.78
   6  -3  13    0.18    0.65
  -3  -3  13   -0.11    0.60
  -4  -2  13    5.27    0.94
  -6   2  12  172.12    3.87
  -4  -2  12  175.78    3.96
  -2   6  12  161.66    3.54
   2   4  12  160.71    3.45
   6  -4  11    6.86    0.81
  -6   2  11    7.96    0.95
  -4  -2  11    8.06    1.02
   2   4  11    7.51    0.92
  -2   6  10   20.04    1.19
  -2  -4 -10   17.50    1.13
  -6   2  10   21.12    1.36
  -4  -2  10   18.06    1.32
   6  -4  10   19.28    1.12
   2   4  10   18.69    1.16
   2   4   9  103.42    2.47
   6  -4   9  102.21    2.37
   2  -6  -9   99.79    2.56
  -2  -4  -9  115.93    2.75
  -4  -2   9  115.20    2.83
  -6   2   9  108.06    2.83
  -2   6   9  113.53    2.57
   4  -6   9  108.80    2.15
   6  -4   8  168.75    2.69
  -4  -2   8  163.95    3.16
  -6   2   8  172.92    3.33
  -2  -4  -8  191.11    3.30
   2  -6  -8  174.83    3.29
  -2   6   8  195.00    3.20
   4  -6   8  178.81    2.52
   2   4   8  165.06    3.02
   6  -4   7   28.53    1.00
  -2   6   7   32.89    1.29
  -6   2   7   26.10    1.23
  -4  -2   7   29.04    1.27
  -2  -4  -7   33.10    1.32
   2  -6  -7   28.21    1.26
   4  -6   7   27.76    0.95
   2   4   7   29.86    1.35
   6  -4   6   23.79    0.80
  -2  -4  -6   24.69    1.02
  -2   6   6   25.04    1.10
  -6   2   6   25.17    1.07
  -4  -2   6   27.41    1.11
   2  -6  -6   22.90    1.02
   4  -6   6   24.98    0.87
   2   4   6   25.39    1.15
  -2   6   5  184.96    2.68
   4  -6   5  175.24    1.91
   2   4   5  186.55    2.72
  -2  -4  -5  190.99    2.48
   2  -6  -5  179.44    2.50
   6  -4   5  191.40    2.01
  -6   2   5  192.10    2.58
  -4  -2   5  185.16    2.53
   6  -4   4  224.38    1.86
   4  -6   4  214.43    1.52
   2   4   4  213.94    2.60
  -2  -4  -4  215.79    2.41
   2  -6  -4  213.13    2.40
  -4  -2   4  222.54    2.51
  -6   2   4  219.63    2.51
   4  -6   3  187.54    0.74
  -4  -2   3  187.53    2.14
  -6   2   3  190.61    2.16
  -2   6   3  177.44    2.14
   6  -4   3  188.46    1.54
   4   2  -3  177.76    2.01
   2  -6  -3  178.42    1.94
  -2  -4  -3  193.51    2.06
   2   4   3  186.61    2.19
  -2   6   2  369.19    2.43
   2  -6  -2  369.17    2.39
  -6   2   2  363.22    2.69
  -4  -2   2  381.85    2.83
   4   2  -2  375.68    2.79
   6  -4   2  385.48    1.94
  -2  -4  -2  374.97    2.78
   2   4   2  363.44    2.76
  -2   6   1 1159.61    2.59
  -2  -4  -1 1158.39    4.52
  -6   2   1 1157.04    4.43
  -4  -2   1 1167.79    4.87
   2   4   1 1147.12    4.54
   2  -6  -1 1150.79    3.75
   4   2  -1 1134.70    4.68
   2   4   0  280.33    2.13
  -6   4   0  273.45    1.08
  -6   2   0  265.81    1.91
  -4  -2   0  263.89    2.23
   4   2   0  285.16    2.31
  -2  -4   0  266.66    2.12
   2  -6   0  266.05    1.45
  -6   4   1   62.72    0.83
  -6   2  -1   67.07    0.92
   2  -6   1   66.50    0.59
   4  -6  -1   63.79    0.78
   4   2   1   67.58    1.14
   2   4  -1   70.29    1.01
  -4  -2  -1   70.93    1.18
   6  -2   1   66.53    1.04
   2  -6   2 1200.29    2.82
  -4  -2  -2 1170.99    4.89
  -4   6   2 1166.38    3.23
  -2  -4   2 1166.46    4.63
  -6   4   2 1184.56    4.16
  -6   2  -2 1162.03    3.85
   4  -6  -2 1143.47    4.25
   2   4  -2 1164.18    4.23
   6  -2   2 1169.93    4.36
   4   2   2 1177.43    5.03
  -4   6   3 1287.99    4.68
  -6   4   3 1285.73    5.18
  -2  -4   3 1288.51    5.12
  -4  -2  -3 1311.28    5.29
   2   4  -3 1293.77    4.58
   6  -2   3 1301.99    4.83
  -6   2  -3 1277.35    4.29
   4  -6  -3 1315.89    5.49
   4   2   3 1306.04    5.50
  -6   4   4  347.77    2.99
   2   4  -4  355.94    2.58
  -4  -2  -4  361.49    3.06
   6  -2   4  365.58    2.73
   4   2   4  363.54    3.12
  -2  -4   4  353.79    2.95
  -4   6   4  355.85    3.01
   4  -6  -4  345.70    3.27
  -6   2  -4  348.05    2.58
  -2  -4   5  772.40    4.93
  -6   4   5  791.57    5.07
   2  -6   5  774.93    4.42
  -4   6   5  728.10    5.05
   2   4  -5  754.73    4.16
  -4  -2  -5  767.51    4.74
   4   2   5  765.12    4.97
   6  -2   5  820.51    4.53
  -6   2  -5  782.99    4.40
   4  -6  -5  761.70    5.51
  -4   6   6    1.65    0.44
  -6   4   6    1.26    0.35
  -2  -4   6    1.49    0.42
   4   2   6    1.99    0.41
   6  -2   6    2.56    0.40
   2  -6   6    3.60    0.40
  -4  -2  -6    3.38    0.49
   2   4  -6    1.74    0.31
  -6   2  -6    2.61    0.34
   4  -6  -6    1.16    0.38
   2   4  -7  480.04    3.79
   4   2   7  510.13    4.98
   6  -2   7  514.19    4.32
  -4   6   7  491.89    4.93
  -6   4   7  490.95    5.03
  -2  -4   7  488.65    4.82
  -4  -2  -7  501.75    4.66
   4  -6  -7  505.03    5.11
  -6   4   8    1.04    0.51
  -2  -4   8    0.53    0.36
   2   4  -8    0.88    0.32
   4   2   8    0.92    0.57
  -4   6   8    2.43    0.53
   6  -2   8    0.95    0.42
  -4  -2  -8    1.61    0.53
   2  -6   8    1.51    0.42
  -4   6   9  313.41    4.40
   2  -6   9  312.01    3.84
   4   2   9  276.11    4.25
   6  -2   9  294.26    4.18
  -6   4   9  284.13    4.39
  -2  -4   9  296.61    4.32
  -4  -2  -9  303.86    4.10
   2   4  -9  305.09    3.34
   2  -6  10  231.87    3.54
  -6   4  10  251.03    4.30
  -2  -4  10  259.48    4.27
  -4   6  10  244.22    4.01
   6  -2  10  227.78    3.86
   4   2  10  232.54    3.93
  -6   4  11   80.11    2.60
  -2  -4  11   81.23    2.55
  -4   6  11   78.60    2.42
   4   2  11   73.03    2.28
   6  -2  11   76.56    2.30
  -6   4  12   96.18    2.94
  -2  -4  12   97.91    2.85
  -4   6  12   85.93    2.62
   6  -2  12   88.11    2.56
   4   2  12   83.02    2.57
   6  -2  13    2.52    0.81
  -2  -4  13    4.62    0.90
  -1   6  12    0.28    0.56
   1   5  12   -0.62    0.65
  -5  -1  12    0.25    0.60
  -6   1  12    0.18    0.59
  -1   6  11   -0.48    0.51
   1   5  11    0.07    0.61
  -5  -1  11   -0.02    0.47
  -6   1  11    0.47    0.65
  -6   1  10    0.42    0.45
  -5  -1  10    0.50    0.52
  -1  -5 -10    0.52    0.49
   1  -6 -10    0.82    0.60
   1   5  10    0.37    0.46
   6  -5  10    0.06    0.44
  -1   6  10   -0.30    0.44
   6  -5   9   -0.14    0.37
  -6   1   9    0.58    0.54
  -5  -1   9    0.36    0.43
   1  -6  -9    0.23    0.44
  -1  -5  -9    0.86    0.59
   1   5   9    0.16    0.47
  -1   6   9    0.33    0.41
   6  -5   8    0.17    0.36
  -5  -1   8    0.58    0.40
  -6   1   8    0.48    0.37
   1  -6  -8   -0.63    0.59
  -1  -5  -8    0.21    0.51
  -1   6   8    0.17    0.38
   5  -6   8    0.78    0.33
   1   5   8    0.13    0.50
   5  -6   7    0.10    0.24
   6  -5   7    0.33    0.26
  -5  -1   7   -0.01    0.37
  -6   1   7    0.53    0.35
  -1  -5  -7   -0.03    0.33
   1  -6  -7    0.56    0.43
   1   5   7    0.46    0.44
  -1   6   7    0.53    0.49
   6  -5   6   -0.03    0.20
   1  -6  -6    0.05    0.36
  -1  -5  -6   -0.24    0.29
  -1   6   6    0.13    0.30
   5  -6   6    0.07    0.21
   1   5   6    0.14    0.38
  -6   1   6   -0.18    0.32
  -5  -1   6   -0.01    0.34
   5  -6   5    2.39    0.25
   1  -6  -5    2.16    0.37
  -1  -5  -5    4.59    0.48
  -5  -1   5    4.08    0.51
  -6   1   5    2.21    0.46
  -1   6   5    2.77    0.51
   1   5   5    3.73    0.58
   6  -5   5    3.02    0.30
   5  -6   4    1.48    0.16
  -6   1   4    2.03    0.35
  -5  -1   4    2.55    0.40
   1   5   4    2.22    0.40
  -1   6   4    1.82    0.41
   6  -5   4    1.57    0.21
  -1  -5  -4    2.41    0.34
   1  -6  -4    1.80    0.35
  -1   6   3    0.13    0.21
   5  -6   3    0.02    0.04
   6  -5   3   -0.10    0.09
  -5  -1   3    0.31    0.21
  -6   1   3    0.50    0.27
   1   5   3    0.42    0.29
   1  -6  -3    0.15    0.22
  -1  -5  -3    0.16    0.22
   1  -6  -2    3.36    0.31
  -6   1   2    3.46    0.36
  -5  -1   2    5.98    0.42
   5   1  -2    6.31    0.44
  -1  -5  -2    5.84    0.40
  -1   6   2    2.65    0.31
   1   5   2    4.78    0.38
  -5  -1   1    0.26    0.21
  -6   1   1    0.20    0.18
   5   1  -1    0.45    0.24
   1   5   1    0.07    0.17
  -1   6   1    0.00    0.13
  -1  -5  -1   -0.14    0.19
   1  -6  -1    0.23    0.13
   1  -6   0    8.20    0.32
  -1  -5   0   14.71    0.51
  -5  -1   0   14.48    0.55
  -6   1   0    9.82    0.47
   6  -1   0    8.37    0.45
   5   1   0   14.13    0.57
   1   5   0   14.08    0.48
   1   5  -1    7.28    0.32
  -1  -5   1    8.25    0.40
   1  -6   1    4.57    0.24
  -6   5   1    4.34    0.17
  -5  -1  -1    8.33    0.46
  -6   1  -1    4.56    0.31
   6  -1   1    4.09    0.31
   5   1   1    7.53    0.43
   5  -6  -1    4.33    0.26
   1   5  -2   18.10    0.49
   5   1   2   16.01    0.63
   1  -6   2    9.08    0.32
  -1  -5   2   17.31    0.57
  -6   5   2    9.61    0.37
  -5   6   2   10.18    0.33
  -5  -1  -2   18.96    0.66
   6  -1   2   11.72    0.52
  -6   1  -2   10.69    0.47
   5  -6  -2   10.48    0.49
   1  -6   3    5.28    0.30
  -5   6   3    4.85    0.32
  -6   5   3    6.14    0.39
  -1  -5   3    8.86    0.44
  -6   1  -3    6.10    0.38
  -5  -1  -3    9.65    0.54
   6  -1   3    6.01    0.41
   1   5  -3    8.46    0.34
   5  -6  -3    6.24    0.50
   5   1   3    9.27    0.51
   1  -6   4    0.89    0.23
  -6   5   4    1.32    0.25
  -5   6   4    0.70    0.21
   1   5  -4    1.63    0.20
   6  -1   4    1.00    0.26
   5   1   4    1.37    0.28
  -5  -1  -4    2.35    0.31
  -1  -5   4    1.77    0.29
   5  -6  -4    1.07    0.33
  -6   1  -4    0.80    0.24
  -5   6   5   13.30    0.75
  -6   5   5   15.72    0.78
  -1  -5   5   24.15    0.90
   6  -1   5   13.38    0.65
   5   1   5   23.04    0.89
  -5  -1  -5   27.28    0.92
  -6   1  -5   13.60    0.64
   5  -6  -5   17.51    0.97
   1  -6   5   13.46    0.64
   1   5  -5   21.40    0.64
  -1  -5   6    1.57    0.37
  -5   6   6    1.67    0.42
   1  -6   6    0.58    0.25
   5  -6  -6    1.40    0.45
  -5  -1  -6    1.69    0.41
  -6   5   6    1.25    0.39
   5   1   6    1.58    0.42
   6  -1   6    0.94    0.36
  -6   1  -6    1.51    0.34
   1   5  -6    1.58    0.24
   5   1   7    4.87    0.58
   6  -1   7    2.96    0.46
  -1  -5   7    4.65    0.57
  -6   5   7    2.93    0.49
  -5   6   7    2.82    0.50
  -6   1  -7    3.08    0.46
  -5  -1  -7    6.39    0.59
   1  -6   7    3.39    0.51
   1   5  -7    5.12    0.41
  -6   5   8    1.38    0.53
  -1  -5   8    1.86    0.49
   6  -1   8    1.28    0.51
   5   1   8    0.86    0.48
  -5  -1  -8    2.54    0.49
   1   5  -8    1.68    0.31
  -5   6   8    0.06    0.34
   1  -6   8    1.05    0.41
   1  -6   9    5.87    0.68
  -1  -5   9   10.24    0.85
  -5   6   9    7.20    0.86
  -6   5   9    5.99    0.82
   6  -1   9    6.35    0.85
   5   1   9    8.69    0.92
  -5  -1  -9    9.29    0.80
   5   1  10    0.06    0.60
   6  -1  10   -0.31    0.49
  -6   5  10    0.70    0.59
  -5   6  10    1.08    0.54
  -1  -5  10    0.16    0.49
   1  -6  10    0.38    0.40
  -1  -5  11    0.13    0.53
  -6   5  11    0.66    0.71
  -5   6  11   -0.02    0.64
   5   1  11   -0.86    0.62
   6  -1  11   -0.93    0.67
   1  -6  11   -0.19    0.49
  -6   5  12    1.00    0.63
  -5   6  12    0.33    0.77
  -1  -5  12    1.89    0.72
   5   1  12    1.95    0.63
   6  -1  12    1.46    0.74
  -1  -5  13   -0.36    0.64
   6  -1  13   -0.35    0.68
   0   6  12   42.26    1.88
  -6   0  12   41.37    2.06
   0   6  11    1.53    0.68
  -6   0  11    1.63    0.75
  -6   0  10   21.14    1.38
   0  -6 -10   22.32    1.45
   0   6  10   20.76    1.22
   0   6   9  160.14    3.12
   0  -6  -9  161.20    3.41
   0   6   8   70.32    1.96
  -6   0   8   70.86    2.18
   0  -6  -8   70.18    2.09
   0   6   7  176.64    2.94
   6  -6   7  165.14    2.32
  -6   0   7  166.62    3.04
   0  -6  -7  182.10    3.03
   0  -6  -6   13.07    0.80
   0   6   6   13.01    0.83
  -6   0   6   12.91    0.82
   6  -6   6   13.15    0.58
   0   6   5  588.56    5.06
   0  -6  -5  596.48    4.49
   6  -6   5  598.38    3.09
  -6   0   5  597.20    4.74
   6  -6   4  459.98    2.20
   0   6   4  436.28    4.22
   0  -6  -4  454.31    3.56
  -6   0   4  445.25    3.78
   0   6   3   25.37    1.01
  -6   0   3   25.39    0.86
   6  -6   3   26.07    0.39
   0  -6  -2   76.26    1.25
  -6   0   2   78.94    1.44
   6   0  -1  489.04    3.31
   0   6   1  491.66    3.42
   0  -6  -1  480.77    2.85
   0  -6   0 3685.16    7.45
   6  -6   0 3686.01    7.13
   6   0   0 3739.85    8.86
   6   0   1 1248.21    5.07
  -6   0  -1 1227.72    4.94
   0   6  -1 1236.76    3.55
   6  -6  -1 1218.04    5.42
   0  -6   1 1218.27    4.18
   6   0   2  115.53    1.60
   0  -6   2  111.61    1.29
  -6   6   2  112.68    1.05
  -6   0  -2  113.42    1.52
   6  -6  -2  114.12    1.92
  -6   0  -3  229.32    2.20
  -6   6   3  220.27    1.96
   0  -6   3  220.78    1.94
   6  -6  -3  217.31    2.85
   6   0   3  231.24    2.41
  -6   6   4  554.45    3.61
   6   0   4  551.05    3.79
  -6   0  -4  528.08    3.57
   0  -6   4  533.18    3.38
   6  -6  -4  557.74    4.79
  -6   6   5 1075.10    5.92
   0  -6   5 1012.99    5.35
   0   6  -5  963.07    2.38
  -6   0  -5 1011.70    5.27
   6   0   5 1019.17    5.46
   0  -6   6   38.82    1.22
  -6   6   6   40.08    1.30
  -6   0  -6   38.76    1.16
   0   6  -6   36.88    0.55
   6   0   7  307.41    3.62
  -6   6   7  283.50    3.82
   0  -6   7  276.02    3.51
  -6   0  -7  308.56    3.52
   6   0   8   31.71    1.35
  -6   6   8   34.33    1.48
   0  -6   8   34.54    1.39
   0  -6   9  265.63    3.90
  -6   6   9  256.43    4.13
   6   0   9  266.07    4.17
   0  -6  10    3.63    0.69
  -6   6  10    3.33    0.69
   6   0  10    3.18    0.75
   6   0  11    0.28    0.56
  -6   6  11    0.85    0.56
   0  -6  11    1.51    0.61
   6   0  12   19.83    1.35
   0  -6  12   21.81    1.42
  -6   6  12   23.04    1.55
  -7   3  12    1.32    0.78
  -4  -3  12    0.28    0.75
   3   4  12    1.65    0.76
  -3   7  12    1.66    0.77
  -4  -3  11    0.23    0.58
  -7   3  11   -0.33    0.62
   3   4  11    0.45    0.49
   7  -4  11    0.14    0.40
  -3   7  11   -0.13    0.50
   3   4  10    0.28    0.54
  -3   7  10   -0.23    0.58
   4   3 -10   -0.27    0.43
  -4  -3  10   -0.08    0.58
  -7   3  10    0.16    0.57
  -3  -4 -10    0.30    0.64
   7  -4  10    0.17    0.49
  -3   7   9   -0.54    0.55
   3  -7  -9    0.84    0.61
  -3  -4  -9    0.42    0.62
  -4  -3   9    0.65    0.44
  -7   3   9   -0.13    0.53
   3   4   9    0.76    0.61
   7  -4   9   -0.08    0.42
  -3   7   8    4.03    0.68
   3  -7  -8    2.90    0.64
   7  -4   8    2.39    0.50
  -4  -3   8    2.08    0.61
   3   4   8    2.22    0.53
  -7   3   8    2.37    0.53
  -3  -4  -8    2.03    0.52
   7  -4   7    1.33    0.36
   3   4   7    2.38    0.57
  -4  -3   7    1.90    0.53
  -3  -4  -7    1.31    0.49
   3  -7  -7    3.72    0.65
  -3   7   7    1.74    0.47
  -7   3   7    2.80    0.56
  -7   3   6    1.50    0.48
  -4  -3   6    0.17    0.33
   3   4   6    0.58    0.41
  -3  -4  -6    0.55    0.32
   3  -7  -6    1.26    0.37
   7  -4   6    0.82    0.28
   4  -7   6    1.11    0.25
  -3   7   6    1.81    0.42
   3   4   5    0.28    0.33
   4  -7   5    0.36    0.21
  -3  -4  -5    0.93    0.37
  -4  -3   5    0.74    0.32
  -7   3   5    0.05    0.31
   7  -4   5    0.35    0.21
   3  -7  -5    0.72    0.37
  -3   7   5    0.35    0.25
   4   3  -5    0.47    0.27
   4   3  -4   10.64    0.61
  -4  -3   4   11.40    0.65
  -7   3   4   17.67    0.77
   3  -7  -4   21.85    0.83
   7  -4   4   13.00    0.55
  -3   7   4   17.79    0.75
  -3  -4  -4   11.43    0.68
   3   4   4   10.67    0.65
   4  -7   4   10.70    0.41
  -3  -4  -3    5.09    0.46
  -7   3   3    7.02    0.45
  -4  -3   3    5.57    0.47
   4   3  -3    4.82    0.42
   7  -4   3    5.22    0.32
   3  -7  -3    9.71    0.50
   3   4   3    5.66    0.48
  -3   7   3    9.12    0.47
  -3   7   2   -0.06    0.11
  -7   3   2   -0.03    0.18
  -4  -3   2   -0.05    0.17
   3  -7  -2    0.00    0.17
   3   4   2   -0.06    0.17
  -3  -4  -2    0.20    0.25
   4   3  -2    0.25    0.23
   7  -4   2   -0.14    0.12
  -7   4  -1    2.34    0.11
  -4  -3   1    3.08    0.31
  -7   3   1    4.78    0.33
   3  -7  -1    4.65    0.27
   3   4   1    2.71    0.28
   4   3  -1    3.26    0.33
  -3  -4  -1    2.47    0.28
  -7   4   0   24.07    0.48
   4   3   0   26.31    0.78
   3   4   0   26.79    0.78
  -4  -3   0   25.66    0.79
   4  -7   0   23.17    0.36
  -3  -4   0   24.74    0.75
   7  -3   1    3.53    0.28
   4   3   1    2.37    0.30
   3   4  -1    2.87    0.28
  -7   4   1    2.68    0.23
  -4  -3  -1    2.55    0.34
  -7   3  -1    3.92    0.25
   4  -7  -1    2.51    0.20
  -3  -4   1    2.92    0.31
   3  -7   1    3.89    0.13
   7  -3   2    1.01    0.22
  -7   3  -2    1.14    0.16
   4  -7  -2    0.80    0.16
  -4   7   2    0.59    0.11
   4   3   2    0.85    0.26
   3   4  -2    0.05    0.19
  -3  -4   2    1.11    0.25
  -7   4   2    0.46    0.21
  -4   7   2    0.66    0.11
   3  -7   2    1.11    0.09
  -4  -3  -2    0.60    0.23
   3   4  -3   10.57    0.50
  -4   7   3   10.53    0.45
  -3  -4   3    9.65    0.55
  -4  -3  -3   11.37    0.61
  -7   3  -3   16.76    0.48
   4  -7  -3    9.33    0.53
   3  -7   3   14.21    0.41
   7  -3   3   14.72    0.55
   4   3   3   10.69    0.58
  -7   4   3    8.84    0.49
   7  -3   4   14.16    0.60
   3  -7   4   14.43    0.52
  -7   3  -4   17.77    0.59
   4  -7  -4    9.51    0.58
  -4   7   4   10.20    0.55
  -3  -4   4    8.99    0.58
  -7   4   4   10.59    0.62
  -4  -3  -4    8.45    0.54
   3   4  -4    9.33    0.50
   4   3   4   11.14    0.65
  -4  -3  -5   -0.21    0.35
   3  -7   5    0.06    0.19
  -4   7   5   -0.15    0.28
  -3  -4   5    0.31    0.32
  -7   4   5    0.32    0.34
   4  -7  -5    0.60    0.38
  -7   3  -5    0.47    0.21
   4   3   5   -0.05    0.26
   7  -3   5    0.15    0.25
   3   4  -5   -0.14    0.25
   3  -7   6    0.68    0.24
  -4   7   6    0.23    0.31
   3   4  -6    0.63    0.26
  -4  -3  -6    0.13    0.34
   4  -7  -6    0.15    0.29
   4   3   6    0.66    0.33
  -7   4   6   -0.56    0.31
  -3  -4   6    0.44    0.29
   7  -3   6    0.39    0.27
   7  -3   7    8.46    0.65
   4   3   7    5.21    0.72
  -7   4   7    5.67    0.71
  -3  -4   7    4.89    0.61
  -4   7   7    6.14    0.69
   3  -7   7    8.51    0.62
  -4  -3  -7    5.82    0.67
   4  -7  -7    4.18    0.60
   3   4  -7    4.62    0.50
  -3  -4   8    0.48    0.37
  -7   4   8    0.10    0.48
   4   3   8    0.86    0.50
   7  -3   8    0.80    0.39
  -4  -3  -8    0.47    0.50
   4  -7  -8    0.38    0.43
  -4   7   8    0.70    0.39
   3   4  -8    0.17    0.29
  -7   4   9   -0.17    0.39
  -3  -4   9    0.44    0.39
  -4  -3  -9   -0.94    0.56
   4   3   9    0.31    0.54
   7  -3   9    0.55    0.46
  -4   7   9   -0.36    0.54
   3   4  -9    0.15    0.33
   7  -3  10    2.77    0.64
  -7   4  10    2.33    0.71
  -3  -4  10    2.19    0.71
  -4   7  10    1.00    0.52
  -4  -3 -10    2.64    0.61
   4   3  10    1.54    0.69
  -4   7  11    0.22    0.47
  -7   4  11    0.38    0.53
  -3  -4  11    0.22    0.64
   4   3  11    0.72    0.53
   7  -3  11    0.56    0.62
  -4   7  12    0.32    0.61
  -3  -4  12   -0.66    0.69
  -7   4  12    0.39    0.68
   4   3  12   -1.30    0.76
   7  -3  12    0.08    0.57
   7  -3  13   -1.16    0.68
  -2   7  12    1.12    0.68
  -7   2  12    2.68    0.82
  -5  -2  12    2.23    0.84
   2   5  12    0.49    0.68
  -2   7  11    0.42    0.50
  -7   2  11   -0.06    0.60
  -5  -2  11    0.52    0.68
   2   5  11   -0.50    0.69
  -7   2  10   -0.49    0.47
  -5  -2  10    0.14    0.52
   2   5  10    0.09    0.60
   2  -7 -10   -0.11    0.51
  -2  -5 -10   -1.03    0.72
  -2   7  10    0.32    0.57
  -2   7   9    1.93    0.60
  -7   2   9    1.44    0.50
  -5  -2   9    0.81    0.59
   7  -5   9    3.25    0.58
   2   5   9    0.90    0.60
  -2  -5  -9    2.15    0.74
   2  -7  -9    2.71    0.62
   7  -5   8    4.50    0.56
   2   5   8    3.12    0.66
  -5  -2   8    3.35    0.59
  -2   7   8    2.36    0.60
  -7   2   8    2.94    0.64
  -2  -5  -8    2.74    0.67
   2  -7  -8    2.77    0.63
   2   5   7    1.12    0.43
  -5  -2   7   -0.01    0.44
  -7   2   7    0.23    0.34
   7  -5   7    1.10    0.35
  -2   7   7    0.90    0.47
   2  -7  -7    0.41    0.44
  -2  -5  -7    0.41    0.44
   2  -7  -6    0.62    0.34
  -2  -5  -6    1.45    0.47
  -5  -2   6    0.72    0.40
  -2   7   6    1.15    0.45
   2   5   6    0.76    0.47
   7  -5   6    2.16    0.30
  -7   2   6    0.67    0.44
   2  -7  -5    5.36    0.52
  -2  -5  -5    5.73    0.59
   5  -7   5    7.53    0.41
   2   5   5    3.87    0.51
  -2   7   5    5.08    0.57
   7  -5   5    8.01    0.44
  -7   2   5    4.66    0.53
  -5  -2   5    4.72    0.52
   7  -5   4    5.86    0.34
  -5  -2   4    4.04    0.49
  -7   2   4    4.22    0.49
  -2   7   4    4.43    0.47
   2  -7  -4    3.77    0.41
   5  -7   4    4.70    0.22
   2   5   4    4.88    0.50
  -2  -5  -4    3.25    0.47
   7  -5   3    4.14    0.26
   5   2  -3    3.95    0.42
  -2   7   3    3.27    0.38
  -2  -5  -3    2.58    0.35
   2  -7  -3    3.06    0.36
  -5  -2   3    3.43    0.42
  -7   2   3    2.85    0.38
   2   5   3    3.12    0.43
  -2  -5  -2    1.20    0.28
   2  -7  -2    1.77    0.22
  -5  -2   2    2.32    0.35
   5   2  -2    2.10    0.34
   2   5   2    2.29    0.33
  -7   2   2    1.28    0.29
  -2   7   2    1.57    0.22
   5   2  -1    5.65    0.40
  -2   7   1    4.70    0.17
   2  -7  -1    5.66    0.32
   2   5   1    5.55    0.40
  -5  -2   1    4.72    0.38
  -7   2   1    4.98    0.36
  -2  -5  -1    5.29    0.37
   2  -7   0    5.57    0.27
   2   5   0    6.28    0.39
   5   2   0    7.45    0.46
  -2  -5   0    5.60    0.36
  -7   2   0    6.45    0.36
  -5  -2   0    7.65    0.45
  -5  -2  -1    5.15    0.40
  -7   5   1    6.64    0.26
  -7   2  -1    5.10    0.34
   5   2   1    4.95    0.38
   2   5  -1    4.44    0.31
   5  -7  -1    7.33    0.31
   2  -7   1    4.65    0.22
  -2  -5   1    4.00    0.32
   7  -2   1    4.91    0.38
   7  -2   2    1.22    0.22
  -5  -2  -2    1.39    0.26
   2  -7   2    1.19    0.14
   5   2   2    1.06    0.32
  -7   2  -2    1.25    0.21
  -7   5   2    2.06    0.22
   2   5  -2    0.83    0.20
  -5   7   2    1.32    0.11
  -2  -5   2    1.34    0.23
   5  -7  -3    6.44    0.47
  -5   7   3    4.17    0.29
   2  -7   3    2.64    0.22
  -2  -5   3    3.60    0.37
  -7   5   3    4.63    0.38
  -5  -2  -3    3.60    0.40
   5   2   3    3.17    0.35
   7  -2   3    4.37    0.39
   2   5  -3    2.17    0.27
  -7   2  -3    3.11    0.27
  -7   2  -4    5.18    0.38
   7  -2   4    5.71    0.42
   2  -7   4    4.52    0.33
  -5   7   4    8.31    0.48
  -2  -5   4    4.47    0.41
  -7   5   4    7.22    0.51
  -5  -2  -4    4.64    0.43
   5   2   4    4.47    0.44
   2   5  -4    4.12    0.34
   5  -7  -4   10.44    0.65
   5   2   5    1.88    0.44
  -5  -2  -5    1.93    0.40
  -5   7   5    2.18    0.39
  -7   5   5    2.67    0.45
  -2  -5   5    1.10    0.33
   7  -2   5    1.94    0.34
  -7   2  -5    1.34    0.30
   5  -7  -5    2.17    0.42
   2   5  -5    0.86    0.24
   2  -7   5    1.55    0.29
  -2  -5   6    1.83    0.44
   2  -7   6    1.08    0.31
  -5   7   6    1.36    0.40
   2   5  -6    1.13    0.27
   5  -7  -6    0.96    0.46
  -5  -2  -6    0.79    0.37
   7  -2   6    1.00    0.35
   5   2   6    0.42    0.35
  -7   2  -6    1.80    0.36
  -7   5   6    1.94    0.46
   2   5  -7    1.95    0.33
   7  -2   7    2.32    0.45
  -5   7   7    2.44    0.53
  -2  -5   7    1.91    0.48
  -7   5   7    2.93    0.57
   5   2   7    2.01    0.54
   2  -7   7    2.30    0.41
  -5  -2  -7    2.49    0.46
   5  -7  -7    3.14    0.53
   2   5  -8    1.31    0.32
  -7   5   8    2.41    0.59
  -2  -5   8    1.06    0.39
  -5  -2  -8    1.44    0.46
   5   2   8    0.69    0.44
   7  -2   8    1.36    0.48
   2  -7   8    0.99    0.40
  -5   7   8    1.78    0.54
  -7   5   9    0.78    0.45
  -2  -5   9    0.62    0.42
  -5  -2  -9    0.85    0.52
   7  -2   9    1.15    0.47
   5   2   9    0.82    0.58
  -5   7   9    1.57    0.60
  -2  -5  10    1.23    0.61
  -5   7  10    1.37    0.62
  -7   5  10    1.73    0.66
  -5  -2 -10    1.06    0.52
   7  -2  10    0.72    0.56
   5   2  10    1.60    0.68
   5   2  11   -0.02    0.52
   7  -2  11    0.71    0.60
  -7   5  11    0.99    0.61
  -2  -5  11    1.33    0.66
  -5   7  11    1.76    0.72
   7  -2  12   -0.40    0.69
   5   2  12    0.74    0.64
  -7   5  12    0.62    0.76
  -5   7  12   -0.70    0.71
  -2  -5  12   -0.59    0.65
   7  -2  13    0.06    0.62
  -2  -5  13    0.70    0.59
  -6  -1  12    0.91    0.75
  -7   1  12    2.56    0.87
   1   6  12    1.42    0.76
  -1   7  12    3.62    0.89
  -1  -6 -11    0.28    0.72
  -1   7  11   -0.58    0.65
  -6  -1  11   -0.76    0.67
  -7   1  11   -0.50    0.69
   1   6  11    0.97    0.58
  -1  -6 -10    0.51    0.61
   1  -7 -10    0.05    0.60
   1   6  10    1.38    0.67
  -1   7  10    0.78    0.57
  -6  -1  10   -0.48    0.55
  -7   1  10    0.30    0.45
   1   6   9    3.67    0.71
  -1  -6  -9    5.71    0.82
   1  -7  -9    7.47    0.88
  -1   7   9    9.30    0.90
  -7   1   9    7.69    0.88
  -6  -1   9    3.88    0.75
   1   6   8    1.27    0.47
  -6  -1   8    2.43    0.54
  -7   1   8    3.44    0.68
   1  -7  -8    3.26    0.67
  -1  -6  -8    2.41    0.55
  -1   7   8    4.92    0.73
   7  -6   7    1.34    0.30
  -6  -1   7    1.44    0.56
  -1   7   7    1.48    0.46
   1   6   7    1.56    0.56
   1  -7  -7    2.56    0.57
  -1  -6  -7    1.08    0.54
   1   6   6    0.18    0.46
  -7   1   6    1.29    0.44
  -6  -1   6    0.43    0.34
   7  -6   6    0.42    0.20
   1  -7  -6    0.41    0.37
  -1  -6  -6    0.27    0.41
  -1   7   6    0.72    0.44
  -7   1   5   16.87    0.91
  -6  -1   5   10.05    0.77
   7  -6   5   10.22    0.46
  -1  -6  -5    9.65    0.68
   1  -7  -5   17.61    0.88
  -1   7   5   19.95    0.97
   1   6   5    7.66    0.77
   6  -7   5    9.49    0.41
  -1   7   4    0.07    0.34
   1   6   4    0.75    0.42
   7  -6   4    0.17    0.14
   6  -7   4    0.34    0.12
   1  -7  -4    0.40    0.25
  -1  -6  -4    0.40    0.26
  -7   1   4    0.42    0.27
  -6  -1   4    0.34    0.33
  -6  -1   3    0.58    0.31
   1  -7  -3    1.58    0.28
  -1   7   3    1.21    0.28
  -1  -6  -3    1.04    0.33
   1   6   3    1.06    0.35
   7  -6   3    0.51    0.12
  -7   1   3    1.60    0.31
  -1   7   2   11.14    0.58
   1  -7  -2   10.55    0.51
  -1  -6  -2    7.87    0.50
  -7   1   2   10.94    0.58
  -6  -1   2    7.12    0.51
   1   6   2    7.44    0.53
   6   1  -2    6.19    0.46
  -1   7   1    3.95    0.30
   6   1  -1    2.24    0.30
  -6  -1   1    2.08    0.31
  -7   1   1    3.89    0.39
  -1  -6  -1    1.58    0.27
   1  -7  -1    3.83    0.30
   1   6   1    2.57    0.33
  -7   1   0   11.61    0.56
  -1  -6   0    6.59    0.40
   1  -7   0   11.45    0.44
  -6  -1   0    9.76    0.56
   7  -1   0   11.63    0.58
   6   1   0    7.80    0.49
   1   6   0    7.54    0.41
   6  -7   0    7.48    0.24
   1   6  -1    4.03    0.27
  -1  -6   1    4.64    0.36
   1  -7   1    6.58    0.33
   6  -7  -1    3.37    0.28
  -7   1  -1    6.74    0.42
  -6  -1  -1    3.04    0.35
   7  -1   1    7.19    0.46
   6   1   1    4.85    0.44
   1   6  -2    2.33    0.22
  -7   6   2    2.00    0.19
  -6   7   2    1.95    0.12
   6   1   2    2.07    0.30
  -6  -1  -2    2.76    0.33
  -1  -6   2    2.45    0.30
   6  -7  -2    2.53    0.32
   7  -1   2    3.58    0.38
  -7   1  -2    3.18    0.30
   1  -7   3    0.24    0.15
  -6  -1  -3    0.29    0.20
  -1  -6   3    0.45    0.23
  -6   7   3    0.27    0.16
  -7   6   3    0.35    0.18
   6   1   3    0.43    0.23
   1   6  -3    0.13    0.13
   7  -1   3    0.38    0.22
  -7   1  -3    0.86    0.24
   6  -7  -3    0.62    0.33
  -1  -6   4    0.72    0.27
   1  -7   4    2.59    0.29
  -7   6   4    1.57    0.29
  -6   7   4    1.81    0.30
   6   1   4    1.11    0.34
   1   6  -4    1.48    0.20
   7  -1   4    1.75    0.35
  -7   1  -4    2.62    0.30
  -6  -1  -4    2.34    0.34
   6  -7  -4    1.41    0.41
  -1  -6   5    6.69    0.56
   1  -7   5    8.81    0.54
  -6   7   5    6.66    0.57
  -7   6   5    6.11    0.55
   1   6  -5    5.65    0.33
  -6  -1  -5    4.43    0.50
  -7   1  -5   10.50    0.58
   6  -7  -5    6.00    0.65
   6   1   5    5.68    0.55
   7  -1   5    7.94    0.58
   6  -7  -6   -0.13    0.43
  -7   1  -6    0.37    0.27
  -6  -1  -6    0.59    0.37
   7  -1   6    0.48    0.32
   6   1   6    0.05    0.32
   1  -7   6    0.44    0.25
  -6   7   6    0.12    0.34
  -1  -6   6    0.45    0.31
  -7   6   6    0.75    0.34
   1   6  -6    0.22    0.20
  -7   1  -7   -0.20    0.33
  -6  -1  -7    0.31    0.35
   1  -7   7    0.32    0.30
   7  -1   7   -0.19    0.38
   6   1   7    0.60    0.45
   1   6  -7    0.21    0.17
  -7   6   7    0.17    0.43
  -1  -6   7    0.12    0.34
  -6   7   7    0.15    0.31
   1  -7   8    0.06    0.35
  -6   7   8   -0.14    0.44
  -1  -6   8   -0.11    0.30
  -7   6   8    0.54    0.50
  -6  -1  -8    0.74    0.50
  -7   1  -8    0.05    0.34
   6   1   8    0.67    0.56
   7  -1   8   -0.10    0.34
   1  -7   9    1.39    0.50
   7  -1   9    1.75    0.60
   6   1   9    1.15    0.52
  -1  -6   9    0.47    0.45
  -7   6   9    1.17    0.53
  -6   7   9    0.61    0.56
  -6  -1  -9    1.48    0.56
  -6   7  10    1.01    0.70
  -1  -6  10    1.18    0.46
  -7   6  10    1.17    0.65
   6   1  10    0.90    0.70
   7  -1  10   -0.54    0.50
   7  -1  11   -0.44    0.72
   6   1  11    1.09    0.75
  -7   6  11    1.03    0.71
  -6   7  11   -1.04    0.67
  -1  -6  11   -0.14    0.56
   7  -1  12    0.15    0.62
   6   1  12   -0.04    0.68
  -7   6  12    0.34    0.60
  -6   7  12    0.94    0.75
  -1  -6  12    0.02    0.55
   0   7  12   -0.30    0.63
  -7   0  12    0.46    0.60
   0  -7 -11    0.01    0.57
   0   7  11   -0.42    0.58
  -7   0  11   -0.74    0.70
   0   7  10    1.30    0.71
   0  -7 -10    1.15    0.80
   0   7   9   -0.08    0.53
   0  -7  -9    0.63    0.54
  -7   0   9    0.14    0.45
   0   7   8    0.20    0.39
   0  -7  -8   -0.49    0.44
  -7   0   8   -0.65    0.43
   0   7   7    0.52    0.40
   0  -7  -7    0.96    0.43
  -7   0   7   -0.01    0.48
   0   7   6   -0.20    0.37
   0  -7  -6    0.32    0.33
  -7   0   6   -0.15    0.39
   0   7   5   -0.19    0.35
  -7   0   5    0.52    0.31
   0  -7  -5    0.18    0.37
   7  -7   4    0.04    0.11
  -7   0   4   -0.11    0.33
   0  -7  -4   -0.04    0.24
   0   7   4   -0.54    0.32
  -7   0   3    0.01    0.30
   7  -7   3   -0.07    0.08
   0  -7  -3   -0.19    0.22
   0   7   3    0.08    0.27
  -7   0   2    0.09    0.22
   0   7   2   -0.09    0.29
   7   0  -2   -0.20    0.28
   0  -7  -2   -0.04    0.18
   7  -7   1    0.09    0.09
  -7   0   1    0.33    0.22
   0  -7  -1   -0.01    0.17
   7   0  -1    0.10    0.20
   0   7   0    0.27    0.17
   7   0   0    1.62    0.27
   7  -7   0    0.03    0.13
  -7   0   0    2.99    0.35
   0  -7   0    2.10    0.26
   7   0   1   -0.22    0.19
   7  -7  -1    0.01    0.19
  -7   0  -1    0.22    0.24
   0  -7   1   -0.09    0.13
   0   7  -1   -0.09    0.11
   7  -7  -2   -0.22    0.26
   7   0   2    0.17    0.29
  -7   0  -2    0.25    0.23
   0  -7   2    0.10    0.15
  -7   7   2    0.04    0.08
   7   0   3   -0.28    0.25
   7  -7  -3    0.50    0.28
  -7   7   3   -0.18    0.15
   0  -7   3    0.04    0.14
  -7   0  -3   -0.21    0.27
   7  -7  -4   -0.21    0.35
   7   0   4    0.01    0.26
  -7   7   4   -0.17    0.22
   0  -7   4   -0.32    0.24
  -7   0  -4    0.12    0.29
  -7   0  -5    0.09    0.31
   7   0   5    0.58    0.30
  -7   7   5   -0.17    0.30
   0  -7   5   -0.12    0.27
  -7   0  -6    0.26    0.29
   7   0   6   -0.16    0.35
   0  -7   6   -0.21    0.31
  -7   7   6   -0.09    0.36
  -7   0  -7    1.06    0.40
   7   0   7    1.01    0.44
  -7   7   7    1.31    0.43
   0  -7   7    0.59    0.35
  -7   0  -8   -0.10    0.39
   0  -7   8    0.71    0.41
  -7   7   8    0.12    0.36
   7   0   8    0.07    0.42
  -7   0  -9   -0.31    0.40
   0  -7   9   -0.28    0.43
  -7   7   9    0.22    0.44
   7   0   9   -0.01    0.50
   0  -7  10   -0.15    0.51
  -7   7  10   -0.52    0.60
   7   0  10   -0.25    0.58
  -7   7  11   -0.36    0.65
   7   0  11   -0.24    0.57
   7   0  12   -0.04    0.65
  -7   7  12    0.02    0.69
   4   4   0 9390.65   14.82
  -8   4   0 9413.93   10.66
   4  -8  -1   58.67    0.89
  -4  -4  -1   53.85    1.17
  -8   4   1   56.19    0.95
  -4  -4   1   56.72    1.24
  -8   4  -1   59.47    0.74
   4   4   1   55.28    1.18
   4   4  -1   51.96    1.10
  -4  -4  -2   94.82    1.63
   4   4   2   92.29    1.57
  -4   8   2   90.15    0.61
  -4   8   2   88.44    0.60
  -4  -4   2   95.41    1.61
  -8   4  -2  104.02    0.87
  -8   4   2   99.53    1.42
   4  -8  -2  102.51    1.37
   8  -4   2   92.93    1.29
   4   4  -2   92.38    1.45
   4   4   3 1271.73    6.02
  -4   8   3 1271.99    4.41
  -4  -4  -3 1260.05    5.95
  -8   4   3 1272.07    5.50
   8  -4   3 1277.52    4.88
   4   4  -3 1270.54    5.54
   4  -8   3 1270.15    3.15
   4  -8  -3 1292.38    5.46
   4  -8   4 2924.46    6.57
   4   4  -4 2939.19    8.78
  -4   8   4 2921.16    8.61
  -4  -4   4 2896.91    9.69
  -4  -4  -4 2911.53    9.50
   4   4   4 2925.43   10.04
  -8   4   4 2895.98    9.50
   8  -4   4 2934.99    7.76
   4  -8  -4 2951.33    9.34
   4  -8  -5    2.72    0.42
   4   4  -5    2.00    0.34
   8  -4   5    3.71    0.35
  -8   4   5    2.67    0.47
  -4  -4   5    2.05    0.44
  -4  -4  -5    3.96    0.46
   4   4   5    2.36    0.49
  -4   8   5    2.92    0.44
   4  -8  -6  125.93    2.44
   4   4  -6  121.55    2.12
   8  -4   6  130.67    1.94
  -4  -4  -6  127.47    2.30
   4   4   6  131.08    2.53
  -4   8   6  114.69    2.26
  -4  -4   6  132.80    2.47
  -8   4   6  135.58    2.50
  -8   4   7  971.78    7.29
  -4  -4   7  978.14    7.29
  -4  -4  -7  992.51    6.96
   4   4  -7  910.82    6.05
   8  -4   7  952.50    5.68
   4   4   7  927.25    7.23
   4  -8  -7  942.90    7.45
  -4   8   7  917.85    6.85
  -4   8   8  219.67    3.58
   4   4  -8  193.47    2.90
   4   4   8  203.80    3.76
   8  -4   8  201.74    2.96
  -4  -4  -8  213.09    3.51
   4  -8  -8  199.08    3.64
  -4  -4   8  212.06    3.71
  -8   4   8  215.81    3.81
  -8   4   9   17.52    1.25
  -4  -4   9   24.16    1.43
   4  -8  -9   22.16    1.29
   4   4  -9   23.60    1.10
   4   4   9   20.76    1.33
   8  -4   9   22.06    1.21
  -4   8   9   22.47    1.32
  -4  -4  -9   22.27    1.33
  -4  -4 -10  189.89    3.79
   4   4  10  185.68    3.65
   8  -4  10  185.88    3.60
  -8   4  10  188.74    3.98
  -4  -4  10  182.30    3.94
   4   4  11   88.71    2.65
   8  -4  11   88.05    2.51
  -4  -4 -11   94.51    2.63
  -8   4  11   92.98    2.98
  -4  -4  11   97.08    2.99
  -4   8  11   98.33    2.76
  -8   4  12   62.97    2.56
  -4  -4  12   55.76    2.37
  -4   8  12   58.11    2.22
   4   4  12   62.02    2.33
  -5  -3  12    0.13    0.57
  -8   3  12    0.64    0.73
  -3   8  12   -0.03    0.64
   3   5  12    1.75    0.85
  -3  -5 -11    5.78    0.91
   3   5  11    6.47    0.95
  -8   3  11    1.62    0.68
  -5  -3  11    5.97    0.90
  -3   8  11    1.30    0.70
   3  -8 -10   10.81    1.15
   5   3 -10   10.91    0.84
  -3   8  10    6.79    0.86
   3   5  10    9.36    1.00
  -8   3  10    8.98    1.13
  -5  -3  10   10.93    1.16
   8  -5   9    0.39    0.36
   3   5   9   -0.71    0.47
  -3   8   9    0.39    0.50
   5   3  -9    0.02    0.36
  -5  -3   9    0.47    0.58
   3  -8  -9   -0.85    0.69
  -3  -5  -9    0.01    0.53
  -8   3   9   -0.84    0.57
  -5  -3   8    5.49    0.76
  -8   3   8    3.44    0.74
   5   3  -8    5.29    0.61
   3   5   8    5.09    0.81
   3  -8  -8    4.86    0.85
  -3  -5  -8    6.45    0.82
   8  -5   8    3.01    0.48
  -3   8   8    3.13    0.57
  -5  -3   7   35.54    1.48
  -8   3   7   26.16    1.32
   5   3  -7   32.54    1.27
   3   5   7   31.23    1.45
   3  -8  -7   23.58    1.23
  -3   8   7   24.71    1.25
  -3  -5  -7   40.14    1.46
   8  -5   7   25.54    0.99
   3  -8  -6    3.01    0.51
  -8   3   6    2.60    0.49
  -5  -3   6    4.71    0.59
   5   3  -6    3.42    0.48
   8  -5   6    3.18    0.35
   3   5   6    3.38    0.61
  -3  -5  -6    5.57    0.64
  -3   8   6    2.70    0.50
   3   5   5   -0.05    0.39
  -3  -5  -5    0.32    0.39
   5   3  -5    0.23    0.29
  -5  -3   5   -0.16    0.29
  -8   3   5    0.42    0.31
   8  -5   5    0.21    0.23
   3  -8  -5    0.31    0.36
  -3   8   5   -0.31    0.33
  -3   8   4   36.54    1.10
  -8   3   4   39.53    1.19
  -5  -3   4   55.24    1.39
   3   5   4   57.75    1.46
  -3  -5  -4   66.78    1.50
   5   3  -4   57.77    1.41
   8  -5   4   39.50    0.88
   3  -8  -4   33.83    1.05
  -3  -5  -3   64.97    1.40
   3  -8  -3   33.22    0.92
  -8   3   3   38.84    1.08
  -5  -3   3   57.63    1.33
  -3   8   3   34.91    0.86
   5   3  -3   51.73    1.20
   8  -5   3   38.06    0.81
   3   5   3   52.59    1.27
   8  -5   2   -0.17    0.14
   5   3  -2    0.18    0.23
  -3   8   2   -0.15    0.10
  -5  -3   2   -0.22    0.26
  -3   8   2   -0.04    0.10
  -8   3   2    0.11    0.17
   3  -8  -2    0.38    0.20
  -3  -5  -2    0.01    0.24
   3   5   2    0.24    0.24
   3   5   1   13.19    0.58
  -5  -3   1   14.61    0.67
   3  -8  -1    9.38    0.42
  -8   3   1    9.01    0.48
  -3  -5  -1   15.44    0.64
   5   3  -1   12.85    0.61
   3   5   0  146.56    1.78
  -5  -3   0  141.92    1.89
  -3  -5   0  147.60    1.85
   5   3   0  137.03    1.87
   8  -3   1   11.48    0.53
   5  -8  -1    9.98    0.38
  -3  -5   1   18.14    0.71
   5   3   1   18.09    0.76
   3   5  -1   14.46    0.58
  -8   3  -1    9.67    0.40
  -8   5   1   10.94    0.38
  -5  -3  -1   16.51    0.69
   3  -8   1   10.64    0.30
  -5  -3  -2    2.75    0.34
   3  -8   2    1.24    0.12
  -8   3  -2    1.83    0.21
  -3  -5   2    2.61    0.31
   3   5  -2    2.05    0.29
   5   3   2    2.16    0.35
   8  -3   2    1.17    0.24
   5  -8  -2    1.76    0.24
  -8   5   2    1.79    0.25
   8  -3   3   22.28    0.76
   3   5  -3   30.45    0.84
  -5   8   3   16.66    0.50
  -5  -3  -3   35.46    1.05
   5   3   3   33.16    1.05
  -8   3  -3   17.56    0.53
   5  -8  -3   20.77    0.77
   3  -8   3   20.37    0.50
  -8   5   3   18.11    0.65
  -3  -5   3   32.25    0.97
   3   5  -4   58.80    1.17
   8  -3   4   47.85    1.14
   3  -8   4   42.23    0.90
  -5   8   4   41.72    0.99
  -3  -5   4   73.48    1.55
  -5  -3  -4   73.85    1.57
   5   3   4   71.81    1.59
  -8   5   4   43.59    1.15
   5  -8  -4   46.97    1.30
  -8   3  -4   39.68    0.87
  -5   8   5    2.25    0.39
  -8   5   5    3.96    0.52
  -3  -5   5    4.29    0.48
   3   5  -5    3.41    0.37
   8  -3   5    2.20    0.33
   3  -8   5    2.53    0.32
   5   3   5    4.36    0.52
  -5  -3  -5    4.12    0.49
   5  -8  -5    2.63    0.45
  -8   3  -5    2.74    0.34
  -8   5   6    5.38    0.63
  -3  -5   6    8.46    0.71
   3   5  -6    7.53    0.52
   8  -3   6    5.25    0.50
   5   3   6    9.12    0.77
  -5  -3  -6    7.63    0.66
   5  -8  -6    4.03    0.65
  -5   8   6    5.61    0.60
  -5   8   7    8.48    0.79
   3   5  -7   12.82    0.68
  -8   5   7    9.04    0.86
  -3  -5   7   15.14    0.97
   5   3   7   11.91    0.89
   8  -3   7    8.55    0.63
   5  -8  -7    7.97    0.79
  -5  -3  -7   15.34    0.93
  -8   5   8    7.79    0.81
   3   5  -8   12.06    0.71
   5  -8  -8    9.35    0.98
  -3  -5   8   14.18    1.00
  -5   8   8    5.47    0.74
  -5  -3  -8   13.69    0.96
   8  -3   8    8.48    0.76
   5   3   8   13.47    1.11
  -8   5   9    1.93    0.64
  -3  -5   9    2.69    0.67
   8  -3   9    2.56    0.63
   5   3   9    4.18    0.83
  -5   8   9    2.88    0.71
   8  -3  10    1.82    0.70
   5   3  10    2.60    0.83
  -5  -3 -10    2.01    0.66
  -3  -5  10    1.48    0.61
  -5   8  10    1.16    0.58
  -8   5  10    1.88    0.70
   8  -3  11    1.10    0.70
  -8   5  11    3.01    0.80
  -3  -5  11    2.37    0.75
  -5   8  11    1.48    0.75
   5   3  11    4.05    0.83
  -3  -5  12    6.81    1.01
  -5   8  12    2.97    0.93
  -8   5  12    3.67    0.90
   5   3  12    6.25    0.93
   8  -3  12    3.94    0.76
  -6  -2  12   79.45    2.88
  -8   2  12   79.86    2.89
   2   6  12   75.21    2.49
  -2   8  12   77.54    2.54
   6   2 -11   62.45    1.93
  -6  -2  11   68.70    2.62
  -8   2  11   61.76    2.50
  -2  -6 -11   61.66    2.35
  -2   8  11   67.09    2.25
   2   6  11   67.16    2.29
  -2   8  10  263.97    4.22
  -6  -2  10  256.27    4.81
  -8   2  10  245.45    4.66
  -2  -6 -10  252.74    4.64
   2  -8 -10  265.78    4.67
   2   6  10  258.74    4.15
   2  -8  -9  143.56    3.38
  -2  -6  -9  162.33    3.48
   2   6   9  145.59    3.06
  -6  -2   9  142.34    3.39
  -8   2   9  130.17    3.26
  -2   8   9  157.40    3.09
  -6  -2   8    1.46    0.57
  -8   2   8    1.28    0.57
  -2   8   8    0.24    0.39
   2   6   8    0.53    0.44
  -2  -6  -8    2.24    0.66
   2  -8  -8    1.61    0.61
  -2  -6  -7  384.32    4.43
   2   6   7  379.60    4.77
  -2   8   7  402.94    4.51
   2  -8  -7  387.63    4.60
  -6  -2   7  391.04    4.82
  -8   2   7  401.16    4.87
  -2  -6  -6   21.15    1.06
   2  -8  -6   22.41    1.06
   8  -6   6   20.92    0.73
   2   6   6   22.34    1.18
  -2   8   6   24.88    1.14
  -6  -2   6   23.88    1.14
  -8   2   6   26.23    1.20
  -6  -2   5  311.77    3.62
  -8   2   5  297.94    3.48
   2  -8  -5  306.32    3.34
  -2  -6  -5  310.69    3.38
   6   2  -5  297.79    3.42
   2   6   5  284.23    3.71
   8  -6   5  296.23    2.43
  -2   8   5  308.19    3.60
  -2  -6  -4  268.06    2.93
  -8   2   4  294.95    3.16
  -6  -2   4  285.50    3.18
   2  -8  -4  296.92    3.01
   6   2  -4  282.12    3.11
   8  -6   4  292.64    2.13
   2   6   4  273.08    3.28
  -2   8   4  280.83    3.15
   8  -6   3  730.43    3.03
   6   2  -3  757.67    4.96
  -2   8   3  727.89    4.36
   2  -8  -3  743.34    4.31
  -2  -6  -3  717.04    4.48
  -6  -2   3  721.96    4.79
  -8   2   3  730.74    4.71
   2   6   3  737.48    4.89
   2  -8  -2  476.46    3.20
   6   2  -2  499.99    3.69
  -2   8   2  485.76    2.81
  -2  -6  -2  472.72    3.47
  -6  -2   2  492.26    3.85
  -8   2   2  482.30    3.55
   2   6   2  498.72    3.71
   2  -8  -1  243.79    2.06
   2   6   1  229.40    2.31
  -8   2   1  246.04    2.37
  -2  -6  -1  229.24    2.33
  -6  -2   1  236.33    2.59
   6   2  -1  225.78    2.49
  -6  -2   0  244.68    2.60
  -8   2   0  247.42    2.22
  -2  -6   0  224.77    2.21
   2  -8   0  235.74    1.78
   8  -2   0  239.18    2.41
   6   2   0  234.91    2.50
   2   6   0  233.50    2.18
   6  -8   0  244.35    1.19
  -8   6   1  517.10    1.46
  -8   2  -1  539.36    3.27
   6   2   1  507.39    3.67
  -2  -6   1  516.72    3.41
  -8   6   1  531.15    1.49
   2  -8   1  520.10    2.61
   2   6  -1  534.10    3.12
   8  -2   1  522.01    3.42
  -6  -2  -1  507.50    3.69
   6  -8  -1  535.45    2.65
  -6  -2  -2  154.97    2.09
   8  -2   2  142.26    1.83
   2  -8   2  148.04    1.35
  -8   2  -2  143.81    1.61
   6  -8  -2  149.64    1.78
  -8   6   2  148.07    1.38
   6   2   2  152.37    2.13
   2   6  -2  151.68    1.62
  -2  -6   2  149.79    1.85
   2  -8   3  346.69    2.24
  -6   8   3  347.72    2.05
  -6  -2  -3  347.83    3.26
   6   2   3  335.21    3.17
   6  -8  -3  337.34    3.17
   2   6  -3  349.08    2.48
   8  -2   3  335.83    2.90
  -8   2  -3  337.20    2.52
  -8   6   3  322.50    2.44
  -2  -6   3  338.11    2.91
   2  -8   4  227.88    2.08
  -2  -6   4  221.86    2.59
  -6   8   4  223.47    2.13
  -6  -2  -4  222.29    2.61
   6   2   4  221.71    2.73
   2   6  -4  223.98    2.03
   6  -8  -4  216.16    2.89
  -8   6   4  219.32    2.43
  -8   2  -4  227.37    2.18
  -6  -2  -5   94.45    1.83
   2   6  -5   93.17    1.39
   2  -8   5   91.97    1.59
  -6   8   5   96.61    1.73
   6  -8  -5   91.59    2.14
  -8   2  -5   98.77    1.61
   8  -2   5   95.08    1.70
   6   2   5   87.83    1.82
  -2  -6   5   92.52    1.82
  -8   6   5  100.32    1.85
   6   2   6   31.80    1.21
   2  -8   6   32.31    1.06
  -8   6   6   33.41    1.26
  -2  -6   6   31.04    1.19
   6  -8  -6   35.81    1.40
  -8   2  -6   37.82    1.13
   2   6  -6   33.21    0.89
  -6  -2  -6   32.02    1.16
   8  -2   6   33.92    1.09
  -6   8   6   33.24    1.18
  -6   8   7    0.66    0.35
  -2  -6   7    0.26    0.40
  -8   6   7    0.00    0.38
  -8   2  -7    0.68    0.31
  -6  -2  -7   -0.27    0.46
   6  -8  -7    0.91    0.42
   2   6  -7    0.95    0.25
   6   2   7    0.96    0.42
   8  -2   7    0.78    0.33
   8  -2   8  199.70    3.12
   6   2   8  186.43    3.40
  -2  -6   8  192.31    3.47
  -6   8   8  186.68    3.38
  -6  -2  -8  186.72    3.17
  -8   6   8  193.19    3.48
   6   2   9   79.96    2.51
   8  -2   9   81.22    2.24
  -6  -2  -9   80.43    2.28
  -2  -6   9   73.96    2.31
  -6   8   9   78.59    2.36
  -8   6   9   76.35    2.41
  -6  -2 -10   13.62    1.05
   6   2  10   12.61    1.19
   8  -2  10   14.16    1.14
  -8   6  10   15.05    1.25
  -2  -6  10   16.60    1.26
  -6   8  10   11.55    1.11
   8  -2  11    1.20    0.74
   6   2  11   -0.34    0.74
  -2  -6  11    0.21    0.50
  -6   8  11    1.86    0.70
  -8   6  11    0.47    0.62
  -6   8  12  188.97    4.04
  -2  -6  12  194.16    4.19
  -8   6  12  186.19    4.17
   6   2  12  173.84    3.84
   8  -2  12  164.66    3.61
  -1   8  12    0.25    0.53
   1   7  12    1.35    0.74
  -8   1  12   -0.19    0.73
  -7  -1  12   -0.18    0.65
   7   1 -12   -0.44    0.52
  -8   1  11    3.98    0.84
   1  -8 -11    3.80    0.81
  -1  -7 -11    4.25    0.86
  -7  -1  11    3.69    0.92
   1   7  11    5.63    0.94
  -1   8  11    5.73    0.86
  -7  -1  10   12.45    1.21
  -8   1  10    8.45    1.04
  -1   8  10    6.57    0.85
   1   7  10   12.55    1.05
   1  -8 -10    6.85    1.06
  -1  -7 -10   14.31    1.31
   1   7   9   -0.90    0.64
  -8   1   9   -0.38    0.53
  -7  -1   9    1.79    0.70
   1  -8  -9    0.10    0.57
  -1  -7  -9    0.01    0.64
  -1   8   9    0.62    0.46
  -7  -1   8    3.42    0.74
  -8   1   8    1.86    0.61
   1   7   8    3.19    0.59
   1  -8  -8    1.95    0.68
  -1  -7  -8    3.67    0.73
  -1   8   8    3.13    0.68
  -1  -7  -7   19.24    1.09
  -7  -1   7   20.77    1.23
  -8   1   7   10.78    0.92
  -1   8   7   11.36    0.93
   1  -8  -7   13.76    1.02
   1   7   7   17.08    1.09
  -7  -1   6    6.11    0.65
  -8   1   6    4.30    0.62
   1  -8  -6    3.05    0.50
  -1  -7  -6    6.97    0.64
  -1   8   6    4.90    0.67
   1   7   6    4.90    0.63
  -8   1   5   -0.21    0.39
  -7  -1   5    0.80    0.40
  -1   8   5    0.13    0.40
   1   7   5    0.94    0.45
   1  -8  -5    0.09    0.36
  -1  -7  -5    0.68    0.36
   1   7   4   26.70    1.21
  -1   8   4   14.32    0.84
  -7  -1   4   24.25    0.97
  -8   1   4   14.32    0.78
   1  -8  -4   17.18    0.83
  -1  -7  -4   26.29    0.98
   1   7   3   19.20    0.93
   1  -8  -3   12.86    0.64
  -1  -7  -3   21.38    0.81
  -8   1   3   12.59    0.70
  -7  -1   3   19.37    0.90
   8  -7   3   11.51    0.36
   7   1  -3   18.83    0.84
  -1   8   3    9.83    0.66
   1   7   2    6.23    0.51
  -1  -7  -2    5.68    0.45
   1  -8  -2    4.23    0.39
   7   1  -2    4.45    0.45
  -1   8   2    2.75    0.34
  -7  -1   2    5.68    0.49
  -8   1   2    2.71    0.37
   1   7   1   11.51    0.59
  -1  -7  -1   11.49    0.57
   1  -8  -1    7.80    0.45
   8  -1  -1    7.15    0.51
   7   1  -1   12.17    0.65
  -8   1   1    8.18    0.56
  -7  -1   1   12.42    0.66
  -1   8   1    6.63    0.37
   7  -8   0   16.78    0.45
   8  -1   0   18.85    0.77
   7   1   0   25.98    0.91
  -7  -1   0   27.81    0.92
  -8   1   0   17.84    0.71
  -1  -7   0   23.76    0.73
   1  -8   0   17.32    0.58
   1   7   0   29.20    0.83
   7   1   1   36.58    1.06
   8  -1   1   22.38    0.84
   1   7  -1   34.12    0.78
  -7  -1  -1   36.68    1.05
  -8   1  -1   21.96    0.77
   1  -8   1   21.75    0.64
  -1  -7   1   33.29    0.87
   7  -8  -1   23.44    0.74
   7  -8  -2    6.69    0.51
  -8   1  -2    7.12    0.48
   1  -8   2    6.99    0.37
  -1  -7   2   10.29    0.54
  -8   7   2    6.09    0.23
   8  -1   2    7.65    0.54
  -7  -1  -2   13.27    0.66
   1   7  -2   11.34    0.42
   7   1   2    9.51    0.57
  -8   1  -3    5.77    0.44
  -7  -1  -3   12.19    0.67
  -8   7   3    6.91    0.37
  -1  -7   3   10.21    0.53
  -7   8   3    6.45    0.30
   1   7  -3   12.86    0.42
   7   1   3   10.14    0.65
   8  -1   3    7.29    0.53
   7  -8  -3    7.94    0.63
   1  -8   3    7.33    0.40
  -8   1  -4    8.39    0.50
   1  -8   4    9.28    0.50
  -7   8   4    8.37    0.48
  -1  -7   4   13.95    0.66
  -7  -1  -4   15.84    0.74
   7   1   4   16.34    0.81
   1   7  -4   15.41    0.42
  -8   7   4    9.54    0.53
   7  -8  -4    9.38    0.77
   8  -1   4    9.30    0.62
   1   7  -5   40.81    0.62
  -7   8   5   26.39    0.94
  -8   7   5   30.80    1.03
  -1  -7   5   45.37    1.27
   7   1   5   41.86    1.27
   8  -1   5   28.73    1.02
   1  -8   5   27.11    0.93
   7  -8  -5   33.54    1.37
  -8   1  -5   25.82    0.89
  -7  -1  -5   51.67    1.34
  -8   7   6    3.36    0.51
  -7  -1  -6    5.72    0.56
   1  -8   6    4.27    0.48
  -1  -7   6    6.10    0.56
  -7   8   6    2.75    0.47
  -8   1  -6    2.39    0.39
   8  -1   6    3.65    0.47
   7   1   6    5.22    0.56
   7  -8  -6    4.95    0.67
   8  -1   7    0.37    0.43
   7   1   7    0.54    0.51
  -7   8   7    0.44    0.41
  -8   7   7   -0.21    0.46
   1  -8   7    0.58    0.36
  -1  -7   7    0.12    0.33
  -8   1  -7    0.01    0.34
  -7  -1  -7    0.37    0.37
  -1  -7   8   19.77    1.17
  -7   8   8    8.73    0.86
   7   1   8   20.38    1.23
   8  -1   8   13.81    0.96
  -8   1  -8   10.73    0.75
  -7  -1  -8   24.26    1.22
  -8   7   8    9.80    0.90
  -7   8   9    8.99    0.98
  -1  -7   9   20.80    1.31
  -7  -1  -9   20.07    1.19
   8  -1   9   13.54    1.11
   7   1   9   19.18    1.33
  -8   7   9   12.66    1.08
   7   1  10   -0.67    0.63
   8  -1  10    0.79    0.66
  -8   7  10    0.34    0.54
  -1  -7  10   -0.10    0.42
  -7   8  10   -0.85    0.64
   8  -1  11    0.81    0.58
   7   1  11    0.22    0.54
  -1  -7  11    0.44    0.47
  -7   8  11   -0.01    0.62
  -8   7  11   -0.11    0.59
   8  -1  12   10.21    1.20
  -7   8  12    9.09    1.15
  -8   7  12   10.52    1.16
  -8   0  12    1.38    0.90
   0   8  12    3.68    0.76
   0  -8 -11  137.18    3.56
   0   8  11  138.42    3.22
  -8   0  11  146.98    3.99
   0   8  10  233.21    3.97
   0  -8 -10  234.98    4.60
  -8   0  10  223.46    4.71
   0   8   9   92.55    2.47
   0  -8  -9   92.67    2.77
  -8   0   9   90.32    2.87
   0  -8  -8   84.02    2.40
   0   8   8   86.78    2.28
  -8   0   8   81.65    2.53
   0   8   7  361.44    4.38
   0  -8  -7  363.58    4.47
   0   8   6  153.64    2.79
   0  -8  -6  145.70    2.62
  -8   0   6  154.95    2.86
   0   8   5  317.49    3.87
  -8   0   5  308.46    3.70
   0  -8  -5  309.99    3.49
   0   8   4  405.50    4.26
  -8   0   4  404.22    3.90
   0  -8  -4  400.94    3.65
   0  -8  -3  141.30    2.13
  -8   0   3  141.11    2.23
   0   8   3  145.85    2.56
  -8   0   2 1112.45    5.95
   0  -8  -2 1100.85    5.42
   8   0  -2 1105.20    6.06
   8   0  -1  123.42    1.99
   0   8   1  113.53    1.89
  -8   0   1  120.97    1.91
   0  -8  -1  115.19    1.62
   0   8   0  704.96    3.98
  -8   0   0  703.58    4.42
   0  -8   0  704.35    3.79
   8  -8  -1  369.99    3.45
   8   0   1  378.91    3.30
  -8   0  -1  369.41    3.15
   0  -8   2 1775.94    6.06
   8   0   2 1793.57    7.23
   8  -8  -2 1785.96    8.22
  -8   8   3    4.16    0.26
   0  -8   3    5.10    0.40
   8   0   3    5.23    0.49
   8  -8  -3    4.36    0.53
  -8   8   4  311.50    2.51
  -8   0  -4  309.25    2.99
   0  -8   4  311.06    2.86
   8   0   5 1916.79    8.32
  -8   0  -5 1901.73    7.71
   0  -8   5 1920.82    7.78
  -8   8   5 1917.01    7.55
   8   0   6  187.47    2.78
  -8   0  -6  185.12    2.62
   0  -8   6  196.21    2.76
  -8   8   6  199.38    2.79
  -8   8   7    0.03    0.43
   0  -8   7    0.81    0.41
  -8   0  -7    0.91    0.36
  -8   0  -8  474.35    4.90
   8   0   8  479.78    5.18
  -8   8   8  475.25    5.35
   8   0   9  877.86    7.72
  -8   8   9  862.36    7.76
  -8   0  -9  882.32    6.44
   8   0  10   10.35    1.13
  -8   8  10   10.77    1.04
   8   0  11   10.11    1.09
  -8   8  11   15.34    1.27
   8   0  12  420.83    5.99
  -8   8  12  475.01    6.51
   4   5  12    1.41    0.66
  -4   9  12   -0.87    0.69
  -9   4  12    1.06    0.71
  -5  -4  12    0.10    0.72
  -4   9  11   -0.42    0.54
  -9   4  11    1.54    0.80
  -5  -4  11   -0.23    0.58
  -4  -5 -11    0.57    0.73
   4   5  11   -0.33    0.65
   4   5  10    0.09    0.68
  -4   9  10    0.57    0.54
   5   4 -10   -0.68    0.44
  -4  -5 -10    0.72    0.76
   4  -9 -10    0.24    0.51
  -9   4  10    0.58    0.61
  -5  -4  10    0.71    0.63
  -4   9   9    0.44    0.51
   4   5   9    0.51    0.52
   5   4  -9    0.43    0.46
  -9   4   9    0.02    0.61
  -5  -4   9   -0.52    0.52
   4  -9  -9    0.37    0.58
  -4  -5  -9    0.27    0.56
  -4  -5  -8    0.17    0.57
   4  -9  -8   -0.65    0.61
  -4   9   8    0.78    0.43
   5   4  -8    0.56    0.36
   4   5   8    1.09    0.69
   9  -5   8    1.24    0.39
  -9   4   8    1.96    0.65
  -5  -4   8    0.25    0.51
   5   4  -7    0.56    0.40
  -5  -4   7    1.25    0.54
  -9   4   7    0.28    0.49
   9  -5   7    1.53    0.36
  -4   9   7    1.16    0.47
  -4  -5  -7    1.42    0.54
   4  -9  -7    0.88    0.48
   4   5   6    1.49    0.51
   4  -9  -6    0.35    0.45
   9  -5   6    0.41    0.29
   5   4  -6    0.04    0.33
  -4   9   6    0.24    0.35
  -4  -5  -6    0.77    0.45
  -5  -4   6    0.13    0.32
  -9   4   6   -0.44    0.46
   4  -9  -5   -0.32    0.38
  -4   9   5   -0.18    0.29
  -9   4   5    0.09    0.28
  -5  -4   5    0.19    0.36
   4   5   5    0.19    0.43
   9  -5   5   -0.34    0.27
  -4  -5  -5    0.11    0.38
   5   4  -5   -0.18    0.25
   4   5   4    7.50    0.61
  -4   9   4    6.14    0.44
  -4  -5  -4    6.33    0.61
   5   4  -4    7.73    0.59
  -9   4   4    5.85    0.50
  -5  -4   4    6.85    0.56
   4  -9  -4    7.18    0.58
   4  -9  -3    1.50    0.27
  -9   4   3    2.24    0.35
  -4   9   3    1.82    0.22
   4   5   3    2.16    0.36
  -5  -4   3    1.68    0.41
   5   4  -3    2.23    0.34
   9  -5   3    2.23    0.28
  -4  -5  -3    1.62    0.35
  -4  -5  -2    0.44    0.34
   5   4  -2   -0.33    0.29
   9  -5   2    0.30    0.20
   4  -9  -2    0.36    0.22
   4   5   2   -0.31    0.29
  -9   4   2    0.04    0.20
  -5  -4   2    0.22    0.26
  -4  -5  -1    0.38    0.30
   5   4  -1    0.88    0.28
   4  -9  -1    0.42    0.16
   4   5   1    0.59    0.23
  -5  -4   1    0.45    0.31
  -9   4   1    0.65    0.22
  -4  -5   0   15.92    0.71
  -5  -4   0   17.79    0.76
   4  -9   0   16.70    0.45
   5   4   0   18.26    0.76
   4   5   0   16.55    0.69
  -9   4   0   16.00    0.53
  -9   5   0   28.48    0.53
   5  -9   0   26.58    0.51
   9  -4   1    0.21    0.16
   4   5  -1    0.47    0.26
   5   4   1    0.29    0.25
   5  -9  -1    0.42    0.15
  -9   4  -1    0.52    0.15
  -5  -4  -1    0.05    0.22
  -9   5   1    0.33    0.16
  -4  -5   1    0.07    0.27
   4  -9   1    0.32    0.09
  -4  -5   2    0.21    0.28
  -9   5   2    0.32    0.20
   9  -4   2    0.03    0.21
  -5  -4  -2   -0.17    0.24
   5   4   2   -0.01    0.24
   4   5  -2    0.28    0.21
   4  -9   2    0.25    0.07
  -9   4  -2    0.00    0.12
   5  -9  -2    0.24    0.17
  -9   4  -3    4.22    0.26
  -9   5   3    6.37    0.47
  -5   9   3    5.87    0.28
  -4  -5   3    5.36    0.46
   5   4   3    4.67    0.54
   4   5  -3    4.15    0.42
   9  -4   3    5.91    0.44
  -5  -4  -3    4.93    0.53
   4   5  -4    4.64    0.45
   5  -9  -4    9.48    0.62
  -5   9   4    7.71    0.45
   9  -4   4    6.15    0.48
  -5  -4  -4    5.17    0.52
  -9   5   4    8.89    0.60
  -4  -5   4    6.07    0.54
  -9   4  -4    6.03    0.30
   5   4   4    5.85    0.55
  -5  -4  -5   -0.28    0.33
   5  -9  -5    0.57    0.32
   4   5  -5    0.47    0.26
  -5   9   5    0.41    0.28
  -4  -5   5    0.49    0.34
  -9   5   5    0.43    0.34
   5   4   5    0.01    0.33
   9  -4   5   -0.13    0.29
  -5  -4  -6    0.06    0.33
   4   5  -6   -0.20    0.27
  -5   9   6    0.18    0.33
  -4  -5   6    0.54    0.35
  -9   5   6   -0.04    0.41
   5   4   6   -0.19    0.35
   9  -4   6   -0.17    0.31
   5  -9  -6    0.23    0.43
   5  -9  -7    5.14    0.77
  -5   9   7    6.00    0.68
  -9   5   7    3.30    0.68
  -4  -5   7    3.18    0.63
   5   4   7    3.02    0.64
   9  -4   7    2.48    0.45
   4   5  -7    2.82    0.44
  -5  -4  -7    3.58    0.67
  -4  -5   8    0.36    0.48
  -9   5   8    0.49    0.53
   4   5  -8    0.15    0.28
   9  -4   8    0.66    0.38
  -5  -4  -8    1.01    0.62
   5  -9  -8    0.41    0.52
   5   4   8   -0.11    0.64
  -5   9   8    0.31    0.48
   4   5  -9    0.50    0.34
  -5   9   9   -0.41    0.42
  -5  -4  -9   -0.20    0.58
   5  -9  -9    0.57    0.54
   5   4   9   -0.71    0.70
   9  -4   9   -0.25    0.47
  -9   5   9    0.63    0.58
  -4  -5   9    0.65    0.46
  -9   5  10    1.32    0.65
  -5   9  10    0.98    0.58
  -4  -5  10    2.28    0.67
  -5  -4 -10    1.75    0.72
   9  -4  10    0.51    0.54
   5   4  10    0.52    0.53
  -5   9  11    0.69    0.53
  -4  -5  11    0.47    0.70
  -9   5  11    1.16    0.75
   5   4  11   -0.50    0.69
  -5  -4 -11   -0.12    0.54
  -5   9  12    0.25    0.58
   5   4  12    0.80    0.73
  -9   5  12   -0.43    0.69
  -4  -5  12   -1.05    0.75
   3   6  12    4.33    0.93
  -3   9  12    7.00    1.02
  -9   3  12    4.72    1.03
  -3   9  11    0.17    0.49
  -9   3  11    0.01    0.71
  -6  -3  11   -0.36    0.66
   3   6  11    0.18    0.55
  -3  -6 -11   -0.35    0.79
  -3   9  10    0.85    0.70
  -6  -3  10    0.36    0.71
  -9   3  10   -0.11    0.70
   3   6  10    0.12    0.51
  -3  -6 -10   -0.01    0.75
   3  -9 -10    0.46    0.56
   6   3 -10    0.97    0.47
   6   3  -9    4.13    0.65
  -3   9   9    6.97    0.88
  -9   3   9    6.07    0.87
  -6  -3   9    3.51    0.74
  -3  -6  -9    5.28    0.93
   3  -9  -9    6.84    0.91
   3   6   9    3.12    0.69
   6   3  -8    2.46    0.51
  -9   3   8    4.50    0.72
  -6  -3   8    3.30    0.70
  -3   9   8    4.67    0.66
  -3  -6  -8    2.42    0.59
   3  -9  -8    4.74    0.82
   3   6   8    3.76    0.80
  -3   9   7   -0.06    0.45
   3  -9  -7   -0.47    0.41
  -3  -6  -7   -0.23    0.51
   3   6   7   -0.69    0.63
   6   3  -7    0.13    0.41
  -6  -3   7    0.16    0.52
  -9   3   7    0.71    0.43
  -3  -6  -6    0.81    0.38
   3  -9  -6    2.24    0.47
  -3   9   6    0.88    0.39
  -9   3   6    1.34    0.43
  -6  -3   6    0.67    0.43
   9  -6   6    0.94    0.28
   3   6   6   -0.21    0.42
   6   3  -6    0.52    0.40
  -9   3   5   10.97    0.76
  -6  -3   5    7.07    0.64
  -3   9   5   11.09    0.70
   6   3  -5    7.61    0.66
   3   6   5    6.33    0.68
  -3  -6  -5    8.52    0.70
   9  -6   5    8.26    0.48
   9  -6   4    2.24    0.28
  -9   3   4    3.33    0.43
  -6  -3   4    2.44    0.42
  -3   9   4    3.54    0.41
   6   3  -4    1.40    0.35
   3   6   4    2.01    0.45
   3  -9  -4    3.66    0.42
  -3  -6  -4    2.06    0.44
  -9   3   3    1.57    0.39
  -3  -6  -3    0.92    0.30
   3  -9  -3    1.89    0.30
  -6  -3   3    1.67    0.41
  -3   9   3    1.59    0.26
   9  -6   3    1.40    0.23
   3   6   3    1.72    0.35
   6   3  -3    0.38    0.25
   3  -9  -2    4.35    0.37
   3   6   2    2.19    0.40
  -3  -6  -2    1.86    0.36
   6   3  -2    2.52    0.38
   9  -6   2    2.67    0.26
  -9   3   2    3.37    0.38
  -6  -3   2    2.75    0.46
  -3   9   2    3.70    0.18
   3   6   1    1.88    0.34
  -3  -6  -1    2.94    0.40
  -9   3   1    4.37    0.37
   6   3  -1    2.58    0.39
   3  -9  -1    4.42    0.33
  -6  -3   1    2.38    0.36
   3   6   0    6.62    0.48
  -3  -6   0    5.55    0.44
   3  -9   0    7.92    0.37
  -6  -3   0    4.95    0.50
   9  -3   0    7.17    0.49
   6  -9   0    5.25    0.23
  -9   3   0    7.76    0.44
   6   3   0    4.86    0.44
  -9   3  -1    1.50    0.23
  -9   6   1    0.61    0.12
  -3  -6   1    1.23    0.30
   3  -9   1    1.07    0.16
   3   6  -1    0.85    0.22
   6  -9  -1    0.88    0.17
  -6  -3  -1    0.79    0.27
   9  -3   1    1.45    0.30
   6   3   1    0.86    0.34
   3   6  -2    1.36    0.27
   3  -9   2    2.08    0.19
  -3  -6   2    1.29    0.34
   6   3   2    1.34    0.36
   9  -3   2    2.16    0.30
   6  -9  -2    0.92    0.22
  -9   6   2    1.33    0.21
  -6  -3  -2    0.68    0.28
  -9   3  -2    1.76    0.23
   3  -9   3    1.96    0.20
   6   3   3    1.13    0.31
  -6   9   3    1.31    0.14
  -3  -6   3    1.73    0.37
  -9   6   3    1.47    0.27
  -9   3  -3    2.16    0.26
  -6  -3  -3    0.89    0.34
   6  -9  -3    1.63    0.33
   3   6  -3    1.71    0.26
   9  -3   3    2.34    0.36
   6   3   4    4.42    0.50
  -6   9   4    3.50    0.32
  -6  -3  -4    3.70    0.46
   3   6  -4    4.26    0.37
   6  -9  -4    2.72    0.43
  -3  -6   4    3.67    0.49
  -9   6   4    3.00    0.39
   3   6  -5   -0.06    0.23
  -3  -6   5   -0.02    0.26
  -9   6   5    0.29    0.32
  -6   9   5   -0.08    0.24
   9  -3   5    0.00    0.22
  -9   3  -5   -0.05    0.23
   6  -9  -5    0.13    0.30
  -6  -3  -5    0.41    0.34
   6   3   5   -0.35    0.40
   3   6  -6    1.05    0.28
  -9   6   6    0.88    0.35
  -3  -6   6    1.11    0.40
  -6   9   6    0.85    0.37
  -6  -3  -6    1.37    0.41
   6  -9  -6    0.25    0.37
  -9   3  -6    1.77    0.32
   9  -3   6    1.06    0.32
   6   3   6    0.90    0.50
  -6  -3  -7    2.47    0.56
   6  -9  -7    2.49    0.61
  -6   9   7    3.36    0.58
  -9   6   7    3.57    0.61
  -3  -6   7    3.01    0.59
   6   3   7    3.56    0.65
   9  -3   7    4.45    0.54
   3   6  -7    2.66    0.38
  -3  -6   8   -0.15    0.42
  -6   9   8    0.46    0.41
  -6  -3  -8   -0.18    0.40
   6  -9  -8    0.05    0.55
   6   3   8   -0.37    0.53
  -9   6   8    0.06    0.40
   9  -3   8    0.00    0.41
  -3  -6   9   -0.55    0.55
  -6   9   9    1.03    0.52
   9  -3   9   -0.19    0.53
   6   3   9    0.51    0.54
  -6  -3  -9   -0.12    0.54
  -9   6   9   -0.11    0.46
  -9   6  10    1.03    0.72
  -6  -3 -10    2.53    0.74
   6   3  10    2.72    0.72
   9  -3  10    3.38    0.70
  -6   9  10    4.10    0.71
  -3  -6  10    3.60    0.82
   6   3  11    1.38    0.68
  -3  -6  11    0.50    0.53
  -6   9  11    0.45    0.62
   9  -3  11    2.40    0.72
  -9   6  11    0.87    0.69
  -3  -6  12    0.86    0.68
  -6   9  12    0.14    0.55
   6   3  12   -0.37    0.78
   9  -3  12    0.70    0.76
  -9   6  12    1.32    0.79
  -2   9  12    1.07    0.71
  -7  -2  12    2.09    0.93
   2   7  12    1.61    0.84
   2   7  11   -0.86    0.74
  -2   9  11   -0.97    0.65
   7   2 -11    0.39    0.48
  -9   2  11    0.44    0.61
  -7  -2  11    0.12    0.66
   2  -9 -11    1.25    0.72
  -2  -7 -11   -0.29    0.62
   2   7  10    1.18    0.63
  -2   9  10    1.03    0.64
   7   2 -10    0.29    0.44
  -2  -7 -10    0.37    0.64
   2  -9 -10   -0.67    0.59
  -7  -2  10   -0.01    0.62
  -9   2  10    0.16    0.49
  -9   2   9    2.88    0.82
  -7  -2   9    2.57    0.68
   2   7   9    2.50    0.62
   7   2  -9    3.47    0.61
  -2   9   9    3.69    0.70
  -2  -7  -9    3.00    0.74
   2  -9  -9    2.44    0.76
   7   2  -8    2.63    0.61
   2   7   8    2.01    0.61
  -2   9   8    2.86    0.55
  -2  -7  -8    2.65    0.59
   2  -9  -8    3.78    0.75
  -9   2   8    2.80    0.76
  -7  -2   8    3.47    0.72
   7   2  -7   -0.14    0.41
  -2   9   7    0.05    0.39
  -9   2   7    1.07    0.58
  -7  -2   7    1.85    0.53
   2  -9  -7    0.22    0.53
  -2  -7  -7    1.08    0.55
   2   7   7    0.32    0.55
  -2   9   6    1.12    0.46
   2  -9  -6    1.97    0.50
  -2  -7  -6    1.88    0.51
   2   7   6    0.76    0.56
  -9   2   6    2.24    0.61
  -7  -2   6    1.26    0.48
   7   2  -6    1.54    0.45
   2  -9  -5    5.75    0.58
  -7  -2   5    7.45    0.72
  -9   2   5    5.70    0.64
  -2  -7  -5    6.02    0.64
   2   7   5    4.84    0.70
   7   2  -5    5.96    0.66
  -2   9   5    6.37    0.63
  -2  -7  -4    3.52    0.44
  -9   2   4    3.15    0.47
  -7  -2   4    3.43    0.51
   2  -9  -4    2.80    0.44
  -2   9   4    3.69    0.47
   7   2  -4    4.13    0.57
   2   7   4    3.47    0.55
  -7  -2   3    2.55    0.41
  -2   9   3    1.89    0.30
   2   7   3    1.46    0.37
   9  -7   3    2.74    0.24
   7   2  -3    2.09    0.43
  -9   2   3    1.05    0.36
  -2  -7  -3    2.44    0.39
   2  -9  -3    1.77    0.30
  -9   2   2    5.16    0.46
  -7  -2   2    4.96    0.50
  -2   9   2    5.29    0.33
   2  -9  -2    4.17    0.37
   7   2  -2    5.82    0.51
   2   7   2    4.79    0.50
   9  -2  -1    4.65    0.47
   7   2  -1    4.53    0.44
  -7  -2   1    4.52    0.47
  -9   2   1    4.11    0.43
  -2  -7  -1    4.30    0.42
   2   7   1    4.28    0.43
   2  -9  -1    4.55    0.37
   2  -9   0    2.64    0.28
  -9   2   0    3.70    0.40
  -7  -2   0    2.83    0.38
  -2  -7   0    3.77    0.41
   9  -2   0    3.76    0.44
   7   2   0    4.23    0.47
   2   7   0    3.61    0.38
   2   7  -1    4.85    0.37
   2  -9   1    4.41    0.30
   9  -2   1    4.98    0.45
  -9   2  -1    5.64    0.44
  -7  -2  -1    5.52    0.52
   7   2   1    5.40    0.47
  -7  -2  -2    4.54    0.50
   9  -2   2    4.35    0.41
   7   2   2    4.47    0.52
  -2  -7   2    3.91    0.38
  -9   2  -2    4.72    0.40
   2  -9   2    4.30    0.30
   2   7  -2    3.73    0.33
  -9   7   2    5.54    0.28
   9  -2   3    1.83    0.36
   7   2   3    2.00    0.36
  -7   9   3    2.49    0.13
  -9   7   3    2.51    0.27
  -7  -2  -3    2.95    0.44
   2   7  -3    1.64    0.25
  -9   2  -3    1.00    0.25
   7  -9  -3    3.10    0.43
  -2  -7   3    1.93    0.35
   2  -9   3    1.58    0.22
  -9   7   4    3.68    0.38
  -2  -7   4    3.80    0.46
  -7   9   4    3.91    0.32
   7   2   4    4.85    0.51
  -9   2  -4    2.91    0.37
   2  -9   4    2.88    0.32
   7  -9  -4    5.17    0.58
  -7  -2  -4    3.49    0.50
   9  -2   4    4.25    0.51
   2   7  -4    2.24    0.27
  -9   2  -5    6.58    0.49
   7  -9  -5   10.40    0.87
  -9   7   5    7.53    0.57
   7   2   5    5.78    0.57
   9  -2   5    5.89    0.56
   2   7  -5    5.76    0.40
  -7  -2  -5    5.78    0.62
  -2  -7   5    4.95    0.56
  -7   9   5    9.07    0.56
   2   7  -6    1.74    0.26
   9  -2   6    1.62    0.38
   7   2   6    1.86    0.56
  -9   2  -6    1.71    0.36
   7  -9  -6    3.50    0.63
  -7  -2  -6    1.74    0.45
  -9   7   6    2.97    0.47
  -2  -7   6    2.50    0.46
  -7   9   6    3.61    0.49
  -9   7   7    0.62    0.49
   7   2   7    0.36    0.51
   9  -2   7    0.70    0.46
  -2  -7   7    1.59    0.50
  -7   9   7    1.43    0.43
  -7  -2  -7    1.66    0.56
   7  -9  -7    1.76    0.53
  -9   2  -7    0.52    0.32
  -2  -7   8    2.01    0.55
   9  -2   8    2.84    0.61
   7   2   8    2.05    0.68
  -9   7   8    1.71    0.60
  -7  -2  -8    2.27    0.54
  -9   7   9    3.73    0.76
   9  -2   9    1.86    0.61
   7   2   9    2.55    0.68
  -2  -7   9    1.21    0.50
  -7  -2  -9    1.82    0.55
  -7   9   9    3.43    0.69
   7   2  10   -0.57    0.70
   9  -2  10    1.02    0.66
  -2  -7  10    1.16    0.57
  -7   9  10    1.92    0.69
  -7  -2 -10    0.08    0.46
  -9   7  10    1.35    0.62
   7   2  11    1.05    0.79
   9  -2  11    0.37    0.64
  -7   9  11    0.97    0.63
  -2  -7  11    0.76    0.63
  -9   7  11    1.20    0.76
   7   2  12    0.25    0.72
   9  -2  12    0.53    0.70
  -7   9  12    0.80    0.67
  -9   7  12    1.20    0.78
   8   1 -12   -0.09    0.52
  -1  -8 -11    3.14    0.94
   1  -9 -11    1.71    0.77
   8   1 -11    1.75    0.59
  -1   9  11    2.26    0.68
   1   8  11    2.03    0.81
  -9   1  11    3.73    0.93
  -8  -1  11    1.11    0.65
  -1  -8 -10    1.25    0.70
   1  -9 -10    1.94    0.89
  -1   9  10    2.95    0.66
   1   8  10    2.28    0.65
  -8  -1  10    1.94    0.68
  -9   1  10    3.13    0.83
   1   8   9    3.74    0.80
  -1  -8  -9    6.50    0.95
   1  -9  -9    6.92    0.94
  -1   9   9    6.34    0.82
  -9   1   9    7.58    1.01
  -8  -1   9    4.65    0.93
  -1   9   8    4.94    0.76
   1   8   8    1.93    0.60
  -1  -8  -8    1.80    0.59
  -8  -1   8    4.34    0.79
  -9   1   8    4.43    0.86
   1  -9  -8    4.44    0.79
   1   8   7    0.84    0.51
  -1   9   7    1.70    0.52
  -1  -8  -7    2.11    0.61
  -9   1   7    1.63    0.64
  -8  -1   7    2.20    0.62
   1  -9  -7    3.19    0.64
   1   8   6    2.45    0.64
  -9   1   6    4.32    0.69
  -8  -1   6    3.85    0.70
  -1  -8  -6    2.50    0.51
   1  -9  -6    5.03    0.64
  -1   9   6    4.29    0.59
   8   1  -5   14.59    0.98
   1   8   5   16.06    1.04
  -1   9   5   23.85    1.11
  -8  -1   5   16.34    0.98
  -9   1   5   22.32    1.11
  -1  -8  -5   15.33    0.91
   1  -9  -5   25.09    1.10
  -9   1   4    1.16    0.42
  -8  -1   4    1.26    0.47
   1  -9  -4    1.28    0.41
  -1  -8  -4    0.22    0.29
  -1   9   4    1.51    0.36
   1   8   4    0.93    0.43
   8   1  -4    1.21    0.37
   8   1  -3    1.62    0.45
  -9   1   3    2.40    0.47
  -8  -1   3    2.24    0.42
  -1  -8  -3    0.84    0.29
  -1   9   3    2.65    0.40
   1   8   3    2.41    0.52
   1  -9  -3    2.64    0.39
   9  -1  -2   21.99    0.94
   8   1  -2   13.45    0.76
  -8  -1   2   16.70    0.88
  -9   1   2   23.14    0.94
   1  -9  -2   23.38    0.82
  -1  -8  -2   15.35    0.75
   1   8   2   15.08    0.84
  -1   9   2   24.39    0.82
   1   8   1    9.11    0.61
   1  -9  -1   15.54    0.65
   8   1  -1    9.64    0.67
   9  -1  -1   12.05    0.69
  -9   1   1   12.32    0.65
  -8  -1   1   10.09    0.68
  -1  -8  -1    9.54    0.59
  -1   9   1   15.75    0.48
   1   8   0    0.02    0.21
   9  -1   0    0.11    0.31
   8   1   0   -0.27    0.25
   8  -9   0   -0.24    0.16
   1  -9   0    0.08    0.21
  -8  -1   0    0.01    0.30
  -1  -8   0    0.44    0.28
  -9   1   0   -0.12    0.22
   8  -9  -1    9.17    0.56
  -1  -8   1   10.70    0.58
   1  -9   1   16.36    0.59
  -9   1  -1   17.04    0.74
  -8  -1  -1    9.88    0.64
   8   1   1   10.72    0.67
   9  -1   1   14.69    0.73
   1   8  -1    9.52    0.50
   1   8  -2   21.69    0.61
  -1  -8   2   24.17    0.82
   8  -9  -2   27.38    1.09
  -8  -1  -2   25.19    0.95
  -9   1  -2   38.03    1.01
   1  -9   2   38.69    0.89
   9  -1   2   39.60    1.18
   8   1   2   24.84    0.96
  -9   8   3   -0.02    0.13
  -8  -1  -3    0.79    0.37
  -1  -8   3    0.07    0.25
   1  -9   3    0.01    0.18
  -9   1  -3   -0.01    0.25
   8  -9  -3   -0.12    0.33
   8   1   3    0.64    0.39
   9  -1   3   -0.01    0.23
   9  -1   4    2.41    0.45
  -8   9   4    1.50    0.24
  -9   8   4    1.40    0.27
   1  -9   4    2.74    0.32
  -1  -8   4    1.66    0.37
   8  -9  -4    1.24    0.38
   8   1   4    1.76    0.39
  -8  -1  -4    1.34    0.40
  -8   9   5   26.27    0.88
   1  -9   5   41.19    1.15
  -1  -8   5   23.57    0.98
   8  -9  -5   25.10    1.21
  -9   8   5   25.65    0.93
  -8  -1  -5   25.49    1.06
  -9   1  -5   44.16    1.20
   9  -1   5   42.25    1.30
   8   1   5   27.66    1.12
  -8  -1  -6    3.65    0.49
  -9   8   6    4.12    0.53
  -1  -8   6    5.35    0.59
  -8   9   6    3.62    0.50
   8   1   6    2.98    0.51
   9  -1   6    5.38    0.56
  -8   9   7    0.43    0.38
  -9   8   7   -0.25    0.46
  -8  -1  -7    0.70    0.37
  -9   1  -7    0.41    0.36
   8   1   7   -0.25    0.46
   9  -1   7    0.72    0.45
  -1  -8   7   -0.03    0.36
   9  -1   8    9.98    0.85
   8   1   8    8.76    0.92
  -8  -1  -8    5.67    0.73
  -9   1  -8   11.00    0.79
  -9   8   8    8.06    0.90
  -1  -8   8    7.60    0.82
  -8   9   8    5.79    0.74
  -8  -1  -9   11.20    0.94
  -9   8   9   12.50    1.15
  -1  -8   9   11.15    1.01
  -8   9   9   10.79    1.04
  -8   9  10    0.80    0.62
  -8  -1 -10    0.41    0.46
   9  -1  10   -0.11    0.62
   8   1  10   -0.61    0.71
  -9   8  10   -0.53    0.57
  -9   8  11    0.40    0.72
   8   1  11    1.27    0.65
   9  -1  11    0.59    0.61
  -8   9  11    1.53    0.66
   9  -1  12    9.50    1.13
   8   1  12    3.83    0.88
  -8   9  12    7.35    1.05
  -9   8  12    5.35    1.04
   9   0 -12   -0.12    0.56
   0   9  11    0.68    0.66
  -9   0  11    0.47    0.78
   0  -9 -11    0.87    0.83
   0   9  10   -0.17    0.66
  -9   0  10   -0.56    0.70
   0  -9 -10    1.08    0.74
  -9   0   9   -0.33    0.62
   0   9   9    0.01    0.62
   0  -9  -9   -0.93    0.76
  -9   0   8   -0.11    0.62
   0   9   8   -0.27    0.61
   0  -9  -8   -0.29    0.61
  -9   0   7   -0.33    0.56
   0   9   7    0.26    0.51
   0  -9  -7   -0.91    0.60
   0  -9  -6   -0.01    0.41
   0   9   6   -0.27    0.38
  -9   0   6   -0.96    0.55
   0   9   5   -0.17    0.47
   0  -9  -5    0.15    0.46
  -9   0   5   -0.27    0.48
   9   0  -4   -0.12    0.36
   0   9   4   -0.49    0.39
   0  -9  -4   -0.50    0.41
   0  -9  -3    0.99    0.38
  -9   0   3   -0.23    0.30
   9   0  -3    0.18    0.38
   0   9   3   -0.04    0.34
  -9   0   2    0.35    0.39
   9   0  -2   -0.04    0.30
   0  -9  -2   -0.14    0.30
   0   9   2   -0.04    0.25
   0   9   1    0.10    0.22
   9   0  -1   -0.12    0.24
   0  -9  -1   -0.09    0.25
  -9   0   1    0.32    0.31
   0   9   0   -0.07    0.17
  -9   0   0    0.15    0.26
   0  -9   0    0.88    0.28
   9   0   0    0.81    0.37
   9  -9  -1    0.42    0.27
   9   0   1    0.76    0.34
   0  -9   1    0.33    0.24
  -9   0  -1    0.35    0.33
  -9   0  -2    0.05    0.26
   0  -9   2    0.09    0.20
   9   0   2    0.18    0.28
   9  -9  -2    0.12    0.29
   9   0   3   -0.05    0.36
  -9   0  -3    0.04    0.25
   0  -9   3   -0.07    0.23
  -9   9   4   -0.07    0.18
  -9   0  -4   -0.06    0.25
   9   0   4    0.17    0.28
   0  -9   4   -0.22    0.28
  -9   0  -5    0.39    0.36
   0  -9   5    0.02    0.30
  -9   9   5    0.08    0.27
   9   0   5    0.51    0.45
   0  -9   6    0.47    0.32
  -9   9   6   -0.16    0.33
   9   0   6   -0.05    0.44
  -9   0  -6   -0.10    0.30
  -9   9   7    0.41    0.44
   9   0   7    0.23    0.45
  -9   0  -7   -0.03    0.39
  -9   9   8   -0.39    0.40
  -9   0  -8   -0.22    0.43
   9   0   8    0.45    0.55
  -9   0  -9    0.66    0.45
   9   0   9   -0.43    0.64
  -9   9   9    0.95    0.52
   9   0  10   -1.14    0.76
  -9   9  10   -0.19    0.59
   9   0  11   -0.30    0.62
  -9   9  11    0.54    0.65
 -10   5   0    2.25    0.22
   5 -10   0    2.51    0.22
  -5  -5   0    2.98    0.48
   5   5   0    1.87    0.39
   5 -10  -1    0.04    0.15
  -5  -5  -1    0.72    0.37
 -10   5   1    0.00    0.17
 -10   5  -1    0.06    0.11
  -5  -5   1    0.14    0.28
  10  -5   1   -0.11    0.20
   5   5  -1    0.19    0.27
   5   5   1    0.12    0.29
 -10   5   2   -0.02    0.22
   5   5   2    0.31    0.26
  -5  -5  -2    0.74    0.39
  -5  -5   2    0.42    0.29
   5   5  -2    0.19    0.28
  10  -5   2    0.35    0.24
   5 -10  -2    0.19    0.19
 -10   5   3    0.41    0.28
  -5  -5   3    0.27    0.31
   5   5  -3    0.24    0.29
  -5  -5  -3   -0.22    0.30
   5   5   3    0.45    0.29
   5 -10  -3    0.07    0.27
  10  -5   3   -0.03    0.24
  -5  10   4    0.21    0.19
 -10   5   4    0.17    0.31
  -5  -5   4    0.51    0.34
  10  -5   4    0.08    0.25
   5   5  -4    0.20    0.30
   5   5   4    0.64    0.39
   5 -10  -4    0.27    0.30
  -5  -5  -4    0.20    0.33
   5 -10  -5    4.85    0.57
  -5  10   5    2.71    0.41
  -5  -5  -5    6.26    0.66
 -10   5   5    3.57    0.51
  -5  -5   5    7.04    0.68
  10  -5   5    3.04    0.41
   5   5   5    7.37    0.73
   5   5  -5    5.01    0.51
  -5  -5  -6   -0.83    0.53
  -5  10   6    0.22    0.33
   5 -10  -6    0.30    0.48
  10  -5   6   -0.06    0.30
 -10   5   6   -0.60    0.46
  -5  -5   6    0.00    0.37
   5   5  -6   -0.13    0.29
   5   5   6   -0.28    0.46
  -5  10   7    1.36    0.46
   5 -10  -7    1.32    0.57
  -5  -5  -7    1.48    0.49
 -10   5   7    0.95    0.53
  -5  -5   7    1.78    0.51
  10  -5   7    0.67    0.34
   5   5   7    1.73    0.61
   5   5  -7    2.06    0.46
  -5  -5   8    4.10    0.75
 -10   5   8    3.23    0.67
  -5  10   8    1.88    0.57
   5 -10  -8    1.02    0.68
   5   5   8    4.05    0.86
  -5  -5  -8    2.89    0.65
   5   5  -8    2.34    0.45
 -10   5   9    3.62    0.80
  -5  10   9    1.62    0.53
   5 -10  -9    3.22    0.76
  -5  -5  -9    2.92    0.81
   5   5   9    1.77    0.76
   5   5  -9    3.17    0.53
  -5  -5   9    2.72    0.70
  -5  10  10    3.07    0.74
 -10   5  10    2.52    0.77
   5   5  10    4.87    0.85
  -5  -5  10    4.40    0.89
  -5  -5  11    1.33    0.66
 -10   5  11    1.35    0.72
  -5  10  11    1.13    0.63
   5   5  11   -0.05    0.74
  -5  -5 -11   -0.74    0.70
  -5  -5  12    8.38    1.28
  -5  10  12    3.20    0.76
  -4  10  12  114.09    3.07
   4   6  11    8.01    1.09
  -4  -6 -11    6.54    0.95
  -4  10  11    5.59    0.83
 -10   4  11    7.34    1.07
  -6  -4  11    6.76    1.16
 -10   4  10   46.57    2.16
  -6  -4  10   47.64    2.30
   4 -10 -10   46.65    2.07
  -4  10  10   51.67    1.96
  -4  -6 -10   52.24    2.21
   4   6  10   44.59    1.95
   6   4 -10   46.54    1.62
   6   4  -9   18.23    1.05
  -4  -6  -9   13.82    1.20
   4 -10  -9   14.51    1.22
  -4  10   9   16.50    1.16
   4   6   9   17.34    1.22
 -10   4   9   16.96    1.33
  -6  -4   9   16.42    1.29
  -4  10   8   77.48    2.16
   4 -10  -8   82.83    2.53
   4   6   8   73.24    2.41
  -6  -4   8   80.20    2.52
  -4  -6  -8   82.32    2.30
   6   4  -8   75.48    2.05
  -4  10   7   10.41    0.85
   4 -10  -7    7.58    0.87
  -6  -4   7    9.52    0.89
 -10   4   7    8.39    0.85
   4   6   7    7.52    0.86
   6   4  -7    8.78    0.73
  -4  -6  -7    9.23    0.88
  -4  -6  -6    0.63    0.41
  -4  10   6    0.13    0.29
   6   4  -6    0.71    0.35
   4 -10  -6    0.41    0.36
  -6  -4   6    0.45    0.43
 -10   4   6    0.68    0.49
   4   6   6    0.37    0.54
 -10   4   5    1.44    0.37
   6   4  -5    1.84    0.42
  10  -6   5    1.83    0.33
   4 -10  -5    3.12    0.53
  -4  -6  -5    2.11    0.51
  -6  -4   5    1.40    0.50
  -4  -6  -4   52.09    1.39
   6   4  -4   56.91    1.49
  -6  -4   4   53.22    1.49
 -10   4   4   57.82    1.46
  -4  10   4   56.48    1.14
  10  -6   4   58.74    1.13
   4 -10  -4   57.17    1.42
   4   6   4   59.60    1.63
   6   4  -3  143.69    2.21
  10  -6   3  144.76    1.73
  -4  10   3  146.29    1.25
   4   6   3  148.11    2.34
   4 -10  -3  155.70    2.08
 -10   4   3  143.43    2.09
  -6  -4   3  139.10    2.29
  -4  -6  -3  135.69    2.15
  10  -6   2  237.26    2.17
   6   4  -2  220.53    2.66
   4   6   2  227.66    2.69
   4 -10  -2  236.78    2.25
  -6  -4   2  219.85    2.78
 -10   4   2  224.16    2.45
  -4  -6  -2  222.38    2.74
  -6  -4   1   85.88    1.74
   4 -10  -1   89.75    1.30
   4   6   1   85.57    1.58
 -10   4   1   85.16    1.37
  -4  -6  -1   82.63    1.63
   6   4  -1   83.40    1.60
 -10   4   0   43.57    0.92
   6   4   0   41.97    1.14
  -6  -4   0   42.09    1.25
  -4  -6   0   41.87    1.18
   4 -10   0   42.20    0.78
   4   6   0   39.22    1.05
  10  -4   1   91.80    1.56
   6 -10  -1   88.53    1.17
 -10   4  -1   95.60    1.30
  -4  -6   1   91.66    1.72
   4 -10   1   88.55    1.03
   4   6  -1   85.40    1.49
   6   4   1   90.34    1.74
  -6  -4  -1   90.29    1.75
 -10   6   1   93.49    1.05
  -6  -4  -2  491.63    4.15
   6 -10  -2  516.75    3.31
 -10   4  -2  513.86    2.71
   6   4   2  481.80    3.96
  -4  -6   2  502.07    4.02
 -10   6   2  506.55    2.92
  10  -4   2  530.41    3.68
   4   6  -2  499.14    3.65
  -6  -4  -3  200.67    2.66
  -4  -6   3  210.69    2.68
 -10   6   3  203.08    2.20
 -10   4  -3  218.86    1.79
   6 -10  -3  207.91    2.40
   4   6  -3  199.85    2.29
   6   4   3  217.09    2.81
  10  -4   3  201.47    2.35
  -6  10   4   74.97    1.08
  10  -4   4   72.45    1.41
   4   6  -4   68.82    1.40
   6 -10  -4   72.29    1.62
 -10   4  -4   78.32    1.16
  -4  -6   4   73.49    1.65
 -10   6   4   77.58    1.53
   6   4   4   73.01    1.74
  -6  -4  -4   73.55    1.67
   6   4   5  286.17    3.64
   6 -10  -5  284.42    3.59
  -6  10   5  309.64    2.83
  -6  -4  -5  285.83    3.44
 -10   6   5  304.91    3.27
  -4  -6   5  309.25    3.61
  10  -4   5  293.64    2.99
   4   6  -5  299.32    3.04
  -4  -6   6    0.30    0.41
 -10   6   6    1.02    0.42
   4   6  -6    0.81    0.31
  -6  10   6    0.41    0.32
  10  -4   6    0.74    0.33
   6   4   6    1.62    0.55
  -6  -4  -6    1.00    0.49
   6 -10  -6    0.92    0.51
   6 -10  -7  128.50    2.93
  -6  -4  -7  134.41    2.66
  10  -4   7  132.45    2.28
  -6  10   7  126.11    2.50
   6   4   7  135.40    2.94
   4   6  -7  134.80    2.19
  -6  10   8   22.09    1.17
 -10   6   8   25.01    1.42
  -4  -6   8   24.68    1.43
  10  -4   8   25.14    1.17
   6   4   8   25.25    1.42
   6 -10  -8   22.53    1.40
  -6  -4  -8   22.38    1.23
   6 -10  -9  149.24    3.33
  -6  10   9  155.55    3.16
   6   4   9  166.31    3.79
 -10   6   9  165.84    3.67
  -4  -6   9  155.31    3.63
  10  -4   9  153.57    3.01
  -6  -4  -9  178.16    3.56
  -6  10  10  165.76    3.49
   6   4  10  155.86    3.77
  -4  -6  10  153.54    3.81
 -10   6  10  160.56    3.87
  10  -4  10  163.11    3.41
  -6  -4 -10  165.18    3.66
   6   4  11   17.26    1.44
  -6  10  11   16.81    1.27
 -10   6  11   21.75    1.62
  -4  -6  11   17.94    1.53
  -6  -4 -11   17.34    1.28
  -6  10  12  130.10    3.37
  -4  -6  12  123.54    3.68
  -3  10  11    1.18    0.61
   3 -10 -11   -0.36    0.75
  -3  -7 -11    0.36    0.77
   3   7  11    0.43    0.57
  -7  -3  11   -0.12    0.72
 -10   3  11    0.56    0.70
  -3  10  10    0.65    0.58
   7   3 -10    1.00    0.52
  -3  -7 -10    1.33    0.80
   3 -10 -10    1.29    0.77
   3   7  10    0.74    0.57
 -10   3  10   -0.13    0.63
  -7  -3  10    0.09    0.67
  -3  10   9    1.46    0.59
   7   3  -9    2.24    0.60
   3 -10  -9    1.73    0.79
  -3  -7  -9    0.87    0.67
   3   7   9    0.86    0.54
  -7  -3   9    0.45    0.52
 -10   3   9    0.11    0.52
  -3  10   8    0.18    0.44
   7   3  -8    0.46    0.42
  -3  -7  -8    0.94    0.50
   3 -10  -8    0.27    0.60
   3   7   8    1.09    0.52
 -10   3   8   -0.01    0.61
  -7  -3   8    0.51    0.49
  -7  -3   7    1.57    0.53
 -10   3   7    1.48    0.65
  -3  -7  -7    2.35    0.61
   3 -10  -7    2.01    0.59
  -3  10   7    0.91    0.40
   3   7   7    2.58    0.61
   7   3  -7    0.85    0.50
  -3  -7  -6   -0.10    0.40
  -3  10   6   -0.24    0.39
   3   7   6   -0.23    0.51
   3 -10  -6    0.41    0.46
   7   3  -6    1.21    0.49
  -7  -3   6    0.29    0.40
 -10   3   6    0.14    0.45
 -10   3   5    4.78    0.57
  -7  -3   5    9.89    0.81
  -3  10   5    3.76    0.50
   3   7   5    8.60    0.83
   3 -10  -5    5.52    0.58
   7   3  -5    8.31    0.75
  -3  -7  -5    9.01    0.75
  -3  -7  -4   10.91    0.72
  -7  -3   4   10.73    0.79
   3   7   4   11.68    0.80
  -3  10   4    5.19    0.48
 -10   3   4    7.70    0.69
   3 -10  -4    8.36    0.65
   7   3  -4   10.98    0.77
  -3  10   3    3.14    0.30
  -3  -7  -3    6.41    0.59
   3 -10  -3    4.40    0.42
   3   7   3    6.00    0.59
  10  -7   3    3.45    0.30
   7   3  -3    6.91    0.60
 -10   3   3    4.15    0.49
  -7  -3   3    5.40    0.59
 -10   3   2    4.95    0.51
  -7  -3   2    7.35    0.60
   7   3  -2    7.29    0.57
   3 -10  -2    4.22    0.42
  -3  -7  -2    7.59    0.58
   3   7   2    7.05    0.58
   7   3  -1    2.78    0.43
  -7  -3   1    3.36    0.51
 -10   3   1    1.43    0.33
  -3  -7  -1    2.66    0.42
   3 -10  -1    2.11    0.30
   3   7   1    1.56    0.34
   7   3   0   30.57    1.05
   3   7   0   28.04    0.89
 -10   3   0   19.80    0.74
   3 -10   0   15.96    0.56
  -3  -7   0   31.71    1.04
  -7  -3   0   32.73    1.12
  10  -3   0   16.81    0.76
  -3  -7   1    0.21    0.24
   3 -10   1    0.12    0.15
   7 -10  -1    0.01    0.15
  -7  -3  -1   -0.18    0.36
  10  -3   1    0.07    0.25
   7   3   1    0.06    0.25
   3   7  -1    0.12    0.20
 -10   3  -1   -0.05    0.22
  10  -3   2   10.99    0.63
  -7  -3  -2   16.47    0.83
   7 -10  -2    8.75    0.53
  -3  -7   2   16.65    0.81
   7   3   2   15.92    0.83
 -10   7   2    9.30    0.37
   3   7  -2   15.00    0.62
 -10   3  -2    8.12    0.46
  -3  -7   3    7.70    0.56
 -10   3  -3    4.07    0.35
 -10   7   3    3.96    0.35
  10  -3   3    3.96    0.41
   3   7  -3    7.01    0.45
   7 -10  -3    3.56    0.45
   7   3   3    6.89    0.62
  -7  -3  -3    7.67    0.62
  -3  -7   4    5.76    0.56
  -7  10   4    2.59    0.25
  -7  -3  -4    4.93    0.53
 -10   7   4    3.29    0.38
  10  -3   4    3.34    0.46
   3   7  -4    6.56    0.46
   7 -10  -4    3.31    0.50
   7   3   4    5.15    0.56
 -10   3  -4    2.84    0.33
 -10   3  -5    6.02    0.47
   7 -10  -5    7.01    0.76
  10  -3   5    6.29    0.59
   3   7  -5   10.24    0.55
  -7  10   5    7.09    0.49
   7   3   5   11.12    0.80
  -7  -3  -5   12.81    0.85
  -3  -7   5   10.63    0.72
 -10   7   5    8.23    0.61
   3   7  -6    0.26    0.23
   7 -10  -6    0.38    0.45
 -10   3  -6   -0.28    0.28
 -10   7   6    0.37    0.35
  -3  -7   6    0.00    0.31
  10  -3   6   -0.14    0.28
  -7  -3  -6    0.27    0.47
   7   3   6    0.13    0.41
  -7  10   6   -0.09    0.29
  10  -3   7    1.85    0.44
  -7  10   7    4.20    0.58
  -3  -7   7    8.02    0.80
  -7  -3  -7    6.96    0.76
   7   3   7    4.03    0.64
   7 -10  -7    4.32    0.69
 -10   7   7    4.32    0.69
  -7  10   8    0.63    0.47
   7 -10  -8    0.57    0.53
  -7  -3  -8    1.82    0.63
   7   3   8    1.21    0.65
  10  -3   8    1.91    0.56
  -3  -7   8    1.10    0.60
 -10   7   8    1.50    0.55
  10  -3   9    4.31    0.70
   7   3   9    6.08    0.94
  -7  10   9    3.50    0.69
 -10   7   9    3.89    0.80
  -3  -7   9    7.28    0.97
  -7  -3  -9    9.05    1.01
  -7  -3 -10    4.86    0.84
  -7  10  10    3.40    0.79
  -3  -7  10    5.09    0.84
 -10   7  10    3.66    0.78
   7   3  10    3.03    0.82
 -10   7  11   -0.60    0.66
  -3  -7  11    0.02    0.72
  -7  10  11    0.04    0.65
   7   3  11    0.64    0.68
  -7  -3 -11    0.08    0.53
  10  -3  11   -0.25    0.73
  -7  10  12    1.08    0.68
  10  -3  12    1.61    0.80
  -2  10  11    2.23    0.77
   8   2 -11    2.86    0.69
   2   8  11    3.32    0.84
   2 -10 -11    1.37    0.79
  -2  -8 -11    1.72    0.79
  -8  -2  11    0.50    0.75
 -10   2  11   -0.01    0.72
  -2  10  10    0.42    0.50
  -8  -2  10    0.72    0.76
 -10   2  10    0.08    0.66
   8   2 -10    0.02    0.55
  -2  -8 -10    0.41    0.65
   2 -10 -10    0.05    0.58
   2   8  10    0.85    0.57
  -2  -8  -9  188.83    3.85
   2 -10  -9  177.58    3.92
   8   2  -9  171.27    3.41
   2   8   9  184.07    3.58
 -10   2   9  171.41    3.95
  -8  -2   9  185.47    4.21
  -2  10   9  175.81    3.44
  -8  -2   8   44.98    1.97
 -10   2   8   39.87    1.84
   2 -10  -8   40.46    1.78
   2   8   8   41.12    1.73
   8   2  -8   36.73    1.58
  -2  -8  -8   42.69    1.72
  -2  10   8   42.86    1.68
 -10   2   7  131.94    2.95
  -8  -2   7  136.48    3.14
   2 -10  -7  128.07    2.78
   2   8   7  128.90    2.86
  -2  -8  -7  124.55    2.72
  -2  10   7  132.36    2.70
  -2  10   6   51.68    1.66
   8   2  -6   50.32    1.71
   2   8   6   54.71    1.89
  -2  -8  -6   53.43    1.68
   2 -10  -6   51.17    1.62
  -8  -2   6   55.18    1.80
 -10   2   6   55.83    1.77
  -8  -2   5  545.20    5.10
 -10   2   5  548.33    5.03
  -2  10   5  538.00    4.85
  -2  -8  -5  553.00    4.85
   2   8   5  559.50    5.78
   2 -10  -5  561.32    4.85
   8   2  -5  563.08    5.38
  -8  -2   4  165.37    2.73
 -10   2   4  176.99    2.73
   2 -10  -4  177.38    2.54
  -2  -8  -4  165.95    2.49
   2   8   4  170.16    2.98
  -2  10   4  173.66    2.47
   8   2  -4  186.00    2.98
   2   8   3   56.41    1.58
  -8  -2   3   57.44    1.58
 -10   2   3   56.00    1.47
   2 -10  -3   60.79    1.38
  -2  -8  -3   54.78    1.41
   8   2  -3   54.39    1.49
  -2  10   3   61.11    1.24
  -8  -2   2  165.20    2.52
 -10   2   2  159.76    2.35
   8   2  -2  169.80    2.58
   2   8   2  173.65    2.53
  -2  10   2  158.83    1.33
   2 -10  -2  161.39    2.09
  -2  -8  -2  167.45    2.32
   8   2  -1  534.25    4.31
  10  -2  -1  522.18    4.25
   2   8   1  555.87    4.17
   2 -10  -1  551.90    3.64
  -2  -8  -1  523.62    3.99
  -8  -2   1  551.79    4.49
 -10   2   1  563.65    4.23
  -8  -2   0 1354.40    6.97
 -10   2   0 1390.38    6.15
  -2  -8   0 1337.40    6.33
   2 -10   0 1409.89    5.42
  10  -2   0 1355.66    6.71
   8   2   0 1345.45    6.92
   2   8   0 1424.60    6.23
   8   2   1  301.97    3.24
  -2  -8   1  313.98    3.08
   2 -10   1  320.16    2.51
   8 -10  -1  314.77    2.64
 -10   2  -1  307.33    2.86
  -8  -2  -1  317.02    3.31
  10  -2   1  301.04    3.11
   2   8  -2  150.84    1.79
  -2  -8   2  140.85    2.12
 -10   2  -2  146.70    1.96
   2 -10   2  138.80    1.65
   8 -10  -2  145.49    2.15
  -8  -2  -2  147.27    2.29
  10  -2   2  136.07    2.06
   8   2   2  153.02    2.39
   2   8  -3    8.81    0.43
 -10   8   3    9.04    0.38
 -10   2  -3    7.27    0.49
  -8  -2  -3    6.63    0.58
   8 -10  -3    7.37    0.62
   8   2   3    8.25    0.64
  10  -2   3    8.06    0.60
  -2  -8   3    7.13    0.52
   8   2   4  137.12    2.42
   2   8  -4  142.04    1.56
 -10   8   4  128.58    1.71
  -8  -2  -4  132.11    2.27
  -2  -8   4  125.84    2.08
  -8  10   4  136.10    1.24
   8 -10  -4  137.93    2.62
  10  -2   4  138.13    2.23
 -10   2  -4  138.03    1.89
  10  -2   5  370.86    3.71
   8   2   5  391.65    4.11
 -10   2  -5  358.12    3.22
  -8  -2  -5  376.96    3.87
   8 -10  -5  366.84    4.45
 -10   8   5  377.08    3.33
  -2  -8   5  415.53    4.10
  -8  10   5  401.49    3.02
 -10   8   6   24.25    1.04
  10  -2   6   23.80    1.05
   8   2   6   23.50    1.19
  -2  -8   6   22.38    1.07
  -8  10   6   23.42    0.94
  -8  -2  -6   24.56    1.13
 -10   2  -6   23.55    0.92
   8 -10  -6   19.65    1.15
 -10   2  -7   71.75    1.65
  -8  -2  -7   70.78    1.91
 -10   8   7   74.46    1.98
   8   2   7   63.66    1.99
  -8  10   7   75.84    1.90
  -2  -8   7   72.17    2.06
  10  -2   7   65.64    1.77
  10  -2   8   67.71    1.97
   8   2   8   71.66    2.23
  -8  10   8   70.72    2.05
 -10   8   8   76.36    2.24
  -2  -8   8   68.76    2.22
  -8  -2  -8   74.01    2.12
   8   2   9  119.07    3.12
  10  -2   9  114.61    2.70
  -8  -2  -9  134.30    3.00
 -10   8   9  128.35    3.20
  -2  -8   9  122.08    3.15
  -8  10   9  112.47    2.80
  10  -2  10    5.14    0.88
  -8  -2 -10    5.58    0.78
 -10   8  10    5.83    0.89
  -8  10  10    7.30    0.92
   8   2  10    7.22    1.06
  -8  10  11    5.54    0.86
 -10   8  11    5.35    0.92
   8   2  11    5.24    1.03
  10  -2  11    5.23    0.92
  10  -2  12   40.33    2.04
  -9  -1  11    2.59    0.94
 -10   1  11    0.66    0.78
   9   1 -11   -0.58    0.62
  -1  10  11    0.13    0.61
   1   9  11    0.83    0.67
   1 -10 -11   -0.09    0.67
  -1  -9 -11    0.74    0.79
 -10   1  10    0.83    0.76
  -9  -1  10    0.92    0.73
   1   9  10    1.69    0.73
   9   1 -10    2.09    0.64
  -1  10  10    2.03    0.72
   1 -10 -10    0.13    0.74
  -1  -9 -10    1.36    0.76
   9   1  -9    7.03    0.88
  -9  -1   9    7.81    1.11
 -10   1   9    5.72    0.99
  -1  -9  -9   10.75    1.19
   1 -10  -9    3.95    0.87
  -1  10   9    5.35    0.85
   1   9   9    8.50    0.93
  -1  10   8    0.16    0.50
 -10   1   8   -0.34    0.62
  -9  -1   8    0.77    0.55
   9   1  -8    0.36    0.45
   1   9   8   -0.22    0.51
  -1  -9  -8    0.40    0.65
   1 -10  -8   -0.01    0.67
  -9  -1   7   13.97    1.08
 -10   1   7    7.55    0.88
   1 -10  -7   10.06    0.99
  -1  -9  -7   16.83    1.08
  -1  10   7    8.53    0.83
   1   9   7   14.43    1.09
   9   1  -7   12.38    1.03
  -9  -1   6    0.35    0.41
 -10   1   6   -0.10    0.42
  -1  10   6    0.21    0.36
   1   9   6   -0.01    0.49
   1 -10  -6    0.23    0.37
  -1  -9  -6    1.51    0.55
   9   1  -6    0.59    0.50
  -9  -1   5   17.27    1.03
 -10   1   5   13.25    0.94
  -1  10   5   10.69    0.89
   1   9   5   17.06    1.08
  -1  -9  -5   18.97    0.97
   1 -10  -5   10.70    0.78
   9   1  -5   17.36    1.06
   1   9   4    9.79    0.86
  -1  10   4    6.55    0.66
  -1  -9  -4   10.72    0.74
   1 -10  -4    6.35    0.62
  -9  -1   4   10.06    0.83
 -10   1   4    6.98    0.66
   9   1  -4   11.24    0.88
  -1  10   3   10.09    0.69
   1   9   3   15.91    0.97
   9   1  -3   19.22    1.02
  10  -1  -3    9.90    0.75
  -9  -1   3   18.45    0.99
 -10   1   3   11.94    0.80
   1 -10  -3   10.33    0.70
  -1  -9  -3   18.79    0.90
   9   1  -2    9.78    0.70
  10  -1  -2    7.39    0.66
 -10   1   2    6.44    0.60
  -9  -1   2   10.44    0.77
   1   9   2   11.42    0.81
   1 -10  -2    7.05    0.54
  -1  -9  -2   10.12    0.63
  -1  10   2    6.08    0.47
  -1  10   1    1.22    0.13
   9   1  -1    2.52    0.42
  -9  -1   1    4.01    0.51
   1   9   1    3.77    0.49
  10  -1  -1    1.72    0.43
   1 -10  -1    1.81    0.33
 -10   1   1    1.88    0.45
  -1  -9  -1    3.34    0.40
  -9  -1   0   43.73    1.29
 -10   1   0   25.91    0.97
  -1  -9   0   41.85    1.13
   1 -10   0   26.86    0.88
   9   1   0   36.38    1.20
  10  -1   0   27.27    1.05
   1   9   0   43.29    1.21
  -1  -9   1   -0.17    0.28
   1 -10   1   -0.06    0.19
  -9  -1  -1   -0.08    0.30
 -10   1  -1    0.18    0.33
   9 -10  -1    0.02    0.24
   9   1   1    0.63    0.34
   1   9  -1    0.66    0.24
  10  -1   1    0.30    0.26
  -9  -1  -2    2.11    0.41
 -10   1  -2    1.11    0.29
   9   1   2    1.63    0.36
   1 -10   2    1.10    0.29
  10  -1   2    0.84    0.40
   9 -10  -2    1.95    0.42
  -1  -9   2    1.96    0.36
   9 -10  -3    0.14    0.28
  -1  -9   3    0.90    0.28
   1 -10   3    0.13    0.23
  -9  -1  -3    0.47    0.42
 -10   1  -3    0.13    0.31
  10  -1   3    0.78    0.34
   9   1   3    0.20    0.31
   9   1   4   10.47    0.72
  -9  -1  -4   11.71    0.77
 -10   9   4    5.62    0.37
 -10   1  -4    7.53    0.59
   9 -10  -4   10.99    0.89
  -1  -9   4   10.66    0.67
  10  -1   4    7.92    0.63
 -10   1  -5    0.54    0.31
  -1  -9   5    0.88    0.36
  10  -1   5    0.92    0.45
   9   1   5    0.02    0.41
  -9  -1  -5    1.14    0.45
  -9  10   5    0.12    0.22
 -10   9   5    0.42    0.25
  -9  10   6   -0.15    0.28
  -1  -9   6    0.49    0.43
 -10   9   6    0.54    0.33
  10  -1   6   -0.43    0.43
 -10   1  -6    0.40    0.31
  -9  -1  -6   -0.16    0.41
   9   1   6    0.20    0.44
  -9  10   7    0.25    0.40
 -10   9   7    0.65    0.46
  -1  -9   7    1.17    0.51
  -9  -1  -7    1.10    0.47
 -10   1  -7    0.36    0.38
  10  -1   7    0.73    0.50
   9   1   7    0.68    0.56
  -9  10   8    0.19    0.40
 -10   9   8   -0.16    0.46
  -9  -1  -8   -0.21    0.49
 -10   1  -8    0.24    0.38
  10  -1   8   -0.16    0.49
   9   1   8    0.61    0.62
  -9  -1  -9   -0.32    0.49
  10  -1   9    0.31    0.61
   9   1   9   -0.03    0.65
 -10   9   9   -0.55    0.56
  -9  10   9    0.56    0.49
  10  -1  10   -0.91    0.75
   9   1  10    0.62    0.65
  -9  10  10   -0.16    0.54
 -10   9  10   -0.58    0.63
  10  -1  11   -0.56    0.65
   9   1  11    0.47    0.77
 -10   9  11    0.11    0.68
  -9  10  11   -0.78    0.74
 -10   0  11   17.21    1.53
  10   0 -11   21.12    1.37
   0 -10 -11   19.73    1.58
   0  10  11   20.97    1.39
 -10   0  10   59.06    2.60
  10   0 -10   57.27    2.16
   0  10  10   57.18    2.06
   0  10   9  267.46    4.20
 -10   0   9  271.61    5.08
   0 -10  -9  261.51    4.68
   0  10   8   14.98    1.12
 -10   0   8   16.08    1.29
   0 -10  -8   14.24    1.11
   0 -10  -7  149.81    3.02
   0  10   7  158.59    3.11
 -10   0   7  150.81    3.25
   0 -10  -6   15.86    1.03
  10   0  -6   16.34    1.12
 -10   0   6   15.88    1.08
   0  10   6   18.18    1.06
   0 -10  -5  502.73    4.77
  10   0  -5  494.96    5.34
 -10   0   5  493.28    5.18
  10   0  -4   54.72    1.73
 -10   0   4   53.84    1.66
   0  10   4   55.84    1.66
   0 -10  -4   51.69    1.48
  10   0  -3  235.58    3.38
 -10   0   3  237.54    3.28
   0 -10  -3  235.19    2.89
  10   0  -2  525.45    4.85
 -10   0   2  519.54    4.65
   0  10   2  531.03    4.33
 -10   0   1    3.66    0.55
  10   0  -1    3.75    0.47
   0 -10  -1    4.70    0.45
   0  10   1    4.32    0.39
   0 -10   0   13.80    0.67
 -10   0   0   12.47    0.78
  10   0   0   13.80    0.83
   0 -10   1  123.44    1.86
 -10   0  -1  127.97    2.14
  10   0   1  126.96    2.25
 -10   0  -2  187.58    2.51
   0 -10   2  193.00    2.36
  10   0   2  192.60    2.75
  10   0   3    3.80    0.57
 -10   0  -3    4.65    0.45
   0 -10   4    5.16    0.47
 -10   0  -4    5.62    0.57
  10   0   5   11.56    0.86
 -10   0  -5   11.26    0.75
 -10  10   5   13.03    0.57
  10   0   6    1.71    0.55
 -10   0  -6    2.52    0.47
 -10  10   6    2.24    0.39
 -10   0  -7   62.40    1.73
 -10  10   7   65.29    1.76
  10   0   8   16.02    1.10
 -10  10   8   14.09    0.99
 -10   0  -8   17.84    1.04
 -10  10   9   30.39    1.53
  10   0   9   28.00    1.50
 -10  10  10   21.48    1.43
  10   0  10   24.64    1.57
  10   0  11   25.35    1.75
 -10  10  11   27.01    1.64
  -5  11  11    0.24    0.62
 -11   5  11    0.29    0.63
  -6  -5  11    0.06    0.80
  -5  -6 -11   -0.27    0.69
   5   6  11   -0.81    0.81
  -5  11  10    0.64    0.59
   5   6  10    0.25    0.56
 -11   5  10   -0.05    0.51
  -6  -5  10    0.10    0.73
  -5  -6 -10    2.08    0.87
   5 -11 -10   -0.78    0.75
  -5  11   9    0.24    0.54
   5   6   9   -0.23    0.72
   6   5  -9    0.29    0.41
 -11   5   9   -0.10    0.61
  -6  -5   9    0.73    0.60
   5 -11  -9    0.84    0.60
  -5  -6  -9   -0.44    0.64
  -5  11   8    1.02    0.44
   5 -11  -8    1.56    0.67
  -5  -6  -8    0.04    0.61
  -6  -5   8    2.03    0.74
 -11   5   8    1.37    0.70
   5   6   8    0.61    0.57
   6   5  -8    0.23    0.37
   6   5  -7    0.71    0.44
   5 -11  -7    1.79    0.58
 -11   5   7    0.72    0.48
  -6  -5   7    0.96    0.61
  -5  11   7    2.20    0.51
   5   6   7    0.26    0.62
  -5  -6  -7    0.71    0.50
  -5  -6  -6    0.24    0.46
  -6  -5   6    0.49    0.47
  -5  11   6    0.90    0.35
   5   6   6    0.21    0.53
 -11   5   6    0.67    0.44
   5 -11  -6    1.31    0.45
   6   5  -6    0.34    0.36
   5 -11  -5   -0.43    0.33
  -5  11   5   -0.01    0.24
   5   6   5    0.14    0.44
  11  -6   5   -0.03    0.25
 -11   5   5   -0.20    0.32
  -6  -5   5    0.26    0.34
   6   5  -5    0.33    0.33
  -5  -6  -5    0.54    0.39
  11  -6   4    6.41    0.46
   6   5  -4    5.79    0.57
  -5  11   4    8.18    0.37
 -11   5   4    8.54    0.67
  -6  -5   4    4.87    0.57
   5 -11  -4    9.07    0.66
  -5  -6  -4    5.29    0.54
   5   6   4    6.23    0.68
   5   6   3    4.01    0.55
   6   5  -3    2.76    0.48
  11  -6   3    3.02    0.36
  -5  -6  -3    2.65    0.51
 -11   5   3    4.53    0.48
  -6  -5   3    2.30    0.42
  -5  -6  -2    0.44    0.40
   6   5  -2    0.18    0.26
   5   6   2    0.85    0.30
  -6  -5   2    0.57    0.30
 -11   5   2    0.22    0.25
  11  -6   2    0.28    0.23
   5 -11  -2    1.09    0.29
 -11   5   1    1.52    0.28
   5   6   1    0.92    0.38
   6   5  -1    0.98    0.29
  -5  -6  -1    0.35    0.37
   5 -11  -1    1.67    0.26
  -6  -5   1    0.51    0.30
   6   5   0   12.40    0.79
  -5  -6   0   10.58    0.70
  -6  -5   0   11.69    0.75
   5   6   0   12.65    0.67
 -11   6   0   10.47    0.30
  11  -5   1    1.36    0.32
  -6  -5  -1    0.97    0.35
 -11   5  -1    1.46    0.20
  -5  -6   1    0.47    0.36
 -11   6   1    0.76    0.20
   6 -11  -1    0.66    0.20
   6   5   1    1.54    0.37
   5   6  -1    0.84    0.33
   6 -11  -2    1.99    0.29
   5   6  -2    2.16    0.39
  -5  -6   2    1.78    0.39
  -6  -5  -2    1.51    0.38
 -11   6   2    2.11    0.29
   6   5   2    1.54    0.38
  11  -5   2    2.35    0.36
   5   6  -3    8.01    0.56
 -11   6   3    5.81    0.46
  -5  -6   3    7.17    0.62
  11  -5   3    9.29    0.54
   6 -11  -3    6.12    0.53
  -6  -5  -3    5.50    0.55
   6   5   3    6.81    0.62
  -5  -6   4    4.42    0.58
  -6  -5  -4    2.50    0.53
   6   5   4    4.19    0.62
 -11   6   4    3.89    0.44
   6 -11  -4    3.95    0.51
   5   6  -4    3.97    0.48
   5   6  -5    0.45    0.34
  -6  11   5    0.56    0.25
   6 -11  -5    0.51    0.38
  -5  -6   5    0.61    0.44
  11  -5   5    1.53    0.39
 -11   6   5    0.93    0.34
   6   5   5    1.19    0.43
  -6  -5  -5    0.50    0.47
   5   6  -6    0.06    0.31
  -6  11   6   -0.27    0.31
   6 -11  -6   -0.35    0.50
  -5  -6   6    0.34    0.45
  11  -5   6    0.13    0.26
 -11   6   6    0.11    0.32
   6   5   6    0.21    0.48
  -6  -5  -6   -0.18    0.46
  -6  11   7    4.08    0.59
  -6  -5  -7    2.13    0.68
 -11   6   7    3.54    0.67
   6   5   7    4.74    0.82
   5   6  -7    2.75    0.46
   6 -11  -7    3.44    0.77
  -5  -6   7    2.40    0.57
 -11   6   8    0.55    0.52
  -5  -6   8   -0.13    0.45
  -6  11   8   -0.84    0.51
   5   6  -8    0.10    0.31
  -6  -5  -8   -0.47    0.67
   6 -11  -8    0.36    0.50
   6   5   8   -0.01    0.62
 -11   6   9    1.01    0.62
  -5  -6   9    0.80    0.66
   6   5   9    1.14    0.66
   6 -11  -9   -0.10    0.70
  -6  -5  -9   -0.31    0.61
  -6  11   9    0.43    0.53
 -11   6  10    2.64    0.80
  -5  -6  10    1.93    0.70
   6   5  10    3.32    0.88
  -6  11  10    1.37    0.62
  -6  -5 -10    1.54    0.75
  -6  11  11    0.37    0.66
   6   5  11   -0.82    0.82
  -6  -5 -11   -0.20    0.66
 -11   6  11   -0.34    0.65
  -5  -6  11   -0.10    0.63
  -4  11  11   -0.69    0.65
 -11   4  11    0.52    0.72
  -7  -4  11    0.34    0.62
   4   7  11   -0.03    0.68
  -4  -7 -11   -0.50    0.67
   7   4 -10    0.62    0.47
 -11   4  10    0.67    0.57
  -7  -4  10   -0.26    0.66
   4   7  10    1.43    0.83
  -4  11  10   -0.46    0.62
   4 -11 -10    0.64    0.73
  -4  -7 -10   -0.26    0.70
  -4  -7  -9   -0.06    0.69
   4 -11  -9    1.75    0.78
   4   7   9    1.02    0.76
 -11   4   9    1.70    0.69
  -7  -4   9    1.17    0.68
  -4  11   9    1.22    0.56
   7   4  -9    2.64    0.61
   7   4  -8   -0.22    0.39
  -4  -7  -8    1.46    0.67
   4 -11  -8    0.77    0.66
  -4  11   8    0.31    0.44
   4   7   8    0.81    0.61
  -7  -4   8    0.70    0.53
 -11   4   8    0.59    0.59
  -4  -7  -7   -0.05    0.55
   4 -11  -7    1.18    0.61
   7   4  -7   -0.34    0.45
  -4  11   7   -0.21    0.44
   4   7   7    0.02    0.47
 -11   4   7   -0.62    0.54
  -7  -4   7   -0.02    0.45
  -4  -7  -6    0.50    0.54
   4 -11  -6    0.65    0.49
  -4  11   6   -0.09    0.30
   7   4  -6    0.22    0.43
   4   7   6    0.34    0.56
  -7  -4   6   -0.10    0.37
 -11   4   6    0.13    0.36
   4 -11  -5    1.24    0.49
  -4  11   5    2.11    0.38
  -4  -7  -5    2.41    0.48
  -7  -4   5    1.90    0.52
   4   7   5    2.68    0.54
   7   4  -5    2.68    0.55
 -11   4   4    0.53    0.41
  -7  -4   4    0.03    0.44
  -4  -7  -4    0.91    0.36
   4 -11  -4   -0.19    0.36
   4   7   4    0.00    0.44
  -4  11   4    0.29    0.20
   7   4  -4    1.07    0.43
   4   7   3    0.18    0.37
  -7  -4   3    0.52    0.44
  -4  -7  -3    0.17    0.36
 -11   4   3    0.41    0.35
   4 -11  -3    0.36    0.28
   7   4  -3    0.08    0.26
  11  -7   3    0.25    0.21
  11  -7   2    0.11    0.22
  -7  -4   2    0.02    0.39
 -11   4   2    0.31    0.27
   4 -11  -2    0.20    0.25
  -4  -7  -2    0.84    0.38
   7   4  -2    0.62    0.37
   4   7   2    0.32    0.32
  -7  -4   1    1.21    0.40
 -11   4   1    1.16    0.29
   7   4  -1    2.35    0.44
  -4  -7  -1    2.65    0.47
   4   7   1    1.40    0.35
   4 -11  -1    0.73    0.26
  11  -4   0    0.02    0.22
   7   4   0    0.63    0.33
   4 -11   0    0.61    0.21
 -11   4   0    0.36    0.24
   4   7   0    0.40    0.29
  -4  -7   0    0.64    0.31
  -7  -4   0    0.30    0.38
   7   4   1   -0.23    0.36
   4   7  -1    0.43    0.26
 -11   4  -1    0.14    0.19
  -7  -4  -1    0.46    0.39
  11  -4   1    0.43    0.31
  -4  -7   1    0.22    0.26
   7   4   2    0.39    0.36
   4   7  -2    0.21    0.24
  -4  -7   2    0.01    0.36
 -11   7   2    0.11    0.16
  -7  -4  -2   -0.25    0.39
  11  -4   2    0.25    0.31
   7 -11  -2    0.06    0.19
 -11   4  -2    0.21    0.19
 -11   7   3    0.92    0.24
   7 -11  -3    0.65    0.25
 -11   4  -3    0.24    0.19
  -7  -4  -3    1.38    0.46
  11  -4   3    0.55    0.36
   4   7  -3    0.77    0.30
   7   4   3    0.55    0.37
  -4  -7   3    1.23    0.33
 -11   4  -4    1.25    0.25
   7 -11  -4    2.15    0.41
  -4  -7   4    1.83    0.44
 -11   7   4    1.58    0.33
  -7  -4  -4    0.65    0.38
  11  -4   4    0.43    0.27
   4   7  -4    0.76    0.28
   7   4   4    1.20    0.43
   7 -11  -5    0.40    0.35
   4   7  -5    0.78    0.29
  -4  -7   5    0.32    0.45
  -7  11   5    0.46    0.22
  11  -4   5    0.23    0.26
 -11   7   5    0.53    0.39
   7   4   5    0.50    0.52
  -7  -4  -5    0.54    0.49
   7 -11  -6    0.18    0.53
   4   7  -6    0.05    0.26
  -4  -7   6    1.30    0.54
  -7  11   6    0.19    0.32
   7   4   6    0.58    0.47
 -11   7   6    0.48    0.37
  -7  -4  -6   -0.11    0.43
  11  -4   6    0.06    0.33
  -7  11   7    1.34    0.40
   7   4   7    1.64    0.66
  11  -4   7    1.10    0.38
  -4  -7   7    0.32    0.55
 -11   7   7    1.91    0.52
  -7  -4  -7    1.40    0.60
   7 -11  -7    1.54    0.53
  -7  -4  -8    0.12    0.57
   7 -11  -8    0.26    0.46
  -7  11   8   -0.30    0.41
  11  -4   8    0.11    0.46
  -4  -7   8    0.25    0.53
 -11   7   8    1.03    0.62
   7   4   8    0.05    0.56
  -7  -4  -9   -0.20    0.67
  -7  11   9    0.32    0.48
  11  -4   9   -0.52    0.57
   7   4   9   -0.98    0.69
 -11   7   9   -0.14    0.49
  -4  -7   9    0.47    0.66
  -7  11  10    1.62    0.60
   7   4  10   -0.36    0.72
 -11   7  10    1.51    0.60
  -4  -7  10    0.23    0.54
  -7  -4 -10    0.34    0.68
  -7  11  11    1.63    0.72
   7   4  11   -0.36    0.81
  -4  -7  11   -0.22    0.59
 -11   7  11    0.53    0.58
  -7  -4 -11   -0.40    0.56
  -8  -3  11    0.73    0.73
 -11   3  11   -0.12    0.66
   3   8  11    0.66    0.77
  -3  11  11   -0.14    0.61
   3 -11 -11   -0.10    0.61
  -3  -8 -11   -0.07    0.89
  -3  11  10   -0.96    0.65
   8   3 -10    0.35    0.49
   3   8  10    0.64    0.72
  -8  -3  10   -0.04    0.54
 -11   3  10   -0.22    0.63
   3 -11 -10    0.01    0.59
  -3  -8 -10    0.56    0.84
 -11   3   9   14.36    1.27
  -8  -3   9    7.26    1.12
  -3  -8  -9    7.92    1.13
   3 -11  -9   16.16    1.38
  -3  11   9   17.63    1.24
   3   8   9    9.01    1.11
   8   3  -9    6.85    0.88
   3 -11  -8    7.94    1.01
  -8  -3   8    5.19    0.83
 -11   3   8    6.74    0.97
  -3  -8  -8    3.46    0.77
  -3  11   8    8.18    0.81
   8   3  -8    2.21    0.61
   3   8   8    4.66    0.85
   8   3  -7    1.37    0.57
  -3  -8  -7    1.05    0.59
  -3  11   7    1.26    0.44
  -8  -3   7    0.26    0.49
 -11   3   7    0.93    0.49
   3 -11  -7    1.21    0.50
   3   8   7    0.05    0.57
  -3  -8  -6    1.69    0.52
   3   8   6    2.68    0.64
  -3  11   6    3.22    0.53
  -8  -3   6    1.65    0.50
 -11   3   6    3.02    0.56
   8   3  -6    2.53    0.61
  -3  11   5   24.93    1.02
   8   3  -5   16.43    1.04
  -8  -3   5   17.37    1.04
  -3  -8  -5   17.49    1.02
   3   8   5   18.74    1.16
 -11   3   5   26.89    1.23
   3 -11  -5   25.95    1.16
  -3  11   4    0.47    0.26
   3 -11  -4    0.42    0.31
   8   3  -4    0.56    0.36
  -3  -8  -4    0.50    0.42
   3   8   4    0.39    0.42
 -11   3   4   -0.21    0.37
  -8  -3   4    0.06    0.46
   3   8   3    0.30    0.39
 -11   3   3    0.17    0.40
  -3  -8  -3    0.19    0.35
  -8  -3   3   -0.12    0.40
  -3  11   3    0.01    0.14
   3 -11  -3    0.50    0.34
   8   3  -3   -0.10    0.41
   3 -11  -2   15.56    0.69
  -3  -8  -2   10.74    0.73
  -8  -3   2   10.18    0.74
   8   3  -2    9.69    0.72
 -11   3   2   15.92    0.77
   3   8   2   10.53    0.74
   8   3  -1    7.21    0.67
  11  -3  -1   11.60    0.74
   3   8   1    5.80    0.53
 -11   3   1   11.50    0.67
  -8  -3   1    8.36    0.67
   3 -11  -1   13.55    0.65
  -3  -8  -1    7.27    0.57
 -11   3   0    1.92    0.35
  -3  -8   0    1.62    0.43
   3   8   0    1.42    0.31
   8   3   0    1.57    0.37
  11  -3   0    1.17    0.39
  -8  -3   0    1.61    0.39
   3 -11   0    2.36    0.28
  -3  -8   1    6.16    0.54
  11  -3   1    9.76    0.65
 -11   3  -1   10.63    0.55
  -8  -3  -1    6.11    0.57
   3   8  -1    6.23    0.48
   8   3   1    6.26    0.57
  11  -3   2    8.05    0.61
  -8  -3  -2    4.65    0.54
   8 -11  -2    4.03    0.41
 -11   3  -2    7.92    0.47
  -3  -8   2    4.00    0.52
   8   3   2    4.08    0.50
   3   8  -2    6.05    0.46
  -3  -8   3    0.35    0.35
  -8  -3  -3    1.05    0.41
 -11   3  -3    1.50    0.29
   3   8  -3    0.96    0.27
   8   3   3    1.35    0.46
  11  -3   3    0.88    0.31
 -11   8   3    0.38    0.18
   8 -11  -3    0.84    0.33
   8   3   4    0.30    0.46
   3   8  -4    0.23    0.22
 -11   8   4    0.02    0.24
  -3  -8   4    0.40    0.30
  -8  -3  -4    0.54    0.47
  11  -3   4    0.28    0.35
 -11   3  -4   -0.11    0.23
   8 -11  -4    0.42    0.35
  -3  -8   5    7.35    0.66
  -8  -3  -5    7.79    0.75
 -11   8   5    8.19    0.59
   8   3   5    8.37    0.82
   8 -11  -5    8.41    0.78
   8 -11  -6    1.16    0.49
  11  -3   6    2.06    0.44
  -8  -3  -6    0.97    0.53
   8   3   6    0.11    0.55
  -3  -8   6    0.77    0.46
  -8  11   6    1.05    0.32
 -11   8   6    0.86    0.38
   8   3   7   -0.21    0.49
  11  -3   7    0.76    0.50
   8 -11  -7    0.31    0.52
  -8  -3  -7    0.50    0.46
 -11   8   7    0.67    0.51
  -3  -8   7   -0.50    0.47
  -8  11   7    1.05    0.42
  -8  -3  -8    1.44    0.66
  -3  -8   8    1.94    0.62
 -11   8   8    1.49    0.61
  -8  11   8    2.34    0.53
   8   3   8    0.65    0.65
  11  -3   8    3.28    0.63
  11  -3   9    3.21    0.69
   8   3   9    2.64    0.72
  -8  11   9    2.09    0.60
  -8  -3  -9    1.50    0.67
  -3  -8   9    3.18    0.84
 -11   8   9    1.92    0.59
  11  -3  10    0.92    0.66
   8   3  10    0.86    0.69
  -8  11  10    1.02    0.60
 -11   8  10    0.17    0.53
  -3  -8  10    0.70    0.61
  -8  -3 -10    0.47    0.66
  -8  -3 -11    0.02    0.61
   8   3  11    1.87    0.77
  11  -3  11   -0.13    0.71
  -8  11  11    0.54    0.64
 -11   8  11    0.71    0.62
   9   2 -11    1.74    0.64
   2 -11 -11    0.37    0.82
  -2  -9 -11    0.34    0.85
   2   9  11    0.33    0.66
  -2  11  11    0.25    0.60
 -11   2  11    1.22    0.79
  -9  -2  11    0.45    0.68
   9   2 -10    0.18    0.61
   2 -11 -10   -0.53    0.85
  -2  -9 -10    1.50    0.92
   2   9  10    0.84    0.72
  -2  11  10    2.44    0.71
 -11   2  10   -0.01    0.79
  -9  -2  10    0.22    0.59
   9   2  -9    0.79    0.62
   2   9   9    1.59    0.59
  -2  -9  -9    1.48    0.82
   2 -11  -9    1.34    0.70
  -2  11   9    0.79    0.59
  -9  -2   9    1.27    0.65
 -11   2   9    1.55    0.78
   9   2  -8    1.58    0.55
 -11   2   8    1.56    0.60
   2   9   8    1.03    0.67
  -2  -9  -8    0.52    0.69
   2 -11  -8    2.48    0.78
  -2  11   8    2.22    0.63
  -9  -2   8    1.33    0.70
   2   9   7    0.75    0.47
   2 -11  -7    0.66    0.52
  -2  -9  -7    0.78    0.50
   9   2  -7    0.70    0.56
  -9  -2   7    0.55    0.62
 -11   2   7    0.48    0.54
  -2  11   7    0.54    0.44
   2   9   6   -0.06    0.54
  -2  -9  -6   -0.23    0.51
  -2  11   6    0.72    0.40
   9   2  -6    0.56    0.52
   2 -11  -6    0.88    0.54
 -11   2   6    1.18    0.57
  -9  -2   6    0.22    0.50
  -2  -9  -5    2.78    0.54
  -9  -2   5    2.93    0.57
   2   9   5    2.73    0.62
 -11   2   5    2.39    0.60
   9   2  -5    3.01    0.57
  -2  11   5    2.38    0.47
   2 -11  -5    2.51    0.48
   9   2  -4    2.24    0.59
   2   9   4    0.80    0.48
  -2  11   4    1.71    0.37
 -11   2   4    1.98    0.52
  -9  -2   4    1.26    0.47
   2 -11  -4    1.85    0.48
  -2  -9  -4    1.92    0.49
  -2  11   3    2.36    0.31
   2   9   3    1.47    0.52
   2 -11  -3    2.11    0.38
  -2  -9  -3    2.95    0.49
   9   2  -3    1.45    0.44
  -9  -2   3    1.89    0.54
 -11   2   3    3.02    0.48
 -11   2   2    1.96    0.47
   2 -11  -2    2.27    0.40
  -2  -9  -2    1.61    0.44
   2   9   2    1.82    0.46
  -9  -2   2    2.33    0.49
  11  -2  -2    2.13    0.47
   9   2  -2    2.10    0.46
  -9  -2   1    2.00    0.48
   2 -11  -1    1.97    0.33
  -2  -9  -1    2.40    0.38
   2   9   1    2.84    0.44
 -11   2   1    2.45    0.45
  11  -2  -1    1.74    0.39
   9   2  -1    2.27    0.49
  -9  -2   0    1.25    0.37
   2   9   0    1.51    0.36
   9   2   0    0.88    0.36
  11  -2   0    0.77    0.31
 -11   2   0    1.66    0.33
  -2  -9   0    0.53    0.36
   2 -11   0    1.27    0.27
   9   2   1    3.80    0.49
  -9  -2  -1    5.13    0.60
 -11   2  -1    4.51    0.49
  -2  -9   1    3.16    0.41
   2 -11   1    3.90    0.36
  11  -2   1    5.38    0.58
   2   9  -1    4.66    0.44
   2   9  -2    2.58    0.33
  -9  -2  -2    3.07    0.55
 -11   2  -2    3.19    0.40
  -2  -9   2    2.36    0.38
   9   2   2    2.67    0.47
  11  -2   2    3.54    0.50
  -9  -2  -3    0.72    0.45
 -11   2  -3    0.60    0.29
   9   2   3    1.03    0.48
  -2  -9   3    0.45    0.32
   9 -11  -3    0.64    0.38
  11  -2   3    0.62    0.41
  -2  -9   4    1.08    0.33
 -11   9   4    2.12    0.27
   9   2   4    2.24    0.50
   9 -11  -4    2.37    0.47
 -11   2  -4    0.85    0.29
  -9  -2  -4    1.51    0.44
  11  -2   4    1.57    0.42
   9 -11  -5    7.61    0.79
 -11   9   5    7.37    0.51
  -9  -2  -5    4.09    0.63
 -11   2  -5    4.03    0.46
  -2  -9   5    5.05    0.63
   9   2   5    4.60    0.61
  11  -2   5    3.76    0.53
 -11   9   6    1.98    0.41
  -9  11   6    2.16    0.35
  11  -2   6    1.67    0.47
   9   2   6    1.77    0.53
  -9  -2  -6    0.71    0.51
  -2  -9   6    0.91    0.44
 -11   2  -6    1.01    0.38
   9 -11  -6    2.58    0.63
 -11   9   7    0.55    0.43
  -2  -9   7    0.22    0.44
  -9  11   7   -0.52    0.40
  11  -2   7   -0.17    0.46
   9   2   7    0.69    0.47
  -9  -2  -7   -0.05    0.46
 -11   9   8    3.09    0.66
  -9  11   8    3.27    0.59
  -2  -9   8    2.37    0.64
   9   2   8    2.03    0.65
  11  -2   8    0.49    0.44
  -9  -2  -8    1.59    0.62
  11  -2   9    1.72    0.68
 -11   9   9    3.71    0.77
  -9  -2  -9    3.00    0.67
  -9  11   9    4.98    0.74
   9   2   9    2.89    0.80
  11  -2  10    1.08    0.71
   9   2  10    0.81    0.82
  -9  -2 -10    0.12    0.52
  -9  11  10    0.18    0.56
 -11   9  10    0.51    0.64
  11  -2  11    0.70    0.81
   9   2  11    1.13    0.78
  -9  11  11    1.29    0.64
 -11   9  11    0.97    0.67
  11  -1 -11    1.29    0.69
  10   1 -11    1.48    0.72
  -1  11  11    0.83    0.58
   1  10  11    0.32    0.72
  -1  11  10    0.97    0.62
   1 -11 -10    0.76    0.82
  -1 -10 -10    1.70    0.81
   1  10  10   -0.29    0.59
 -10  -1  10    0.30    0.74
 -11   1  10    0.81    0.67
  10   1 -10    0.85    0.51
   1  10   9    2.94    0.74
  -1 -10  -9    2.57    0.74
  10   1  -9    2.90    0.66
 -11   1   9    5.02    0.88
  -1  11   9    5.32    0.83
   1 -11  -9    6.35    1.00
 -10  -1   9    2.31    0.81
  10   1  -8    0.97    0.59
 -11   1   8    1.03    0.74
 -10  -1   8    1.48    0.68
   1  10   8   -0.87    0.61
  -1  11   8    0.01    0.50
  -1 -10  -8   -0.03    0.50
   1 -11  -8    0.92    0.58
   1 -11  -7    3.94    0.71
  -1 -10  -7    3.33    0.64
  -1  11   7    4.03    0.64
  10   1  -7    1.74    0.58
   1  10   7    4.39    0.74
 -10  -1   7    3.03    0.67
 -11   1   7    3.53    0.72
 -11   1   6    0.15    0.43
 -10  -1   6   -0.01    0.45
  10   1  -6   -0.25    0.47
   1  10   6    0.08    0.43
  -1  11   6    0.98    0.51
  -1 -10  -6    0.26    0.52
   1 -11  -6   -0.03    0.41
  -1 -10  -5    4.97    0.68
  -1  11   5   11.16    0.85
 -10  -1   5    5.25    0.78
 -11   1   5    7.99    0.79
   1  10   5    7.07    0.78
  10   1  -5    5.08    0.80
   1 -11  -5   11.31    0.81
  -1 -10  -4    0.39    0.39
   1 -11  -4    0.85    0.46
  -1  11   4    0.73    0.36
   1  10   4    1.00    0.48
  10   1  -4    0.99    0.53
 -10  -1   4    0.60    0.53
 -11   1   4    0.45    0.45
  11  -1  -4    0.25    0.37
  -1  11   3    1.37    0.32
 -11   1   3    1.86    0.51
 -10  -1   3    0.54    0.38
  11  -1  -3    1.22    0.43
  10   1  -3    0.58    0.40
   1  10   3    0.85    0.50
   1 -11  -3    1.41    0.45
  -1 -10  -3    0.81    0.41
  -1 -10  -2    1.14    0.35
   1  10   2    0.87    0.40
  -1  11   2    2.31    0.27
  10   1  -2    0.52    0.44
  11  -1  -2    2.38    0.50
   1 -11  -2    2.78    0.44
 -10  -1   2    1.07    0.51
 -11   1   2    1.27    0.44
  -1 -10  -1    1.52    0.42
   1 -11  -1    0.46    0.32
 -11   1   1    0.03    0.35
 -10  -1   1    0.50    0.36
  11  -1  -1    1.02    0.46
  10   1  -1    0.56    0.43
   1  10   1    0.44    0.33
  10   1   0    0.02    0.42
  -1 -10   0   -0.06    0.26
  11  -1   0    0.22    0.30
   1  10   0    0.07    0.27
 -10  -1   0   -0.01    0.36
 -11   1   0    0.02    0.38
   1 -11   0    0.19    0.29
  10   1   1    2.38    0.51
   1 -11   1    3.43    0.42
  -1 -10   1    2.78    0.40
  11  -1   1    3.76    0.47
 -10  -1  -1    2.42    0.45
 -11   1  -1    2.74    0.41
  11  -1   2   -0.19    0.33
  10   1   2    0.46    0.43
   1 -11   2   -0.18    0.27
  -1 -10   2   -0.01    0.27
 -11   1  -2    0.35    0.34
 -10  -1  -2    0.25    0.37
 -10  -1  -3    0.84    0.44
 -11   1  -3    0.29    0.34
  10 -11  -3   -0.22    0.40
  -1 -10   3    0.14    0.33
  11  -1   3   -0.38    0.38
  10   1   3    0.10    0.34
  10   1   4   -0.10    0.48
  11  -1   4    0.52    0.36
 -11   1  -4    0.17    0.29
 -10  -1  -4   -0.19    0.42
  -1 -10   4    0.45    0.37
 -10  -1  -5    5.21    0.60
  10   1   5    6.35    0.68
  -1 -10   5    6.21    0.65
  11  -1   6    0.20    0.41
  10   1   6   -0.50    0.49
 -11   1  -6    0.18    0.33
 -10  -1  -6    0.22    0.34
 -11  10   6    0.15    0.30
  11  -1   7    3.42    0.69
 -10  -1  -7    1.85    0.50
  10   1   7    1.79    0.67
 -11  10   7    3.05    0.49
  11  -1   8    1.31    0.51
  10   1   8    1.03    0.63
 -10  11   8    0.52    0.44
 -11  10   8    0.87    0.52
 -10  -1  -8    0.19    0.50
  10   1   9    4.98    0.83
  11  -1   9    5.18    0.76
 -11  10   9    3.11    0.73
 -10  11   9    5.09    0.78
 -10  -1  -9    2.87    0.67
  10   1  10   -0.34    0.83
 -11  10  10    0.34    0.62
  11  -1  11    1.88    0.88
 -11  10  11    1.33    0.69
 -11   0  10    0.14    0.56
   0  11  10    0.29    0.52
   0 -11 -10    1.14    0.86
  11   0 -10    0.83    0.59
   0  11   9    0.92    0.59
  11   0  -9   -0.27    0.52
   0 -11  -9   -0.30    0.70
  11   0  -8   -0.90    0.57
 -11   0   8    0.36    0.74
   0  11   8   -0.40    0.61
   0 -11  -8   -0.74    0.56
  11   0  -7   -0.33    0.42
 -11   0   7   -0.45    0.63
   0  11   7    0.38    0.45
   0 -11  -7   -0.50    0.49
 -11   0   6    0.90    0.61
   0  11   6    0.35    0.49
  11   0  -6   -0.32    0.54
   0 -11  -6   -0.11    0.57
 -11   0   5   -0.46    0.57
   0  11   5   -0.10    0.39
  11   0  -5   -0.33    0.53
   0 -11  -5   -0.09    0.45
 -11   0   4    0.08    0.43
   0 -11  -4    0.34    0.49
  11   0  -4   -1.00    0.60
   0  11   4   -0.55    0.42
  11   0  -3   -0.42    0.53
   0  11   3    0.07    0.32
   0 -11  -3   -0.14    0.42
  11   0  -2   -0.09    0.37
   0  11   2    0.02    0.26
   0 -11  -2    0.30    0.31
 -11   0   2   -0.38    0.47
  11   0  -1    0.05    0.43
   0 -11  -1    0.37    0.36
 -11   0   1    0.45    0.41
   0 -11   0    3.17    0.41
 -11   0   0    3.44    0.50
  11   0   0    2.24    0.47
   0 -11   1   -0.46    0.26
  11   0   1    0.37    0.46
 -11   0  -1    0.26    0.43
 -11   0  -2   -0.28    0.39
   0 -11   2    0.10    0.32
  11   0   2    0.13    0.39
  11   0   3    0.30    0.37
 -11   0  -3   -0.11    0.38
 -11   0  -4    0.53    0.39
  11   0   4   -0.01    0.47
 -11   0  -5   -0.31    0.36
  11   0   5   -0.08    0.43
 -11   0  -6   -0.34    0.42
  11   0   6    0.11    0.51
 -11   0  -7    0.34    0.48
  11   0   7   -0.35    0.48
 -11   0  -8   -0.39    0.50
  11   0   8    0.21    0.46
  11   0   9   -0.19    0.57
  11   0  10    0.86    0.82
  -6  -6   0  753.67    5.54
 -12   6   0  729.56    2.80
  -6  -6  -1  370.17    3.90
  12  -6   1  384.06    3.33
   6   6  -1  374.37    3.63
  -6  -6   1  377.22    3.89
  -6  -6  -2  197.15    2.89
   6 -12  -2  201.09    2.31
   6   6   2  190.94    2.77
  -6  -6   2  187.12    2.86
 -12   6   2  196.30    2.09
  12  -6   2  204.16    2.38
   6   6  -2  189.68    2.60
  12  -6   3    5.83    0.48
 -12   6   3    6.39    0.49
   6 -12  -3    6.07    0.50
   6   6  -3    5.63    0.57
  -6  -6   3    7.96    0.67
   6   6   3    7.41    0.70
  -6  -6  -3    7.04    0.69
   6 -12  -4   55.87    1.49
  -6  -6  -4   57.00    1.62
  12  -6   4   53.03    1.29
  -6  -6   4   58.88    1.73
 -12   6   4   54.31    1.40
  -6  -6  -5  421.56    4.53
  -6  -6   5  413.36    4.60
   6 -12  -5  423.14    4.43
   6   6  -5  417.08    4.18
  -6  -6  -6   50.81    1.70
  -6  -6   6   55.21    1.83
   6   6   6   53.28    1.89
   6   6  -6   51.24    1.57
   6 -12  -6   54.65    1.83
   6 -12  -7   44.40    1.84
  -6  -6   7   45.50    1.81
 -12   6   7   40.62    1.61
  -6  -6  -7   40.88    1.62
   6   6   7   40.37    1.81
  -6  12   7   40.03    1.39
   6   6  -7   40.29    1.43
 -12   6   8   76.73    2.35
  -6  -6   8   76.56    2.57
   6   6   8   70.77    2.51
  -6  -6  -8   61.99    2.14
  -6  12   8   73.88    2.10
   6   6  -8   65.60    1.82
   6 -12  -8   70.42    2.45
   6 -12  -9  148.48    3.69
  -6  -6  -9  154.60    3.49
  -6  12   9  157.23    3.26
   6   6   9  148.29    3.83
 -12   6   9  160.33    3.66
  -6  -6   9  162.23    4.00
   6 -12 -10    1.84    0.72
  -6  -6 -10    0.79    0.83
   6   6  10    0.05    0.60
  -6  12  10    0.96    0.59
  -6  -6  10   -0.09    0.69
 -12   6  10   -0.47    0.64
  -6  -6 -11    7.69    1.05
 -12   6  11    9.92    1.14
  -6  -6  11    8.91    1.28
  -5  -7 -11    1.24    0.81
  -5  12  11    0.03    0.57
 -12   5  11    0.99    0.78
  -7  -5  11    2.41    0.86
  -5  -7 -10   -0.71    0.77
   5 -12 -10   -0.49    0.70
 -12   5  10   -0.01    0.59
  -7  -5  10    0.24    0.63
   5   7  10   -1.66    0.89
  -5  12  10    0.46    0.61
   5 -12  -9   23.37    1.66
  -5  -7  -9   43.79    1.99
  -5  12   9   18.65    1.30
   5   7   9   36.06    1.91
  -7  -5   9   39.48    2.04
 -12   5   9   21.81    1.51
   7   5  -9   34.85    1.47
  -5  -7  -8   21.00    1.29
   5 -12  -8   11.25    1.20
  -7  -5   8   18.07    1.39
 -12   5   8   12.92    1.17
   5   7   8   16.72    1.36
   7   5  -8   16.79    1.06
  -5  12   8   10.45    0.94
   5   7   7    0.10    0.69
  -5  12   7    0.23    0.37
   5 -12  -7   -0.16    0.54
  -7  -5   7    0.88    0.60
 -12   5   7   -0.04    0.47
  -5  -7  -7   -0.85    0.62
   7   5  -7   -0.07    0.43
  -7  -5   6   12.49    0.98
 -12   5   6    7.35    0.82
   5 -12  -6    9.94    0.87
   5   7   6   11.66    0.98
  -5  -7  -6   12.43    0.98
  -5  12   6    6.62    0.60
   7   5  -6   14.19    0.93
   5 -12  -5   40.77    1.46
  -5  -7  -5   74.97    1.95
 -12   5   5   43.92    1.50
   5   7   5   60.27    1.91
  -7  -5   5   68.34    1.98
   7   5  -5   65.43    1.79
   5 -12  -4    2.50    0.50
  -5  -7  -4    2.58    0.58
   7   5  -4    2.77    0.49
 -12   5   4    3.06    0.52
  -7  -5   4    2.55    0.57
   5   7   4    3.36    0.58
 -12   5   3   -0.01    0.30
  -7  -5   3    0.21    0.43
  -5  -7  -3    1.44    0.49
   5   7   3    0.25    0.32
   5 -12  -3    0.09    0.25
   7   5  -3    0.39    0.41
   5   7   2   52.83    1.46
  -7  -5   2   58.98    1.67
  -5  -7  -2   58.41    1.59
  12  -7   2   36.11    1.05
   7   5  -2   56.61    1.54
   5 -12  -2   34.99    1.03
 -12   5   2   34.43    1.05
   5   7   1   31.86    1.14
  -7  -5   1   30.19    1.17
   7   5  -1   27.70    1.05
  12  -5   0    0.04    0.24
  -5  -7   0    0.76    0.35
   7   5   0   -0.15    0.31
   5   7   0    0.48    0.37
 -12   5   0    0.06    0.20
  -7  -5   0    0.58    0.35
  -7  -5  -1   30.40    1.21
  12  -5   1   16.53    0.81
   7   5   1   28.19    1.14
  -5  -7   1   26.08    1.06
   5   7  -1   21.95    0.87
 -12   7   2   17.70    0.60
  12  -5   2   20.89    0.90
  -5  -7   2   34.92    1.25
   5   7  -2   31.51    1.06
  -7  -5  -2   33.30    1.26
   7   5   2   32.09    1.20
 -12   7   3    3.04    0.35
   5   7  -3    5.35    0.56
  -5  -7   3    6.55    0.68
  12  -5   3    3.69    0.48
  -7  -5  -3    6.10    0.61
   7 -12  -3    4.05    0.48
   7   5   3    5.50    0.66
 -12   7   4    0.95    0.31
   7 -12  -4    1.20    0.38
   7   5   4    2.03    0.52
   5   7  -4    1.42    0.37
  12  -5   4    1.73    0.36
  -5  -7   4    1.93    0.54
  -7  -5  -4    1.34    0.40
 -12   7   5   22.29    1.02
  -5  -7   5   35.07    1.41
   7   5   5   32.80    1.37
   7 -12  -5   22.41    1.13
   5   7  -5   31.98    1.11
  12  -5   5   21.02    0.92
  -7  -5  -5   38.11    1.40
  -5  -7   6    6.43    0.75
 -12   7   6    5.75    0.67
   5   7  -6    7.70    0.61
  12  -5   6    5.26    0.55
   7   5   6    7.81    0.88
   7 -12  -6    5.14    0.71
  -7  -5  -6    8.84    0.88
  12  -5   7    1.71    0.43
   7   5   7    4.31    0.84
  -5  -7   7    4.35    0.75
 -12   7   7    3.45    0.63
   7 -12  -7    3.09    0.78
  -7  -5  -7    5.11    0.81
 -12   7   8    6.35    0.80
  -5  -7   8   10.04    1.12
   7   5   8    8.57    1.09
   7 -12  -8    7.12    0.95
  -7  -5  -8   11.75    1.11
  -7  12   8    6.34    0.76
  -7  -5  -9   14.29    1.20
   7 -12  -9    5.80    0.88
   7   5   9   12.46    1.32
  -7  12   9    6.82    0.86
 -12   7   9    7.70    0.95
  -5  -7   9   11.62    1.23
  -7  -5 -10    6.63    1.02
  -5  -7  10    5.63    1.04
   7   5  10    6.47    1.02
  -7  -5 -11    6.96    1.07
 -12   7  11    4.82    0.97
  -5  -7  11    5.35    1.14
  -4  12  11    2.42    0.71
  -8  -4  11    3.57    1.05
  -4  -8 -10    9.12    1.18
   4 -12 -10    6.85    1.01
  -8  -4  10    7.51    1.15
 -12   4  10    5.40    0.96
  -4  12  10    7.83    0.93
   4   8  10    7.25    0.97
   4   8   9  481.54    6.10
   8   4  -9  470.14    5.49
   4 -12  -9  501.74    6.87
  -4  -8  -9  505.98    6.34
  -4  12   9  507.17    5.67
  -8  -4   9  510.29    7.11
 -12   4   9  506.32    6.68
 -12   4   8  215.34    4.09
  -8  -4   8  221.00    4.31
   4   8   8  202.42    4.04
   8   4  -8  188.15    3.47
   4 -12  -8  208.80    4.08
  -4  12   8  203.27    3.47
  -4  -8  -8  198.37    3.71
 -12   4   7    5.05    0.73
  -8  -4   7    5.19    0.75
   4   8   7    5.94    0.84
   8   4  -7    6.07    0.71
   4 -12  -7    5.21    0.80
  -4  12   7    5.51    0.63
  -4  -8  -7    4.08    0.74
   8   4  -6  102.79    2.44
  -8  -4   6   99.04    2.51
  -4  12   6  102.79    2.04
  -4  -8  -6   96.20    2.34
   4 -12  -6  100.96    2.40
   4   8   6   99.27    2.66
 -12   4   5  914.30    6.77
  -8  -4   5  860.12    6.98
  -4  -8  -5  873.49    6.51
   4 -12  -5  918.25    6.55
   8   4  -5  921.87    6.86
   4   8   5  860.33    7.24
  -4  12   5  939.61    5.12
   4   8   4   61.19    1.84
   8   4  -4   64.67    1.81
 -12   4   4   63.38    1.70
  -8  -4   4   61.31    1.79
  -4  -8  -3    0.11    0.35
 -12   4   3    0.64    0.39
   4 -12  -3    0.65    0.28
  -8  -4   3   -0.08    0.40
   8   4  -3    0.72    0.42
   4 -12  -2  853.87    4.91
   8   4  -2  837.25    5.97
 -12   4   2  855.92    5.35
  -8  -4   2  831.77    6.17
  -4  -8  -2  821.67    5.81
   4   8   1  129.05    2.15
  -8  -4   1  132.42    2.43
  12  -4  -1  130.85    2.23
  -4  -8  -1  131.24    2.29
   8   4  -1  125.31    2.26
   4   8   0  168.61    2.35
  -8  -4   0  177.38    2.75
  -4  -8   0  172.71    2.60
  12  -4   0  174.69    2.54
 -12   4   0  176.70    2.11
   8   4   0  173.44    2.61
   8   4   1   36.45    1.36
  -4  -8   1   33.58    1.15
  12  -4   1   33.92    1.09
   4   8  -1   35.25    1.08
 -12   4  -1   34.91    0.89
  -8  -4  -1   32.32    1.23
  12  -4   2  452.17    3.96
   8   4   2  450.65    4.33
  -4  -8   2  456.80    4.24
  -8  -4  -2  458.09    4.49
  12  -4   3   48.15    1.33
  -8  -4  -3   44.85    1.43
   8   4   3   48.48    1.53
   4   8  -3   45.12    1.16
 -12   4  -3   48.34    0.99
 -12   8   3   49.28    0.94
   8 -12  -3   48.89    1.35
  -4  -8   3   43.27    1.36
  -4  -8   4  127.83    2.40
 -12   8   4  130.00    1.81
   8 -12  -4  125.73    2.42
  12  -4   4  126.62    2.16
   4   8  -4  127.04    1.90
  -8  -4  -4  120.85    2.28
  -4  -8   5  107.26    2.30
   8   4   5  106.23    2.39
 -12   8   5  112.05    1.91
   8 -12  -5  108.61    2.50
  12  -4   5  106.73    2.03
   4   8  -5  108.21    1.79
  -8  -4  -5  103.04    2.22
   8   4   6   48.13    1.79
  -8  -4  -6   46.14    1.65
 -12   8   6   51.48    1.52
  -4  -8   6   48.24    1.66
  12  -4   6   48.11    1.45
   8 -12  -6   47.74    1.82
   8 -12  -7  175.67    3.55
  -4  -8   7  193.50    3.62
 -12   8   7  179.59    3.06
  -8  -4  -7  185.33    3.28
  12  -4   7  184.70    2.92
   8   4   7  175.55    3.46
  -8  -4  -8   30.33    1.47
   8 -12  -8   34.40    1.66
   8   4   8   31.92    1.67
  12  -4   8   31.42    1.34
  -4  -8   8   37.02    1.79
 -12   8   8   32.02    1.49
 -12   8   9   24.91    1.45
  -4  -8   9   26.22    1.73
  -8  -4  -9   22.76    1.42
  12  -4   9   21.96    1.25
   8   4   9   25.21    1.67
 -12   8  10  121.29    3.27
  -4  -8  10  121.86    3.65
  -8  -4 -10  119.00    3.21
   8   4  10  123.41    3.65
 -12   8  11   78.64    2.81
  -4  -8  11   79.07    3.10
  -8  -4 -11   80.47    2.61
  -3  12  11    0.33    0.62
  -3  12  10   -0.53    0.60
  -9  -3  10   -1.43    0.89
 -12   3  10   -0.27    0.61
   3   9  10    0.24    0.60
   3 -12 -10   -0.46    0.87
  -3  -9 -10   -0.39    0.67
   9   3 -10   -0.04    0.53
  -3  12   9   16.48    1.25
   3 -12  -9   20.61    1.63
  -3  -9  -9   26.88    1.59
   3   9   9   28.18    1.60
 -12   3   9   17.86    1.43
  -9  -3   9   26.70    1.79
   9   3  -9   23.16    1.39
  -3  12   8   12.76    1.06
   9   3  -8   13.55    1.06
 -12   3   8   13.67    1.28
  -9  -3   8   17.68    1.34
   3   9   8   16.69    1.26
   3 -12  -8   12.37    1.14
  -3  -9  -8   16.69    1.20
   3   9   7    0.48    0.49
  -3  -9  -7    0.43    0.63
   9   3  -7   -0.75    0.58
 -12   3   7   -0.33    0.50
  -9  -3   7    1.01    0.52
   3 -12  -7    0.86    0.64
  -3  12   7    0.39    0.46
  -9  -3   6   10.84    0.95
   3   9   6    8.69    0.95
   3 -12  -6    4.54    0.76
  -3  -9  -6   11.11    0.89
  -3  12   6    3.88    0.57
 -12   3   6    7.03    0.83
   9   3  -6    8.23    0.89
   9   3  -5   40.19    1.59
   3   9   5   42.73    1.78
  -3  12   5   24.00    0.99
   3 -12  -5   25.69    1.20
 -12   3   5   28.07    1.37
  -9  -3   5   44.92    1.73
  -3  -9  -5   44.78    1.53
   3   9   4   10.71    0.86
  -9  -3   4   10.07    0.85
 -12   3   4    4.46    0.63
   9   3  -4   10.85    0.90
  -3  -9  -4   11.02    0.82
   3 -12  -4    5.63    0.58
   3   9   3    7.11    0.73
  -3  -9  -3    9.29    0.77
   3 -12  -3    5.53    0.55
   9   3  -3    9.60    0.79
 -12   3   3    5.89    0.62
  -9  -3   3    7.57    0.79
  -9  -3   2   19.17    1.02
  -3  -9  -2   20.63    0.97
   3   9   2   20.85    1.02
   9   3  -2   16.49    0.98
  12  -3  -2   10.17    0.75
   3 -12  -2   10.36    0.64
 -12   3   2   10.50    0.75
   3   9   1   25.50    1.04
  -3  -9  -1   23.97    1.04
   3 -12  -1   16.00    0.76
  -9  -3   1   27.23    1.19
 -12   3   1   16.51    0.84
   9   3  -1   22.62    1.05
  12  -3  -1   16.74    0.95
   9   3   0   21.62    1.02
   3   9   0   22.68    0.93
 -12   3   0   14.05    0.74
  -3  -9   0   23.46    0.98
  -9  -3   0   24.55    1.13
  12  -3   0   13.81    0.80
   9   3   1    6.82    0.71
  -9  -3  -1    8.09    0.74
 -12   3  -1    5.15    0.45
   3   9  -1    7.75    0.56
  -3  -9   1    7.67    0.65
  12  -3   1    4.98    0.61
 -12   3  -2    4.91    0.43
   9   3   2    9.08    0.73
  -3  -9   2   10.81    0.74
  12  -3   2    6.39    0.63
   3   9  -2   10.45    0.60
  -9  -3  -2   10.00    0.75
  -3  -9   3   15.76    0.85
  12  -3   3    9.68    0.70
 -12   3  -3   10.23    0.57
   9   3   3   14.89    0.89
   3   9  -3   17.20    0.70
  -9  -3  -3   15.67    0.92
   9 -12  -4   16.27    1.04
  12  -3   4   14.59    0.85
  -9  -3  -4   21.04    1.07
   9   3   4   25.00    1.20
  -3  -9   4   22.82    1.07
 -12   3  -4   14.09    0.66
  12  -3   5    0.01    0.42
 -12   9   5    0.10    0.27
  -3  -9   5    0.63    0.47
   9   3   5    0.78    0.57
  -9  -3  -5    0.71    0.52
 -12   3  -5    0.00    0.26
   9 -12  -5    0.16    0.43
 -12   9   6    4.41    0.54
  -9  -3  -6    8.37    0.77
  -3  -9   6    6.82    0.78
   9 -12  -6    4.21    0.74
   9   3   6    6.90    0.81
  12  -3   6    3.97    0.58
  -9  -3  -7   29.08    1.40
 -12   9   7   13.99    0.93
  -3  -9   7   25.09    1.42
   9   3   7   22.90    1.36
  12  -3   7   14.06    0.97
   9 -12  -7   16.32    1.23
  12  -3   8    1.62    0.58
 -12   9   8    1.89    0.54
  -3  -9   8    2.06    0.65
   9   3   8    2.53    0.73
  -9  -3  -8    1.98    0.65
   9   3   9   -0.21    0.78
  -9  -3  -9   -0.43    0.58
  12  -3   9    0.36    0.50
 -12   9   9   -0.58    0.57
  12  -3  10    9.97    1.09
   9   3  10   15.20    1.52
  -9  -3 -10   15.03    1.23
 -12   9  10   10.83    1.15
  12  -3  11    3.43    0.91
 -12   9  11    7.55    1.01
  -2  12  11    2.09    0.71
  10   2 -11    1.97    0.62
  10   2 -10   -0.62    0.65
 -10  -2  10   -0.01    0.73
 -12   2  10    0.66    0.68
   2 -12 -10    1.58    0.84
  -2 -10 -10    1.63    0.84
   2  10  10    1.71    0.79
  -2  12  10    1.01    0.62
  10   2  -9   71.76    2.45
   2  10   9   70.74    2.30
 -12   2   9   77.88    2.80
 -10  -2   9   67.31    2.68
  -2  12   9   76.11    2.27
   2 -12  -9   81.47    2.77
  -2 -10  -9   73.24    2.58
   2 -12  -8   65.48    2.37
  -2 -10  -8   61.06    2.20
   2  10   8   59.20    2.10
  -2  12   8   62.12    1.98
 -12   2   8   65.26    2.37
 -10  -2   8   67.22    2.48
  -2 -10  -7    1.81    0.62
  -2  12   7    0.91    0.54
   2  10   7    3.43    0.76
 -12   2   7    0.95    0.60
 -10  -2   7    1.71    0.64
   2 -12  -7    2.72    0.72
  10   2  -7    2.15    0.68
   2  10   6   43.09    1.70
  10   2  -6   45.72    1.88
  -2  12   6   48.14    1.59
 -10  -2   6   45.45    1.82
 -12   2   6   51.77    1.88
   2 -12  -6   48.66    1.76
  -2 -10  -6   48.91    1.74
   2 -12  -5   63.60    1.83
   2  10   5   66.58    2.10
  -2 -10  -5   56.78    1.73
  -2  12   5   65.55    1.68
 -12   2   5   68.07    2.02
 -10  -2   5   60.04    1.95
  10   2  -5   58.14    1.92
   2  10   4   63.19    1.99
  -2 -10  -4   58.15    1.65
   2 -12  -4   60.56    1.63
  -2  12   4   64.60    1.38
 -10  -2   4   59.19    1.86
 -12   2   4   64.13    1.84
  10   2  -4   60.42    1.91
  12  -2  -4   67.29    2.06
  10   2  -3   93.83    2.29
  12  -2  -3   91.69    2.23
   2  10   3   93.98    2.38
 -10  -2   3   91.88    2.23
 -12   2   3   95.43    2.14
   2 -12  -3   91.14    1.84
 -10  -2   2   13.42    0.88
 -12   2   2   12.14    0.83
  -2 -10  -2   17.23    0.93
   2 -12  -2   12.32    0.73
  10   2  -2   14.10    0.91
  12  -2  -2   13.12    0.88
   2  10   2   16.66    0.98
   2  10   1  229.05    3.22
 -12   2   1  220.77    2.89
 -10  -2   1  218.33    3.23
   2 -12  -1  231.85    2.80
  -2 -10  -1  206.10    2.83
  12  -2  -1  216.03    3.11
  10   2  -1  217.12    3.19
  12  -2   0   86.64    1.95
   2  10   0   95.50    1.96
 -12   2   0   85.01    1.77
  -2 -10   0   79.50    1.72
 -10  -2   0   84.71    2.03
   2 -12   0   90.11    1.64
  10   2   0   81.42    1.97
  12  -2   1   53.84    1.50
 -10  -2  -1   51.47    1.58
 -12   2  -1   51.33    1.33
  -2 -10   1   47.85    1.36
   2  10  -1   52.02    1.32
 -12   2  -2  113.31    1.92
  -2 -10   2  127.13    2.22
  12  -2   2  114.41    2.25
 -10  -2  -2  123.04    2.34
  10   2   2  122.17    2.46
  -2 -10   3  336.67    3.66
 -12   2  -3  332.59    3.16
  10   2   3  328.27    3.99
  12  -2   3  327.56    3.73
 -10  -2  -4  136.12    2.50
 -12   2  -4  143.69    2.12
  10   2   4  137.20    2.63
  10 -12  -4  135.67    2.87
  -2 -10   4  134.14    2.39
 -12   2  -5  146.50    2.20
 -10  -2  -5  149.38    2.65
  10 -12  -5  154.62    3.10
  10   2   5  159.04    2.98
  12  -2   5  145.41    2.61
  -2 -10   5  155.33    2.71
 -12   2  -6   11.28    0.71
  -2 -10   6   12.09    0.91
  12  -2   6   11.18    0.86
  10   2   6   10.16    0.92
 -10  -2  -6    9.35    0.79
  12  -2   7  224.37    3.47
  10   2   7  223.13    3.81
 -10  -2  -7  220.10    3.48
  10   2   8    0.89    0.72
  12  -2   8    0.30    0.43
 -10  -2  -8    0.43    0.51
 -12  10   8    0.81    0.49
  10   2   9   89.12    2.79
  12  -2   9   86.28    2.51
 -10  -2  -9   91.57    2.56
 -12  10   9   96.81    2.57
  12  -2  10  127.25    3.27
  10   2  10  121.08    3.50
  12  -2  11   44.39    2.17
  11   1 -10    1.94    0.73
  12  -1 -10    1.59    0.74
  -1  12  10    1.55    0.72
   1  11  10    1.77    0.68
   1 -12 -10    3.12    0.95
  -1 -11 -10    2.33    0.93
 -12   1  10    1.77    0.81
 -11  -1  10    2.60    0.79
  -1 -11  -9    3.36    0.80
  -1  12   9    2.31    0.66
   1 -12  -9    1.81    0.82
 -12   1   9    0.61    0.71
 -11  -1   9    2.61    0.76
   1  11   9    2.88    0.69
  12  -1  -9    1.67    0.72
  11   1  -9    2.99    0.81
 -11  -1   8    7.37    1.07
 -12   1   8    5.93    1.05
  -1  12   8    3.13    0.70
   1  11   8    5.79    0.82
   1 -12  -8    4.94    0.84
  -1 -11  -8    7.26    0.96
  12  -1  -8    4.58    0.85
  11   1  -8    7.87    0.93
  -1  12   7    5.22    0.72
 -11  -1   7    7.18    0.98
  -1 -11  -7    6.64    0.83
  11   1  -7    8.46    1.02
  12  -1  -7    3.67    0.85
 -12   1   7    6.44    0.97
   1  11   7    7.73    0.88
   1 -12  -7    3.25    0.76
   1  11   6    5.49    0.74
 -11  -1   6    4.07    0.81
 -12   1   6    5.24    0.80
  11   1  -6    4.92    0.81
  12  -1  -6    4.30    0.79
  -1  12   6    3.86    0.65
  -1 -11  -6    6.50    0.82
   1 -12  -6    3.12    0.62
   1  11   5    1.34    0.56
  -1  12   5    0.86    0.44
  12  -1  -5    0.54    0.57
  11   1  -5    1.46    0.61
  -1 -11  -5    1.29    0.46
   1 -12  -5    1.60    0.59
 -12   1   5    0.99    0.59
 -11  -1   5    0.82    0.57
   1 -12  -4   20.56    1.10
  -1 -11  -4   31.38    1.29
   1  11   4   33.26    1.42
  -1  12   4   15.47    0.87
 -12   1   4   22.44    1.22
 -11  -1   4   31.77    1.42
  11   1  -4   30.34    1.41
  12  -1  -4   17.73    1.18
   1  11   3   19.92    1.06
 -12   1   3   11.51    0.86
 -11  -1   3   16.21    1.03
   1 -12  -3   11.87    0.82
  -1 -11  -3   18.63    0.96
  12  -1  -3   14.98    1.09
  11   1  -3   19.94    1.15
   1 -12  -2    0.23    0.36
  -1 -11  -2    0.65    0.35
   1  11   2    0.39    0.35
  12  -1  -2    0.32    0.42
  11   1  -2    0.55    0.52
 -11  -1   2    0.29    0.48
 -12   1   2    0.24    0.50
  11   1  -1    8.92    0.80
  12  -1  -1    6.98    0.77
   1  11   1    9.98    0.66
  -1 -11  -1    9.15    0.72
   1 -12  -1    5.98    0.58
 -12   1   1    5.16    0.58
 -11  -1   1    8.46    0.77
 -12   1   0   37.15    1.29
   1 -12   0   38.64    1.23
 -11  -1   0   62.76    1.75
  -1 -11   0   60.61    1.54
  11   1   0   61.30    1.83
  12  -1   0   39.03    1.45
 -12   1  -1    4.15    0.57
 -11  -1  -1    5.75    0.69
  11   1   1    5.03    0.64
  12  -1   1    4.71    0.59
  -1 -11   1    5.93    0.57
  11   1   2    0.53    0.48
  12  -1   2    1.16    0.44
 -11  -1  -2    1.85    0.42
  -1 -11   2    0.41    0.36
 -12   1  -2    0.58    0.38
  12  -1   3   27.43    1.23
  11   1   3   41.78    1.55
 -11  -1  -3   43.36    1.45
 -12   1  -3   22.07    0.97
  -1 -11   3   39.89    1.31
  12  -1   4   20.87    1.11
  11   1   4   24.65    1.25
 -12   1  -5    0.66    0.37
 -11  -1  -5    0.03    0.43
  11   1   5    1.02    0.60
  12  -1   5   -0.07    0.40
  12  -1   6    1.74    0.61
 -11  -1  -6    2.54    0.59
  11   1   6    2.99    0.70
 -12   1  -6    1.03    0.45
  11   1   7   27.28    1.48
 -11  -1  -7   27.29    1.34
  12  -1   8    0.28    0.47
 -11  -1  -8    0.57    0.54
  12  -1   9    0.07    0.49
  11   1   9    0.20    0.64
  12  -1  10    4.81    0.90
  11   1  10   10.89    1.29
   0  12  10   68.06    2.27
   0 -12 -10   69.55    2.81
  12   0 -10   69.18    2.59
 -12   0   9    0.68    0.84
   0  12   9    0.97    0.63
  12   0  -9    0.25    0.65
   0 -12  -9    0.73    0.68
   0  12   8   17.13    1.16
  12   0  -8   15.63    1.30
   0 -12  -8   17.11    1.33
 -12   0   7  257.29    4.58
   0  12   7  254.91    3.89
 -12   0   6   32.44    1.67
  12   0  -6   34.68    1.79
   0  12   6   33.81    1.45
 -12   0   5    4.06    0.67
  12   0  -5    4.29    0.74
   0  12   5    3.84    0.62
   0 -12  -5    3.29    0.68
 -12   0   4  468.42    5.29
   0 -12  -4  459.94    4.81
   0  12   4  476.76    4.72
 -12   0   3  266.89    3.78
   0 -12  -3  272.96    3.62
   0  12   3  262.73    3.16
 -12   0   2    3.78    0.59
   0 -12  -2    3.21    0.46
 -12   0   1    5.75    0.64
  12   0  -1    6.40    0.72
   0 -12  -1    6.52    0.63
   0 -12   0 1517.18    7.56
  12   0   0 1512.44    8.59
 -12   0   0 1532.18    8.37
 -12   0  -1    1.35    0.53
  12   0   1    0.22    0.44
 -12   0  -2    2.96    0.52
  12   0   2    3.08    0.51
 -12   0  -3  305.85    3.45
  12   0   3  328.47    4.16
 -12   0  -4  458.24    4.36
  12   0   4  482.33    5.07
 -12   0  -5   13.57    0.83
  12   0   5   13.08    0.96
 -12   0  -6   27.55    1.18
  12   0   6   27.32    1.39
  12   0   7  281.39    4.26
 -12   0  -7  271.35    3.68
  12   0   8   22.21    1.37
  12   0   9    0.42    0.55
  12   0  10   59.03    2.43
   6   7  10    0.13    0.81
  -7  -6  10   -1.01    0.75
   6 -13 -10    0.81    0.74
  -6  -7 -10    0.88    0.72
 -13   6  10    0.60    0.61
   6   7   9    1.51    0.83
  -7  -6   9    0.46    0.60
   6 -13  -9    0.01    0.64
  -6  -7  -9    0.53    0.81
 -13   6   9    0.75    0.64
   6 -13  -8    1.52    0.70
  -6  -7  -8    0.86    0.62
   6   7   8    0.56    0.64
  -7  -6   8    0.88    0.70
 -13   6   8    0.72    0.61
 -13   6   7    1.30    0.51
  -7  -6   7    2.79    0.73
   6 -13  -7    0.67    0.65
   7   6  -7    1.39    0.47
  -6  -7  -7    1.94    0.74
   6   7   7    0.18    0.68
  -7  -6   6    1.45    0.64
 -13   6   6    0.75    0.46
   6 -13  -6   -0.01    0.49
   7   6  -6    0.72    0.39
  -6  -7  -6    0.86    0.57
   6   7   6    0.80    0.53
  -6  -7  -5    0.05    0.53
   6 -13  -5    0.29    0.37
   7   6  -5    0.50    0.42
 -13   6   5   -0.23    0.36
  -7  -6   5    0.37    0.50
   6   7   5    0.02    0.50
  -6  -7  -4    6.50    0.72
   7   6  -4    6.92    0.65
  -7  -6   4    6.75    0.75
 -13   6   4    6.95    0.63
   6   7   4    6.47    0.77
   6 -13  -4    5.93    0.60
  -6  -7  -3    2.32    0.57
  -7  -6   3    1.67    0.47
   7   6  -3    2.10    0.41
   6   7   3    3.05    0.52
 -13   6   3    2.37    0.43
   6   7   2   -0.41    0.41
  -7  -6   2   -0.33    0.50
 -13   6   2    0.69    0.28
  -6  -7  -2    0.00    0.39
   7   6  -2    0.60    0.41
  13  -7   2    0.55    0.32
  13  -7   1    1.28    0.34
   6   7   1    0.49    0.40
   7   6  -1    0.45    0.37
  -6  -7  -1    0.35    0.35
 -13   6   1    0.49    0.23
  -7  -6   1   -0.10    0.39
  -6  -7   0   14.04    0.87
  -7  -6   0   14.84    0.95
   7   6   0   16.73    0.91
  13  -6   0   15.37    0.82
 -13   6   0   13.08    0.46
   6   7   0   13.19    0.78
  -6  -7   1    1.04    0.48
  13  -6   1    0.48    0.34
  -7  -6  -1    0.50    0.42
   7   6   1    0.62    0.33
   6   7  -1    0.55    0.34
  -6  -7   2    0.01    0.42
   6   7  -2   -0.15    0.30
   7   6   2    0.51    0.35
 -13   7   2   -0.08    0.21
  -7  -6  -2   -0.11    0.34
  13  -6   2   -0.18    0.34
   7   6   3    4.13    0.57
  -6  -7   3    4.48    0.67
   6   7  -3    3.40    0.52
  -7  -6  -3    3.68    0.56
  13  -6   3    5.15    0.51
   7 -13  -4    7.52    0.69
   6   7  -4    5.65    0.60
  13  -6   4    5.24    0.54
  -7  -6  -4    5.16    0.72
  -6  -7   4    5.55    0.68
   7   6   4    6.95    0.72
  -7  -6  -5    0.35    0.42
  -6  -7   5   -0.01    0.48
 -13   7   5    1.02    0.38
   7   6   5    0.92    0.50
   7 -13  -5    0.51    0.43
  -7  -6  -6   -0.06    0.46
 -13   7   6   -0.05    0.42
  -6  -7   6   -0.56    0.57
   7 -13  -6    0.68    0.50
   7   6   6   -0.25    0.57
   6   7  -6    0.26    0.35
   7 -13  -7    6.23    0.93
  -6  -7   7    4.33    0.82
   7   6   7    6.60    1.02
  -7  -6  -7    3.65    0.67
 -13   7   7    7.01    0.79
  -6  -7   8   -0.56    0.65
 -13   7   8    0.25    0.53
   7   6   8    0.37    0.67
   7 -13  -8    0.26    0.58
  -7  -6  -8    0.82    0.62
  -6  -7   9   -0.08    0.53
 -13   7   9   -0.63    0.60
   7   6   9   -1.32    0.85
  -7  -6  -9    0.04    0.73
   7 -13  -9    0.45    0.61
  -6  -7  10    2.27    0.82
 -13   7  10    1.39    0.65
   7   6  10    2.01    0.97
  -7  -6 -10    2.27    0.82
 -13   5  10    0.18    0.68
   5 -13 -10    1.12    0.86
  -5  -8 -10   -0.26    0.78
  -8  -5  10   -0.24    0.75
   5   8  10    1.35    0.73
   5   8   9    4.89    0.88
 -13   5   9    6.44    0.97
  -8  -5   9    4.44    1.01
   5 -13  -9    5.90    1.05
  -5  -8  -9    5.74    0.90
   5   8   8    3.12    0.82
   5 -13  -8    2.83    0.77
  -5  -8  -8    2.53    0.76
   8   5  -8    2.64    0.61
 -13   5   8    2.26    0.75
  -8  -5   8   -0.14    0.52
 -13   5   7    0.79    0.59
  -8  -5   7    1.14    0.56
  -5  -8  -7   -0.68    0.60
   5 -13  -7    0.43    0.58
   8   5  -7    0.25    0.44
   5   8   7   -0.36    0.68
   8   5  -6    0.11    0.42
 -13   5   6    1.07    0.50
  -8  -5   6    0.44    0.46
  -5  -8  -6    0.09    0.56
   5   8   6    1.95    0.71
   5 -13  -6    1.25    0.54
 -13   5   5    9.42    0.82
  -8  -5   5    7.22    0.88
   5   8   5    4.59    0.75
   5 -13  -5   11.40    0.91
   8   5  -5    7.31    0.79
  -5  -8  -5    7.12    0.83
  -8  -5   4    0.66    0.42
   8   5  -4   -0.05    0.41
   5   8   4    0.98    0.43
   5 -13  -4    0.88    0.34
  -5  -8  -4    0.51    0.46
 -13   5   4    1.23    0.47
   8   5  -3    0.84    0.40
   5   8   3    0.20    0.45
  -5  -8  -3    0.51    0.45
  -8  -5   3    0.68    0.51
 -13   5   3    0.99    0.37
   5 -13  -3   -0.03    0.32
   8   5  -2    2.64    0.55
   5   8   2    1.65    0.49
  -8  -5   2    1.55    0.55
  -5  -8  -2    1.90    0.46
   8   5  -1    1.63    0.46
 -13   5   1    2.62    0.36
  -5  -8  -1    1.46    0.42
  13  -5  -1    1.84    0.45
   5   8   1    1.43    0.39
  -8  -5   1    1.92    0.48
   5   8   0    3.19    0.44
  -5  -8   0    3.24    0.52
  -8  -5   0    5.45    0.68
 -13   5   0    4.60    0.39
   8   5   0    5.42    0.66
  13  -5   0    4.68    0.52
 -13   5  -1    0.12    0.21
  -8  -5  -1    0.24    0.37
  13  -5   1    0.27    0.31
  -5  -8   1   -0.04    0.42
   8   5   1    0.51    0.37
   5   8  -1    0.31    0.27
  -8  -5  -2    1.25    0.51
   5   8  -2    0.61    0.33
   8   5   2    0.93    0.44
  13  -5   2    2.03    0.42
  -5  -8   2    0.67    0.45
  13  -5   3    2.19    0.46
  -5  -8   3    1.39    0.43
   8   5   3    0.95    0.52
   5   8  -3    1.15    0.33
  -8  -5  -4    3.03    0.57
   8 -13  -4    2.96    0.54
  -5  -8   4    2.88    0.59
   8   5   4    2.85    0.63
 -13   8   4    3.09    0.39
  13  -5   4    4.81    0.55
   5   8  -4    3.55    0.47
   8 -13  -5    0.26    0.42
   8   5   5    0.83    0.53
  -5  -8   5    0.84    0.54
  -8  -5  -5    0.48    0.52
   5   8  -5   -0.59    0.35
  13  -5   5    0.70    0.36
 -13   8   5    0.73    0.37
  13  -5   6    0.56    0.39
 -13   8   6    1.17    0.45
  -5  -8   6   -0.08    0.48
   8   5   6    0.38    0.48
   8 -13  -6   -0.34    0.59
  -8  -5  -6   -0.19    0.44
 -13   8   7    3.17    0.60
  -5  -8   7    2.99    0.68
  -8  -5  -7    3.49    0.66
   8 -13  -7    2.53    0.71
   8   5   7    3.70    0.71
  -5  -8   8    0.47    0.65
 -13   8   8   -0.38    0.55
  -8  -5  -8    0.47    0.58
   8 -13  -8   -0.60    0.60
  -5  -8   9    0.01    0.57
   8   5   9    0.56    0.78
 -13   8   9   -0.30    0.64
  -8  -5  -9    0.99    0.76
  -5  -8  10    0.96    0.78
   8   5  10    0.73    0.94
 -13   8  10    2.75    0.75
  -8  -5 -10    0.78    0.79
   4   9  10    0.27    0.57
  -4  -9 -10    0.41    0.65
   4 -13 -10   -0.82    0.86
 -13   4  10    1.58    0.83
  -9  -4  10    0.48    0.71
   4   9   9    1.32    0.65
   4 -13  -9    1.79    0.81
  -4  -9  -9    2.32    0.72
   9   4  -9    1.06    0.55
 -13   4   9    1.92    0.78
  -9  -4   9    0.84    0.68
   4   9   8    0.77    0.63
   4 -13  -8   -0.53    0.72
  -4  -9  -8    0.74    0.65
 -13   4   8    1.03    0.73
  -9  -4   8   -0.45    0.70
   9   4  -8   -0.30    0.55
   9   4  -7    0.71    0.54
   4 -13  -7    1.35    0.66
  -4  -9  -7   -0.71    0.65
  -9  -4   7    0.31    0.59
 -13   4   7    0.33    0.50
   4   9   7    0.33    0.65
   9   4  -6    0.71    0.54
   4   9   6   -0.53    0.67
 -13   4   6    1.07    0.61
  -9  -4   6    0.16    0.60
  -4  -9  -6    0.38    0.47
   4 -13  -6    1.23    0.56
   4 -13  -5    0.97    0.52
  -4  -9  -5    1.38    0.48
  -9  -4   5    1.48    0.58
   9   4  -5    2.89    0.64
   4   9   5    0.77    0.55
 -13   4   5    2.66    0.62
  -9  -4   4   -0.41    0.53
  -4  -9  -4   -0.29    0.41
 -13   4   4    1.12    0.47
   4 -13  -4   -0.11    0.31
   4   9   4    0.14    0.43
   9   4  -4   -0.19    0.47
  -4  -9  -3   -0.26    0.41
   4   9   3    0.00    0.36
   4 -13  -3    0.15    0.37
 -13   4   3    0.19    0.35
  -9  -4   3    0.30    0.44
   9   4  -3    0.65    0.51
  -4  -9  -2    1.24    0.52
  13  -4  -2    1.97    0.45
   4   9   2    1.36    0.48
  -9  -4   2    1.05    0.49
 -13   4   2    1.68    0.43
   9   4  -2    1.71    0.49
  13  -4  -1   -0.22    0.44
   4   9   1   -0.23    0.36
  -9  -4   1   -0.37    0.52
 -13   4   1    0.10    0.33
  -4  -9  -1    0.05    0.43
   9   4  -1    0.23    0.42
   9   4   0    0.75    0.37
   4   9   0    0.62    0.32
  13  -4   0    0.49    0.37
  -9  -4   0   -0.13    0.48
  -4  -9   0    0.46    0.44
 -13   4   0   -0.10    0.27
  -9  -4  -1   -0.27    0.38
   4   9  -1   -0.06    0.28
  13  -4   1   -0.14    0.29
  -4  -9   1    0.05    0.38
   9   4   1    0.46    0.39
 -13   4  -1    0.54    0.28
 -13   4  -2    0.59    0.24
   4   9  -2    0.77    0.29
  -4  -9   2    0.92    0.49
  13  -4   2    0.54    0.32
   9   4   2    1.02    0.40
 -13   4  -3    0.23    0.23
   9   4   3    0.18    0.48
  -4  -9   3   -0.31    0.35
  -9  -4  -3   -0.05    0.49
   4   9  -3    0.22    0.27
  13  -4   3    0.25    0.40
   9   4   4   -0.25    0.47
  -9  -4  -4   -0.40    0.47
  -4  -9   4    0.11    0.34
  13  -4   4    0.17    0.33
   9 -13  -5    0.67    0.49
  -4  -9   5    0.78    0.49
  -9  -4  -5   -0.26    0.47
   9   4   5    1.23    0.53
  13  -4   5    0.46    0.39
   9 -13  -6   -0.23    0.56
 -13   9   6   -0.21    0.35
  -4  -9   6    0.42    0.49
  -9  -4  -6    0.30    0.50
   9   4   6   -0.17    0.60
  13  -4   6   -0.56    0.48
  -4  -9   7    0.11    0.51
 -13   9   7    0.34    0.42
   9 -13  -7    0.20    0.56
  -9  -4  -7   -0.97    0.67
   9   4   7    0.03    0.60
  13  -4   7   -0.25    0.42
  13  -4   8    0.46    0.45
  -9  -4  -8    1.10    0.70
   9   4   8   -0.65    0.64
  -4  -9   8    0.90    0.53
 -13   9   8   -0.18    0.54
  -9  -4  -9    1.57    0.70
   9   4   9    0.23    0.62
  -4  -9   9    0.26    0.69
 -13   9   9    0.62    0.55
 -13   9  10    0.26    0.59
   9   4  10   -0.20    0.75
  -9  -4 -10    0.57    0.68
 -13   3  10   -0.30    0.77
 -10  -3  10    1.06    0.72
   3 -13 -10    1.54    0.91
  -3 -10 -10    1.47    0.76
   3  10  10   -0.25    0.67
  10   3 -10   -0.57    0.60
 -10  -3   9    1.46    0.68
 -13   3   9   -1.21    0.85
  -3 -10  -9    0.40    0.64
   3 -13  -9   -0.63    0.75
   3  10   9   -0.15    0.69
  10   3  -9    0.20    0.58
 -10  -3   8   -0.57    0.75
 -13   3   8    1.83    0.81
   3 -13  -8   -0.16    0.55
  -3 -10  -8   -0.08    0.53
   3  10   8    0.47    0.53
  10   3  -8   -0.18    0.48
  10   3  -7    0.54    0.60
  -3 -10  -7    0.28    0.50
 -13   3   7   -0.09    0.58
   3  10   7    0.87    0.68
   3 -13  -7   -0.67    0.69
  10   3  -6   -1.00    0.63
 -13   3   6    0.12    0.46
 -10  -3   6   -0.15    0.64
   3  10   6    0.26    0.50
   3 -13  -6   -0.15    0.55
  -3 -10  -6    1.12    0.62
  -3 -10  -5    2.12    0.62
   3  10   5    0.92    0.60
  10   3  -5    2.53    0.58
   3 -13  -5    3.81    0.67
 -10  -3   5    1.41    0.55
 -13   3   5    4.54    0.70
  10   3  -4    0.24    0.47
 -10  -3   4    0.85    0.62
   3  10   4    0.48    0.57
   3 -13  -4    1.04    0.51
 -13   3   4    1.24    0.55
  -3 -10  -4    0.18    0.48
   3 -13  -3   -0.17    0.30
  -3 -10  -3    0.32    0.36
 -10  -3   3    0.01    0.51
 -13   3   3   -0.76    0.48
   3  10   3   -0.23    0.48
  13  -3  -3    0.48    0.48
  10   3  -3   -0.19    0.38
 -10  -3   2    3.18    0.66
 -13   3   2    3.34    0.55
  13  -3  -2    4.46    0.59
  10   3  -2    2.68    0.64
   3  10   2    3.49    0.61
  -3 -10  -2    3.10    0.59
  13  -3  -1   -0.13    0.40
 -10  -3   1   -0.13    0.38
   3  10   1   -0.42    0.37
 -13   3   1    0.27    0.34
  -3 -10  -1   -0.50    0.45
  10   3  -1    0.12    0.47
   3  10   0    2.45    0.46
 -13   3   0    4.52    0.52
  13  -3   0    4.04    0.61
  10   3   0    2.56    0.55
 -10  -3   0    3.20    0.57
  -3 -10   0    3.33    0.55
  10   3   1    1.54    0.50
  13  -3   1    1.71    0.47
   3  10  -1    0.79    0.33
 -13   3  -1    2.00    0.41
  -3 -10   1    1.33    0.49
 -10  -3  -1    0.43    0.56
  -3 -10   2    8.28    0.69
 -10  -3  -2   10.45    0.87
  10   3   2    9.19    0.86
 -13   3  -3    5.76    0.49
  -3 -10   3    4.52    0.61
  13  -3   3    5.58    0.68
  10   3   3    2.87    0.54
 -10  -3  -3    3.86    0.56
 -10  -3  -4    0.54    0.47
 -13   3  -4    1.38    0.35
  -3 -10   4    0.52    0.42
  10   3   4    0.93    0.59
  13  -3   4    0.08    0.46
 -10  -3  -5    8.27    0.86
  -3 -10   5    8.20    0.81
  10   3   5   10.24    0.88
  10 -13  -5    9.49    0.92
  13  -3   6    0.74    0.43
  -3 -10   6    0.45    0.47
 -10  -3  -6    0.08    0.47
  10 -13  -6    1.20    0.51
  10   3   6    1.51    0.71
  13  -3   7    4.82    0.69
 -10  -3  -7    1.98    0.60
  10   3   7    3.18    0.73
  -3 -10   7    3.80    0.65
  10   3   8    1.73    0.68
  13  -3   8    1.79    0.66
 -10  -3  -8    0.45    0.62
  10   3   9    7.07    1.10
 -10  -3  -9    5.44    0.93
 -10  -3 -10    1.22    0.67
  10   3  10    2.68    1.03
  13  -3  10    1.21    0.62
   2  11  10   -0.18    0.64
  11   2 -10    0.79    0.63
  13  -2  -9    1.17    0.73
  11   2  -9    0.45    0.54
 -11  -2   9    0.30    0.66
 -13   2   9   -0.99    0.73
   2  11   9   -0.75    0.68
  -2 -11  -9   -0.91    0.79
   2 -13  -9   -0.30    0.63
  13  -2  -8    1.04    0.69
   2 -13  -8   -1.31    0.78
  -2 -11  -8   -0.08    0.64
  11   2  -8   -0.31    0.59
   2  11   8    0.77    0.61
 -11  -2   8    1.15    0.77
 -13   2   8    0.78    0.75
   2 -13  -7    2.00    0.63
   2  11   7    0.78    0.56
  13  -2  -7    0.46    0.68
 -13   2   7    1.53    0.61
 -11  -2   7    1.54    0.67
  -2 -11  -7    2.11    0.74
  11   2  -7    1.61    0.61
   2  11   6    1.30    0.57
 -11  -2   6    0.52    0.64
 -13   2   6    0.73    0.54
  13  -2  -6   -0.06    0.51
   2 -13  -6    0.36    0.45
  -2 -11  -6    0.29    0.56
  11   2  -6   -0.43    0.57
  -2 -11  -5    0.38    0.52
   2 -13  -5    0.58    0.54
 -11  -2   5    1.16    0.65
  11   2  -5    1.37    0.59
 -13   2   5    0.42    0.44
   2  11   5    0.15    0.54
  13  -2  -5    1.85    0.70
  13  -2  -4    2.72    0.73
 -11  -2   4    3.11    0.73
 -13   2   4    3.07    0.61
  -2 -11  -4    2.53    0.61
   2 -13  -4    2.84    0.56
  11   2  -4    1.24    0.63
   2  11   4    2.04    0.54
   2 -13  -3    1.14    0.44
  -2 -11  -3    1.64    0.51
 -11  -2   3    1.09    0.54
 -13   2   3    2.60    0.61
  11   2  -3    1.91    0.56
  13  -2  -3    2.52    0.63
   2  11   3    1.85    0.55
  -2 -11  -2   -0.04    0.44
   2 -13  -2    1.13    0.39
   2  11   2    1.12    0.46
  13  -2  -2    0.39    0.46
 -13   2   2    1.53    0.48
 -11  -2   2    0.72    0.56
  11   2  -2    1.12    0.57
  13  -2  -1    1.42    0.43
  -2 -11  -1    0.65    0.44
 -13   2   1    1.17    0.50
   2 -13  -1    0.99    0.39
 -11  -2   1    1.28    0.48
  11   2  -1    1.11    0.57
   2  11   1    0.50    0.40
  11   2   0    2.77    0.54
  13  -2   0    3.74    0.58
 -13   2   0    4.30    0.56
 -11  -2   0    2.40    0.53
  -2 -11   0    3.71    0.58
  -2 -11   1    2.56    0.53
  11   2   1    2.22    0.50
 -11  -2  -1    1.57    0.60
 -13   2  -1    1.54    0.43
  13  -2   1    2.37    0.53
 -11  -2  -2    1.23    0.47
  -2 -11   2    0.76    0.38
  11   2   2    2.39    0.64
 -13   2  -2    2.38    0.43
  13  -2   2    2.04    0.52
  11   2   3    0.33    0.46
  -2 -11   3    1.30    0.40
  13  -2   3    0.78    0.50
 -13   2  -3    0.94    0.35
 -11  -2  -3    0.61    0.43
 -13   2  -4    1.23    0.39
  -2 -11   4    2.09    0.46
 -11  -2  -4    3.26    0.61
  11   2   4    1.71    0.63
  13  -2   4    1.60    0.57
 -13   2  -5    2.04    0.43
  13  -2   5    2.97    0.55
 -11  -2  -5    2.36    0.64
 -11  -2  -6    0.24    0.46
  13  -2   6    1.08    0.61
  11   2   6    0.26    0.57
  11   2   7    0.42    0.61
  13  -2   7    0.03    0.42
 -11  -2  -7    0.57    0.57
  11   2   8    1.98    0.76
  13  -2   8    0.74    0.61
 -11  -2  -8    1.41    0.57
 -11  -2  -9    1.68    0.74
  11   2   9    0.95    0.68
  13  -2   9    1.30    0.75
  11   2  10    1.70    0.89
  13  -2  10   -1.23    0.79
   1  12  10    4.21    0.82
 -12  -1   9    0.86    0.88
 -13   1   9    2.02    0.94
  12   1  -9    1.15    0.73
  13  -1  -9   -0.32    0.69
  -1 -12  -9   -1.00    0.80
   1 -13  -9    0.66    0.66
   1  12   9    0.30    0.57
 -12  -1   8    1.04    0.66
 -13   1   8    0.15    0.56
  -1 -12  -8    0.84    0.74
   1 -13  -8    0.68    0.78
   1  12   8   -0.10    0.51
  12   1  -8   -0.05    0.62
  13  -1  -8   -0.19    0.48
 -13   1   7   18.20    1.45
 -12  -1   7   14.07    1.31
  -1 -12  -7   10.81    1.12
   1  12   7   10.49    1.05
  12   1  -7    9.57    1.12
  13  -1  -7   15.67    1.35
  12   1  -6    1.55    0.72
  13  -1  -6    1.33    0.59
 -12  -1   6    1.36    0.64
 -13   1   6   -0.03    0.67
   1 -13  -6    1.74    0.62
  -1 -12  -6    1.23    0.70
   1  12   6    1.64    0.56
  12   1  -5    1.56    0.58
  13  -1  -5    1.25    0.71
 -12  -1   5   -0.43    0.57
  -1 -12  -5    1.41    0.51
   1 -13  -5    2.32    0.67
 -13   1   5   -0.02    0.51
   1  12   5    1.70    0.53
   1 -13  -4   19.35    1.13
  -1 -12  -4   13.53    0.96
   1  12   4   10.90    0.91
  13  -1  -4   21.28    1.41
  12   1  -4   13.53    1.07
 -12  -1   4   11.92    1.00
 -13   1   4   20.20    1.23
   1  12   3    9.57    0.79
   1 -13  -3   20.89    1.08
  -1 -12  -3   13.78    0.90
  13  -1  -3   16.41    1.10
  12   1  -3   11.80    1.02
 -12  -1   3   12.31    0.98
 -13   1   3   19.16    1.10
  -1 -12  -2    0.51    0.46
   1 -13  -2    0.73    0.44
  12   1  -2   -0.06    0.39
  13  -1  -2    0.64    0.55
 -12  -1   2   -0.47    0.44
 -13   1   2   -0.03    0.47
 -12  -1   1    2.32    0.64
  12   1  -1    1.34    0.47
  13  -1  -1    2.49    0.64
 -13   1   1    2.70    0.56
  -1 -12  -1    2.52    0.54
   1 -13  -1    2.76    0.49
  -1 -12   0   37.21    1.36
 -13   1   0   58.22    1.70
 -12  -1   0   35.05    1.46
  13  -1   0   51.97    1.68
  12   1   0   31.17    1.44
 -12  -1  -1    0.86    0.51
 -13   1  -1    0.61    0.43
  -1 -12   1    0.74    0.43
  12   1   1    0.78    0.55
  13  -1   1    0.29    0.47
 -12  -1  -2    1.19    0.57
 -13   1  -2    1.07    0.41
  12   1   2    0.30    0.52
  13  -1   2    0.11    0.37
  -1 -12   2    0.40    0.40
  12   1   3    8.10    0.84
  13  -1   3   12.99    0.96
 -12  -1  -3    8.57    0.80
 -13   1  -3   12.83    0.81
  12   1   4   12.96    0.97
  13  -1   4   21.18    1.14
 -12  -1  -4   15.21    0.98
 -13   1  -4   24.80    1.07
  12   1   5   -0.15    0.58
  13  -1   5    0.15    0.42
 -13   1  -5    0.00    0.35
 -12  -1  -5    1.30    0.51
 -12  -1  -6    1.40    0.48
  13  -1   6    2.66    0.67
  12   1   6    1.32    0.65
 -12  -1  -7    3.71    0.67
  13  -1   7    6.11    0.85
  12   1   7    5.01    0.77
 -12  -1  -8    1.76    0.62
  12   1   8    2.03    0.76
  13  -1   8    2.89    0.76
  13  -1   9    0.29    0.67
  12   1   9    1.36    0.71
  13   0  -9   -0.38    0.63
   0 -13  -9    0.20    0.78
 -13   0   9    0.55    0.73
  13   0  -8   -0.97    0.73
   0 -13  -8   -0.26    0.70
 -13   0   8    0.77    0.80
   0  13   7   -0.23    0.51
  13   0  -7    1.33    0.63
 -13   0   7    1.09    0.65
   0 -13  -7    0.31    0.52
 -13   0   6    0.27    0.54
   0 -13  -6    0.63    0.52
  13   0  -6    0.28    0.60
 -13   0   5    0.21    0.66
   0 -13  -5   -0.17    0.56
  13   0  -5   -0.25    0.59
 -13   0   4   -0.74    0.57
   0 -13  -4    0.16    0.39
  13   0  -4    0.70    0.57
  13   0  -3    0.35    0.48
 -13   0   3   -0.45    0.46
   0 -13  -3    0.36    0.40
  13   0  -2   -0.48    0.47
   0 -13  -2    0.51    0.47
 -13   0   2    0.72    0.54
  13   0  -1    0.49    0.42
 -13   0   1   -0.03    0.45
   0 -13  -1   -0.07    0.37
 -13   0   0    4.54    0.65
   0 -13   0    3.30    0.54
  13   0   0    2.37    0.65
 -13   0  -1    0.58    0.54
  13   0   1    0.14    0.44
 -13   0  -2   -0.04    0.47
  13   0   2    0.06    0.55
  13   0   3   -0.71    0.49
 -13   0  -3    0.50    0.48
  13   0   4   -0.13    0.53
 -13   0  -4   -0.16    0.47
  13   0   5   -0.20    0.61
 -13   0  -5   -0.49    0.47
 -13   0  -6   -0.38    0.50
  13   0   6    0.16    0.59
  13   0   7    0.76    0.52
  13   0   8    0.29    0.62
  13   0   9   -0.68    0.76
   7   7   0    3.07    0.53
  14  -7   0    3.62    0.50
   7   7  -1    3.70    0.56
   7   7   1    4.10    0.60
  -7  -7  -1    3.88    0.70
  -7  -7   1    3.23    0.66
  -7  -7  -2    0.43    0.48
  -7  -7   2    0.91    0.41
   7   7  -2    0.30    0.39
  14  -7   2    0.00    0.32
   7   7   2    0.47    0.38
  -7  -7  -3    1.79    0.49
  -7  -7   3    1.51    0.50
 -14   7   3    0.70    0.29
   7   7  -3    1.64    0.49
   7   7   3    1.51    0.56
   7   7  -4    0.56    0.40
   7   7   4    1.15    0.54
 -14   7   4    0.80    0.35
  -7  -7  -4    1.58    0.60
  -7  -7   4    1.58    0.49
  -7  -7  -5   16.86    1.11
   7   7  -5   13.76    0.87
   7 -14  -5    5.87    0.68
   7   7   5   12.42    1.03
  -7  -7   5   13.36    1.11
 -14   7   5    8.80    0.72
  -7  -7  -6    0.73    0.59
   7   7  -6    0.22    0.41
  -7  -7   6    0.28    0.44
 -14   7   6    0.42    0.48
   7 -14  -6    0.43    0.44
   7   7   6   -0.34    0.58
 -14   7   7    5.61    0.81
  -7  -7   7    8.64    0.99
  -7  -7  -7    8.11    0.90
   7 -14  -7    5.40    0.91
   7   7   7    7.42    1.01
   7   7   8   -0.10    0.74
   7 -14  -8    0.99    0.73
  -7  -7  -8    1.64    0.81
  -7  -7   8    0.48    0.53
 -14   7   8    0.18    0.59
 -14   7   9    8.15    1.02
  -7  -7   9   10.20    1.29
  -7  -7  -9   11.10    1.12
   7   7   9    8.78    1.24
 -14   7  10    1.98    0.78
  -7  -7  10    0.87    0.88
  -7  -7 -10    2.36    0.88
   7 -14 -10    1.09    0.72
   6 -14 -10    5.38    0.95
  -8  -6  10    3.56    1.02
 -14   6  10    5.85    0.96
 -14   6   9   38.43    1.93
   6   8   9   34.16    1.95
  -8  -6   9   34.32    2.04
   6 -14  -9   34.54    2.03
  -6  -8  -9   34.55    1.85
   6 -14  -8   11.50    1.19
  -6  -8  -8   14.65    1.18
 -14   6   8   16.24    1.24
   6   8   8   12.94    1.24
  -8  -6   8   13.81    1.24
   8   6  -7   15.65    1.01
   6 -14  -7   20.84    1.35
  -8  -6   7   19.47    1.39
  -6  -8  -7   18.83    1.27
   6   8   7   15.70    1.31
  -6  -8  -6   13.87    1.03
   8   6  -6   14.32    0.99
   6 -14  -6   11.09    0.93
 -14   6   6   13.10    0.94
   6   8   6   11.37    1.12
   8   6  -5   16.52    1.00
   6 -14  -5   18.22    1.11
   6   8   5   16.14    1.15
  -8  -6   5   16.28    1.16
 -14   6   5   16.74    0.96
  -6  -8  -5   18.10    1.10
  -6  -8  -4    9.25    0.83
   8   6  -4    9.17    0.79
   6   8   4    8.74    0.81
 -14   6   4    9.27    0.69
  -8  -6   4    8.51    0.83
   8   6  -3   15.00    0.91
  -6  -8  -3   15.49    0.96
   6   8   3   13.90    0.94
 -14   6   3   12.61    0.71
  -8  -6   3   16.79    1.05
   8   6  -2   42.48    1.47
   6   8   2   40.44    1.44
 -14   6   2   38.70    1.08
  -6  -8  -2   40.42    1.52
  -8  -6   1   78.39    2.07
   8   6  -1   81.84    1.97
   6   8   1   76.52    1.84
  14  -6  -1   81.40    1.88
 -14   6   1   82.66    1.38
  -6  -8  -1   77.73    2.02
   6   8   0   19.39    0.99
   8   6   0   20.88    1.06
  -6  -8   0   21.95    1.09
  -8  -6   0   20.42    1.11
  14  -6   0   20.08    0.96
  14  -6   1    0.64    0.33
  -8  -6  -1    2.10    0.49
  -6  -8   1    1.96    0.49
   6   8  -1    1.81    0.44
   8   6   1    1.08    0.47
  14  -6   2  176.01    2.64
  -8  -6  -2  169.02    3.03
  -6  -8   2  166.00    2.94
   8   6   2  163.74    2.84
   6   8  -2  158.17    2.48
  -6  -8   3  158.89    2.96
  14  -6   3  162.66    2.54
   6   8  -3  162.57    2.53
  -8  -6  -3  162.18    2.95
  -6  -8   4   57.18    1.86
  -8  -6  -4   50.46    1.66
   8   6   4   52.80    1.78
  14  -6   4   54.79    1.52
   6   8  -4   52.61    1.49
 -14   8   4   55.97    1.30
   8 -14  -5  213.82    3.54
   8   6   5  217.26    3.74
  -8  -6  -5  207.16    3.43
   6   8  -5  205.21    2.93
 -14   8   5  225.09    2.84
  -6  -8   5  214.40    3.61
   8 -14  -6    1.61    0.63
  -6  -8   6    1.29    0.59
  -8  -6  -6    0.57    0.47
 -14   8   6    2.49    0.49
   8   6   6    0.74    0.70
  -6  -8   7  139.17    3.30
  -8  -6  -7  129.28    2.97
   8   6   7  131.61    3.32
 -14   8   7  138.74    2.78
  -6  -8   8    4.55    0.84
  -8  -6  -8    5.09    0.93
   8   6   8    4.71    0.91
 -14   8   8    4.62    0.72
   8 -14  -8    4.97    0.81
  -8  -6  -9  132.12    3.30
   8 -14  -9  126.73    3.39
 -14   8   9  140.98    3.37
  -6  -8   9  128.37    3.66
   8   6   9  127.70    3.78
  -8  -6 -10   51.35    2.28
  -6  -8  10   59.74    2.68
 -14   8  10   58.62    2.36
 -14   5  10   -1.35    0.85
   5   9   9    0.07    0.63
  -9  -5   9    0.02    0.59
 -14   5   9    1.62    0.76
  -5  -9  -9   -0.57    0.69
   5 -14  -9    0.61    0.90
  -9  -5   8    0.91    0.82
 -14   5   8   -0.83    0.69
   5 -14  -8    0.88    0.74
  -5  -9  -8   -0.64    0.57
   5   9   8    0.64    0.66
   9   5  -8    0.27    0.43
   9   5  -7    0.13    0.47
  -5  -9  -7    0.42    0.64
  -9  -5   7    0.30    0.68
 -14   5   7   -0.51    0.61
   5   9   7    0.87    0.68
   5 -14  -7    1.23    0.72
   9   5  -6    0.89    0.45
  -5  -9  -6    0.33    0.49
 -14   5   6    0.84    0.50
  -9  -5   6    0.15    0.62
   5 -14  -6   -0.24    0.50
   5   9   6   -0.09    0.61
   5   9   5    1.15    0.67
   9   5  -5    1.05    0.58
   5 -14  -5    0.62    0.53
  -9  -5   5    1.44    0.53
 -14   5   5    0.56    0.52
  -5  -9  -5    2.51    0.68
   5   9   4    4.30    0.76
  -5  -9  -4    6.66    0.81
   5 -14  -4    1.89    0.51
 -14   5   4    3.09    0.54
  -9  -5   4    4.44    0.70
   9   5  -4    6.70    0.78
  -9  -5   3    0.07    0.45
 -14   5   3    0.23    0.34
   9   5  -3    1.17    0.54
   5   9   3    0.39    0.49
  -5  -9  -3    1.05    0.52
   9   5  -2    1.35    0.50
  -9  -5   2    2.54    0.59
  -5  -9  -2    2.69    0.54
   5   9   2    1.93    0.48
 -14   5   2    1.22    0.38
  14  -5  -2    1.64    0.55
   9   5  -1    0.44    0.48
 -14   5   1    0.65    0.32
  -5  -9  -1    0.07    0.48
  -9  -5   1    0.96    0.47
   5   9   1    0.16    0.36
  14  -5  -1    0.08    0.34
   9   5   0   18.58    1.07
 -14   5   0   10.62    0.59
  14  -5   0   11.68    0.81
  -9  -5   0   23.04    1.23
  -5  -9   0   20.47    1.09
   5   9   0   21.03    1.00
  14  -5   1    1.40    0.39
  -9  -5  -1    3.11    0.61
   9   5   1    1.38    0.52
  -5  -9   1    2.51    0.56
   5   9  -1    3.56    0.50
 -14   5  -1    1.45    0.28
  -9  -5  -2   13.68    0.96
  -5  -9   2   11.51    0.92
   5   9  -2   13.53    0.80
   9   5   2   14.10    0.93
  -9  -5  -3   19.60    1.16
   5   9  -3   17.85    0.86
   9   5   3   18.69    1.10
  -5  -9   3   20.23    1.15
  -5  -9   4    6.55    0.71
  -9  -5  -4    6.61    0.79
   9   5   4    5.84    0.72
  -9  -5  -5   23.46    1.24
  -5  -9   5   24.99    1.34
   9   5   6    0.62    0.50
  -5  -9   6    0.63    0.57
  -9  -5  -6    0.23    0.48
   9 -14  -6   -0.78    0.63
  14  -5   6    0.52    0.41
  -5  -9   7   16.35    1.25
  -9  -5  -7   15.67    1.16
   9   5   7   15.64    1.24
   9   5   8    0.91    0.72
  -9  -5  -8    0.10    0.66
   9 -14  -8    0.49    0.52
  -5  -9   8    0.97    0.75
   9   5   9   12.99    1.46
  -9  -5  -9   16.42    1.34
  -5  -9   9   13.52    1.28
  -9  -5 -10    2.55    0.85
  -5  -9  10    2.09    0.75
  10   4  -9   16.31    1.21
  -4 -10  -9   14.36    1.28
   4 -14  -9   18.81    1.54
 -14   4   9   16.10    1.42
   4  10   9   15.19    1.29
 -10  -4   9   14.91    1.50
  10   4  -8   11.21    1.02
   4 -14  -8   11.36    1.19
  -4 -10  -8    9.77    1.03
 -14   4   8    9.42    1.09
   4  10   8    9.00    1.03
  10   4  -7   64.93    2.23
   4 -14  -7   70.40    2.38
   4  10   7   70.48    2.34
 -14   4   7   77.08    2.42
 -10  -4   7   81.29    2.69
  -4 -10  -7   74.49    2.30
   4 -14  -6    0.12    0.44
  -4 -10  -6    0.62    0.64
 -10  -4   6    0.43    0.51
 -14   4   6    0.49    0.55
   4  10   6    2.49    0.78
  10   4  -6    2.65    0.65
   4 -14  -5   63.87    1.93
   4  10   5   59.15    2.12
  10   4  -5   59.60    2.01
  -4 -10  -5   56.49    1.85
 -10  -4   5   58.01    2.07
 -14   4   5   61.78    1.96
 -10  -4   4  109.39    2.67
   4 -14  -4  117.74    2.44
  -4 -10  -4  103.52    2.32
 -14   4   4  111.71    2.37
  10   4  -4  110.35    2.62
  10   4  -3   43.77    1.69
  14  -4  -3   40.24    1.59
   4  10   3   38.89    1.55
  -4 -10  -3   36.90    1.42
 -10  -4   3   42.75    1.67
 -14   4   3   39.38    1.38
  14  -4  -2   18.36    1.08
   4  10   2   17.57    1.01
  -4 -10  -2   15.24    1.00
 -10  -4   2   14.77    1.01
 -14   4   2   17.05    0.89
  10   4  -2   15.24    0.98
  14  -4  -1   18.73    1.08
   4  10   1   17.48    0.95
  -4 -10  -1   17.53    1.02
 -14   4   1   17.63    0.85
  10   4  -1   16.09    1.04
  14  -4   0  662.83    5.50
   4  10   0  675.11    5.37
 -14   4   0  678.93    4.57
  -4 -10   0  667.02    5.65
  10   4   0  658.35    5.88
  10   4   1   94.90    2.30
  14  -4   1   91.70    2.06
   4  10  -1   90.90    1.90
 -10  -4  -1   89.92    2.23
 -14   4  -1   86.61    1.59
  -4 -10   1   87.93    2.12
 -14   4  -2   20.80    0.76
  10   4   2   23.55    1.20
  14  -4   2   23.04    1.10
  -4 -10   2   22.93    1.10
 -10  -4  -2   22.51    1.20
   4  10  -2   22.72    0.93
  10   4   3  118.89    2.61
  -4 -10   3  126.42    2.58
 -10  -4  -3  117.62    2.57
  14  -4   3  126.21    2.40
  10   4   4  138.70    2.94
  -4 -10   4  136.43    2.73
  14  -4   4  139.62    2.57
  10   4   5  143.07    3.03
  14  -4   5  140.86    2.64
 -10  -4  -5  141.73    2.84
  14  -4   6    1.23    0.53
  -4 -10   6    1.08    0.62
  10 -14  -6    0.23    0.59
  10   4   6    1.60    0.65
 -10  -4  -6   -0.17    0.57
  10   4   7  129.54    3.20
  -4 -10   7  137.26    3.25
 -10  -4  -7  139.55    3.06
  14  -4   7  136.43    2.84
  10   4   8    3.48    0.79
 -10  -4  -8    2.39    0.74
  14  -4   8    5.07    0.75
  10   4   9   43.85    2.18
 -10  -4  -9   47.20    1.99
 -10  -4 -10   11.68    1.20
  11   3 -10    3.93    0.83
  14  -3  -9    3.01    0.77
  11   3  -9    4.21    0.84
 -11  -3   9    3.30    1.05
 -14   3   9    1.46    0.84
   3  11   9    5.84    0.85
  -3 -11  -9    4.96    1.03
   3 -14  -9    2.79    1.05
 -14   3   8    2.78    0.85
 -11  -3   8    1.95    0.70
   3  11   8    1.11    0.68
  11   3  -8    2.11    0.64
   3 -14  -8    0.72    0.73
  -3 -11  -8    1.16    0.76
 -14   3   7    5.55    0.92
 -11  -3   7    9.09    1.07
   3 -14  -7    4.92    0.88
  -3 -11  -7    8.06    1.01
  11   3  -7    6.89    0.95
   3  11   7    7.24    0.94
  14  -3  -6    1.10    0.72
   3  11   6    0.47    0.53
   3 -14  -6   -0.26    0.51
 -14   3   6    0.68    0.57
 -11  -3   6    0.54    0.53
  -3 -11  -6    0.36    0.58
  11   3  -6    0.65    0.57
  -3 -11  -5    7.26    0.82
  14  -3  -5    1.67    0.65
  11   3  -5    6.77    0.91
 -11  -3   5    6.22    0.94
 -14   3   5    4.05    0.70
   3  11   5    7.73    0.89
   3 -14  -5    4.48    0.66
   3  11   4    6.69    0.88
   3 -14  -4    2.83    0.64
  -3 -11  -4    6.29    0.70
  11   3  -4    5.99    0.82
  14  -3  -4    4.04    0.78
 -11  -3   4    4.80    0.84
 -14   3   4    2.90    0.63
  11   3  -3    7.52    0.88
  14  -3  -3    3.93    0.73
 -14   3   3    3.58    0.68
 -11  -3   3    6.77    0.89
   3  11   3    7.63    0.85
  -3 -11  -3    5.61    0.67
   3 -14  -3    4.32    0.65
   3  11   2    5.76    0.76
 -11  -3   2    4.66    0.69
 -14   3   2    2.58    0.55
  14  -3  -2    4.15    0.71
  11   3  -2    5.26    0.81
  14  -3  -1    0.11    0.44
  11   3  -1   -0.10    0.54
  -3 -11  -1    0.04    0.45
 -14   3   1    0.09    0.35
 -11  -3   1   -0.43    0.42
   3  11   0   32.97    1.30
  14  -3   0   19.34    1.15
  -3 -11   0   29.04    1.25
  11   3   0   26.93    1.33
 -11  -3   0   30.82    1.46
 -14   3   0   16.59    0.91
 -14   3  -1    0.88    0.40
  14  -3   1    0.77    0.42
 -11  -3  -1    2.35    0.66
  -3 -11   1    1.00    0.50
  11   3   1    1.89    0.58
  11   3   2    2.23    0.52
 -14   3  -2    1.05    0.35
 -11  -3  -2    0.00    0.48
  -3 -11   2    1.63    0.47
  14  -3   2    0.89    0.46
  14  -3   3    6.53    0.69
  -3 -11   3    8.61    0.81
  11   3   3    6.24    0.77
 -11  -3  -3    7.83    0.79
  -3 -11   4    8.36    0.81
 -11  -3  -4   10.86    0.96
  11   3   4    9.39    0.98
  -3 -11   5    5.24    0.69
  14  -3   5    3.50    0.67
  11   3   5    4.86    0.78
  11   3   6    0.27    0.48
 -11  -3  -6    0.59    0.52
  14  -3   6   -0.28    0.42
 -11  -3  -7    2.62    0.70
  11   3   7    2.88    0.79
  14  -3   7    2.77    0.69
 -11  -3  -8   -0.48    0.64
  11   3   8    1.74    0.83
  14  -3   8    0.80    0.47
  11   3   9   -0.30    0.80
 -11  -3  -9    0.30    0.62
  14  -3   9    0.43    0.63
  14  -3  10    1.12    0.71
  12   2  -9   47.78    2.09
  14  -2  -9   44.97    2.23
   2  12   9   43.71    1.83
   2 -14  -9   52.40    2.43
  -2 -12  -9   46.81    2.14
 -14   2   9   49.85    2.42
 -12  -2   9   45.30    2.40
   2  12   8    2.93    0.72
   2 -14  -8    2.76    0.75
  -2 -12  -8    2.25    0.85
 -14   2   8    2.68    0.87
  12   2  -8    2.73    0.79
 -12  -2   8    3.59    0.90
  14  -2  -8    2.37    0.70
  12   2  -7   98.49    2.95
  14  -2  -7   91.16    3.01
   2  12   7   95.75    2.57
 -14   2   7   97.14    2.89
  -2 -12  -7  103.47    2.84
   2 -14  -7   94.73    2.80
  12   2  -6    6.73    0.93
  14  -2  -6    6.72    0.91
   2  12   6    4.29    0.71
 -12  -2   6    5.24    0.84
 -14   2   6    7.82    0.94
   2 -14  -6    6.36    0.84
  -2 -12  -6    3.66    0.75
  -2 -12  -5   62.41    1.97
   2  12   5   66.27    2.07
  12   2  -5   67.10    2.34
  14  -2  -5   72.22    2.50
 -14   2   5   74.90    2.31
 -12  -2   5   57.79    2.14
   2 -14  -5   74.95    2.19
  14  -2  -4   64.28    2.28
  12   2  -4   69.35    2.29
   2  12   4   69.51    2.05
 -12  -2   4   65.96    2.17
   2 -14  -4   66.17    1.90
  -2 -12  -4   65.94    1.97
 -14   2   4   59.90    1.94
 -14   2   3   89.00    2.32
 -12  -2   3   93.64    2.46
   2  12   3   97.61    2.33
  14  -2  -3   92.05    2.54
  12   2  -3   95.93    2.54
   2 -14  -3   88.27    2.07
  -2 -12  -3   94.72    2.27
  -2 -12  -2   67.38    1.88
  14  -2  -2   68.84    2.06
  12   2  -2   69.69    2.12
 -14   2   2   67.82    1.85
 -12  -2   2   70.08    2.11
  -2 -12  -1   50.68    1.64
 -14   2   1   51.29    1.59
  12   2  -1   51.62    1.81
  14  -2  -1   49.88    1.73
 -12  -2   1   53.72    1.78
 -14   2   0   45.41    1.50
 -12  -2   0   53.45    1.84
  12   2   0   49.93    1.76
  14  -2   0   48.18    1.70
  -2 -12   0   52.51    1.66
 -14   2  -1   30.66    1.17
 -12  -2  -1   35.38    1.54
  12   2   1   33.26    1.47
  14  -2   1   32.75    1.43
  -2 -12   1   33.84    1.31
 -14   2  -2   12.77    0.77
  12   2   2   14.14    1.11
  14  -2   2   14.25    0.96
 -12  -2  -2   13.31    0.95
 -12  -2  -3   90.72    2.25
 -14   2  -3   88.97    1.81
  -2 -12   3   99.21    2.30
  14  -2   3   91.37    2.22
  12   2   3   99.13    2.51
 -14   2  -4   28.83    1.08
  12   2   4   31.51    1.48
 -12  -2  -4   28.04    1.31
  14  -2   4   29.17    1.37
  12   2   5    5.02    0.77
  14  -2   5    4.88    0.76
 -12  -2  -5    5.16    0.70
  12   2   6   19.14    1.33
  14  -2   6   17.97    1.15
 -12  -2  -6   18.04    1.16
 -12  -2  -7    1.67    0.57
  12   2   7    1.36    0.59
  14  -2   7    0.11    0.44
  12   2   8   36.73    1.86
  14  -2   8   32.39    1.58
 -12  -2  -8   34.21    1.59
  12   2   9   21.79    1.64
  14  -2   9   18.52    1.30
  13   1  -9    2.24    0.68
  -1 -13  -8    1.43    0.79
   1 -14  -8    0.19    0.64
  13   1  -8    1.32    0.70
  14  -1  -8    0.86    0.79
 -14   1   8    0.16    0.76
 -13  -1   8    2.65    0.99
 -14   1   7    0.71    0.62
 -13  -1   7    1.01    0.74
   1 -14  -7    3.08    0.85
  13   1  -7    2.09    0.64
  14  -1  -7    1.54    0.78
 -14   1   6   -0.69    0.56
 -13  -1   6    1.24    0.75
   1 -14  -6    0.42    0.61
  -1 -13  -6   -1.08    0.72
  14  -1  -6    0.68    0.75
  13   1  -6    0.74    0.66
 -13  -1   5    1.80    0.64
 -14   1   5    1.34    0.73
  -1 -13  -5    1.86    0.67
   1 -14  -5    1.65    0.67
  14  -1  -5    2.21    0.73
  13   1  -5    2.07    0.73
   1 -14  -4   -0.59    0.50
  14  -1  -4    0.76    0.52
  13   1  -4   -0.27    0.57
  -1 -13  -4    0.63    0.51
 -14   1   4    0.32    0.45
 -13  -1   4    0.49    0.60
  14  -1  -3    0.23    0.62
  13   1  -3    0.10    0.58
 -14   1   3    0.15    0.45
 -13  -1   3    0.21    0.47
  -1 -13  -3    0.33    0.43
   1 -14  -3    0.13    0.47
  -1 -13  -2    0.43    0.38
   1 -14  -2    0.53    0.39
 -13  -1   2    0.09    0.62
 -14   1   2    0.61    0.49
  14  -1  -2    0.18    0.60
  13   1  -2    0.48    0.53
  -1 -13  -1    0.81    0.50
 -13  -1   1    0.36    0.61
 -14   1   1   -0.15    0.53
  14  -1  -1    0.19    0.53
  13   1  -1    1.40    0.68
  13   1   0    0.94    0.59
  14  -1   0   -0.37    0.56
 -14   1   0   -1.03    0.58
 -13  -1   0   -0.01    0.43
  -1 -13   0    0.02    0.44
  -1 -13   1    0.49    0.37
  14  -1   1    0.99    0.61
  13   1   1    0.39    0.43
 -13  -1  -1    0.24    0.45
 -14   1  -1    0.26    0.37
  14  -1   2   -0.56    0.56
  13   1   2    0.49    0.48
 -14   1  -2    0.01    0.39
 -13  -1  -2    0.50    0.52
 -13  -1  -3    0.90    0.51
  14  -1   3    1.04    0.53
 -14   1  -3    0.55    0.37
  13   1   3    0.75    0.51
 -14   1  -4   -0.84    0.46
 -13  -1  -4    0.23    0.49
  14  -1   4    0.74    0.50
  13   1   4    0.71    0.64
 -13  -1  -5    3.43    0.61
  14  -1   5    1.66    0.63
  13   1   5    3.05    0.66
 -14   1  -5    1.09    0.45
  13   1   6    0.42    0.67
 -13  -1  -6   -0.54    0.57
  14  -1   6    0.79    0.66
  14  -1   7    0.43    0.64
  13   1   7    0.69    0.56
 -13  -1  -7    0.76    0.52
  13   1   8    0.72    0.74
  14  -1   8    0.30    0.61
  14  -1   9    2.24    0.72
   0 -14  -8    4.03    0.96
  14   0  -8    2.75    0.81
 -14   0   8    3.44    0.93
   0 -14  -7   22.88    1.46
  14   0  -7   20.88    1.57
 -14   0   7   20.59    1.57
   0 -14  -6    2.07    0.66
  14   0  -6    0.50    0.67
 -14   0   6    2.20    0.79
  14   0  -5    8.59    1.09
   0 -14  -5    7.67    0.85
 -14   0   5    6.76    0.91
   0 -14  -4    0.66    0.55
 -14   0   4    0.05    0.47
  14   0  -4    0.57    0.72
 -14   0   3    6.54    0.85
  14   0  -3    6.46    0.84
   0 -14  -3    5.89    0.71
   0 -14  -2   69.52    1.96
 -14   0   2   63.91    2.02
  14   0  -2   66.78    2.15
  14   0  -1    1.26    0.63
   0 -14  -1    0.59    0.37
 -14   0   1    1.47    0.62
  14   0   0    5.09    0.79
 -14   0   0    5.15    0.73
 -14   0  -1    1.39    0.50
  14   0   1    1.20    0.54
 -14   0  -2  163.94    2.89
  14   0   2  158.09    3.13
 -14   0  -3    4.80    0.66
  14   0   3    7.33    0.86
 -14   0  -4    3.52    0.64
  14   0   4    4.02    0.78
 -14   0  -5  125.41    2.50
  14   0   5  138.24    3.09
 -14   0  -6    5.32    0.71
  14   0   6    6.73    0.92
  14   0   7   14.05    1.17
  14   0   8   34.19    1.80
   7   8   9   -0.71    0.81
   7 -15  -9   -1.09    0.90
  -7  -8  -9    0.66    0.65
  -8  -7   9    0.03    0.76
 -15   7   9    0.72    0.66
   7   8   8   -0.23    0.88
   7 -15  -8   -0.41    0.57
  -7  -8  -8    1.41    0.77
 -15   7   8    0.88    0.66
  -8  -7   8    0.43    0.74
  -8  -7   7    0.29    0.75
  -7  -8  -7    0.57    0.70
   7   8   7   -0.89    0.80
   7 -15  -7    0.89    0.75
 -15   7   7    1.51    0.62
  -8  -7   6   -0.32    0.61
   8   7  -6    0.35    0.39
  -7  -8  -6    0.38    0.49
   7   8   6   -0.67    0.59
 -15   7   6    0.53    0.44
   7 -15  -6    0.39    0.52
  -8  -7   5   -0.30    0.55
   7   8   5    0.86    0.54
   8   7  -5    0.49    0.42
 -15   7   5    0.05    0.37
  -7  -8  -5    0.54    0.56
 -15   7   4    4.02    0.52
  -8  -7   4    1.99    0.59
  -7  -8  -4    3.03    0.71
   8   7  -4    1.98    0.54
   7   8   4    3.63    0.74
  -7  -8  -3    1.49    0.62
   7   8   3    0.96    0.58
  -8  -7   3    1.37    0.61
  -8  -7   2    0.97    0.49
   7   8   2   -0.52    0.51
   8   7  -2    0.79    0.41
  -7  -8  -2    1.42    0.58
  -7  -8  -1    0.35    0.43
  15  -7  -1    0.19    0.41
  -8  -7   1    0.63    0.45
   8   7  -1   -0.05    0.44
   7   8   1    0.19    0.44
  15  -8   0    4.77    0.57
  15  -7   0    7.10    0.68
  -7  -8   0    5.54    0.72
  -8  -7   0    7.12    0.87
   7   8   0    6.85    0.73
   8   7   0    4.72    0.65
  -8  -7  -1   -0.25    0.46
  15  -7   1    0.10    0.33
   8   7   1    0.50    0.47
   7   8  -1    0.08    0.36
  -7  -8   1    0.10    0.53
  15  -7   2    3.11    0.47
   8   7   2    0.76    0.56
  -8  -7  -2    1.43    0.52
   7   8  -2    1.88    0.43
  -7  -8   2    3.10    0.66
  -7  -8   3    3.60    0.64
   7   8  -3    3.29    0.53
   8   7   3    3.71    0.67
  -8  -7  -3    2.80    0.59
   7   8  -4    1.94    0.49
   8   7   4    1.80    0.60
  -8  -7  -4    2.14    0.59
  -7  -8   4    2.00    0.60
   8   7   5    1.07    0.68
  -7  -8   5    1.47    0.55
  -8  -7  -5    0.18    0.58
   7   8  -5    1.14    0.47
  -8  -7  -6   -0.44    0.63
  -7  -8   6    0.40    0.64
   8   7   6   -0.44    0.59
 -15   8   6   -0.45    0.42
  -8  -7  -7    1.33    0.65
   8 -15  -7    3.67    0.90
   8   7   7    1.96    0.85
  -7  -8   7    3.10    0.87
 -15   8   7    2.50    0.62
  -8  -7  -8    0.09    0.70
   8   7   8   -0.84    0.70
  -7  -8   8    0.17    0.80
 -15   8   8   -0.11    0.53
   8 -15  -9    0.77    0.74
  -8  -7  -9   -1.13    0.78
   8   7   9    0.26    0.94
  -7  -8   9    1.04    0.74
  -6  -9  -9    1.78    0.87
   6 -15  -9    1.61    0.98
   6   9   9    1.93    0.95
  -9  -6   9    1.82    0.78
 -15   6   9    1.74    0.77
   6   9   8   -0.14    0.82
 -15   6   8    0.75    0.63
  -9  -6   8    1.90    0.90
   6 -15  -8    1.17    0.73
  -6  -9  -8    0.78    0.79
 -15   6   7    0.24    0.55
  -6  -9  -7   -0.13    0.59
   6   9   7    1.82    0.88
   9   6  -7    0.23    0.43
  -9  -6   7   -0.19    0.71
   6 -15  -7   -0.34    0.57
 -15   6   6    0.49    0.46
  -6  -9  -6    0.21    0.55
   6   9   6    1.10    0.73
   9   6  -6   -0.48    0.53
  -9  -6   6    0.39    0.65
   6 -15  -6   -0.09    0.45
  -6  -9  -5    2.34    0.66
   9   6  -5    2.05    0.57
   6   9   5    2.12    0.74
  -9  -6   5    2.18    0.69
 -15   6   5    0.63    0.43
 -15   6   4    0.20    0.38
  -9  -6   4    0.23    0.49
  -6  -9  -4   -0.29    0.58
   9   6  -4    0.59    0.49
   6   9   4    0.29    0.59
   6   9   3    0.90    0.50
  -9  -6   3   -0.61    0.60
   9   6  -3    0.86    0.49
  -6  -9  -3    0.94    0.54
 -15   6   3    0.23    0.34
  15  -6  -2    0.05    0.47
  -9  -6   2    0.33    0.43
  -6  -9  -2    0.34    0.46
   6   9   2    0.18    0.37
   9   6  -2   -0.47    0.49
 -15   6   2    0.14    0.30
  -6  -9  -1   -0.14    0.42
  -9  -6   1    0.90    0.51
   6   9   1    0.75    0.46
  15  -6  -1    0.92    0.49
   9   6  -1    0.79    0.48
  -6  -9   0    0.07    0.47
  -9  -6   0    0.56    0.48
  15  -6   0    0.37    0.44
   6   9   0   -0.04    0.33
   9   6   0    0.31    0.55
  -6  -9   1    0.93    0.57
   9   6   1    0.49    0.47
  -9  -6  -1    0.28    0.54
  15  -6   1    0.35    0.42
   6   9  -1    0.38    0.38
   9   6   2   -0.26    0.40
   6   9  -2    0.15    0.34
  15  -6   2   -0.30    0.40
  -6  -9   2    0.60    0.55
  -9  -6  -2    0.26    0.60
  -9  -6  -3    0.04    0.59
   9   6   3    0.77    0.58
  15  -6   3   -0.08    0.44
  -6  -9   3    0.43    0.45
   6   9  -3    0.36    0.39
  15  -6   4    0.88    0.38
   9   6   4    0.65    0.56
  -9  -6  -4    0.52    0.60
  -6  -9   4    0.48    0.46
  -6  -9   5    0.45    0.60
   9   6   5    0.77    0.57
  -9  -6  -5    0.11    0.59
  -6  -9   6    0.21    0.47
  -9  -6  -6    0.33    0.51
   9   6   6    0.85    0.74
   9   6   7   -0.34    0.73
  -6  -9   7    0.98    0.58
  -9  -6  -7    0.39    0.65
   9 -15  -7    0.79    0.74
   9 -15  -8   -0.08    0.69
  -9  -6  -8    0.12    0.70
  -6  -9   8   -0.63    0.67
   9   6   8   -0.54    0.76
  -9  -6  -9    0.37    0.69
  -6  -9   9    0.19    0.72
   9   6   9   -1.44    1.06
   5  10   9    3.60    0.97
 -10  -5   9    3.21    1.01
 -15   5   9    4.29    0.94
  -5 -10  -9    2.14    0.92
   5 -15  -9    4.12    1.05
 -15   5   8    0.59    0.68
 -10  -5   8    1.93    0.81
   5  10   8    0.79    0.73
   5 -15  -8    0.58    0.74
  -5 -10  -8    1.19    0.80
  10   5  -8    0.69    0.59
  -5 -10  -7    2.06    0.75
  10   5  -7    2.66    0.73
 -10  -5   7    3.26    0.80
 -15   5   7    3.55    0.77
 -15   5   6    0.20    0.51
  -5 -10  -6    0.01    0.47
   5  10   6   -0.32    0.72
 -10  -5   6    0.12    0.61
  10   5  -6    0.46    0.52
   5 -15  -6    0.22    0.60
  -5 -10  -5    2.65    0.73
   5 -15  -5    7.73    0.80
 -15   5   5    5.82    0.73
  10   5  -5    3.68    0.77
 -10  -5   5    4.67    0.77
   5  10   5    4.99    0.84
  10   5  -4    1.64    0.66
   5  10   4    1.65    0.62
  -5 -10  -4    1.08    0.47
 -10  -5   4    1.29    0.61
 -15   5   4    1.55    0.54
   5  10   3    1.54    0.54
 -10  -5   3    1.93    0.61
  -5 -10  -3    1.82    0.58
 -15   5   3    2.65    0.52
  15  -5  -3    2.96    0.71
  10   5  -3    0.82    0.50
 -15   5   2    3.30    0.49
   5  10   2    2.34    0.59
  -5 -10  -2    1.97    0.62
  10   5  -2    2.08    0.55
  15  -5  -2    1.50    0.55
 -10  -5   2    2.54    0.60
  15  -5  -1    0.37    0.44
  10   5  -1    0.65    0.56
  -5 -10  -1    1.44    0.60
 -15   5   1    0.56    0.33
 -10  -5   1   -0.06    0.42
   5  10   1    0.12    0.44
  15  -5   0    8.91    0.81
 -10  -5   0    7.58    0.84
  -5 -10   0   10.00    0.95
  10   5   0    6.88    0.86
   5  10   0    7.66    0.74
 -15   5   0   11.71    0.63
 -10  -5  -1    0.44    0.53
  -5 -10   1    1.82    0.50
  15  -5   1    1.33    0.48
   5  10  -1    1.05    0.39
  10   5   1    0.69    0.50
  10   5   2   -0.61    0.50
 -10  -5  -2   -0.16    0.60
  15  -5   2    1.06    0.52
  -5 -10   2    0.36    0.48
   5  10  -2    0.63    0.35
  10   5   3    1.73    0.56
 -10  -5  -3    1.68    0.70
  15  -5   3    1.66    0.46
  -5 -10   3    0.28    0.42
 -10  -5  -4    1.31    0.64
  10   5   4    2.25    0.67
  -5 -10   4    1.74    0.56
  15  -5   4    1.34    0.45
  15  -5   5    3.35    0.62
 -10  -5  -5    2.48    0.71
  -5 -10   5    1.91    0.68
  10   5   5    1.63    0.75
 -10  -5  -6   -0.23    0.58
  -5 -10   6   -0.18    0.53
  10   5   6   -0.49    0.67
  10 -15  -7    0.11    0.46
  10   5   7   -0.50    0.66
 -10  -5  -7    0.23    0.53
  -5 -10   7    0.68    0.63
  10   5   8   -0.41    0.64
 -10  -5  -8   -0.09    0.66
 -10  -5  -9    0.17    0.73
  10   5   9    0.18    0.83
 -15   4   9    0.66    0.68
   4  11   9    0.44    0.54
  11   4  -9   -0.24    0.61
   4 -15  -9   -0.67    0.82
 -15   4   8   -1.11    0.66
 -11  -4   8   -0.66    0.81
   4  11   8    0.82    0.70
  11   4  -8    0.48    0.50
   4 -15  -8    0.48    0.72
  -4 -11  -8   -0.55    0.69
   4 -15  -7   -0.52    0.53
  11   4  -7   -0.02    0.49
   4  11   7    0.98    0.60
 -15   4   7    0.41    0.66
 -11  -4   7   -0.27    0.73
  -4 -11  -7    0.70    0.69
  -4 -11  -6    0.74    0.69
   4 -15  -6   -0.01    0.64
 -11  -4   6    0.07    0.65
  11   4  -6    0.38    0.50
   4  11   6   -0.49    0.55
 -15   4   6   -0.31    0.48
  15  -4  -6   -0.48    0.55
   4 -15  -5    0.39    0.50
  -4 -11  -5    0.73    0.57
   4  11   5    1.23    0.64
  15  -4  -5    0.28    0.66
 -15   4   5    1.09    0.54
 -11  -4   5   -0.11    0.59
  11   4  -5    0.88    0.60
  -4 -11  -4    1.02    0.56
 -11  -4   4    0.48    0.61
 -15   4   4    0.32    0.49
   4  11   4    1.51    0.68
  15  -4  -4   -0.35    0.59
  11   4  -4   -0.48    0.57
 -15   4   3   -0.22    0.42
  -4 -11  -3    0.29    0.43
  15  -4  -3    0.89    0.58
 -11  -4   3   -0.29    0.57
  11   4  -3    0.35    0.59
   4  11   3    1.20    0.58
 -15   4   2    0.49    0.39
  -4 -11  -2   -0.14    0.43
 -11  -4   2    1.34    0.71
   4  11   2   -0.05    0.43
  15  -4  -2   -0.71    0.47
  11   4  -2    0.30    0.55
  15  -4  -1    0.41    0.39
  11   4  -1   -0.22    0.50
  -4 -11  -1    0.05    0.45
 -15   4   1   -0.20    0.35
 -11  -4   1    0.29    0.54
   4  11   1    0.94    0.46
 -15   4   0    0.87    0.35
  15  -4   0    1.00    0.56
  11   4   0    0.55    0.49
  -4 -11   0    1.91    0.61
 -11  -4   0    1.25    0.67
   4  11   0    1.26    0.46
  -4 -11   1    1.07    0.53
 -11  -4  -1    0.08    0.47
  15  -4   1    0.81    0.42
 -15   4  -1    0.60    0.33
  11   4   1    0.26    0.58
  15  -4   2    0.89    0.51
 -11  -4  -2    0.40    0.50
  -4 -11   2    0.03    0.48
  11   4   2    0.66    0.44
  15  -4   3   -0.47    0.40
 -11  -4  -3    0.44    0.56
  -4 -11   3   -0.76    0.57
  11   4   3   -0.06    0.58
  15  -4   4   -0.36    0.57
 -11  -4  -4    0.48    0.58
  -4 -11   4   -0.23    0.51
  11   4   4   -0.76    0.69
  -4 -11   5    0.06    0.52
 -11  -4  -5   -1.06    0.61
  -4 -11   6    0.06    0.43
  15  -4   6    0.20    0.46
 -11  -4  -6   -0.39    0.61
  11   4   6   -0.26    0.73
 -11  -4  -7    0.03    0.62
  15  -4   7   -0.20    0.60
  11   4   7    0.45    0.78
 -11  -4  -8    2.85    0.82
  11   4   8   -0.36    0.78
 -11  -4  -9    1.39    0.78
  12   3  -9   -0.03    0.65
   3  12   9    0.22    0.59
   3  12   8   -0.46    0.61
  12   3  -8    0.37    0.52
   3 -15  -8    0.44    0.68
  -3 -12  -8    0.35    0.79
 -15   3   8   -0.35    0.67
 -12  -3   8   -0.36    0.83
  15  -3  -8    0.26    0.75
 -15   3   7    7.49    1.02
 -12  -3   7    4.04    1.00
  15  -3  -7    6.71    1.08
   3 -15  -7    9.15    1.14
  -3 -12  -7    4.58    0.96
   3  12   7    2.86    0.72
  12   3  -7    2.97    0.82
 -15   3   6   -0.76    0.73
 -12  -3   6    0.68    0.69
   3 -15  -6   -0.01    0.49
  12   3  -6   -0.34    0.51
  15  -3  -6   -0.37    0.71
   3  12   6    0.62    0.52
  -3 -12  -6    1.28    0.73
   3 -15  -5    1.61    0.55
  -3 -12  -5   -0.26    0.55
  12   3  -5    1.23    0.71
 -15   3   5    0.44    0.63
 -12  -3   5    0.25    0.71
  15  -3  -5   -0.21    0.63
   3  12   5   -0.14    0.53
   3  12   4    2.62    0.63
  -3 -12  -4    1.85    0.62
   3 -15  -4    3.71    0.64
 -12  -3   4    3.21    0.85
 -15   3   4    3.99    0.69
  15  -3  -4    4.40    0.91
  12   3  -4    1.69    0.72
  12   3  -3    1.25    0.63
  -3 -12  -3    1.01    0.50
  15  -3  -3    2.38    0.65
 -12  -3   3    2.94    0.68
 -15   3   3    1.93    0.60
   3  12   3    0.76    0.52
  -3 -12  -2   -0.66    0.53
 -15   3   2   -0.11    0.38
  15  -3  -2    0.12    0.49
 -12  -3   2    0.45    0.65
  12   3  -2    0.28    0.55
  12   3  -1    2.11    0.65
 -12  -3   1    2.60    0.63
  -3 -12  -1    1.03    0.60
  15  -3  -1    2.00    0.54
 -15   3   1    2.10    0.49
 -15   3   0    1.43    0.43
  12   3   0    1.19    0.55
  15  -3   0    1.64    0.63
  -3 -12   0    0.05    0.53
 -12  -3   0    1.27    0.62
  15  -3   1    4.64    0.74
  12   3   1    3.23    0.78
 -15   3  -1    4.82    0.56
  -3 -12   1    2.72    0.59
 -12  -3  -1    3.18    0.73
 -12  -3  -2   -0.05    0.62
 -15   3  -2    1.91    0.42
  15  -3   2    2.57    0.54
  12   3   2    2.04    0.56
  -3 -12   2    0.69    0.53
  -3 -12   3    0.82    0.55
  15  -3   3    2.57    0.58
 -12  -3  -3    1.88    0.76
  12   3   3    1.79    0.59
  12   3   4    0.12    0.55
  15  -3   4    0.86    0.51
 -12  -3  -4    0.36    0.62
 -12  -3  -5    6.59    0.88
  15  -3   5    9.34    0.87
  12   3   5    8.40    0.94
  15  -3   6    2.10    0.72
 -12  -3  -6    1.29    0.61
  12   3   6    0.70    0.60
 -12  -3  -7   -1.04    0.64
  12   3   7    0.75    0.63
  15  -3   7   -0.10    0.56
  15  -3   8    3.53    0.72
 -12  -3  -8    3.14    0.73
  12   3   8    2.68    0.80
  15  -3   9    7.21    0.93
   2 -15  -8    0.49    0.71
  -2 -13  -8   -0.42    0.73
  15  -2  -8   -0.45    0.76
  13   2  -8   -0.10    0.63
 -15   2   8    1.33    0.73
 -13  -2   8   -0.62    0.91
 -13  -2   7    0.56    0.79
 -15   2   7    0.44    0.68
  13   2  -7    0.68    0.57
  15  -2  -7    1.05    0.69
  -2 -13  -7    0.90    0.79
   2 -15  -7   -0.42    0.77
  13   2  -6   -0.36    0.64
  15  -2  -6   -0.76    0.78
   2 -15  -6    0.39    0.57
  -2 -13  -6    1.66    0.76
 -15   2   6    0.56    0.66
 -13  -2   6    0.88    0.76
  15  -2  -5    0.95    0.59
  13   2  -5    1.31    0.66
 -13  -2   5    0.15    0.64
 -15   2   5   -0.56    0.52
   2 -15  -5   -0.55    0.52
  -2 -13  -5   -0.42    0.62
  -2 -13  -4    0.62    0.49
   2 -15  -4    2.31    0.63
  15  -2  -4    1.42    0.60
 -15   2   4    1.46    0.70
 -13  -2   4    1.46    0.66
  13   2  -4    1.27    0.59
  15  -2  -3    1.43    0.68
  -2 -13  -3    1.79    0.64
 -15   2   3    0.93    0.60
 -13  -2   3    2.54    0.77
  13   2  -3    0.90    0.71
 -15   2   2   -0.62    0.58
 -13  -2   2   -0.55    0.70
  15  -2  -2    1.35    0.70
  -2 -13  -2    0.38    0.45
  13   2  -2   -0.23    0.66
  15  -2  -1    0.82    0.51
  13   2  -1   -0.22    0.50
 -15   2   1    0.62    0.43
 -13  -2   1   -0.35    0.55
  -2 -13  -1    0.41    0.42
 -15   2   0    2.59    0.57
  -2 -13   0    0.57    0.46
 -13  -2   0    2.25    0.69
  13   2   0    0.78    0.58
  15  -2   0    2.57    0.68
 -15   2  -1    1.11    0.42
 -13  -2  -1   -0.22    0.55
  -2 -13   1    0.64    0.52
  15  -2   1    1.14    0.50
  13   2   1    0.60    0.50
  13   2   2    1.48    0.70
 -13  -2  -2   -0.22    0.58
 -15   2  -2    0.46    0.39
  15  -2   2    0.77    0.56
 -13  -2  -3    1.26    0.59
 -15   2  -3   -0.14    0.37
  13   2   3    1.30    0.65
  15  -2   3    0.90    0.60
  13   2   4    0.52    0.66
  15  -2   4    2.14    0.71
 -13  -2  -4    0.89    0.54
  13   2   5    1.30    0.80
  15  -2   5    0.69    0.59
 -13  -2  -5    0.22    0.49
  15  -2   6    0.34    0.57
  13   2   6    0.57    0.68
 -13  -2  -6    0.19    0.55
 -13  -2  -7    0.36    0.59
  13   2   7    0.74    0.57
  15  -2   7   -0.06    0.54
  13   2   8    0.37    0.63
  15  -2   8   -0.20    0.53
  -1 -14  -8    0.93    0.83
   1 -15  -8    0.43    0.70
   1 -15  -7    0.11    0.70
  15  -1  -7   -0.34    0.73
  14   1  -7   -0.60    0.70
  -1 -14  -7   -0.16    0.69
 -14  -1   7   -1.21    0.81
 -15   1   7    0.97    0.89
  15  -1  -6    1.01    0.66
  14   1  -6    1.02    0.64
   1 -15  -6   -0.41    0.55
  -1 -14  -6    1.30    0.60
 -14  -1   6   -0.49    0.67
 -15   1   6    1.21    0.78
 -14  -1   5    3.18    0.84
   1 -15  -5    6.36    0.86
  15  -1  -5    5.21    1.00
  14   1  -5    5.02    0.97
  -1 -14  -5    3.12    0.69
 -15   1   5    6.08    0.85
  15  -1  -4    1.37    0.72
  14   1  -4    0.88    0.69
 -14  -1   4    0.89    0.63
 -15   1   4    2.21    0.68
  -1 -14  -4    0.85    0.57
   1 -15  -4    1.28    0.51
  -1 -14  -3    1.54    0.65
   1 -15  -3    0.75    0.55
 -15   1   3    2.01    0.57
  15  -1  -3    1.42    0.69
 -14  -1   3    1.03    0.64
  14   1  -3    0.27    0.70
  14   1  -2    3.72    0.85
  15  -1  -2    6.54    0.91
  -1 -14  -2    3.43    0.68
 -14  -1   2    4.60    0.74
 -15   1   2    7.08    0.91
 -15   1   1    1.95    0.66
  -1 -14  -1    1.34    0.48
 -14  -1   1    1.40    0.70
  14   1  -1    0.64    0.55
  15  -1  -1    1.80    0.62
 -15   1   0    5.83    0.76
 -14  -1   0    4.01    0.77
  15  -1   0    7.01    0.87
  14   1   0    4.59    0.80
 -15   1  -1    1.13    0.56
 -14  -1  -1    0.34    0.63
  14   1   1    0.17    0.47
  15  -1   1   -0.21    0.61
 -15   1  -2   14.70    0.90
 -14  -1  -2    7.76    0.86
  14   1   2    9.80    1.08
  15  -1   2   13.62    1.13
 -14  -1  -3    2.36    0.65
  14   1   3    2.70    0.77
  15  -1   3    2.49    0.78
 -15   1  -3    1.43    0.49
  15  -1   4   -0.37    0.51
  14   1   4    0.94    0.67
 -14  -1  -4    0.43    0.56
 -15   1  -4    0.30    0.41
 -14  -1  -5    5.03    0.71
  14   1   5    6.42    0.98
  15  -1   6    1.30    0.62
 -14  -1  -6    0.78    0.57
  14   1   6    0.99    0.65
  15  -1   7    2.02    0.74
  14   1   7    0.26    0.59
  14   1   8    1.55    0.81
  15  -1   8    2.20    0.78
 -15   0   7    0.03    0.68
  15   0  -7   -0.38    0.62
   0 -15  -7   -0.12    0.73
   0 -15  -6    0.13    0.70
 -15   0   6   -0.88    0.78
  15   0  -6   -0.10    0.79
   0 -15  -5    0.55    0.61
 -15   0   5   -0.70    0.61
  15   0  -5    0.73    0.68
   0 -15  -4   -0.36    0.59
 -15   0   4    0.10    0.55
  15   0  -4    0.86    0.73
 -15   0   3    0.02    0.65
   0 -15  -3    0.01    0.57
  15   0  -3    0.30    0.54
 -15   0   2    0.81    0.64
  15   0  -2   -0.47    0.51
 -15   0   1   -0.28    0.68
  15   0  -1   -0.53    0.64
 -15   0   0    2.59    0.70
  15   0   0    1.82    0.60
 -15   0  -1   -0.37    0.57
  15   0   1   -0.61    0.60
 -15   0  -2    0.68    0.59
  15   0   2    0.47    0.61
 -15   0  -3    0.46    0.50
  15   0   3   -0.09    0.63
 -15   0  -4    0.55    0.48
  15   0   4   -0.26    0.61
 -15   0  -5    0.36    0.48
  15   0   5   -0.10    0.54
  15   0   6   -0.30    0.60
  15   0   7    0.29    0.77
   8   8   0  691.51    6.02
  16  -8   0  698.41    5.69
   8   8  -1   -0.01    0.36
  -8  -8  -1    0.62    0.66
  -8  -8   1    0.08    0.55
  16  -8  -1    0.05    0.33
   8   8   1    1.65    0.50
  -8  -8   2    0.49    0.62
  -8  -8  -2    0.27    0.48
   8   8  -2    0.07    0.36
   8   8   2    0.64    0.54
   8   8  -3  137.82    2.67
   8   8   3  141.16    2.93
  -8  -8   3  148.32    3.18
  -8  -8  -3  144.46    3.08
  -8  -8  -4  194.50    3.46
   8   8  -4  192.97    3.21
   8   8   4  192.29    3.62
  -8  -8  -5    9.73    1.02
   8   8   5   10.63    1.04
   8   8  -5   10.77    0.84
  -8  -8   5   10.06    0.98
  -8  -8  -6   13.87    1.11
   8   8   6   15.08    1.23
  -8  -8  -7  138.18    3.27
   8   8   7  138.22    3.63
   8   8   8    4.48    1.16
   8 -16  -8    5.91    1.11
  -8  -8   8    4.33    1.00
  -8  -8  -8    4.33    0.96
   8 -16  -9    0.42    0.78
   7   9   8    0.82    0.76
   7 -16  -8    1.30    0.79
  -7  -9  -8    2.11    0.83
 -16   7   8    1.14    0.66
  -9  -7   8    0.54    0.83
  -7  -9  -7   27.15    1.54
   7 -16  -7   18.78    1.52
   7   9   7   23.94    1.69
  -9  -7   7   30.90    1.84
 -16   7   7   21.02    1.29
  -7  -9  -6    4.12    0.80
  -9  -7   6    2.87    0.85
 -16   7   6    4.18    0.64
   9   7  -6    3.23    0.65
   7   9   6    5.34    0.91
  -9  -7   5    0.51    0.67
   7   9   5    0.21    0.61
  -7  -9  -5    1.00    0.68
   9   7  -5    0.26    0.49
   9   7  -4   26.48    1.34
   7   9   4   27.15    1.46
  -9  -7   4   25.44    1.52
   9   7  -3   33.16    1.47
  -7  -9  -3   36.61    1.66
  -9  -7   3   34.45    1.59
   7   9   3   33.60    1.57
   9   7  -2    0.65    0.49
  -9  -7   2   -0.21    0.58
  -7  -9  -2    0.57    0.48
  16  -7  -2   -0.03    0.43
   7   9   2   -0.61    0.46
  -9  -7   1    5.11    0.77
   7   9   1    6.30    0.74
   9   7  -1    6.61    0.72
  16  -7  -1    3.95    0.61
  -7  -9  -1    7.68    0.93
   7   9   0   56.14    1.70
   9   7   0   57.22    1.84
  -7  -9   0   63.11    2.03
  -9  -7   0   67.21    2.18
  -7  -9   1    6.45    0.77
  -9  -7  -1    5.12    0.74
   9   7   1    5.86    0.75
   7   9  -1    5.25    0.61
  16  -7   1    3.31    0.61
   7   9  -2    0.29    0.40
  -7  -9   2    3.00    0.73
  16  -7   2    0.44    0.36
  -9  -7  -2    1.88    0.72
   9   7   2    1.48    0.55
  -9  -7  -3   21.07    1.26
  -7  -9   3   25.09    1.36
   9   7   3   23.50    1.35
   7   9  -3   20.53    1.05
  -9  -7  -4   28.24    1.47
   9   7   4   29.75    1.54
  -7  -9   4   32.18    1.65
  -7  -9   5    1.28    0.73
  -9  -7  -5    1.22    0.59
   9   7   5    1.24    0.59
   9   7   6    7.41    1.06
  -7  -9   6    8.20    0.95
  -9  -7  -6    8.47    1.07
  -9  -7  -7   12.61    1.12
  -7  -9   7   10.28    1.20
  -9  -7  -8    5.92    1.07
  -7  -9   8    3.26    0.84
   9 -16  -8    3.76    0.89
   9   7   8    4.78    1.04
   9 -16  -9    2.37    0.78
 -10  -6   8    0.94    0.84
 -16   6   8    1.70    0.75
   6  10   8    0.84    0.79
  -6 -10  -8    1.24    0.69
   6 -16  -8   -0.26    0.71
  -6 -10  -7  103.81    2.83
 -10  -6   7  110.57    3.28
   6  10   7  113.61    3.28
  10   6  -7   99.11    2.63
   6 -16  -7  112.32    3.21
 -10  -6   6    7.50    1.10
  -6 -10  -6    9.00    0.95
 -16   6   6    7.42    0.80
  10   6  -6    7.19    0.89
   6  10   6    8.08    1.08
   6  10   5   46.07    1.95
  -6 -10  -5   42.80    1.78
  10   6  -5   46.34    1.81
 -10  -6   5   52.60    2.11
 -16   6   5   49.23    1.69
   6  10   4   67.61    2.25
  -6 -10  -4   64.50    2.04
  10   6  -4   73.72    2.23
 -16   6   4   78.40    1.91
 -10  -6   4   68.02    2.30
  -6 -10  -3  108.30    2.64
  16  -6  -3  111.33    2.78
  10   6  -3  105.95    2.65
   6  10   3  101.78    2.54
 -10  -6   3  103.89    2.67
 -16   6   3  111.36    2.10
  16  -6  -2   32.86    1.49
  10   6  -2   33.57    1.56
   6  10   2   38.14    1.53
 -10  -6   2   37.40    1.67
  -6 -10  -2   36.47    1.60
  16  -6  -1   45.77    1.69
  10   6  -1   42.13    1.64
  -6 -10  -1   43.43    1.73
 -10  -6   1   43.62    1.78
  16  -6   0   61.87    1.85
   6  10   0   55.02    1.68
  -6 -10   0   53.93    1.91
 -10  -6   0   60.50    2.11
  10   6   0   55.33    1.84
   6  10  -1   45.86    1.50
  10   6   1   45.19    1.67
  16  -6   1   48.14    1.62
  -6 -10   1   50.69    1.82
 -10  -6  -1   45.24    1.83
 -10  -6  -2    1.74    0.61
  -6 -10   2    1.47    0.69
   6  10  -2    2.15    0.46
  10   6   2    1.90    0.62
  16  -6   2    1.97    0.47
 -10  -6  -3   67.25    2.14
  10   6   3   69.28    2.16
  -6 -10   3   73.34    2.19
 -10  -6  -4   30.88    1.50
  10   6   4   28.11    1.46
  -6 -10   4   32.55    1.61
 -10  -6  -5   13.46    1.09
  10   6   5   15.71    1.28
  -6 -10   5   16.37    1.22
  -6 -10   6   31.81    1.69
  10   6   6   32.03    1.72
 -10  -6  -6   31.41    1.65
 -10  -6  -7    1.57    0.67
  10   6   7    1.77    0.85
  -6 -10   7    0.54    0.63
  -6 -10   8   32.34    1.93
 -10  -6  -8   29.79    1.75
  10   6   8   31.49    1.96
  -6 -10   9   38.24    2.17
   5  11   8    1.34    0.73
  11   5  -8    0.20    0.52
 -11  -5   8    0.59    0.73
 -16   5   8    1.05    0.78
   5 -16  -8   -0.14    0.82
  -5 -11  -8    1.03    0.76
  -5 -11  -7   17.17    1.34
 -16   5   7   11.02    1.12
 -11  -5   7   17.70    1.47
   5  11   7   13.46    1.22
  11   5  -7   15.82    1.21
   5 -16  -7    8.77    1.21
 -16   5   6    2.33    0.70
  11   5  -6    4.09    0.80
   5  11   6    2.72    0.75
  16  -5  -6    0.57    0.59
  -5 -11  -6    5.20    0.87
   5 -16  -6    1.64    0.68
 -11  -5   6    5.91    0.90
  -5 -11  -5   -0.41    0.52
 -11  -5   5    0.50    0.59
 -16   5   5   -0.31    0.48
   5  11   5   -0.01    0.71
  16  -5  -5   -0.75    0.70
  11   5  -5    0.30    0.52
  -5 -11  -4   12.22    1.03
   5  11   4   12.19    1.16
 -11  -5   4   13.70    1.12
 -16   5   4    9.32    0.84
  11   5  -4   10.53    1.07
  16  -5  -3    5.69    0.90
  -5 -11  -3   10.66    1.01
  11   5  -3    8.24    0.87
   5  11   3    8.78    0.97
 -11  -5   3    6.54    0.94
 -16   5   3    6.75    0.73
 -16   5   2    1.07    0.41
  16  -5  -2    3.01    0.70
  -5 -11  -2    3.50    0.69
 -11  -5   2    4.87    0.87
  11   5  -2    1.63    0.61
   5  11   2    3.07    0.65
  16  -5  -1    3.72    0.71
  11   5  -1    6.89    0.82
  -5 -11  -1    6.98    0.89
 -16   5   1    4.43    0.52
   5  11   1    4.95    0.69
 -11  -5   1    6.57    0.89
  -5 -11   0    8.35    0.85
 -11  -5   0    7.12    0.96
  11   5   0    7.55    0.89
  16  -5   0    6.09    0.73
   5  11   0    8.75    0.79
 -11  -5  -1   12.60    1.09
  11   5   1   10.33    1.01
  -5 -11   1   11.83    0.98
 -11  -5  -2   11.60    1.04
  11   5   2    7.79    0.88
  16  -5   2    5.97    0.72
  -5 -11   2   10.03    0.93
  16  -5   3    5.38    0.71
  11   5   3    7.92    0.92
  -5 -11   3    8.56    0.95
 -11  -5  -3    7.77    0.91
 -11  -5  -4    3.99    0.82
  -5 -11   4    4.37    0.79
  11   5   4    3.91    0.79
  16  -5   4    3.17    0.69
  -5 -11   5   24.46    1.47
  11   5   5   25.49    1.56
 -11  -5  -5   26.32    1.43
 -11  -5  -6    9.02    1.01
  11   5   6    7.73    0.98
  -5 -11   6    7.53    0.97
 -11  -5  -7   -0.65    0.77
  11   5   7   -0.61    0.74
 -11  -5  -8   12.87    1.21
  11   5   8   10.04    1.35
   4 -16  -8    5.94    1.02
  12   4  -8    3.31    0.82
 -16   4   8    4.80    0.93
   4  12   8    3.00    0.74
 -16   4   7   48.47    2.09
 -12  -4   7   53.60    2.37
   4  12   7   45.44    1.91
  16  -4  -7   46.39    2.32
  12   4  -7   48.95    2.13
  -4 -12  -7   49.62    2.05
   4 -16  -7   54.71    2.25
  12   4  -6    7.38    1.04
  16  -4  -6    6.30    0.96
 -12  -4   6    6.79    1.07
   4 -16  -6    8.83    1.07
  -4 -12  -6    4.86    0.79
   4  12   6    6.19    0.90
 -16   4   6    7.91    0.95
 -12  -4   5   23.26    1.52
 -16   4   5   28.76    1.47
  16  -4  -5   27.08    1.73
  12   4  -5   24.33    1.53
  -4 -12  -5   24.26    1.38
   4  12   5   21.40    1.34
  -4 -12  -4   13.94    1.11
  12   4  -4   17.21    1.31
 -16   4   4   19.56    1.19
 -12  -4   4   21.03    1.43
  16  -4  -4   21.97    1.49
   4  12   4   17.40    1.22
  -4 -12  -3    2.76    0.67
 -12  -4   3    3.02    0.70
 -16   4   3    3.44    0.63
  12   4  -3    1.97    0.64
   4  12   3    3.33    0.68
  16  -4  -3    3.02    0.80
 -12  -4   2   93.59    2.58
 -16   4   2   93.53    2.10
  -4 -12  -2   91.90    2.41
  12   4  -2   85.09    2.46
  16  -4  -2   90.62    2.49
 -12  -4   1   14.37    1.18
  12   4  -1   11.95    1.01
  16  -4  -1   14.32    1.11
  -4 -12  -1   14.36    1.10
 -16   4   1   14.97    0.90
  16  -4   0   15.10    1.07
 -12  -4   0   13.01    1.06
  -4 -12   0   12.45    0.96
  12   4   0   14.19    1.19
 -16   4   0   14.17    0.80
  -4 -12   1   12.10    0.99
  16  -4   1   13.33    1.01
 -12  -4  -1   15.34    1.20
  12   4   1   11.87    1.08
  16  -4   2  208.82    3.50
  -4 -12   2  207.88    3.62
 -12  -4  -2  210.07    3.70
 -12  -4  -3    0.46    0.66
  12   4   3    0.15    0.60
  -4 -12   3    0.59    0.53
  16  -4   3    0.28    0.48
  16  -4   4    3.31    0.65
 -12  -4  -4    1.83    0.61
  -4 -12   4    2.36    0.66
 -12  -4  -5  219.07    3.84
  12   4   5  222.27    4.09
  16  -4   5  229.41    3.82
  16  -4   6   28.70    1.47
 -12  -4  -6   27.77    1.53
  12   4   6   29.19    1.72
  16  -4   7    3.99    0.74
 -12  -4  -7    4.51    0.86
  12   4   7    6.65    1.08
 -12  -4  -8   58.81    2.19
   3 -16  -8    1.57    0.91
  13   3  -8    3.27    0.77
  13   3  -7   -0.25    0.65
 -16   3   7    1.39    0.64
 -13  -3   7    1.35    0.83
   3 -16  -7    0.91    0.83
  16  -3  -7    0.62    0.89
  -3 -13  -7    0.36    0.71
  16  -3  -6    4.03    0.94
  13   3  -6    4.27    0.82
   3 -16  -6    2.39    0.74
  -3 -13  -6    4.07    0.78
 -13  -3   6    3.33    0.94
 -16   3   6    1.46    0.66
  -3 -13  -5   16.45    1.19
   3 -16  -5    8.54    1.05
 -16   3   5    9.84    1.02
 -13  -3   5   15.30    1.33
  16  -3  -5   10.29    1.33
  13   3  -5   14.45    1.30
  16  -3  -4   -0.39    0.70
  -3 -13  -4    0.53    0.57
  13   3  -4   -0.22    0.55
 -13  -3   4    0.74    0.71
 -16   3   4   -0.51    0.60
  -3 -13  -3    0.32    0.63
 -16   3   3    0.76    0.53
  16  -3  -3   -0.95    0.64
  13   3  -3    1.05    0.67
 -13  -3   3    0.14    0.62
  -3 -13  -2   21.12    1.23
 -16   3   2   13.04    0.98
  13   3  -2   19.17    1.29
 -13  -3   2   16.50    1.26
  16  -3  -2   12.53    1.13
  16  -3  -1    6.18    0.87
  13   3  -1    8.14    0.97
 -13  -3   1    9.61    0.99
 -16   3   1    6.37    0.76
  -3 -13  -1   10.63    1.00
 -13  -3   0    0.94    0.58
  -3 -13   0    2.25    0.62
  13   3   0    1.49    0.58
  16  -3   0    0.38    0.61
 -16   3   0    0.21    0.39
  -3 -13   1    7.84    0.83
  16  -3   1    6.11    0.79
 -13  -3  -1    6.44    0.86
  13   3   2   27.95    1.53
 -13  -3  -2   29.59    1.54
  -3 -13   2   32.48    1.49
  16  -3   3    0.44    0.59
 -13  -3  -3    1.34    0.60
  13   3   3    0.28    0.59
 -13  -3  -4    0.94    0.58
  13   3   4    0.44    0.71
  16  -3   4   -0.64    0.61
  13   3   5   29.39    1.62
 -13  -3  -5   36.60    1.64
  16  -3   6    4.07    0.75
  13   3   6    5.00    0.91
 -13  -3  -6    5.38    0.84
  13   3   7   -0.40    0.62
  16  -3   7    0.60    0.55
 -13  -3  -7    0.91    0.67
 -13  -3  -8   10.06    1.05
  16  -3   8    5.04    0.84
 -14  -2   7   14.80    1.40
 -16   2   7   13.65    1.29
   2 -16  -7   14.85    1.36
  -2 -14  -7   13.09    1.21
  14   2  -7   12.59    1.27
  16  -2  -7   11.76    1.40
  -2 -14  -6   21.03    1.41
   2 -16  -6   20.43    1.43
 -14  -2   6   24.89    1.69
  14   2  -6   22.16    1.59
  16  -2  -6   22.94    1.71
 -16   2   6   23.89    1.51
 -16   2   5  146.84    3.40
 -14  -2   5  116.65    3.14
  -2 -14  -5  123.81    3.06
  16  -2  -5  138.61    3.70
  14   2  -5  125.95    3.42
   2 -16  -5  135.33    3.22
  16  -2  -4   14.81    1.34
  14   2  -4   14.73    1.29
  -2 -14  -4   14.93    1.19
 -14  -2   4   14.95    1.31
 -16   2   4   13.12    1.13
  14   2  -3    9.90    1.08
  16  -2  -3    7.89    0.99
 -16   2   3    6.97    0.87
 -14  -2   3   11.16    1.05
  -2 -14  -3    9.02    0.91
  14   2  -2   88.32    2.63
 -14  -2   2   90.91    2.61
 -16   2   2   91.22    2.36
  16  -2  -2   87.74    2.64
  -2 -14  -1   95.10    2.52
 -16   2   1   92.68    2.35
 -14  -2   1   92.01    2.60
  16  -2  -1   85.60    2.49
  14   2  -1   87.77    2.58
 -16   2   0  158.65    2.82
  -2 -14   0  170.11    3.26
 -14  -2   0  171.44    3.49
  16  -2   0  166.46    3.43
  14   2   0  161.20    3.38
  16  -2   1   65.23    2.17
  14   2   1   62.98    2.23
 -14  -2  -1   63.41    2.12
 -16   2  -1   64.86    1.79
 -14  -2  -2   76.02    2.25
 -16   2  -2   75.98    1.89
  16  -2   2   78.09    2.33
  14   2   2   75.76    2.35
 -14  -2  -3    3.23    0.74
  14   2   3    4.59    0.88
  16  -2   3    2.92    0.78
  16  -2   4   11.65    1.04
  14   2   4   10.64    1.10
 -14  -2  -4   12.09    1.02
  14   2   5  105.94    2.95
  16  -2   5  111.32    2.82
 -14  -2  -5  103.18    2.58
  14   2   6   12.07    1.15
  16  -2   6   12.37    1.07
 -14  -2  -6   14.70    1.13
  14   2   7    7.32    1.00
  16  -2   7    8.39    1.03
   1 -16  -7    0.77    0.70
  15   1  -6    5.95    1.08
 -16   1   6    2.44    0.83
  16  -1  -6    3.92    1.05
   1 -16  -6    2.56    0.85
 -15  -1   6    4.56    0.95
  -1 -15  -6    7.90    1.08
  -1 -15  -5   25.91    1.51
   1 -16  -5   14.07    1.20
  15   1  -5   20.24    1.62
  16  -1  -5   16.29    1.46
 -15  -1   5   26.15    1.67
 -16   1   5   17.05    1.42
 -15  -1   4   -0.47    0.72
 -16   1   4   -0.49    0.65
  16  -1  -4    1.03    0.79
   1 -16  -4    0.12    0.50
  -1 -15  -4    0.81    0.55
  15   1  -4    0.15    0.65
  16  -1  -3   -0.32    0.56
  -1 -15  -3    0.42    0.49
  15   1  -3   -0.69    0.80
 -15  -1   3    0.62    0.74
 -16   1   3    0.97    0.61
  -1 -15  -2   20.43    1.30
  16  -1  -2   12.24    1.17
  15   1  -2   23.84    1.51
 -15  -1   2   19.37    1.41
 -16   1   2   11.25    1.02
  15   1  -1    8.03    1.02
  16  -1  -1    5.82    0.87
 -15  -1   1    9.07    1.02
 -16   1   1    3.91    0.73
 -15  -1   0    3.78    0.82
 -16   1   0    2.47    0.63
  16  -1   0    3.32    0.76
  15   1   0    2.03    0.66
 -15  -1  -1    7.73    0.87
  15   1   1    8.37    0.97
 -15  -1  -2    8.33    0.98
 -16   1  -2    6.88    0.76
  16  -1   2    5.78    0.93
  15   1   3    0.61    0.66
  16  -1   3   -0.39    0.65
 -16   1  -3   -0.24    0.45
 -15  -1  -3    0.58    0.58
  15   1   4   -0.23    0.72
  16  -1   4   -0.54    0.63
 -15  -1  -4   -0.30    0.57
 -15  -1  -5   10.95    0.98
  15   1   5   11.51    1.21
  16  -1   6    0.18    0.57
  15   1   6    0.84    0.80
  16  -1   7    0.09    0.67
   0 -16  -6   27.77    1.71
 -16   0   6   25.84    1.67
   0 -16  -5  180.72    3.81
  16   0  -5  178.49    4.34
 -16   0   5  173.43    3.99
  16   0  -4    0.75    0.67
 -16   0   4    1.08    0.62
   0 -16  -4    1.74    0.62
 -16   0   3    1.89    0.81
  16   0  -3    1.50    0.65
 -16   0   2  149.39    3.31
  16   0  -2  150.75    3.64
 -16   0   1   11.28    1.06
  16   0  -1   12.58    1.13
  16   0   0    2.93    0.85
 -16   0   0    2.88    0.71
  16   0   1    5.48    0.91
 -16   0  -1    5.85    0.79
  16   0   2   62.08    2.37
 -16   0  -2   52.66    1.75
  16   0   3    2.26    0.76
 -16   0  -3    0.92    0.52
  16   0   4    6.40    0.87
 -16   0  -4    7.32    0.80
  16   0   5    9.84    1.04
  16   0   6    1.61    0.65
  -9  -8   7    0.51    0.74
  -8  -9  -7    1.09    0.73
   8   9   7    0.02    0.75
  -9  -8   6   -0.09    0.74
  -8  -9  -6    0.74    0.59
   8   9   6    0.24    0.68
   9   8  -5    0.55    0.47
   8   9   5    1.60    0.74
  -8  -9  -5    0.87    0.58
  -9  -8   5    1.11    0.71
  -8  -9  -4    1.90    0.70
  -9  -8   4    0.34    0.70
   9   8  -4    0.96    0.55
   8   9   4    1.38    0.71
  -8  -9  -3    0.59    0.71
  -9  -8   3   -0.58    0.63
   9   8  -3    0.27    0.43
   8   9   3   -0.82    0.62
   8   9   2   -0.38    0.46
  -8  -9  -2    0.01    0.59
  17  -8  -2    0.51    0.57
  -9  -8   2   -0.70    0.69
   9   8  -2    0.48    0.50
   8   9   1    0.02    0.45
  -8  -9  -1    0.01    0.55
  -9  -8   1   -0.20    0.52
   9   8  -1   -0.04    0.49
  17  -8  -1    0.11    0.51
   8   9   0    2.91    0.63
   9   8   0    4.39    0.75
  17  -8   0    4.38    0.69
  -8  -9   0    4.17    0.79
  -9  -8   0    6.11    0.95
   8   9  -1   -0.20    0.44
   9   8   1    0.14    0.45
  -9  -8  -1   -0.64    0.69
   9   8   2    0.88    0.61
  -9  -8  -2    1.26    0.72
  -8  -9   2    1.22    0.66
   8   9  -2    0.89    0.43
  -9  -8  -3    1.11    0.68
  -8  -9   3    2.36    0.74
   9   8   3    2.02    0.67
   8   9  -3    1.91    0.51
  -8  -9   4    2.13    0.64
   9   8   4    1.07    0.65
  -9  -8  -4    0.26    0.49
   9   8   5    2.59    0.77
  -8  -9   5    2.07    0.69
  -9  -8  -5    2.09    0.75
  -8  -9   6   -0.41    0.59
   9   8   6    1.32    0.79
  -9  -8  -6    1.55    0.80
   9   8   7    2.31    1.00
  -8  -9   7    0.48    0.69
  -9  -8  -7    0.54    0.72
  -8  -9   8   -0.53    0.67
   7  10   7   -0.19    0.77
  -7 -10  -7    0.21    0.57
 -10  -7   7    0.89    0.78
 -10  -7   6    0.68    0.75
   7  10   6    0.48    0.77
  -7 -10  -6    1.03    0.59
  10   7  -6    0.03    0.48
  10   7  -5    1.61    0.59
   7  10   5    2.29    0.72
 -10  -7   5    1.92    0.83
  -7 -10  -5    2.18    0.66
  -7 -10  -4   -1.06    0.62
   7  10   4   -0.80    0.63
  10   7  -4    0.82    0.64
 -10  -7   4    0.99    0.67
  -7 -10  -3   -0.37    0.68
 -10  -7   3   -1.00    0.77
   7  10   3   -0.86    0.56
  10   7  -3    0.51    0.57
  17  -7  -3    0.69    0.48
  -7 -10  -2   -0.28    0.66
  10   7  -2    1.00    0.55
   7  10   2    2.07    0.65
  17  -7  -2    1.97    0.58
 -10  -7   2    0.64    0.64
  17  -7  -1   -0.03    0.40
 -10  -7   1    1.19    0.73
  -7 -10  -1   -0.53    0.60
   7  10   1    0.42    0.53
  10   7  -1   -0.08    0.51
  17  -7   0    1.30    0.58
   7  10   0    1.89    0.56
  -7 -10   0    0.49    0.63
 -10  -7   0    1.66    0.62
  10   7   0   -0.07    0.45
   7  10  -1   -0.01    0.38
 -10  -7  -1   -0.29    0.53
  -7 -10   1    0.41    0.63
  10   7   1   -0.20    0.57
  -7 -10   2    0.79    0.58
   7  10  -2    0.53    0.40
  10   7   2   -0.11    0.56
 -10  -7  -2    0.75    0.57
  -7 -10   3    0.04    0.55
  10   7   3    1.03    0.66
 -10  -7  -3   -0.51    0.63
  -7 -10   4    1.16    0.63
  10   7   4    1.25    0.75
 -10  -7  -4    0.07    0.68
  10   7   5    0.31    0.75
  -7 -10   5   -0.14    0.56
 -10  -7  -5   -0.11    0.58
  10   7   6   -0.45    0.61
  -7 -10   6    0.19    0.73
 -10  -7  -6   -0.33    0.69
  10   7   7    0.43    0.82
  -7 -10   7    0.50    0.73
 -10  -7  -7    1.04    0.84
  -7 -10   8   -0.07    0.76
   6  11   7   -0.39    0.67
  -6 -11  -7   -0.10    0.67
 -11  -6   7    0.02    0.64
 -17   6   7    0.93    0.56
  11   6  -7   -0.16    0.54
  17  -6  -6    0.73    0.77
 -17   6   6    0.59    0.53
 -11  -6   6    0.36    0.80
  -6 -11  -6   -0.47    0.67
   6  11   6    0.31    0.68
  11   6  -6   -0.65    0.58
  17  -6  -5    1.14    0.78
  -6 -11  -5    1.63    0.71
  11   6  -5    3.15    0.72
 -11  -6   5    1.55    0.78
   6  11   5    3.48    0.77
 -11  -6   4   -1.04    0.69
  -6 -11  -4   -0.74    0.53
  11   6  -4    0.11    0.53
  17  -6  -4    0.76    0.67
   6  11   3    0.23    0.56
 -11  -6   3   -0.59    0.74
  17  -6  -3   -0.50    0.57
  -6 -11  -3   -0.13    0.50
  11   6  -3   -0.02    0.59
  -6 -11  -2    3.73    0.75
  11   6  -2    3.34    0.72
   6  11   2    2.54    0.63
 -11  -6   2    2.82    0.75
  17  -6  -2    3.39    0.70
  17  -6  -1    1.08    0.60
   6  11   1    0.48    0.48
  11   6  -1    0.50    0.54
 -11  -6   1   -0.20    0.72
  -6 -11  -1    0.93    0.65
  17  -6   0    0.81    0.45
   6  11   0   -0.48    0.45
  -6 -11   0    0.26    0.62
 -11  -6   0   -0.66    0.56
  11   6   0   -0.16    0.50
  -6 -11   1    0.12    0.45
 -11  -6  -1   -0.10    0.60
  11   6   1    0.76    0.54
  17  -6   1    1.48    0.52
 -11  -6  -2    0.53    0.54
  11   6   2    3.42    0.74
  17  -6   2    1.49    0.57
  -6 -11   2    3.06    0.80
 -11  -6  -3    0.99    0.61
  -6 -11   3   -0.24    0.64
  11   6   3   -0.28    0.57
  17  -6   3   -0.76    0.51
  -6 -11   4    0.68    0.52
  11   6   4   -0.20    0.55
 -11  -6  -4    0.21    0.72
  -6 -11   5    2.36    0.69
  11   6   5    0.83    0.79
 -11  -6  -5    2.12    0.71
  -6 -11   6    0.30    0.71
 -11  -6  -6   -1.17    0.76
  11   6   6    0.67    0.70
 -11  -6  -7    0.36    0.72
  -6 -11   7   -1.28    0.79
  11   6   7   -0.52    0.83
  -5 -12  -7    0.32    0.75
  17  -5  -7   -0.06    0.78
   5  12   7    0.13    0.56
 -17   5   7    1.20    0.62
 -12  -5   7   -0.69    0.85
  12   5  -7   -0.07    0.57
  -5 -12  -6    1.30    0.73
  12   5  -6    0.35    0.56
  17  -5  -6    1.41    0.73
   5  12   6   -0.45    0.57
 -12  -5   6   -0.14    0.61
 -17   5   6    1.49    0.72
  12   5  -5    1.90    0.73
 -12  -5   5    1.64    0.70
 -17   5   5    2.58    0.68
   5  12   5    3.29    0.79
  -5 -12  -5    2.58    0.72
  12   5  -4   -0.51    0.58
  -5 -12  -4    0.21    0.59
  17  -5  -4    0.32    0.60
   5  12   4    0.67    0.62
 -17   5   4    0.68    0.49
 -12  -5   4   -0.23    0.64
  12   5  -3    0.06    0.47
  -5 -12  -3    1.08    0.65
 -12  -5   3   -0.38    0.59
 -17   5   3    0.28    0.41
  17  -5  -3   -0.06    0.68
   5  12   3    1.10    0.65
 -12  -5   2    2.16    0.81
  17  -5  -2    3.36    0.79
  12   5  -2    3.24    0.83
  -5 -12  -2    3.45    0.80
 -12  -5   1    0.93    0.69
  -5 -12  -1    0.45    0.65
  12   5  -1    0.16    0.68
  17  -5  -1    2.33    0.62
 -12  -5   0   -0.22    0.65
  -5 -12   0    1.36    0.71
  17  -5   0    1.15    0.64
  12   5   0    1.51    0.58
  17  -5   1    0.62    0.54
  -5 -12   1    0.67    0.64
 -12  -5  -1    0.01    0.55
  12   5   1    0.17    0.62
  12   5   2    5.42    0.89
  17  -5   2    9.30    0.96
  -5 -12   2    7.79    0.90
 -12  -5  -2    6.78    0.88
  17  -5   3    1.09    0.57
 -12  -5  -3   -0.77    0.77
  -5 -12   3    1.33    0.56
  12   5   3    1.38    0.68
  12   5   4    0.83    0.61
 -12  -5  -4    0.09    0.66
  -5 -12   4   -0.27    0.62
  17  -5   4    0.30    0.57
  -5 -12   5    6.35    0.96
 -12  -5  -5    6.37    0.95
  12   5   5    6.92    1.08
  12   5   6    0.76    0.68
 -12  -5  -6    1.46    0.74
  12   5   7   -0.41    0.83
 -12  -5  -7    1.51    0.77
   4 -17  -7   -0.91    0.67
  13   4  -7    0.66    0.65
 -17   4   7    1.04    0.68
  -4 -13  -6   -0.04    0.76
  13   4  -6   -0.67    0.63
 -13  -4   6    0.35    0.80
 -17   4   6    0.66    0.71
  17  -4  -6   -0.58    0.67
  -4 -13  -5    0.34    0.66
  17  -4  -5    0.47    0.73
 -17   4   5    0.63    0.62
 -13  -4   5   -0.08    0.72
  13   4  -5    0.34    0.67
  -4 -13  -4   -0.19    0.62
 -13  -4   4    0.88    0.74
 -17   4   4    0.65    0.51
  17  -4  -4    0.65    0.61
  13   4  -4    0.14    0.53
  -4 -13  -3    1.03    0.69
 -13  -4   3    0.71    0.77
 -17   4   3    0.90    0.57
  13   4  -3    0.16    0.55
  17  -4  -3    0.37    0.65
 -17   4   2    0.21    0.44
 -13  -4   2    0.68    0.62
  17  -4  -2    0.27    0.62
  13   4  -2    0.60    0.63
  -4 -13  -2    0.97    0.68
 -13  -4   1   -0.19    0.69
  -4 -13  -1   -0.07    0.66
  17  -4  -1    0.12    0.54
  13   4  -1    0.22    0.62
 -17   4   1    0.73    0.42
  -4 -13   0    0.87    0.69
 -13  -4   0   -0.94    0.73
  13   4   0    0.08    0.57
  17  -4   0    0.72    0.52
 -13  -4  -1   -0.96    0.80
  -4 -13   1    0.09    0.59
  13   4   1    1.18    0.61
  17  -4   1    0.79    0.63
 -13  -4  -2   -0.88    0.68
  -4 -13   2    1.02    0.56
  13   4   2    0.08    0.50
  17  -4   2   -0.16    0.62
  -4 -13   3   -0.14    0.47
  13   4   3   -0.13    0.55
  17  -4   3    0.18    0.50
 -13  -4  -3    1.02    0.58
  17  -4   4    1.46    0.76
  13   4   4   -0.15    0.74
 -13  -4  -4    0.09    0.72
  17  -4   5    0.33    0.64
  13   4   5    1.53    0.65
 -13  -4  -5   -0.31    0.55
  17  -4   6    0.67    0.65
 -13  -4  -6    1.17    0.73
  13   4   6   -0.30    0.73
 -13  -4  -7    0.14    0.72
   3 -17  -7    7.70    1.10
  17  -3  -6    0.47    0.64
  14   3  -6   -0.63    0.71
  -3 -14  -6    1.54    0.80
 -14  -3   6    0.78    0.89
 -17   3   6    1.05    0.73
  14   3  -5    5.72    0.96
  17  -3  -5    7.37    1.08
  -3 -14  -5    6.12    0.91
 -14  -3   5    4.78    1.05
 -17   3   5    8.52    1.02
  -3 -14  -4    2.43    0.69
  17  -3  -4    2.52    0.73
 -17   3   4    3.53    0.72
 -14  -3   4    1.61    0.86
  14   3  -4    1.34    0.81
  -3 -14  -3    2.99    0.69
 -14  -3   3    2.19    0.86
  17  -3  -3    2.37    0.81
  14   3  -3    2.94    0.86
 -17   3   3    3.30    0.69
  -3 -14  -2    4.14    0.75
 -17   3   2    3.68    0.71
  17  -3  -2    5.99    0.85
 -14  -3   2    5.67    0.88
  14   3  -2    5.41    0.96
  14   3  -1    0.59    0.68
  -3 -14  -1    0.97    0.55
 -17   3   1    1.56    0.52
 -14  -3   1    1.65    0.72
  17  -3  -1    1.54    0.73
 -17   3   0   12.30    0.86
  -3 -14   0    7.67    0.89
 -14  -3   0    6.05    1.03
  17  -3   0   11.59    1.12
  14   3   0    9.51    1.11
 -14  -3  -1    0.77    0.76
  17  -3   1   -0.58    0.61
  -3 -14   1    0.99    0.53
  14   3   1   -0.51    0.73
 -14  -3  -2    0.53    0.70
  14   3   2    1.69    0.78
  17  -3   2    2.88    0.79
 -14  -3  -3    0.63    0.53
  14   3   3    0.06    0.60
  17  -3   3    1.14    0.73
  17  -3   4    1.24    0.61
  14   3   4    1.70    0.76
 -14  -3  -4    1.59    0.73
  17  -3   5    1.12    0.71
  14   3   5   -0.34    0.58
 -14  -3  -5    1.41    0.69
  17  -3   6   -0.09    0.52
  14   3   6   -0.05    0.77
 -14  -3  -6    1.05    0.61
 -14  -3  -7   -0.78    0.64
  17  -3   7   -0.74    0.66
 -17   2   6    1.54    0.79
   2 -17  -6    0.23    0.62
  -2 -15  -6    0.33    0.61
 -15  -2   5    1.38    0.78
 -17   2   5   -0.12    0.65
  15   2  -5   -0.08    0.68
  -2 -15  -5    1.77    0.80
  17  -2  -5    0.87    0.79
 -17   2   4    1.17    0.62
  -2 -15  -4    1.44    0.77
 -15  -2   4    0.10    0.82
  17  -2  -4   -0.10    0.60
  15   2  -4    0.27    0.76
  15   2  -3    0.64    0.70
  -2 -15  -3    1.91    0.69
  17  -2  -3    2.22    0.76
 -17   2   3   -0.23    0.66
 -15  -2   3    0.37    0.69
  -2 -15  -2    1.32    0.70
 -17   2   2    1.03    0.54
 -15  -2   2   -0.27    0.71
  17  -2  -2   -0.01    0.55
  15   2  -2    0.90    0.78
  -2 -15  -1    0.99    0.63
 -15  -2   1    0.10    0.75
 -17   2   1    0.15    0.48
  15   2  -1   -0.32    0.71
  17  -2  -1    0.71    0.58
 -17   2   0    0.24    0.55
  15   2   0    1.33    0.70
  17  -2   0    1.82    0.68
 -15  -2   0    2.01    0.67
  17  -2   1    0.42    0.53
  15   2   1   -0.36    0.82
 -15  -2  -1   -0.04    0.62
 -17   2  -1    0.67    0.51
  17  -2   2   -0.06    0.66
 -15  -2  -2    0.66    0.59
  15   2   2   -0.84    0.75
 -15  -2  -3    2.04    0.76
  17  -2   3    0.49    0.70
  15   2   3    0.51    0.56
  15   2   4    1.80    0.83
  17  -2   4   -0.44    0.69
 -15  -2  -4    1.33    0.63
  15   2   5   -0.65    0.62
 -15  -2  -5    0.34    0.54
  17  -2   5   -0.07    0.69
  17  -2   6   -0.59    0.61
   1 -17  -6    5.04    1.05
 -16  -1   5    3.57    1.05
  -1 -16  -5    5.62    0.93
  -1 -16  -4   -0.59    0.74
  16   1  -4    0.67    0.82
  17  -1  -4    0.24    0.64
 -16  -1   4   -0.38    0.66
 -17   1   4    1.83    0.76
  16   1  -3    0.25    0.77
  17  -1  -3    1.41    0.68
  -1 -16  -3   -0.12    0.65
 -16  -1   3    1.14    0.74
 -17   1   3    0.89    0.67
  16   1  -2    4.25    0.88
  17  -1  -2    4.31    0.98
 -17   1   2    6.00    0.86
 -16  -1   2    5.04    0.87
 -17   1   1    3.47    0.78
 -16  -1   1    4.04    0.82
  16   1  -1   -0.21    0.65
  17  -1  -1    1.00    0.69
  16   1   0    1.47    0.71
  17  -1   0    3.33    0.85
 -17   1   0    2.50    0.69
 -16  -1   0    0.67    0.68
  17  -1   1   -0.35    0.65
 -17   1  -1    1.55    0.55
 -16  -1  -1    0.01    0.64
  16   1   1    0.66    0.61
 -16  -1  -2    0.12    0.49
  16   1   2    0.30    0.58
  17  -1   2    1.32    0.84
  17  -1   3    1.96    0.63
  16   1   3    1.35    0.76
  17  -1   4    3.65    0.78
 -16  -1  -4    3.07    0.73
  16   1   4    2.19    0.81
  16   1   5   -1.13    0.86
  17  -1   5   -0.20    0.64
   0 -17  -5    0.57    0.63
 -17   0   4   -0.17    0.65
 -17   0   3    0.41    0.71
 -17   0   2   -0.80    0.62
  17   0  -2   -0.07    0.73
 -17   0   1   -1.14    0.68
  17   0  -1    0.47    0.76
  17   0   0    1.09    0.65
 -17   0   0    1.50    0.62
  17   0   1   -0.40    0.77
 -17   0  -1   -0.37    0.59
  17   0   2   -0.19    0.70
 -17   0  -2   -0.01    0.57
  17   0   3   -0.19    0.57
  17   0   4   -0.22    0.77
  -9  -9   0    0.96    0.77
   9   9   0    0.02    0.53
  -9  -9   1   -0.18    0.55
  -9  -9  -1    0.35    0.55
   9   9   1    0.81    0.57
   9   9  -1    0.73    0.46
  -9  -9   2   -0.15    0.53
   9   9   2   -0.43    0.50
  -9  -9  -2    1.12    0.68
  18  -9  -2    0.19    0.56
   9   9  -2   -0.15    0.50
   9   9   3   -0.67    0.67
  -9  -9   3    0.79    0.80
   9   9  -3   -0.11    0.43
  -9  -9  -3    0.64    0.68
   9   9   4    0.74    0.54
  -9  -9   4    0.29    0.70
  -9  -9  -4    0.78    0.68
   9   9   5    2.87    0.83
  -9  -9  -5    1.88    0.80
  -9  -9   5    2.87    0.86
   9   9   6   -0.81    0.78
  -9  -9  -6   -0.74    0.76
  -9  -9   6    0.42    0.74
   8  10   6   -0.28    0.71
  -8 -10  -6    0.04    0.77
 -10  -8   6    0.86    0.81
   8  10   5    2.10    0.69
 -10  -8   5    0.02    0.71
  -8 -10  -5    1.65    0.84
  10   8  -4    1.62    0.59
   8  10   4    2.00    0.78
  -8 -10  -4    1.27    0.75
 -10  -8   4    0.98    0.58
  18  -8  -4    1.13    0.69
   8  10   3   14.80    1.13
  -8 -10  -3   15.74    1.27
  10   8  -3   14.41    1.06
  18  -8  -3   12.88    1.14
 -10  -8   3   14.14    1.19
  10   8  -2   14.41    1.08
   8  10   2   16.86    1.16
  -8 -10  -2   15.13    1.22
  18  -8  -2   19.39    1.26
 -10  -8   2   18.11    1.36
   8  10   1    1.69    0.56
  18  -8  -1    0.10    0.59
 -10  -8   1   -0.34    0.75
  -8 -10  -1    0.70    0.58
  10   8  -1    1.55    0.53
   8  10   0    5.56    0.74
  -8 -10   0    5.12    0.88
 -10  -8   0    5.33    0.89
  10   8   0    5.39    0.76
  -8 -10   1    4.24    0.77
  10   8   1    4.40    0.71
   8  10  -1    2.22    0.55
  -8 -10   2   67.89    2.29
 -10  -8  -2   64.73    2.24
  -8 -10   3   11.93    1.18
 -10  -8  -3   10.66    1.04
  10   8   3    8.50    0.99
  -8 -10   4   10.08    1.03
 -10  -8  -4   11.42    1.07
  10   8   4   13.29    1.16
  -8 -10   5   61.13    2.39
 -10  -8  -5   63.99    2.30
  10   8   5   69.35    2.46
  -8 -10   6    2.49    0.88
  10   8   6    0.65    0.66
 -10  -8  -6    1.78    0.79
  -8 -10   7   21.91    1.69
  18  -7  -6   -0.01    0.61
 -11  -7   6   -0.61    0.73
  -7 -11  -6    1.56    0.84
   7  11   6    0.64    0.76
  18  -7  -5    6.27    0.97
   7  11   5    4.83    0.93
  11   7  -5    7.55    0.91
  -7 -11  -5    6.74    1.02
 -11  -7   5    4.48    0.93
 -11  -7   4    4.65    0.91
  11   7  -4    3.28    0.69
   7  11   4    2.09    0.75
  18  -7  -4    1.10    0.67
  -7 -11  -4    3.95    0.85
  -7 -11  -3    5.47    0.85
   7  11   3    2.45    0.70
  11   7  -3    2.74    0.67
 -11  -7   3    4.42    0.85
  18  -7  -3    3.56    0.80
   7  11   2    5.01    0.80
  -7 -11  -2    5.54    0.83
 -11  -7   2    5.47    0.93
  11   7  -2    4.19    0.75
  11   7  -1    3.43    0.69
 -11  -7   1    2.87    0.79
  -7 -11  -1    2.11    0.72
  18  -7  -1    2.20    0.58
   7  11   1    1.99    0.60
  11   7   0   10.20    0.99
  -7 -11   0   12.41    1.20
 -11  -7   0   12.04    1.24
  -7 -11   1   -0.43    0.59
 -11  -7  -1   -0.25    0.57
  11   7   1   -0.20    0.58
  18  -7   1    1.02    0.56
  -7 -11   2   13.69    1.13
 -11  -7  -2   12.94    1.16
  11   7   3    2.12    0.75
 -11  -7  -3    2.29    0.84
  -7 -11   3    3.86    0.88
  11   7   4    1.22    0.79
 -11  -7  -4    1.23    0.72
  -7 -11   4    0.73    0.59
 -11  -7  -5    9.86    1.06
  -7 -11   5    7.31    1.05
  11   7   5    9.73    1.20
 -11  -7  -6    1.22    0.72
  -7 -11   6    0.46    0.68
  11   7   6   -0.85    0.77
  -7 -11   7    1.70    0.90
  -6 -12  -6    7.35    0.99
  12   6  -6    7.73    0.93
   6  12   6   10.41    1.10
  18  -6  -6    6.58    1.15
 -12  -6   6    7.17    1.16
   6  12   5   74.15    2.51
  12   6  -5   80.29    2.61
 -12  -6   5   75.40    2.70
  -6 -12  -5   77.52    2.50
   6  12   4   23.79    1.56
  18  -6  -4   26.73    1.75
  12   6  -4   23.30    1.50
 -12  -6   4   27.42    1.66
   6  12   3   20.31    1.38
  -6 -12  -3   22.00    1.45
  12   6  -3   26.93    1.61
 -12  -6   3   23.75    1.51
  18  -6  -3   26.71    1.62
  12   6  -2   43.93    1.92
 -12  -6   2   44.45    1.98
  18  -6  -2   43.88    1.87
  -6 -12  -2   44.79    1.93
 -12  -6   1   46.05    2.03
  -6 -12  -1   48.27    2.01
  18  -6  -1   43.87    1.83
  -6 -12   0  166.51    3.53
 -12  -6   0  173.95    3.76
  18  -6   0  165.22    3.36
  12   6   0  161.48    3.41
  12   6   1   18.37    1.29
  -6 -12   1   21.34    1.39
 -12  -6  -1   20.25    1.38
  18  -6   1   19.41    1.21
  12   6   2   40.71    1.87
  -6 -12   2   38.17    1.80
  18  -6   2   36.96    1.67
 -12  -6  -2   43.56    1.92
  12   6   3    7.03    0.99
  -6 -12   3   10.45    1.08
 -12  -6  -3    9.09    1.09
  18  -6   3    9.65    0.90
  12   6   4   14.70    1.30
  -6 -12   4   16.25    1.31
 -12  -6  -5   54.95    2.14
  12   6   5   50.68    2.20
  -6 -12   5   54.93    2.26
  12   6   6    5.00    0.93
 -12  -6  -6    4.10    0.91
  -6 -12   6    4.03    0.98
  13   5  -6    0.41    0.67
  -5 -13  -5   17.06    1.34
 -13  -5   5   15.86    1.37
  18  -5  -5   12.12    1.44
  13   5  -5   15.21    1.32
  18  -5  -4    1.80    0.74
  13   5  -4    3.83    0.84
  -5 -13  -4    4.44    0.80
 -13  -5   4    3.29    0.92
 -13  -5   3    5.89    0.99
  -5 -13  -3    8.85    1.07
  13   5  -3    6.85    0.94
  -5 -13  -2   11.74    1.14
 -13  -5   2   15.09    1.31
  13   5  -2   11.82    1.24
 -13  -5   1    4.89    0.99
  18  -5  -1    1.93    0.73
  -5 -13  -1    2.82    0.84
  13   5  -1    3.05    0.80
  -5 -13   0   16.25    1.22
 -13  -5   0   13.17    1.24
  13   5   0   13.53    1.26
  18  -5   1   -0.29    0.56
  -5 -13   1    1.16    0.74
 -13  -5  -1    1.27    0.82
  13   5   1   -0.43    0.56
  13   5   2    4.92    0.91
 -13  -5  -2    4.89    0.90
  -5 -13   2    4.36    0.84
  13   5   3   -0.44    0.72
  -5 -13   3    1.58    0.80
  18  -5   3   -0.31    0.65
 -13  -5  -3   -0.49    0.68
  13   5   4    1.82    0.80
 -13  -5  -4    2.66    0.85
  18  -5   4    0.43    0.58
 -13  -5  -5    3.99    0.93
  13   5   5    1.62    0.71
 -13  -5  -6    0.13    0.62
 -18   4   6   13.20    1.19
  14   4  -5  117.46    3.35
  -4 -14  -5  104.92    2.98
 -14  -4   5  113.27    3.41
 -18   4   5  113.21    2.80
  18  -4  -5  115.47    3.50
  18  -4  -4    6.23    1.01
 -18   4   4   10.16    0.98
 -14  -4   4    8.79    1.09
  -4 -14  -4    5.88    0.91
  14   4  -4    9.16    1.17
  18  -4  -3    9.60    1.09
 -14  -4   3   10.97    1.13
  -4 -14  -3    9.34    1.09
  14   4  -3   11.40    1.24
  -4 -14  -2   99.95    2.82
 -14  -4   2  104.07    3.05
  14   4  -2   99.67    2.98
  -4 -14  -1    3.20    0.77
  14   4  -1    5.01    1.01
  18  -4  -1    5.03    0.80
 -14  -4   0    1.78    0.90
  -4 -14   0    2.78    0.75
  18  -4   0    1.89    0.62
  14   4   0    1.92    0.68
  -4 -14   1    0.62    0.69
  14   4   1    0.39    0.73
 -14  -4  -1   -0.77    0.62
  18  -4   1   -0.26    0.57
  14   4   2   26.76    1.56
  18  -4   2   28.18    1.51
 -14  -4  -2   28.76    1.58
  14   4   3   -1.18    0.71
 -14  -4  -3    0.01    0.54
  18  -4   3   -0.16    0.51
 -14  -4  -4   -0.36    0.72
  18  -4   4    0.70    0.66
  14   4   4   -0.15    0.75
 -14  -4  -5    0.83    0.78
  18  -4   5    0.27    0.56
  14   4   5    1.43    0.78
  18  -4   6   -0.11    0.71
 -18   3   5    7.45    0.96
  -3 -15  -5   11.73    1.17
  -3 -15  -4    1.26    0.83
  15   3  -4    0.45    0.79
  18  -3  -4   -0.70    0.91
 -18   3   4    0.42    0.56
 -15  -3   4    0.75    0.66
  15   3  -3    1.94    0.83
  -3 -15  -3    0.05    0.59
 -15  -3   3    0.11    0.62
 -18   3   3    0.21    0.55
  18  -3  -3    1.51    0.81
 -18   3   2    2.26    0.67
  -3 -15  -2    4.92    0.82
 -15  -3   2    4.87    1.02
  18  -3  -2    5.03    0.99
  15   3  -2    5.92    1.01
 -15  -3   1    2.89    0.87
  15   3  -1    1.69    0.86
  18  -3  -1    0.95    0.74
  -3 -15  -1    0.98    0.74
  18  -3   0   -0.14    0.64
 -15  -3   0   -0.12    0.78
  15   3   0    1.67    0.80
  18  -3   1   -0.32    0.62
  15   3   1    0.07    0.69
 -15  -3  -1    0.69    0.62
  18  -3   2    0.39    0.63
  15   3   2    0.33    0.57
 -15  -3  -2    0.74    0.61
  15   3   3    2.32    0.81
  18  -3   3    1.57    0.81
 -15  -3  -3    1.96    0.71
  18  -3   4    1.55    0.79
  15   3   4    2.88    0.92
 -15  -3  -4    2.08    0.80
  18  -3   5    1.56    0.71
 -15  -3  -5    3.30    0.76
 -18   2   4    4.28    0.85
  -2 -16  -4    5.52    0.91
  18  -2  -3   11.60    1.34
 -16  -2   3   16.53    1.42
 -18   2   3   17.36    1.26
  16   2  -3   16.06    1.49
  -2 -16  -3   15.41    1.29
  16   2  -2    0.90    0.68
  18  -2  -2    0.43    0.61
 -18   2   2    1.92    0.65
 -16  -2   2    0.05    0.71
 -18   2   1   16.20    1.12
 -16  -2   1   18.74    1.44
  16   2  -1   19.46    1.46
  18  -2  -1   18.96    1.40
 -16  -2   0   16.73    1.26
  16   2   0   16.99    1.38
  18  -2   0   17.24    1.39
 -16  -2  -1    5.44    0.95
  16   2   1    4.97    1.03
  18  -2   1    6.47    1.00
 -16  -2  -2    8.44    1.02
  16   2   2    7.53    1.05
  18  -2   3   47.16    2.06
 -16  -2  -3   45.94    1.85
  16   2   3   46.14    2.10
 -16  -2  -4   27.47    1.47
  18  -2   4   27.34    1.58
 -18   1   3   -0.65    0.71
 -17  -1   3    2.92    0.81
 -17  -1   2    0.20    0.72
 -18   1   2    0.86    0.69
  17   1  -2   -0.15    0.82
  18  -1  -2   -0.08    0.72
 -18   1   1    0.77    0.58
  18  -1  -1   -0.28    0.75
  17   1  -1    0.83    0.81
  18  -1   0    4.74    0.88
  17   1   0    9.21    1.24
 -18   1   0    5.46    0.80
 -17  -1   0   10.31    1.06
  18  -1   1   -0.66    0.77
 -17  -1  -1   -0.02    0.66
  17   1   1   -0.56    0.64
 -17  -1  -2    1.52    0.68
  17   1   2    1.52    0.69
  18  -1   2    1.75    0.83
 -17  -1  -3   10.90    1.00
 -18   0   1    1.43    0.70
 -18   0   0  137.72    3.12
 -18   0  -1    3.55    0.69
 -10  -9   5   -0.12    0.74
   9  10   5    1.33    0.81
  -9 -10  -5   -0.56    0.76
  -9 -10  -4   -0.19    0.75
   9  10   4    1.04    0.64
 -10  -9   4   -0.01    0.73
  19  -9  -4   -0.06    0.76
  -9 -10  -3    0.97    0.70
   9  10   3   -0.43    0.63
 -10  -9   3   -0.14    0.75
  19  -9  -3    1.34    0.66
   9  10   2   -0.35    0.63
  10   9  -2    0.29    0.54
 -10  -9   2    0.82    0.61
  -9 -10  -2    2.40    0.80
  19  -9  -2    1.34    0.64
 -10  -9   1    0.83    0.77
  -9 -10  -1   -1.17    0.76
   9  10   1    0.19    0.55
  10   9  -1    0.46    0.58
  -9 -10   0    1.52    0.84
 -10  -9   0    0.93    0.78
  10   9   0    1.21    0.56
   9  10   0    1.04    0.55
 -10  -9  -1   -0.41    0.61
  -9 -10   1   -0.94    0.79
   9  10  -1   -0.08    0.46
  10   9   1   -0.56    0.55
 -10  -9  -2    2.45    0.88
  10   9   2   -0.26    0.53
  -9 -10   2    2.01    0.83
 -10  -9  -3    1.67    0.74
  10   9   3    1.93    0.79
  -9 -10   3    0.39    0.72
 -10  -9  -4   -0.15    0.65
  -9 -10   4   -0.16    0.71
  10   9   4    0.41    0.60
 -10  -9  -5    1.87    0.84
  -9 -10   5    2.50    0.79
  10   9   5    2.65    0.90
 -11  -8   5    1.40    0.69
   8  11   5    1.53    0.76
  -8 -11  -5    0.22    0.74
  19  -8  -5    1.47    0.69
  11   8  -4    0.61    0.53
  19  -8  -4   -0.05    0.68
   8  11   4    1.04    0.68
 -11  -8   4   -0.48    0.80
  -8 -11  -4   -0.58    0.76
 -11  -8   3    0.58    0.72
   8  11   3    0.13    0.54
  11   8  -3   -0.11    0.54
  -8 -11  -3    0.20    0.63
  19  -8  -3    1.40    0.64
 -11  -8   2    1.66    0.85
  11   8  -2   -0.37    0.60
   8  11   2    0.89    0.60
  -8 -11  -2    0.31    0.71
  19  -8  -2    0.22    0.54
   8  11   1   -0.29    0.58
  11   8  -1    0.29    0.47
 -11  -8   1    0.93    0.74
  -8 -11  -1    0.25    0.67
  19  -8  -1    0.04    0.61
  11   8   0    0.61    0.62
  -8 -11   0    0.14    0.80
 -11  -8   0   -0.62    0.71
 -11  -8  -1   -0.55    0.82
  11   8   1    0.26    0.58
  -8 -11   1    0.78    0.82
 -11  -8  -2   -0.01    0.58
  11   8   2    0.56    0.57
  -8 -11   2    0.24    0.73
  -8 -11   3   -0.75    0.71
 -11  -8  -3   -0.55    0.79
  11   8   3   -0.66    0.76
  -8 -11   4    1.10    0.77
 -11  -8  -4   -0.33    0.86
  11   8   4    0.17    0.67
  11   8   5    0.13    0.65
 -11  -8  -5   -1.23    0.84
  12   7  -5    2.78    0.72
   7  12   5    3.18    0.82
  19  -7  -4    1.72    0.73
  -7 -12  -4    1.51    0.70
  12   7  -4    1.60    0.65
 -12  -7   4    0.05    0.77
  19  -7  -3    1.88    0.78
  12   7  -3    0.34    0.69
 -12  -7   3    1.03    0.70
  -7 -12  -3   -0.65    0.77
  19  -7  -2    2.71    0.74
  12   7  -2    1.82    0.65
 -12  -7   2    2.31    0.91
  -7 -12  -2    3.25    0.84
  19  -7  -1    0.62    0.62
  12   7  -1    0.12    0.59
 -12  -7   1    0.84    0.67
  -7 -12  -1    0.85    0.73
  -7 -12   0    3.52    0.79
 -12  -7   0    4.22    0.86
  19  -7   0    5.16    0.82
  12   7   0    2.40    0.68
  19  -7   1    1.11    0.63
  12   7   1    0.06    0.62
 -12  -7  -1    0.59    0.76
  -7 -12   1    1.77    0.76
  12   7   2   -0.49    0.71
 -12  -7  -2    0.32    0.73
  -7 -12   2    0.94    0.63
  12   7   3    0.15    0.66
 -12  -7  -3   -0.20    0.86
  -7 -12   3    1.18    0.81
 -12  -7  -4   -0.99    0.81
  12   7   4    0.22    0.60
  -7 -12   4    0.38    0.81
  -7 -12   5    1.87    0.73
  13   6  -5    0.29    0.68
 -13  -6   4   -0.32    0.80
  13   6  -4    0.82    0.79
  19  -6  -4   -0.27    0.75
  -6 -13  -4    1.13    0.85
 -13  -6   3    0.77    0.78
  13   6  -3   -0.17    0.63
  19  -6  -3    0.51    0.69
  -6 -13  -3    0.71    0.61
 -13  -6   2   -0.29    0.84
  13   6  -2    0.05    0.68
  19  -6  -2    1.64    0.82
  -6 -13  -2    0.34    0.75
 -13  -6   1    0.65    0.73
  13   6  -1    0.26    0.56
  19  -6  -1    0.95    0.64
  -6 -13  -1   -0.35    0.60
 -13  -6   0    0.59    0.74
  -6 -13   0    1.87    0.84
  13   6   0   -0.01    0.58
  19  -6   0    1.56    0.66
  19  -6   1   -0.55    0.61
  -6 -13   1    0.21    0.75
 -13  -6  -1   -0.29    0.83
  13   6   1    1.21    0.65
  19  -6   2    1.33    0.59
  -6 -13   2    0.03    0.72
 -13  -6  -2    1.56    0.72
  13   6   2   -0.82    0.82
 -13  -6  -3    0.46    0.74
  13   6   3   -0.19    0.70
  -6 -13   3    0.24    0.61
  -6 -13   4   -0.53    0.63
  13   6   4   -0.68    0.75
 -13  -6  -4    0.44    0.81
  14   5  -4    2.07    0.84
  19  -5  -4   -0.16    0.63
  -5 -14  -4   -0.25    0.83
 -14  -5   3    0.08    0.76
  19  -5  -3   -0.56    0.63
  14   5  -3   -0.83    0.76
  -5 -14  -3    0.94    0.63
 -14  -5   2    1.28    0.72
  19  -5  -2    2.03    0.76
  14   5  -2    1.47    0.88
  -5 -14  -2    2.60    0.88
 -14  -5   1    0.01    0.80
  -5 -14  -1    0.01    0.57
  14   5  -1    0.43    0.69
  19  -5  -1   -0.37    0.58
  19  -5   0    1.62    0.68
  14   5   0    0.34    0.66
  -5 -14   0    0.14    0.74
 -14  -5   0   -0.47    0.84
 -14  -5  -1    0.60    0.72
  19  -5   1    0.35    0.52
  14   5   1    0.99    0.78
  19  -5   2    0.40    0.65
  -5 -14   2    0.95    0.77
 -14  -5  -2    1.00    0.84
  14   5   2    1.14    0.66
  19  -5   3   -0.13    0.65
  14   5   3    0.26    0.74
 -14  -5  -3   -0.05    0.68
  19  -5   4    0.31    0.56
 -14  -5  -4   -0.23    0.70
  15   4  -3   -0.33    0.65
 -15  -4   3    1.12    0.93
  19  -4  -3    1.04    0.84
  -4 -15  -3   -0.30    0.66
  19  -4  -2   -0.17    0.68
  -4 -15  -2    0.30    0.72
 -15  -4   2    0.94    0.80
  15   4  -2    0.06    0.73
  -4 -15  -1   -0.30    0.72
 -15  -4   1    0.69    0.86
  15   4  -1    0.43    0.72
  19  -4  -1   -0.37    0.70
 -15  -4   0   -1.10    0.89
  -4 -15   0    0.62    0.61
  15   4   0   -0.38    0.73
  19  -4   0    0.57    0.58
  15   4   1    0.30    0.62
 -15  -4  -1   -0.43    0.77
  19  -4   1    0.46    0.58
  15   4   2   -1.12    0.83
  19  -4   2    0.13    0.71
  19  -4   3   -0.63    0.67
 -15  -4  -3    1.32    0.72
  19  -4   4    0.67    0.66
  -3 -16  -3    1.02    0.77
  -3 -16  -2    0.10    0.70
  19  -3  -2    1.19    0.80
  19  -3  -1    0.57    0.74
 -16  -3   1   -0.81    0.93
  16   3  -1    0.38    0.75
  16   3   0    5.52    1.02
  19  -3   0    7.31    1.01
 -16  -3   0    5.25    1.05
  19  -3   1    1.11    0.63
 -16  -3  -1    1.18    0.70
  16   3   1    0.60    0.71
  19  -3   2    1.90    0.75
 -16  -3  -2    1.40    0.79
 -10 -10   0   73.32    2.68
  10  10   0   67.94    2.27
 -10 -10   1   32.34    1.80
  10  10   1   30.61    1.59
  10  10   2   43.15    1.93
 -10 -10  -2   48.17    2.13
 -10 -10   2   45.60    2.19
  10  10   3    5.12    0.89
 -10 -10  -3    6.79    1.10
 -10 -10   3    4.97    0.99
  20 -10  -4    5.04    0.94
  10  10   4    4.28    0.89
  20  -9  -4    0.66    0.77
   9  11   4    0.35    0.78
  20  -9  -3    0.65    0.62
   9  11   3   -0.27    0.68
 -11  -9   3   -0.65    0.78
  -9 -11  -3   -0.25    0.79
 -11  -9   2   23.37    1.61
   9  11   2   19.81    1.37
  -9 -11  -2   24.35    1.58
  11   9  -2   20.54    1.39
  11   9  -1    6.24    0.90
  -9 -11  -1    7.30    1.10
  -9 -11   0    2.83    0.93
 -11  -9   0    3.31    0.84
  11   9   0    0.98    0.63
  -9 -11   1    7.10    1.05
 -11  -9  -1    8.46    1.08
  11   9   1    5.96    0.98
  -9 -11   2   11.03    1.29
  11   9   2   11.91    1.20
 -11  -9  -2   11.23    1.26
  -9 -11   3    1.61    0.76
  11   9   3   -1.23    0.78
  -8 -12  -3    0.49    0.87
  12   8  -3   -0.57    0.62
  20  -8  -3    1.98    0.73
 -12  -8   2   74.70    2.74
  -8 -12  -2   71.79    2.57
  12   8  -2   72.14    2.41
  20  -8  -2   78.52    2.58
 -12  -8   1    4.24    0.90
  -8 -12  -1    6.04    0.95
  20  -8  -1    5.23    0.89
  12   8  -1    4.48    0.86
  12   8   0   -0.89    0.67
  -8 -12   0    0.44    0.70
 -12  -8   0   -0.49    0.82
 -12  -8  -1    4.76    1.00
  -8 -12   1    2.78    0.76
  12   8   1    5.24    0.91
 -12  -8  -2   25.34    1.62
  12   8   2   24.77    1.54
  -8 -12   2   21.97    1.62
  12   8   3    0.21    0.68
  -8 -12   3    0.98    0.78
  13   7  -3    0.42    0.72
  20  -7  -3    2.95    0.84
 -13  -7   2   10.36    1.33
  13   7  -2   10.39    1.15
  -7 -13  -2    9.15    1.18
  20  -7  -2    6.03    0.93
  -7 -13  -1    5.25    1.04
 -13  -7   1    3.42    0.89
  20  -7  -1    4.50    0.89
  13   7  -1    3.70    0.87
  -7 -13   0    3.48    0.96
 -13  -7   0    3.61    0.98
  13   7   0    5.22    0.96
  20  -7   0    3.14    0.77
 -13  -7  -1    2.08    0.91
  13   7   1    2.32    0.86
  -7 -13   1    0.87    0.86
 -13  -7  -2    2.89    0.83
  -7 -13   2    2.21    0.74
  13   7   2    2.23    0.83
  -7 -13   3    3.13    0.90
  20  -6  -2    2.94    0.79
  14   6  -2    0.92    0.72
  -6 -14  -2    0.48    0.84
  14   6  -1   12.55    1.25
  20  -6  -1   10.08    1.11
  -6 -14  -1   14.01    1.30
  14   6   0   17.52    1.46
  20  -6   0   19.36    1.35
 -14  -6   0   21.98    1.60
  -6 -14   0   18.34    1.47
  -6 -14   1    9.96    1.19
  14   6   1    8.60    1.16
  20  -6   1   10.71    1.09
  -6 -14   2    7.39    1.10
  20  -6   2    6.15    0.92
  20  -5  -1    1.23    0.83
  -5 -15  -1    2.40    0.86
  -5 -15   0   23.18    1.66
  20  -5   0   13.57    1.26
  20  -5   1    0.59    0.59
  20  -5   2    0.37    0.70
  11  10   1    1.29    0.71
  12   9  -1    0.37    0.61
  12   9   0    0.72    0.59


TITL mo_53_3_av_cs in P-3m1
REM P-3m1 (#164 in standard setting)
CELL 0.71073  12.724864  12.724864   8.376729  90.0000  90.0000 120.0000
ZERR    4.00   0.000375   0.000375   0.000249   0.0000   0.0000   0.0000
LATT  1
SYMM -y, x-y, z
SYMM -x+y,-x, z
SYMM  y, x,-z
SYMM  x-y,-y,-z
SYMM -x,-x+y,-z
SFAC O Cl V Cu Cs
UNIT 40.00 4.00 8.00 20.00 4.00
TREF
HKLF 4
END
_computing_structure_solution     'SHELXT 2014/4 (Sheldrick, 2014)'
_computing_structure_solution     'SHELXT 2014/4 (Sheldrick, 2014)'
;
_shelx_hkl_checksum                69647
_olex2_submission_special_instructions  'No special instructions were received'
_oxdiff_exptl_absorpt_empirical_details
;
Empirical correction (ABSPACK) includes:
- Absorption correction using spherical harmonics
- Frame scaling
- Detector area scaling
;
_oxdiff_exptl_absorpt_empirical_full_max  2.126
_oxdiff_exptl_absorpt_empirical_full_min  0.730

# start Validation Reply Form
_vrf_PLAT112_averievite-VCsCl
;
PROBLEM: ADDSYM Detects New (Pseudo) Symm. Elem         m        100 %Fit  
RESPONSE: The resulting structure after applying the ADDSYM program is 
inconsistent with the observed reflection data.
;
_vrf_PLAT113_averievite-VCsCl
;
PROBLEM: ADDSYM Suggests Possible Pseudo/New  Space Group        P-1 Check 
RESPONSE: The resulting structure after applying the ADDSYM program is
inconsistent with the observed reflection data.
;
# end Validation Reply Form
