# Supplementary material for: Expanding the Averievite Family, (MX)Cu5O2(T5+O4)2 (T5+ = P, V; M = K, Rb, Cs, Cu; X = Cl, Br): Synthesis and Single-Crystal X-ray Diffraction Study
Source: Molecules. 2021 Mar 24;26(7):1833. doi: 10.3390/molecules26071833 (PMC8036531; doi:10.3390/molecules26071833)
Supplement: Supplementary file 1 [file molecules-26-01833-s001.zip › Compound_3.cif]

data_averievite-PRbCl
_audit_creation_date               2020-09-30
_audit_creation_method
;
Olex2 1.2
(compiled 2018.05.29 svn.r3508 for OlexSys, GUI svn.r5506)
;
_shelxl_version_number             2014/6
_audit_contact_author_address      ?
_audit_contact_author_email        ?
_audit_contact_author_name         ''
_audit_contact_author_phone        ?
_publ_contact_author_id_orcid      ?
_publ_section_references
;
Dolomanov, O.V., Bourhis, L.J., Gildea, R.J, Howard, J.A.K. & Puschmann, H.
 (2009), J. Appl. Cryst. 42, 339-341.

Sheldrick, G.M. (2015). Acta Cryst. A71, 3-8.

Sheldrick, G.M. (2015). Acta Cryst. C71, 3-8.
;
_chemical_name_common              ?
_chemical_name_systematic          ?
_chemical_formula_moiety           '0.25(Cl4 Cu20 O40 P8 Rb4)'
_chemical_formula_sum              'Cl Cu5 O10 P2 Rb'
_chemical_formula_weight           660.56
_chemical_melting_point            ?
_chemical_oxdiff_formula           'Rb1 Cl1 Cu5 O10 P2'
loop_
  _atom_type_symbol
  _atom_type_description
  _atom_type_scat_dispersion_real
  _atom_type_scat_dispersion_imag
  _atom_type_scat_source
 'Cl' 'Cl' 0.1484 0.1585 'International Tables Vol C Tables 4.2.6.8 and 6.1.1.4'
 'Cu' 'Cu' 0.3201 1.2651 'International Tables Vol C Tables 4.2.6.8 and 6.1.1.4'
 'O' 'O' 0.0106 0.0060 'International Tables Vol C Tables 4.2.6.8 and 6.1.1.4'
 'P' 'P' 0.1023 0.0942 'International Tables Vol C Tables 4.2.6.8 and 6.1.1.4'
 'Rb' 'Rb' -0.9393 2.9676
 'International Tables Vol C Tables 4.2.6.8 and 6.1.1.4'

_shelx_space_group_comment
;
The symmetry employed for this shelxl refinement is uniquely defined
by the following loop, which should always be used as a source of
symmetry information in preference to the above space-group names.
They are only intended as comments.
;
_space_group_crystal_system        'monoclinic'
_space_group_IT_number             15
_space_group_name_H-M_alt          'C 1 2/c 1'
_space_group_name_Hall             '-C 2yc'
loop_
  _space_group_symop_operation_xyz
 'x, y, z'
 '-x, y, -z+1/2'
 'x+1/2, y+1/2, z'
 '-x+1/2, y+1/2, -z+1/2'
 '-x, -y, -z'
 'x, -y, z-1/2'
 '-x+1/2, -y+1/2, -z'
 'x+1/2, -y+1/2, z-1/2'

_cell_length_a                     10.8869(4)
_cell_length_b                     6.2074(3)
_cell_length_c                     16.1562(7)
_cell_angle_alpha                  90
_cell_angle_beta                   93.377(4)
_cell_angle_gamma                  90
_cell_volume                       1089.93(8)
_cell_formula_units_Z              4
_cell_measurement_reflns_used      5049
_cell_measurement_temperature      296(2)
_cell_measurement_theta_max        36.9500
_cell_measurement_theta_min        3.7260
_shelx_estimated_absorpt_T_max     0.252
_shelx_estimated_absorpt_T_min     0.149
_exptl_absorpt_coefficient_mu      14.615
_exptl_absorpt_correction_T_max    1.00000
_exptl_absorpt_correction_T_min    0.63375
_exptl_absorpt_correction_type     multi-scan
_exptl_absorpt_process_details
;
CrysAlisPro 1.171.40.53 (Rigaku Oxford Diffraction, 2019)
Empirical absorption correction using spherical harmonics,
 implemented in SCALE3 ABSPACK scaling algorithm.
;
_exptl_absorpt_special_details     ?
_exptl_crystal_colour              'clear green'
_exptl_crystal_colour_lustre       clear
_exptl_crystal_colour_primary      green
_exptl_crystal_density_diffrn      4.026
_exptl_crystal_density_meas        ?
_exptl_crystal_density_method      ?
_exptl_crystal_description         block
_exptl_crystal_F_000               1236
_exptl_crystal_size_max            0.21
_exptl_crystal_size_mid            0.16
_exptl_crystal_size_min            0.13
_exptl_transmission_factor_max     ?
_exptl_transmission_factor_min     ?
_diffrn_reflns_av_R_equivalents    0.0527
_diffrn_reflns_av_unetI/netI       0.0307
_diffrn_reflns_Laue_measured_fraction_full  0.989
_diffrn_reflns_Laue_measured_fraction_max  0.925
_diffrn_reflns_limit_h_max         15
_diffrn_reflns_limit_h_min         -18
_diffrn_reflns_limit_k_max         10
_diffrn_reflns_limit_k_min         -10
_diffrn_reflns_limit_l_max         26
_diffrn_reflns_limit_l_min         -26
_diffrn_reflns_number              11646
_diffrn_reflns_point_group_measured_fraction_full  0.989
_diffrn_reflns_point_group_measured_fraction_max  0.925
_diffrn_reflns_theta_full          25.242
_diffrn_reflns_theta_max           37.303
_diffrn_reflns_theta_min           3.750
_diffrn_ambient_temperature        296(2)
_diffrn_detector                   'CCD plate'
_diffrn_detector_area_resol_mean   ?
_diffrn_measured_fraction_theta_full  0.989
_diffrn_measured_fraction_theta_max  0.925
_diffrn_measurement_details
;
List of Runs (angles in degrees, time in seconds):

  # Type    Start    End  Width  t~exp~   \w     \q     \k     \f   Frames
--------------------------------------------------------------------------
  1  \f     30.50 313.00   0.50  120.00 -98.65 -34.00 -40.00    --   565
  2  \f   -360.00   9.50   0.50  119.95 -52.22 -34.00  82.00    --   739
  3  \w    -86.12 -11.62   0.50  120.00    --  -36.00 125.99-157.99  149
  4  \w    242.27 283.77   0.50  120.00    --  -34.00-114.00 122.00   83
  5  \w    -64.48  49.02   0.50  120.00    --  -36.00  66.00 130.00  227
;
_diffrn_measurement_device         'abstract diffractometer'
_diffrn_measurement_device_type    'Bruker APEX II DUO'
_diffrn_measurement_method         '\w and \f scans'
_diffrn_orient_matrix_type        
 'CrysAlisPro convention (1999,Acta A55,543-557)'
_diffrn_orient_matrix_UB_11        0.0123333000
_diffrn_orient_matrix_UB_12        0.0602534000
_diffrn_orient_matrix_UB_13        -0.0358878000
_diffrn_orient_matrix_UB_21        -0.0304751000
_diffrn_orient_matrix_UB_22        -0.0793016000
_diffrn_orient_matrix_UB_23        -0.0252568000
_diffrn_orient_matrix_UB_31        -0.0563821000
_diffrn_orient_matrix_UB_32        0.0560514000
_diffrn_orient_matrix_UB_33        0.0027798000
_diffrn_radiation_monochromator    graphite
_diffrn_radiation_probe            x-ray
_diffrn_radiation_type             MoK\a
_diffrn_radiation_wavelength       0.71073
_diffrn_source                     'fine-focus sealed X-ray tube'
_diffrn_source_type                'Enhance (Mo) X-ray Source'
_reflns_Friedel_coverage           0.000
_reflns_Friedel_fraction_full      .
_reflns_Friedel_fraction_max       .
_reflns_number_gt                  2214
_reflns_number_total               2632
_reflns_special_details
;
 Reflections were merged by SHELXL according to the crystal
 class for the calculation of statistics and refinement.
 
 _reflns_Friedel_fraction is defined as the number of unique
 Friedel pairs measured divided by the number that would be
 possible theoretically, ignoring centric projections and
 systematic absences.
;
_reflns_threshold_expression       'I > 2\s(I)'
_computing_cell_refinement         'CrysAlisPro 1.171.40.53 (Rigaku OD, 2019)'
_computing_data_collection         'CrysAlisPro 1.171.40.53 (Rigaku OD, 2019)'
_computing_data_reduction          'CrysAlisPro 1.171.40.53 (Rigaku OD, 2019)'
_computing_molecular_graphics      'Olex2 (Dolomanov et al., 2009)'
_computing_publication_material    'Olex2 (Dolomanov et al., 2009)'
_computing_structure_refinement    'ShelXL (Sheldrick, 2015)'
_computing_structure_solution      'ShelXT (Sheldrick, 2015)'
_refine_diff_density_max           1.727
_refine_diff_density_min           -1.254
_refine_diff_density_rms           0.283
_refine_ls_extinction_coef         .
_refine_ls_extinction_method       none
_refine_ls_goodness_of_fit_ref     1.198
_refine_ls_hydrogen_treatment      undef
_refine_ls_matrix_type             full
_refine_ls_number_parameters       101
_refine_ls_number_reflns           2632
_refine_ls_number_restraints       0
_refine_ls_R_factor_all            0.0676
_refine_ls_R_factor_gt             0.0562
_refine_ls_restrained_S_all        1.198
_refine_ls_shift/su_max            0.001
_refine_ls_shift/su_mean           0.000
_refine_ls_structure_factor_coef   Fsqd
_refine_ls_weighting_details      
 'w=1/[\s^2^(Fo^2^)+(0.0560P)^2^+16.5039P] where P=(Fo^2^+2Fc^2^)/3'
_refine_ls_weighting_scheme        calc
_refine_ls_wR_factor_gt            0.1467
_refine_ls_wR_factor_ref           0.1534
_refine_special_details            ?
_olex2_refinement_description
;
1. Others
 Fixed Sof: Rb1A(0.25) Rb1B(0.25)
;
_atom_sites_solution_hydrogens     .
_atom_sites_solution_primary       dual
_atom_sites_solution_secondary     ?
loop_
  _atom_site_label
  _atom_site_type_symbol
  _atom_site_fract_x
  _atom_site_fract_y
  _atom_site_fract_z
  _atom_site_U_iso_or_equiv
  _atom_site_adp_type
  _atom_site_occupancy
  _atom_site_site_symmetry_order
  _atom_site_calc_flag
  _atom_site_refinement_flags_posn
  _atom_site_refinement_flags_adp
  _atom_site_refinement_flags_occupancy
  _atom_site_disorder_assembly
  _atom_site_disorder_group
 Rb1A Rb 0.5045(15) 0.0272(13) 0.5384(5) 0.0642(14) Uani 0.25 1 d . . . . .
 Rb1B Rb 0.4622(7) -0.0333(13) 0.5033(16) 0.075(2) Uani 0.25 1 d . . . . .
 Cu1 Cu 0.34955(5) 0.47192(11) 0.60802(3) 0.02111(14) Uani 1 1 d . . . . .
 Cu2 Cu 0.24497(6) 0.80574(11) 0.74128(4) 0.02391(15) Uani 1 1 d . . . . .
 Cu3 Cu 0.5000 0.59495(18) 0.7500 0.02396(19) Uani 1 2 d S T P . .
 Cl1 Cl 0.5000 1.0647(4) 0.7500 0.0462(6) Uani 1 2 d S T P . .
 P1 P 0.35012(10) 0.4309(2) 0.40497(7) 0.0173(2) Uani 1 1 d . . . . .
 O1 O 0.4809(3) 0.4112(7) 0.3717(2) 0.0236(7) Uani 1 1 d . . . . .
 O2 O 0.2785(4) 0.2381(7) 0.3655(2) 0.0255(7) Uani 1 1 d . . . . .
 O3 O 0.2888(4) 0.6416(7) 0.3788(2) 0.0307(8) Uani 1 1 d . . . . .
 O4 O 0.3619(4) 0.4012(7) 0.4973(2) 0.0273(7) Uani 1 1 d . . . . .
 O5 O 0.3328(3) 0.5559(5) 0.71883(19) 0.0160(5) Uani 1 1 d . . . . .

loop_
  _atom_site_aniso_label
  _atom_site_aniso_U_11
  _atom_site_aniso_U_22
  _atom_site_aniso_U_33
  _atom_site_aniso_U_23
  _atom_site_aniso_U_13
  _atom_site_aniso_U_12
 Rb1A 0.078(4) 0.037(2) 0.074(4) 0.008(3) -0.020(5) 0.017(3)
 Rb1B 0.067(3) 0.039(3) 0.118(7) 0.021(4) 0.006(5) 0.025(3)
 Cu1 0.0242(3) 0.0261(3) 0.0132(2) -0.00179(19) 0.00304(18) -0.0076(2)
 Cu2 0.0343(3) 0.0219(3) 0.0158(2) -0.0002(2) 0.0035(2) 0.0112(2)
 Cu3 0.0172(3) 0.0411(5) 0.0137(3) 0.000 0.0013(2) 0.000
 Cl1 0.0493(13) 0.0317(10) 0.0587(15) 0.000 0.0130(11) 0.000
 P1 0.0192(4) 0.0202(5) 0.0125(4) -0.0006(3) 0.0018(3) -0.0043(4)
 O1 0.0193(13) 0.0353(19) 0.0163(13) -0.0020(13) 0.0033(10) -0.0054(13)
 O2 0.0316(17) 0.0287(18) 0.0162(13) -0.0008(12) 0.0028(12) -0.0137(14)
 O3 0.046(2) 0.0267(18) 0.0196(16) -0.0026(13) 0.0035(15) 0.0119(16)
 O4 0.0314(18) 0.037(2) 0.0136(13) -0.0008(14) 0.0028(12) -0.0091(15)
 O5 0.0198(12) 0.0134(12) 0.0151(12) -0.0010(9) 0.0016(10) 0.0001(10)

_geom_special_details
;
 All esds (except the esd in the dihedral angle between two l.s. planes)
 are estimated using the full covariance matrix.  The cell esds are taken
 into account individually in the estimation of esds in distances, angles
 and torsion angles; correlations between esds in cell parameters are only
 used when they are defined by crystal symmetry.  An approximate (isotropic)
 treatment of cell esds is used for estimating esds involving l.s. planes.
;
loop_
  _geom_bond_atom_site_label_1
  _geom_bond_atom_site_label_2
  _geom_bond_distance
  _geom_bond_site_symmetry_2
  _geom_bond_publ_flag
 Rb1A Rb1A 1.284(15) 5_656 ?
 Rb1A Rb1B 0.803(15) . ?
 Rb1A Rb1B 0.785(11) 5_656 ?
 Rb1A Cu1 3.457(7) . ?
 Rb1A Cl1 3.430(9) 1_545 ?
 Rb1A P1 3.355(5) 5_656 ?
 Rb1A O1 3.084(9) 5_656 ?
 Rb1A O1 3.595(9) . ?
 Rb1A O2 3.206(9) 5_656 ?
 Rb1A O3 3.275(15) 5_666 ?
 Rb1A O4 2.850(7) . ?
 Rb1A O4 3.102(8) 5_656 ?
 Rb1B Rb1A 0.785(11) 5_656 ?
 Rb1B Rb1B 0.933(16) 5_656 ?
 Rb1B P1 3.480(9) 5_656 ?
 Rb1B P1 3.476(9) . ?
 Rb1B O1 3.134(14) 5_656 ?
 Rb1B O1 3.497(12) . ?
 Rb1B O2 3.357(17) . ?
 Rb1B O3 3.487(13) 7_556 ?
 Rb1B O3 3.35(2) 1_545 ?
 Rb1B O4 2.981(7) 5_656 ?
 Rb1B O4 2.909(8) . ?
 Cu1 Rb1A 3.873(14) 3_455 ?
 Cu1 Rb1B 3.765(16) 7_556 ?
 Cu1 Rb1B 3.748(8) 1_565 ?
 Cu1 Rb1B 3.909(15) 5_656 ?
 Cu1 Cu2 2.8889(8) 4_546 ?
 Cu1 Cu3 2.8435(7) . ?
 Cu1 O1 1.992(4) 5_666 ?
 Cu1 O2 1.974(4) 7_556 ?
 Cu1 O4 1.855(3) . ?
 Cu1 O5 1.884(3) . ?
 Cu2 Cu1 2.8890(8) 4_556 ?
 Cu2 O2 2.036(3) 6_566 ?
 Cu2 O3 1.981(4) 7_566 ?
 Cu2 O5 1.869(3) . ?
 Cu2 O5 1.900(3) 4_556 ?
 Cu3 Cu1 2.8435(6) 2_656 ?
 Cu3 O1 1.989(3) 5_666 ?
 Cu3 O1 1.989(3) 6_566 ?
 Cu3 O5 1.875(3) 2_656 ?
 Cu3 O5 1.875(3) . ?
 Cl1 Rb1A 3.430(9) 2_666 ?
 Cl1 Rb1A 3.430(9) 1_565 ?
 P1 Rb1A 3.355(5) 5_656 ?
 P1 Rb1A 4.028(17) 7_556 ?
 P1 Rb1A 3.806(12) 5_666 ?
 P1 Rb1B 3.841(10) 7_556 ?
 P1 Rb1B 3.480(9) 5_656 ?
 P1 Rb1B 3.853(18) 1_565 ?
 P1 O1 1.556(4) . ?
 P1 O2 1.545(4) . ?
 P1 O3 1.517(4) . ?
 P1 O4 1.501(4) . ?
 O1 Rb1A 3.084(9) 5_656 ?
 O1 Rb1B 3.134(14) 5_656 ?
 O1 Cu1 1.992(4) 5_666 ?
 O1 Cu3 1.989(3) 5_666 ?
 O2 Rb1A 3.206(9) 5_656 ?
 O2 Cu1 1.974(4) 7_556 ?
 O2 Cu2 2.036(3) 6_565 ?
 O3 Rb1A 3.275(15) 5_666 ?
 O3 Rb1B 3.35(2) 1_565 ?
 O3 Rb1B 3.487(13) 7_556 ?
 O3 Cu2 1.981(4) 7_566 ?
 O4 Rb1A 3.102(8) 5_656 ?
 O4 Rb1B 2.981(7) 5_656 ?
 O4 Rb1B 3.621(7) 7_556 ?
 O5 Cu2 1.900(3) 4_546 ?

loop_
  _geom_angle_atom_site_label_1
  _geom_angle_atom_site_label_2
  _geom_angle_atom_site_label_3
  _geom_angle
  _geom_angle_site_symmetry_1
  _geom_angle_site_symmetry_3
  _geom_angle_publ_flag
 Rb1A Rb1A Cu1 120.9(6) 5_656 . ?
 Rb1A Rb1A Cl1 167.5(15) 5_656 1_545 ?
 Rb1A Rb1A P1 92.8(5) 5_656 5_656 ?
 Rb1A Rb1A O1 102.8(7) 5_656 5_656 ?
 Rb1A Rb1A O1 56.8(7) 5_656 . ?
 Rb1A Rb1A O2 110.1(9) 5_656 5_656 ?
 Rb1A Rb1A O3 124.8(18) 5_656 5_666 ?
 Rb1A Rb1A O4 66.7(5) 5_656 5_656 ?
 Rb1A Rb1A O4 88.8(5) 5_656 . ?
 Rb1B Rb1A Rb1A 36.5(10) 5_656 5_656 ?
 Rb1B Rb1A Rb1A 35.5(8) . 5_656 ?
 Rb1B Rb1A Rb1B 72.0(14) 5_656 . ?
 Rb1B Rb1A Cu1 120.0(7) 5_656 . ?
 Rb1B Rb1A Cu1 109.5(11) . . ?
 Rb1B Rb1A Cl1 152(3) 5_656 1_545 ?
 Rb1B Rb1A Cl1 134(2) . 1_545 ?
 Rb1B Rb1A P1 92.2(5) . 5_656 ?
 Rb1B Rb1A P1 92.3(7) 5_656 5_656 ?
 Rb1B Rb1A O1 115.7(6) 5_656 5_656 ?
 Rb1B Rb1A O1 76.6(13) . . ?
 Rb1B Rb1A O1 48.8(5) 5_656 . ?
 Rb1B Rb1A O1 86.1(13) . 5_656 ?
 Rb1B Rb1A O2 94.3(16) 5_656 5_656 ?
 Rb1B Rb1A O2 118.5(5) . 5_656 ?
 Rb1B Rb1A O3 89(2) 5_656 5_666 ?
 Rb1B Rb1A O3 159(2) . 5_666 ?
 Rb1B Rb1A O4 86.2(5) . . ?
 Rb1B Rb1A O4 73.9(6) . 5_656 ?
 Rb1B Rb1A O4 91.9(5) 5_656 . ?
 Rb1B Rb1A O4 68.6(6) 5_656 5_656 ?
 Cu1 Rb1A O1 72.53(11) . . ?
 Cl1 Rb1A Cu1 65.53(16) 1_545 . ?
 Cl1 Rb1A O1 134.2(2) 1_545 . ?
 P1 Rb1A Cu1 145.0(3) 5_656 . ?
 P1 Rb1A Cl1 79.63(14) 5_656 1_545 ?
 P1 Rb1A O1 141.1(4) 5_656 . ?
 O1 Rb1A Cu1 124.3(4) 5_656 . ?
 O1 Rb1A Cl1 66.03(19) 5_656 1_545 ?
 O1 Rb1A P1 27.56(8) 5_656 5_656 ?
 O1 Rb1A O1 159.6(2) 5_656 . ?
 O1 Rb1A O2 45.77(11) 5_656 5_656 ?
 O1 Rb1A O3 110.3(3) 5_656 5_666 ?
 O1 Rb1A O4 47.11(12) 5_656 5_656 ?
 O2 Rb1A Cu1 127.8(2) 5_656 . ?
 O2 Rb1A Cl1 66.76(14) 5_656 1_545 ?
 O2 Rb1A P1 27.12(8) 5_656 5_656 ?
 O2 Rb1A O1 136.2(6) 5_656 . ?
 O2 Rb1A O3 69.8(3) 5_656 5_666 ?
 O3 Rb1A Cu1 72.70(17) 5_666 . ?
 O3 Rb1A Cl1 66.43(17) 5_666 1_545 ?
 O3 Rb1A P1 96.8(3) 5_666 5_656 ?
 O3 Rb1A O1 84.6(3) 5_666 . ?
 O4 Rb1A Cu1 32.42(10) . . ?
 O4 Rb1A Cu1 171.2(4) 5_656 . ?
 O4 Rb1A Cl1 97.9(3) . 1_545 ?
 O4 Rb1A Cl1 106.13(17) 5_656 1_545 ?
 O4 Rb1A P1 174.8(7) . 5_656 ?
 O4 Rb1A P1 26.51(8) 5_656 5_656 ?
 O4 Rb1A O1 43.22(14) . . ?
 O4 Rb1A O1 147.2(7) . 5_656 ?
 O4 Rb1A O1 116.3(4) 5_656 . ?
 O4 Rb1A O2 46.29(14) 5_656 5_656 ?
 O4 Rb1A O2 155.2(4) . 5_656 ?
 O4 Rb1A O3 86.3(3) . 5_666 ?
 O4 Rb1A O3 107.2(4) 5_656 5_666 ?
 O4 Rb1A O4 155.5(3) . 5_656 ?
 Rb1A Rb1B Rb1A 108.0(14) 5_656 . ?
 Rb1A Rb1B Rb1B 54.9(13) 5_656 5_656 ?
 Rb1A Rb1B Rb1B 53.1(15) . 5_656 ?
 Rb1A Rb1B P1 96.1(5) . . ?
 Rb1A Rb1B P1 96.3(7) 5_656 5_656 ?
 Rb1A Rb1B P1 74.5(6) . 5_656 ?
 Rb1A Rb1B P1 74.7(8) 5_656 . ?
 Rb1A Rb1B O1 120.4(5) 5_656 5_656 ?
 Rb1A Rb1B O1 90.5(12) . . ?
 Rb1A Rb1B O1 52.7(5) 5_656 . ?
 Rb1A Rb1B O1 79.1(15) . 5_656 ?
 Rb1A Rb1B O2 72.2(16) 5_656 . ?
 Rb1A Rb1B O2 121.9(5) . . ?
 Rb1A Rb1B O3 78(3) 5_656 1_545 ?
 Rb1A Rb1B O3 154(3) 5_656 7_556 ?
 Rb1A Rb1B O3 170.1(16) . 1_545 ?
 Rb1A Rb1B O3 98(3) . 7_556 ?
 Rb1A Rb1B O4 91.1(5) . 5_656 ?
 Rb1A Rb1B O4 72.8(5) 5_656 5_656 ?
 Rb1A Rb1B O4 77.8(7) . . ?
 Rb1A Rb1B O4 96.8(6) 5_656 . ?
 Rb1B Rb1B P1 82.1(11) 5_656 5_656 ?
 Rb1B Rb1B P1 82.5(11) 5_656 . ?
 Rb1B Rb1B O1 59.9(16) 5_656 . ?
 Rb1B Rb1B O1 105.2(19) 5_656 5_656 ?
 Rb1B Rb1B O2 101(2) 5_656 . ?
 Rb1B Rb1B O3 132(3) 5_656 1_545 ?
 Rb1B Rb1B O3 151(4) 5_656 7_556 ?
 Rb1B Rb1B O4 76.6(7) 5_656 5_656 ?
 Rb1B Rb1B O4 85.3(8) 5_656 . ?
 P1 Rb1B P1 164.6(3) . 5_656 ?
 P1 Rb1B O1 25.79(10) . . ?
 P1 Rb1B O1 139.9(2) 5_656 . ?
 P1 Rb1B O3 95.2(4) 5_656 7_556 ?
 P1 Rb1B O3 98.29(16) . 7_556 ?
 O1 Rb1B P1 26.57(10) 5_656 5_656 ?
 O1 Rb1B P1 164.9(7) 5_656 . ?
 O1 Rb1B O1 165.1(4) 5_656 . ?
 O1 Rb1B O2 153.0(4) 5_656 . ?
 O1 Rb1B O3 91.1(3) 5_656 1_545 ?
 O1 Rb1B O3 68.6(3) 5_656 7_556 ?
 O2 Rb1B P1 161.9(8) . 5_656 ?
 O2 Rb1B P1 26.07(11) . . ?
 O2 Rb1B O1 41.80(19) . . ?
 O2 Rb1B O3 90.21(19) . 7_556 ?
 O3 Rb1B P1 97.1(3) 1_545 5_656 ?
 O3 Rb1B P1 93.2(5) 1_545 . ?
 O3 Rb1B O1 124.05(16) 7_556 . ?
 O3 Rb1B O1 99.3(6) 1_545 . ?
 O3 Rb1B O2 67.2(4) 1_545 . ?
 O3 Rb1B O3 77.3(2) 1_545 7_556 ?
 O4 Rb1B P1 25.39(12) 5_656 5_656 ?
 O4 Rb1B P1 147.3(7) 5_656 . ?
 O4 Rb1B P1 151.8(9) . 5_656 ?
 O4 Rb1B P1 25.24(12) . . ?
 O4 Rb1B O1 122.8(5) 5_656 . ?
 O4 Rb1B O1 140.8(9) . 5_656 ?
 O4 Rb1B O1 47.62(15) 5_656 5_656 ?
 O4 Rb1B O1 44.23(16) . . ?
 O4 Rb1B O2 137.8(9) 5_656 . ?
 O4 Rb1B O2 45.96(19) . . ?
 O4 Rb1B O3 110.0(5) . 1_545 ?
 O4 Rb1B O3 112.2(3) 5_656 7_556 ?
 O4 Rb1B O3 82.9(4) 5_656 1_545 ?
 O4 Rb1B O3 83.8(3) . 7_556 ?
 O4 Rb1B O4 161.8(3) . 5_656 ?
 Rb1A Cu1 Rb1A 117.4(3) . 3_455 ?
 Rb1A Cu1 Rb1B 11.49(12) . . ?
 Rb1A Cu1 Rb1B 10.01(10) . 5_656 ?
 Rb1A Cu1 Rb1B 109.18(10) . 1_565 ?
 Rb1A Cu1 Rb1B 111.64(14) . 7_556 ?
 Rb1A Cu1 Rb1B 117.0(3) 3_455 5_656 ?
 Rb1B Cu1 Rb1A 11.7(2) 7_556 3_455 ?
 Rb1B Cu1 Rb1A 97.69(13) 1_565 3_455 ?
 Rb1B Cu1 Rb1A 106.1(3) . 3_455 ?
 Rb1B Cu1 Rb1B 99.71(16) 1_565 5_656 ?
 Rb1B Cu1 Rb1B 90.6(2) 1_565 7_556 ?
 Rb1B Cu1 Rb1B 13.8(3) . 5_656 ?
 Rb1B Cu1 Rb1B 109.5(6) 7_556 5_656 ?
 Rb1B Cu1 Rb1B 100.15(10) 7_556 . ?
 Rb1B Cu1 Rb1B 110.6(5) 1_565 . ?
 Cu2 Cu1 Rb1A 101.2(2) 4_546 . ?
 Cu2 Cu1 Rb1A 83.61(19) 4_546 3_455 ?
 Cu2 Cu1 Rb1B 102.8(2) 4_546 . ?
 Cu2 Cu1 Rb1B 94.7(3) 4_546 7_556 ?
 Cu2 Cu1 Rb1B 111.2(2) 4_546 5_656 ?
 Cu2 Cu1 Rb1B 144.6(4) 4_546 1_565 ?
 Cu3 Cu1 Rb1A 102.01(17) . . ?
 Cu3 Cu1 Rb1A 135.50(12) . 3_455 ?
 Cu3 Cu1 Rb1B 113.3(3) . . ?
 Cu3 Cu1 Rb1B 144.9(3) . 7_556 ?
 Cu3 Cu1 Rb1B 105.4(3) . 5_656 ?
 Cu3 Cu1 Rb1B 87.5(4) . 1_565 ?
 Cu3 Cu1 Cu2 68.46(2) . 4_546 ?
 O1 Cu1 Rb1A 83.1(3) 5_666 . ?
 O1 Cu1 Rb1A 152.7(2) 5_666 3_455 ?
 O1 Cu1 Rb1B 79.8(2) 5_666 5_656 ?
 O1 Cu1 Rb1B 147.35(17) 5_666 7_556 ?
 O1 Cu1 Rb1B 56.7(3) 5_666 1_565 ?
 O1 Cu1 Rb1B 93.1(2) 5_666 . ?
 O1 Cu1 Cu2 111.33(10) 5_666 4_546 ?
 O1 Cu1 Cu3 44.37(10) 5_666 . ?
 O2 Cu1 Rb1A 55.7(2) 7_556 3_455 ?
 O2 Cu1 Rb1A 84.7(3) 7_556 . ?
 O2 Cu1 Rb1B 92.05(17) 7_556 5_656 ?
 O2 Cu1 Rb1B 153.3(2) 7_556 1_565 ?
 O2 Cu1 Rb1B 78.58(17) 7_556 . ?
 O2 Cu1 Rb1B 62.76(18) 7_556 7_556 ?
 O2 Cu1 Cu2 44.78(10) 7_556 4_546 ?
 O2 Cu1 Cu3 112.52(11) 7_556 . ?
 O2 Cu1 O1 149.77(17) 7_556 5_666 ?
 O4 Cu1 Rb1A 55.45(18) . . ?
 O4 Cu1 Rb1A 82.23(19) . 3_455 ?
 O4 Cu1 Rb1B 48.1(3) . . ?
 O4 Cu1 Rb1B 47.3(4) . 5_656 ?
 O4 Cu1 Rb1B 71.2(4) . 7_556 ?
 O4 Cu1 Rb1B 73.4(4) . 1_565 ?
 O4 Cu1 Cu2 141.08(13) . 4_546 ?
 O4 Cu1 Cu3 140.43(12) . . ?
 O4 Cu1 O1 97.26(15) . 5_666 ?
 O4 Cu1 O2 98.34(16) . 7_556 ?
 O4 Cu1 O5 177.21(18) . . ?
 O5 Cu1 Rb1A 127.33(15) . . ?
 O5 Cu1 Rb1A 96.03(17) . 3_455 ?
 O5 Cu1 Rb1B 106.9(4) . 7_556 ?
 O5 Cu1 Rb1B 134.7(3) . . ?
 O5 Cu1 Rb1B 135.4(3) . 5_656 ?
 O5 Cu1 Rb1B 104.8(4) . 1_565 ?
 O5 Cu1 Cu2 40.42(10) . 4_546 ?
 O5 Cu1 Cu3 40.74(10) . . ?
 O5 Cu1 O1 83.28(14) . 5_666 ?
 O5 Cu1 O2 82.39(14) . 7_556 ?
 O2 Cu2 Cu1 43.06(10) 6_566 4_556 ?
 O3 Cu2 Cu1 135.39(12) 7_566 4_556 ?
 O3 Cu2 O2 178.14(16) 7_566 6_566 ?
 O5 Cu2 Cu1 40.02(9) 4_556 4_556 ?
 O5 Cu2 Cu1 132.20(10) . 4_556 ?
 O5 Cu2 O2 90.93(14) . 6_566 ?
 O5 Cu2 O2 80.37(14) 4_556 6_566 ?
 O5 Cu2 O3 90.82(15) . 7_566 ?
 O5 Cu2 O3 97.86(15) 4_556 7_566 ?
 O5 Cu2 O5 171.03(4) . 4_556 ?
 Cu1 Cu3 Cu1 148.84(5) . 2_656 ?
 O1 Cu3 Cu1 134.70(11) 5_666 2_656 ?
 O1 Cu3 Cu1 44.47(10) 5_666 . ?
 O1 Cu3 Cu1 44.47(10) 6_566 2_656 ?
 O1 Cu3 Cu1 134.70(11) 6_566 . ?
 O1 Cu3 O1 177.8(3) 6_566 5_666 ?
 O5 Cu3 Cu1 40.96(9) 2_656 2_656 ?
 O5 Cu3 Cu1 133.29(10) . 2_656 ?
 O5 Cu3 Cu1 40.96(9) . . ?
 O5 Cu3 Cu1 133.30(10) 2_656 . ?
 O5 Cu3 O1 83.59(14) 2_656 6_566 ?
 O5 Cu3 O1 83.59(14) . 5_666 ?
 O5 Cu3 O1 96.13(14) 2_656 5_666 ?
 O5 Cu3 O1 96.12(14) . 6_566 ?
 O5 Cu3 O5 165.2(2) 2_656 . ?
 Rb1A Cl1 Rb1A 172.2(3) 1_565 2_666 ?
 Rb1A P1 Rb1A 120.0(4) 5_656 5_666 ?
 Rb1A P1 Rb1A 115.8(4) 5_656 7_556 ?
 Rb1A P1 Rb1A 108.9(2) . 7_556 ?
 Rb1A P1 Rb1A 106.20(18) 5_666 7_556 ?
 Rb1A P1 Rb1A 20.6(2) 5_656 . ?
 Rb1A P1 Rb1A 107.11(16) . 5_666 ?
 Rb1A P1 Rb1B 97.24(15) 5_666 7_556 ?
 Rb1A P1 Rb1B 13.03(16) 5_656 . ?
 Rb1A P1 Rb1B 105.8(5) . 7_556 ?
 Rb1A P1 Rb1B 13.3(2) 5_656 5_656 ?
 Rb1A P1 Rb1B 116.7(2) 5_656 7_556 ?
 Rb1A P1 Rb1B 103.0(4) . 1_565 ?
 Rb1A P1 Rb1B 11.74(13) 5_666 1_565 ?
 Rb1A P1 Rb1B 119.10(11) 5_656 1_565 ?
 Rb1B P1 Rb1A 12.6(2) . . ?
 Rb1B P1 Rb1A 119.72(12) 5_656 7_556 ?
 Rb1B P1 Rb1A 105.4(2) . 7_556 ?
 Rb1B P1 Rb1A 12.34(16) 5_656 . ?
 Rb1B P1 Rb1A 97.76(15) 1_565 7_556 ?
 Rb1B P1 Rb1A 119.5(3) . 5_666 ?
 Rb1B P1 Rb1A 107.4(4) 5_656 5_666 ?
 Rb1B P1 Rb1A 11.4(3) 7_556 7_556 ?
 Rb1B P1 Rb1B 87.9(2) 7_556 1_565 ?
 Rb1B P1 Rb1B 105.84(17) 5_656 1_565 ?
 Rb1B P1 Rb1B 15.4(3) . 5_656 ?
 Rb1B P1 Rb1B 104.81(10) . 7_556 ?
 Rb1B P1 Rb1B 115.7(6) . 1_565 ?
 Rb1B P1 Rb1B 117.6(4) 5_656 7_556 ?
 O1 P1 Rb1A 66.5(3) . 5_656 ?
 O1 P1 Rb1A 75.6(3) . . ?
 O1 P1 Rb1A 172.85(17) . 7_556 ?
 O1 P1 Rb1A 77.1(3) . 5_666 ?
 O1 P1 Rb1B 77.8(2) . . ?
 O1 P1 Rb1B 64.2(3) . 5_656 ?
 O1 P1 Rb1B 174.3(3) . 7_556 ?
 O1 P1 Rb1B 86.4(2) . 1_565 ?
 O2 P1 Rb1A 85.2(3) . . ?
 O2 P1 Rb1A 71.0(3) . 5_656 ?
 O2 P1 Rb1A 167.45(18) . 5_666 ?
 O2 P1 Rb1A 71.1(2) . 7_556 ?
 O2 P1 Rb1B 81.4(3) . 7_556 ?
 O2 P1 Rb1B 72.7(4) . . ?
 O2 P1 Rb1B 84.0(4) . 5_656 ?
 O2 P1 Rb1B 168.06(19) . 1_565 ?
 O2 P1 O1 104.2(2) . . ?
 O3 P1 Rb1A 159.39(19) . . ?
 O3 P1 Rb1A 66.1(2) . 7_556 ?
 O3 P1 Rb1A 58.3(2) . 5_666 ?
 O3 P1 Rb1A 177.9(4) . 5_656 ?
 O3 P1 Rb1B 65.2(2) . 7_556 ?
 O3 P1 Rb1B 59.6(3) . 1_565 ?
 O3 P1 Rb1B 165.4(4) . 5_656 ?
 O3 P1 Rb1B 168.1(4) . . ?
 O3 P1 O1 111.6(2) . . ?
 O3 P1 O2 110.5(3) . . ?
 O4 P1 Rb1A 78.98(19) . 7_556 ?
 O4 P1 Rb1A 81.9(2) . 5_666 ?
 O4 P1 Rb1A 67.3(2) . 5_656 ?
 O4 P1 Rb1A 47.1(2) . . ?
 O4 P1 Rb1B 70.3(4) . 7_556 ?
 O4 P1 Rb1B 58.4(4) . 5_656 ?
 O4 P1 Rb1B 55.8(5) . . ?
 O4 P1 Rb1B 71.9(4) . 1_565 ?
 O4 P1 O1 107.9(2) . . ?
 O4 P1 O2 109.1(2) . . ?
 O4 P1 O3 113.1(2) . . ?
 Rb1A O1 Rb1A 20.4(2) 5_656 . ?
 Rb1A O1 Rb1B 11.67(17) 5_656 . ?
 Rb1A O1 Rb1B 14.8(2) 5_656 5_656 ?
 Rb1B O1 Rb1A 10.85(18) 5_656 . ?
 Rb1B O1 Rb1A 12.9(2) . . ?
 Rb1B O1 Rb1B 14.9(4) 5_656 . ?
 Cu1 O1 Rb1A 102.8(3) 5_666 5_656 ?
 Cu1 O1 Rb1A 95.4(3) 5_666 . ?
 Cu1 O1 Rb1B 91.2(3) 5_666 5_656 ?
 Cu1 O1 Rb1B 105.9(3) 5_666 . ?
 Cu3 O1 Rb1A 136.1(2) 5_666 . ?
 Cu3 O1 Rb1A 116.3(2) 5_666 5_656 ?
 Cu3 O1 Rb1B 126.8(4) 5_666 . ?
 Cu3 O1 Rb1B 126.5(4) 5_666 5_656 ?
 Cu3 O1 Cu1 91.16(14) 5_666 5_666 ?
 P1 O1 Rb1A 79.6(3) . . ?
 P1 O1 Rb1A 86.0(3) . 5_656 ?
 P1 O1 Rb1B 89.2(2) . 5_656 ?
 P1 O1 Rb1B 76.37(19) . . ?
 P1 O1 Cu1 140.5(2) . 5_666 ?
 P1 O1 Cu3 119.6(2) . 5_666 ?
 Rb1A O2 Rb1B 13.48(13) 5_656 . ?
 Cu1 O2 Rb1A 93.8(3) 7_556 5_656 ?
 Cu1 O2 Rb1B 85.72(18) 7_556 . ?
 Cu1 O2 Cu2 92.16(15) 7_556 6_565 ?
 Cu2 O2 Rb1A 119.5(2) 6_565 5_656 ?
 Cu2 O2 Rb1B 130.6(4) 6_565 . ?
 P1 O2 Rb1A 81.8(3) . 5_656 ?
 P1 O2 Rb1B 81.3(3) . . ?
 P1 O2 Cu1 140.1(2) . 7_556 ?
 P1 O2 Cu2 124.5(2) . 6_565 ?
 Rb1A O3 Rb1B 116.1(3) 5_666 7_556 ?
 Rb1A O3 Rb1B 13.54(13) 5_666 1_565 ?
 Rb1B O3 Rb1B 102.7(2) 1_565 7_556 ?
 Cu2 O3 Rb1A 112.3(3) 7_566 5_666 ?
 Cu2 O3 Rb1B 123.6(3) 7_566 1_565 ?
 Cu2 O3 Rb1B 117.4(4) 7_566 7_556 ?
 P1 O3 Rb1A 98.5(2) . 5_666 ?
 P1 O3 Rb1B 97.4(2) . 1_565 ?
 P1 O3 Rb1B 91.6(2) . 7_556 ?
 P1 O3 Cu2 117.9(2) . 7_566 ?
 Rb1A O4 Rb1A 24.5(3) . 5_656 ?
 Rb1A O4 Rb1B 134.6(4) . 7_556 ?
 Rb1A O4 Rb1B 16.0(3) . . ?
 Rb1A O4 Rb1B 131.4(5) 5_656 7_556 ?
 Rb1A O4 Rb1B 15.2(2) . 5_656 ?
 Rb1B O4 Rb1A 14.5(2) . 5_656 ?
 Rb1B O4 Rb1A 15.0(3) 5_656 5_656 ?
 Rb1B O4 Rb1B 143.1(4) 5_656 7_556 ?
 Rb1B O4 Rb1B 125.01(15) . 7_556 ?
 Rb1B O4 Rb1B 18.2(3) . 5_656 ?
 Cu1 O4 Rb1A 116.3(2) . 5_656 ?
 Cu1 O4 Rb1A 92.1(2) . . ?
 Cu1 O4 Rb1B 105.5(5) . 5_656 ?
 Cu1 O4 Rb1B 79.8(4) . 7_556 ?
 Cu1 O4 Rb1B 103.6(5) . . ?
 P1 O4 Rb1A 110.2(3) . . ?
 P1 O4 Rb1A 86.2(2) . 5_656 ?
 P1 O4 Rb1B 86.8(4) . 7_556 ?
 P1 O4 Rb1B 99.0(6) . . ?
 P1 O4 Rb1B 96.2(5) . 5_656 ?
 P1 O4 Cu1 157.4(3) . . ?
 Cu1 O5 Cu2 99.56(14) . 4_546 ?
 Cu2 O5 Cu1 119.56(17) . . ?
 Cu2 O5 Cu2 111.65(16) . 4_546 ?
 Cu2 O5 Cu3 109.90(16) . . ?
 Cu3 O5 Cu1 98.30(14) . . ?
 Cu3 O5 Cu2 117.36(17) . 4_546 ?

_shelx_res_file
;
TITL mo_45_5_gr_twin1_hklf4_a.res in C2/c
REM Old TITL mo_45_5_gr_twin1_hklf4 in C2/c
REM SHELXT solution in C2/c
REM R1 0.156, Rweak 0.008, Alpha 0.036, Orientation as input
REM Formula found by SHELXT: O10 P2 Cl3 Cu5
CELL 0.71073 10.8869 6.2074 16.1562 90 93.377 90
ZERR 4 0.0004 0.0003 0.0007 0 0.004 0
LATT 7
SYMM -X,+Y,0.5-Z
SFAC Cl Cu O P Rb
UNIT 4 20 40 8 4

L.S. 20
PLAN  20
SIZE 0.21 0.16 0.13
TEMP 23(2)
list 4
fmap 2 53
acta
OMIT 0 4 0
OMIT 0 4 6
REM <olex2.extras>
REM <HklSrc "%.\\mo_45_5_gr_twin1_hklf4.hkl">
REM </olex2.extras>

WGHT    0.056000   16.503901
FVAR       0.29408
RB1A  5    0.504451    0.027205    0.538410    10.25000    0.07843    0.03695 =
         0.07427    0.00772   -0.02041    0.01705
RB1B  5    0.462170   -0.033319    0.503262    10.25000    0.06745    0.03939 =
         0.11779    0.02098    0.00594    0.02464
CU1   2    0.349551    0.471916    0.608017    11.00000    0.02424    0.02608 =
         0.01324   -0.00179    0.00304   -0.00763
CU2   2    0.244969    0.805743    0.741284    11.00000    0.03426    0.02191 =
         0.01580   -0.00024    0.00353    0.01118
CU3   2    0.500000    0.594948    0.750000    10.50000    0.01715    0.04113 =
         0.01366    0.00000    0.00127    0.00000
CL1   1    0.500000    1.064747    0.750000    10.50000    0.04934    0.03172 =
         0.05870    0.00000    0.01296    0.00000
P1    4    0.350122    0.430880    0.404970    11.00000    0.01924    0.02019 =
         0.01248   -0.00064    0.00182   -0.00431
O1    3    0.480920    0.411168    0.371661    11.00000    0.01933    0.03529 =
         0.01629   -0.00196    0.00327   -0.00539
O2    3    0.278485    0.238120    0.365480    11.00000    0.03158    0.02874 =
         0.01622   -0.00081    0.00277   -0.01371
O3    3    0.288801    0.641602    0.378827    11.00000    0.04589    0.02674 =
         0.01959   -0.00255    0.00351    0.01192
O4    3    0.361857    0.401206    0.497281    11.00000    0.03138    0.03716 =
         0.01364   -0.00080    0.00281   -0.00908
O5    3    0.332829    0.555913    0.718831    11.00000    0.01976    0.01341 =
         0.01505   -0.00099    0.00164    0.00013
HKLF 4

REM  mo_45_5_gr_twin1_hklf4_a.res in C2/c
REM R1 =  0.0562 for    2214 Fo > 4sig(Fo)  and  0.0676 for all    2632 data
REM    101 parameters refined using      0 restraints

END

WGHT      0.0560     16.5035

REM Highest difference peak  1.727,  deepest hole -1.254,  1-sigma level  0.283
Q1    1   0.3656  0.4414  0.7571  11.00000  0.05    1.73
Q2    1   0.2803  0.5285  0.6021  11.00000  0.05    1.45
Q3    1   0.5000  0.5077  0.7500  10.50000  0.05    1.37
Q4    1   0.5440  0.4112  0.3824  11.00000  0.05    1.30
Q5    1   0.1266  0.6802  0.7390  11.00000  0.05    1.29
Q6    1   0.3965  0.6884  0.7424  11.00000  0.05    1.28
Q7    1   0.5519  0.5831  0.7465  11.00000  0.05    1.14
Q8    1   0.4268  0.5768  0.7222  11.00000  0.05    1.12
Q9    1   0.3071  0.8132  0.7425  11.00000  0.05    1.05
Q10   1   0.6240  0.9404  0.7602  11.00000  0.05    1.03
Q11   1   0.5155  0.0331  0.6223  11.00000  0.05    0.98
Q12   1   0.2323  0.7983  0.6985  11.00000  0.05    0.97
Q13   1   0.4226  0.4330  0.6150  11.00000  0.05    0.97
Q14   1   0.5079 -0.0411  0.4995  11.00000  0.05    0.96
Q15   1   0.2920  0.1552  0.3802  11.00000  0.05    0.94
Q16   1   0.5000  0.0570  0.5667  11.00000  0.05    0.91
Q17   1   0.4334 -0.0655  0.4958  11.00000  0.05    0.91
Q18   1   0.3815  0.0011  0.5352  11.00000  0.05    0.89
Q19   1   0.5048  1.0818  0.8008  11.00000  0.05    0.86
Q20   1   0.3472  0.4258  0.6399  11.00000  0.05    0.85
;
_shelx_res_checksum                3050
_shelx_hkl_file
;
   0  -2  20 105.968 6.11068   0
   1  -3  18 354.751 7.34703   0
   0  -2   5 269.694 3.22521   0
  -1  -1  20 59.7246 5.44948   0
   1  -3   7 722.146 5.81212   0
   1  -3  17 221.461 6.06526   0
   1  -3  16 996.082 9.70071   0
  -1   3  25 50.6223 6.10967   0
   1  -3   8 1077.61 7.10788   0
   6  -4  22 60.8496 6.48030   0
   1  -3  15 346.942 6.21731   0
   1  -3   9 776.321 6.43690   0
   1  -3  14 39.4387 3.94330   0
   1  -3  13 101.998 4.02980   0
   0  -2  17 35.1377 4.49812   0
   1  -3  10 2499.40 11.4298   0
   1  -3  12 13.4350 2.97733   0
   1  -3  11 22.8546 2.86213   0
   6  -4  21 30.4245 5.93033   0
  -2   4   3 808.922 3.48605   0
  -1   3  24 50.1430 5.63302   0
   6  -4  20-5.86737 5.22694   0
   5  -3  23 34.2668 6.26153   0
   1   1  26 470.744 9.96967   0
   0   2  25 131.997 7.43170   0
   6  -4  19 165.279 6.88316   0
  -1   3  23 75.4480 6.08996   0
   4  -2  24 196.818 7.80207   0
   5  -3  22 0.46933 6.08190   0
   3  -1  25 106.375 7.49316   0
   1   1  25 32.5077 9.14124   0
   6  -4  18 218.446 6.96116   0
   0   2  24 106.445 6.80594   0
   5  -3  21 15.1773 5.61413   0
   4  -2  23 20.0887 6.03146   0
   6  -4  17-17.8224 4.83133   0
   3  -1  24 48.2932 6.49962   0
  -1   3  22 244.071 7.21830   0
  -2   4  19 37.8579 4.35752   0
   1   1  24 38.0810 6.09197   0
   2   0  24 12.2303 6.05462   0
   5  -3  20 374.716 8.15498   0
   6  -4  16 28.1477 4.65576   0
   0   2  23 26.1144 5.60671   0
   4  -2  22 16.1560 5.59091   0
   3  -1  23 347.793 8.49106   0
   6  -4  15 371.255 6.85454   0
  -1   3  21 192.117 6.52696   0
   0   4  23 5.85633 5.53181   0
  -2   4  18 83.6222 4.66085   0
   5  -3  19 338.248 7.64788   0
   7  -3  21 22.1922 5.93634   0
   1   1  23 167.550 9.14685   0
   6  -4  14 107.157 5.08355   0
   4  -2  21 2.65716 5.11623   0
   0   2  22 26.9545 5.32582   0
   2   2  25 22.0035 6.50106   0
  -2   4   2 0.07627 1.31426   0
   3  -1  22 26.0048 5.47752   0
   5  -3  18 247.117 6.65909   0
  -1   3  20 5.71941 4.63720   0
  -2   4  17 26.6831 3.88854   0
   6  -4  12 221.763 5.10447   0
   4  -2  20 283.866 7.26091   0
   0   4  22 5.01294 5.42246   0
   1   1  22 42.2623 5.65237   0
   2   0  22 11.1347 5.46907   0
   6  -4  11 91.9756 3.88668   0
   5  -3  17 99.9943 5.23666   0
   0   2  21 10.4344 4.97166   0
   3  -1  21 296.069 7.58730   0
   6  -4  10 224.412 4.73328   0
   2   2  24-0.06696 6.08279   0
   6  -4   6 74.7443 2.79335   0
   6  -4   9 303.266 4.72011   0
   4  -2  19 20.4929 4.81055   0
  -1   3  19 220.060 6.23419   0
  -2   4  16 37.3675 3.77865   0
   3   1  24 29.5598 6.58851   0
   6  -4   7 355.038 4.52545   0
   6  -4   8 47.3233 3.05975   0
   5  -3  16 4.77052 4.19245   0
   1   1  21 19.0288 5.37858   0
   6  -2  21 5.13945 5.57967   0
   0   4  21-5.38318 5.21003   0
   3  -1  20 60.5432 5.21690   0
   0   2  20 131.853 5.75057   0
   7  -3  18 3.24430 4.89748   0
  -3   1  17 115.823 4.45632   0
  -3   1   9 73.4757 2.22255   0
  -1  -1   5 1096.27 5.24484   0
  -3   1  16 1411.02 9.66909   0
  -2   0   6 2342.57 7.16433   0
   4  -2  18 126.560 5.47785   0
   8  -2  22 11.9538 5.99893   0
   5  -3  15 6.77014 3.98829   0
  -2   4  15 126.727 4.14563   0
  -1   3  18 0.32952 3.99763   0
   0  -2  19 108.277 5.59680   0
  -1  -1  19 581.085 8.37962   0
  -3   1  15 23.9478 3.18972   0
   2   0  20 369.933 7.38489   0
   1   5  22 12.9435 5.59628   0
   6  -2  20 14.1644 5.32575   0
   1   1  20 1374.52 11.7295   0
   3  -1  19 68.1669 5.12772   0
   5  -3  14 373.298 6.02051   0
   7  -3  17 16.2244 4.64179   0
   7  -1  23 103.703 7.15949   0
   0   2  19 93.0330 5.21072   0
   4  -2  17 31.9567 4.38834   0
   0   4  20 4.81107 5.17601   0
   6   0  24 33.0186 6.78527   0
  -3   1  10 6033.38 13.7080   0
  -2   0  18 35.6170 4.27960   0
   8  -2  21 40.0709 5.97502   0
  -2   4  14 147.403 3.94132   0
  -2   4   1 3626.91 6.75689   0
   0  -2  18 510.874 7.97099   0
  -3   1  14 379.271 5.11921   0
   3   3  24 238.434 9.99530   0
   2   2  22 18.9648 5.73911   0
   2   4  23 28.1523 5.91183   0
  -1   3  17-2.50245 3.65300   0
   5  -3  13 491.870 6.29551   0
   0  -2   6 205.346 3.23667   0
  -3   1  11 33.4718 2.36417   0
   3   1  22 10.7618 5.64878   0
   1   1  19 116.818 6.93622   0
   7  -3  16-2.60108 4.24547   0
   5   1  24 270.352 8.76829   0
   4  -2  16 229.110 5.40772   0
  -3   1  13 59.8579 2.98463   0
  -3   1  12 71.1856 2.87359   0
   4   2  24 131.485 7.78824   0
   1   5  21 25.7966 5.17194   0
   7  -1  22 8.00375 5.60903   0
  -1  -1  18 171.721 5.47291   0
   5  -3  12 663.080 6.67683   0
   8  -2  20 247.888 7.60734   0
  -2   4  13 13.2661 2.74269   0
  -1  -1   6 1202.58 5.76337   0
  -1  -1  17 684.682 8.35222   0
   0  -2  16 312.124 6.29810   0
  -1   3  16 461.558 6.45359   0
  -2   0  16 654.106 7.60082   0
   0  -2   7 92.6665 2.81747   0
   0  -2  15 184.072 5.39079   0
   3   3  23 11.5131 5.89675   0
   4  -2  15 12.7849 3.67493   0
   1   1  18 12.5818 4.13677   0
   2   4  22 76.2567 6.15046   0
   5  -3  11 1220.41 8.24185   0
   5  -3   0 384.752 1.95462   0
  -1  -1  16 261.697 5.84325   0
   5   1  23 80.8261 6.37460   0
   4   2  23 12.4022 5.95391   0
   7  -1  21 90.7287 6.43067   0
   8  -2  19 14.3932 5.06706   0
   1   5  20 57.1377 5.52868   0
   9  -1  22 30.7194 6.11685   0
  -2   4  12 793.925 6.06319   0
  -2   0   8 58.8282 2.37389   0
   0  -2   8 202.524 3.71686   0
   0  -2  14 436.502 6.51293   0
   5  -1  19-1.29030 4.55542   0
   5  -3  10 45.2705 3.01858   0
   6   0  22 17.8346 6.22408   0
   4  -2  14 612.223 6.71996   0
   2   6  21 14.0089 5.22156   0
  -1   3  15 539.062 6.45115   0
  -1  -1   7 1738.70 7.58700   0
  -2   0  14 389.589 5.69183   0
   3   3  22 13.7787 7.47293   0
   5  -3   9 85.3823 3.12112   0
   2   4  21 60.6961 6.03179   0
  -1  -1  15 309.018 5.62127   0
   0  -2  13 26.0957 3.41470   0
   0  -2   9 72.5390 3.12931   0
   5   1  22 129.452 6.62402   0
  -2   4   0 418.941 2.49511   0
   7  -1  20 302.968 8.01157   0
   8  -2  18 22.4474 4.70888   0
   0  -2  12 137.734 3.99509   0
   0  -2  10 3490.17 13.3344   0
   0  -2  11 44.0074 3.20049   0
   4  -2  13 15.1940 3.05720   0
   4   2  22-7.60652 5.56054   0
   9  -1  21 8.57070 5.50753   0
  -2   4  11 94.9320 2.98465   0
   3   5  22 377.527 8.92112   0
   5  -3   8 19.9206 2.45493   0
   4   4  23 43.3781 6.67636   0
  -1  -1  14 84.6911 4.05162   0
  -2   0  12 388.086 5.05333   0
   1   5  19-0.19255 4.95994   0
  -1   3  14 297.736 5.06612   0
   7   1  23 107.439 6.98124   0
  -2   0  10 1223.15 7.22298   0
   8   0  22 41.1200 6.48826   0
   2   6  20 30.1926 5.42046   0
   5  -3   7 995.606 5.95692   0
  -1  -1   8 3757.54 11.6223   0
  -1  -1  13 568.387 6.52827   0
   3   3  21 23.7592 5.43143   0
   5   3  23 34.7489 6.07526   0
   4  -2  12 135.680 3.71046   0
   6   2  23 9.54877 5.84595   0
   0   6  16 6.38097 3.93052   0
   5  -3   1 497.770 2.45011   0
  -1  -1   9 400.934 4.53784   0
  -1  -1  12 169.361 4.14635   0
  -1  -1  10 139.652 3.32520   0
  -1  -1  11 1273.75 8.13853   0
   2   4  20 8.19433 5.04983   0
   8  -2  17 54.1187 5.17525   0
   7  -1  19 212.981 6.80707   0
   5   1  21 107.932 6.13983   0
   5  -3   6 715.214 4.75613   0
  -2   4  10 58.1838 2.50167   0
   0   4  24 159.626 7.15069   0
   7  -3  22 85.2985 7.07607   0
   1   3  25 189.839 8.22823   0
   5  -3  -1 3360.86 5.08165   0
   9  -1  20 83.2298 6.51392   0
   4   2  21 2.60300 4.95809   0
   6   0  20 24.4611 5.29901   0
   5  -3   5 1723.82 6.50066   0
   6  -2  23 10.6274 6.28532   0
   1   3  24 431.147 9.65397   0
  -1   3  13 28.1753 2.84829   0
   3   5  21 74.0426 5.96292   0
   4   4  22 88.9957 8.79279   0
   1   5  18 29.0338 4.75437   0
   5  -3   2 551.943 3.06579   0
   5  -1  24 262.284 8.64748   0
   3   1  25 102.154 7.61084   0
   7  -3  20 187.414 7.52839   0
   7   1  22-4.36521 5.53010   0
   5  -3   4 549.595 3.70927   0
   5  -3   3 611.513 3.49547   0
   6  -2  22 68.4984 6.47951   0
   4   0  24 529.663 10.5584   0
   7  -3  19 55.6381 5.91037   0
   5  -1  23 80.7609 6.87461   0
   1   3  23 103.071 6.81774   0
   2   6  19 7.83177 4.89628   0
   8  -2  16 163.832 5.65430   0
   3   3  20-0.07630 6.76417   0
   5  -1  22 106.145 6.79225   0
   2   2  23 233.716 8.03410   0
   5   3  22 15.0904 5.90099   0
   7  -1  18 87.6994 5.38158   0
   6   2  22 54.4179 6.27693   0
   5   1  20 83.8304 5.79755   0
  -2   4   9 923.474 5.34591   0
   2   4  19 118.337 6.22115   0
   0   6  15 309.797 6.23954   0
  -1   5  18 586.796 8.02582   0
   9  -1  19 69.2542 5.67517   0
   4   2  20 255.917 7.38525   0
  -1   3  12 59.1969 3.01934   0
   1   3  22 124.810 6.85098   0
   3   1  23 373.307 8.99364   0
   4   4  21 51.4810 6.35366   0
   3   5  20 129.262 6.61177   0
   4   0  22 93.4353 6.29601   0
   5  -1  21 149.118 6.76094   0
   7   1  21 124.033 6.98757   0
   1   5  17 57.5344 5.08566   0
   8   0  20 706.672 10.8281   0
  -1   5  17 1.68018 3.94182   0
   6  -2  19 433.286 8.62606   0
   1   3  21 174.526 6.85191   0
   3  -1  18 445.103 7.53770   0
   0   2  18 597.712 8.12795   0
   8  -2  15 54.2222 4.45613   0
  -2   4   8 21.0628 1.96267   0
   0   4  19 361.237 7.50689   0
   5  -1  20 81.5214 5.83474   0
   6  -2  18 24.7264 4.86146   0
   7  -1  17 196.375 6.00601   0
   2   6  18-1.38005 5.11138   0
   7  -3   9 7.39522 2.52621   0
   3   3  19 116.727 6.15537   0
   6   2  21 7.41898 5.44138   0
   5   3  21 8.01184 5.62036   0
   2   0  18 114.879 5.00793   0
   7  -3  15 72.1339 4.82087   0
   2   2  21 331.484 7.77884   0
   9  -1  18 223.604 7.25620   0
   2   4  18-3.80073 4.50101   0
   0   6  14 57.6983 4.47173   0
   6   0  18 16.6655 4.42296   0
   4   2  19 20.6949 5.00368   0
   3  -1  17 547.360 7.71483   0
  -1   3  11 905.403 6.57692   0
   8   2  22 15.3356 6.57118   0
  -1   5  16 88.3513 4.53521   0
   3   1  21 269.980 7.30853   0
   1   3  20 25.1375 5.14993   0
   0   2  17 16.8030 3.83910   0
  10   0  20 31.9533 6.22403   0
   7   1  20 355.102 8.57045   0
   4   4  20 170.300 9.15932   0
   3   5  19 167.380 7.13688   0
   1   5  16 0.70588 4.28822   0
   7  -3  14 424.051 6.72275   0
   4   0  20 220.165 6.78029   0
   6  -2  17 99.2617 5.21205   0
   0   4  18 84.7032 5.22592   0
   3  -1  16 90.5484 4.50555   0
   1   1  17 125.261 4.90883   0
   2   2  16 21.3783 3.94796   0
   4   6  20 33.4186 5.95150   0
   9   1  21 25.8518 6.45347   0
   5   5  21 23.7472 6.49936   0
   2   2  20 333.998 7.49554   0
   3   1  20 52.0780 5.19395   0
  -1   5  15 360.421 5.97654   0
   1   3  19 19.5203 4.80295   0
   0   2  16 390.762 6.42959   0
   7  -1  16 116.492 5.23568   0
   3   7  18 10.0658 5.69715   0
   3   3  18 619.356 10.0175   0
  -2   4   7 101.438 2.17214   0
   7  -3  13 11.9401 3.53339   0
   5  -1  18 124.527 5.47955   0
   5   1  18 114.219 5.59705   0
   6   2  20 26.5488 5.84509   0
   5   3  20 417.637 8.75715   0
   9  -1  17-0.68826 5.09735   0
   2   6  17 36.4683 5.95957   0
   2   4  17 7.38076 4.62306   0
   6  -2  16 112.236 5.09534   0
   3  -1  15 1047.67 8.95801   0
   4   2  18 157.754 6.26458   0
   0   6  13 219.093 5.74148   0
   2   0  16 263.089 5.56520   0
   0   4  17 354.745 6.71722   0
   8   2  21 38.1444 6.82798   0
   6   4  21 41.2217 7.26623   0
   7   1  19 266.286 7.85741   0
   1   1  16 72.7156 4.20326   0
   2   2  19 4.89599 4.41590   0
   7  -3  12 69.5697 3.74167   0
   3   1  19 74.8481 5.02505   0
  -1   5  14 67.4234 3.96468   0
   0   2  15 141.817 4.32545   0
   1   3  18 402.896 7.23031   0
   8   0  18 57.7482 5.53247   0
   8  -2  13 17.1786 3.74476   0
   4   4  19 52.0123 5.82800   0
   3   5  18 64.5071 5.96128   0
   7   3  21 23.0340 6.54192   0
   1   7  14 141.867 5.67840   0
   1   5  15 16.0702 4.50427   0
   4   6  19 5.31303 6.07885   0
   6  -2  15 25.1336 3.90205   0
   5  -1  17 54.7792 4.52810   0
   3  -1  14 326.869 5.29393   0
   7  -1  15 227.538 5.81725   0
   5   5  20 1.04064 6.34625   0
   5   1  17 54.1614 4.71591   0
   9  -1  16 40.8360 4.88179   0
   3   3  17 57.3909 5.36295   0
   6   2  19 545.407 9.29960   0
   3   7  17-5.11255 5.42524   0
   5   3  19 376.141 8.15382   0
  -2   4   6 1831.94 6.33938   0
   2   6  16 291.902 7.16613   0
   4   0  18 1126.25 10.6120   0
   1   1  15 201.899 4.89405   0
   6   0  16-7.14927 4.02023   0
   2   4  16 358.666 6.93921   0
   4   2  17 30.4947 4.47674   0
   7  -3  11-0.38292 2.89223   0
   0   4  16 84.0189 4.75563   0
   4  -2  11 141.815 3.64150   0
   2   2  18 455.088 7.52203   0
   3   1  18 410.890 7.22644   0
   0   2  14 435.723 5.85742   0
   0   6  12 35.2992 4.00255   0
   6  -2  14 538.404 6.93969   0
   3  -1  13 319.000 5.01855   0
   1   3  17 281.411 6.22024   0
   6   4  20-16.4266 5.99138   0
   7   1  18 78.1724 5.55641   0
   5  -1  16 904.466 9.16907   0
  -1   5  13 41.9730 3.50138   0
   2   0  14 12.5861 2.86036   0
   7  -3  10 278.925 4.69693   0
   4  -2  10 1443.46 8.35314   0
   1   1  14 1291.91 9.23325   0
   4   4  18 13.6710 6.84820   0
   9   1  19 39.3519 6.17473   0
   5  -1  12 5.38333 2.84924   0
   3   5  17 1.80979 4.92517   0
   1   7  13 416.795 6.87154   0
   1   5  14 79.2089 4.66332   0
   4   6  18 23.8461 5.75616   0
   0   4  15 40.9940 4.08068   0
   2   2  17 521.445 7.66435   0
   3   1  17 539.810 7.76308   0
  10   2  20 30.9777 6.70707   0
   9  -1  15 0.87046 4.12155   0
   6  -2  13 606.886 7.04608   0
   5   1  16 974.486 9.62222   0
   6   2  18 23.7547 4.97179   0
   3   3  16 242.722 7.06152   0
   5   3  18 226.050 6.50586   0
   3   7  16 2.33366 5.04460   0
   2   6  15 388.711 7.32225   0
  -2   4   5 326.115 2.64543   0
   3  -1  12 92.2172 3.46576   0
   0   2  13 17.1400 3.08370   0
   5  -1  15 301.680 5.82445   0
   2   4  15 196.517 5.59762   0
   9   3  20 43.7380 6.65636   0
   4   2  16 194.244 5.58859   0
   8   4  20-4.59851 6.04382   0
   1   3  16 1238.34 10.3793   0
  -1   5  12 1060.21 8.04862   0
   8   2  19-1.56249 5.62621   0
  -1   3   8 1394.28 6.83435   0
   0   6  11 24.2523 3.57582   0
   4  -2   9 113.609 3.20598   0
   4   0  16 2333.72 13.7347   0
   7   1  17 211.417 6.39038   0
   8   0  16 19.6350 4.99470   0
   4   4  17 173.071 6.32512   0
   1   1  13 165.092 4.04454   0
   0   4  14 157.727 5.07446   0
   3  -1  11 209.707 3.98653   0
   6  -2  12 31.8081 3.35634   0
   7   3  22 112.019 7.36839   0
   8  -2  14 68.5650 4.79570   0
   3   1  16 94.0718 4.96200   0
   4   8  15-3.36516 5.26878   0
   3   5  16 365.198 7.32147   0
  10   2  19-4.29808 5.87486   0
   1   5  13 168.416 5.03280   0
   1   7  12 9.08481 4.08039   0
   7  -3   8 146.357 3.57332   0
   0   2  12 147.205 3.91352   0
   7   5  19 1.78274 6.56110   0
   5   5  18 7.25479 5.61690   0
   9  -1  14 19.1646 3.89948   0
   5  -1  14 11.1919 3.41153   0
   2   0  12 176.145 4.01878   0
   4  -2   8 389.096 4.31312   0
   1   3  15 424.902 6.68086   0
   5   1  15 324.838 5.89647   0
   6   2  17 110.914 5.44012   0
   3   3  15 258.297 6.04211   0
   5   3  17 119.767 5.62248   0
   6   0  14 85.0157 4.34108   0
   2   6  14 340.810 6.92643   0
   9   3  19 5.27057 5.89109   0
   2   4  14 80.8780 4.48719   0
   4   2  15 9.61534 3.54355   0
   1   1   9 9.54875 2.00478   0
  -1   5  11 109.255 3.97290   0
   1   1  12 759.690 6.83055   0
  -1   3  10 119.126 3.23491   0
   6  -2  11 1169.87 8.64581   0
  -2   4   4 120.533 1.74944   0
   3  -1  10 2238.47 10.2218   0
   7  -3   7-4.75996 2.14114   0
   0   4  13 512.477 6.68850   0
   7   1  16 91.3840 5.06071   0
   0   6  10 14.8315 3.90636   0
  -1   3   7 24.0777 1.83431   0
   2   2  15 1800.61 11.8702   0
   3   1  15 1244.50 10.0863   0
   9   1  20 95.0020 7.60055   0
   4  -2   7 47.8401 2.35276   0
   5  -1  13 131.810 4.23813   0
   0   2  11 45.5530 2.89906   0
   1   3  14 12.3543 3.83040   0
   7   3  18 0.82208 5.04201   0
   4   4  16 37.6789 6.29814   0
   3   5  15 301.643 6.71285   0
   4   6  16-7.78301 5.09266   0
   4   0  14 39.7897 3.56174   0
  -1   5  10 256.605 4.54543   0
   1   5  12 272.301 5.41179   0
   1   7  11 54.4454 4.40246   0
   9  -1  13 99.7962 4.42307   0
   1   1  11 371.581 4.79840   0
  -1   3   9 327.128 4.09080   0
   7  -3   6 658.377 4.99356   0
  12   2  18-2.21920 6.08247   0
   5   1  14 0.38523 3.55673   0
   6   6  17 2.56907 5.79341   0
   6   2  16 126.973 5.31668   0
   3   3  14 56.2584 5.23920   0
   5   3  16 19.5954 4.31472   0
   8   2  20 285.896 8.59309   0
   9   3  18-3.62579 5.64017   0
   2   6  13 10.7882 4.19618   0
   8   4  18-2.99954 5.62489   0
   6  -2  10 19.3749 2.69775   0
   3  -1   9 1365.56 7.35910   0
   2   4  13 279.907 5.58777   0
   4   2  14 515.764 6.78198   0
  10   0  18 321.424 8.43264   0
   8  -2  12 56.7595 3.73297   0
   4  -2   6 3321.90 9.43257   0
   3   1  14 411.540 6.04246   0
   2   2  14 362.670 5.86224   0
   7   1  15 246.825 5.90935   0
   8   0  14 1366.69 10.8601   0
  11   3  18 7.79188 6.26942   0
   0   6   9 226.653 4.86852   0
   0   4  12 140.496 4.28569   0
   7   3  20 203.308 8.02267   0
   7  -1  14 290.665 5.89169   0
   0   2  10 3848.39 12.7476   0
   4   4  15 547.137 8.09725   0
   3   5  14 861.560 8.81266   0
   2   0  10 35.6004 2.46604   0
   5   5  19 67.6308 6.50769   0
  11   1  19 53.6968 6.54818   0
   1   3  13 106.719 4.25356   0
   1   1  10 1295.79 7.60530   0
  10   4  18 17.6958 6.37341   0
   4   6  15 13.7794 4.95727   0
   7   5  17 16.1060 5.65786   0
  -1   3   6 30.8110 1.88610   0
   1   7  10 10.9227 3.90155   0
   1   5  11 4.77306 3.65463   0
  12   2  17 5.93780 5.72540   0
  -1   5   9 703.888 6.04512   0
   6  -2   9 157.803 3.46644   0
   6   6  16 7.27380 5.45590   0
   9  -1  12 420.800 6.18824   0
   6   2  15 18.3378 3.99638   0
   5   3  15 2.68912 3.85831   0
   3   7  13 17.4117 4.83422   0
   3  -1   8 954.459 5.86980   0
   8  -2  11 22.7694 3.27920   0
   6   4  19 192.387 7.52503   0
   3   3  13 153.344 4.96518   0
   2   6  12 5.12688 3.76996   0
  -2   4   3 808.922 3.48605   0
   4  -2   5 53.3372 1.90198   0
   3   1  13 333.388 5.26852   0
   9   1  18 241.640 7.44143   0
   2   4  12 116.534 4.18150   0
   4   2  13 2.32605 3.01697   0
   7   3  19 41.4060 6.27708   0
   5   7  17 119.160 7.13133   0
   2   2  13 348.406 5.46492   0
   5  -1  11 17.7186 2.63257   0
  11   3  17 3.91141 5.63274   0
   7   1  14 264.131 5.67627   0
   7  -1  13 402.584 6.25828   0
   0   4  11 1256.03 8.63795   0
   9   5  17 2.39941 5.90747   0
   5   7  14 6.22194 5.45996   0
   7   3  16 10.0431 4.63685   0
   4   4  14 323.277 7.59750   0
   0   6   8-4.82070 2.99844   0
   4   6  17 116.920 6.46310   0
   0   2   9 27.5567 2.37704   0
  11   1  18 61.7879 6.34820   0
   6   6  18 152.591 7.75215   0
   4   0  12 175.163 4.16726   0
   1   3  12 9.44417 2.88480   0
  10   4  17 11.1044 5.93876   0
   3   5  13 6.50635 4.03505   0
   4   6  14-3.98197 4.84478   0
   3   7  15 100.303 5.98674   0
   8   4  19 7.96238 6.25987   0
   8   2  18 6.51535 5.22119   0
  -1   5   8 57.8646 2.94098   0
  10   0  16 102.858 5.80244   0
   6  -2   8 2577.00 9.80101   0
  12   2  16 18.2352 5.66374   0
   7   7  15 15.4743 6.05563   0
   8   6  16 40.7482 6.53063   0
   1   7   9 32.4835 3.90668   0
   1   5  10-2.10573 3.32538   0
   8  -2  10 182.690 4.12564   0
   6   4  18 208.732 7.32984   0
   3  -1   7 1219.25 5.98010   0
   9   1  17 5.62598 5.26844   0
   5   7  16 4.43963 5.74772   0
   6   2  14 537.625 7.21676   0
   9  -1  11 95.7668 3.87470   0
   5   3  14 354.451 6.14153   0
   5   1  12 17.2093 2.77062   0
   4   8  14 16.9009 5.43438   0
   3   1  12 89.4961 3.40620   0
   3   3  12 463.591 6.71540   0
   2   6  11 14.5580 3.90279   0
   6   8  13 5.41033 5.54561   0
   2   2  12 1182.56 8.38569   0
   5  -1  10 1213.84 7.61602   0
   7  -1  12 120.581 4.07364   0
  10   2  18 118.219 6.91853   0
   0   4  10 184.456 4.06514   0
   7   5  18 190.492 8.04351   0
  11   1  17 86.9856 6.13778   0
   4  -2   4 898.101 4.07197   0
   2   4  11 856.571 7.60321   0
   4   2  12 136.937 3.97609   0
   5   5  17-1.69534 5.16076   0
   2   0   8 1951.14 8.00121   0
   0   2   8 174.636 3.05119   0
   9   5  16-4.15266 5.79893   0
   5   7  13-11.4552 5.19635   0
   7   1  13 375.022 6.03227   0
   3   7  14 9.82816 4.87069   0
   1   3  11 16.2190 2.80962   0
   8   2  17 56.4048 5.78638   0
   8   0  12 819.897 7.93824   0
  10   4  16 2.85035 5.67238   0
   9   1  14 13.5944 4.32870   0
   4   4  13 514.438 7.13662   0
   4   6  13 10.0587 4.47674   0
   3   5  12 24.7001 3.91471   0
   1   1   8 662.986 4.90140   0
   7   7  14 14.8379 6.01240   0
  12   2  15 20.4274 5.44806   0
   0   6   7 888.768 7.01385   0
   8   6  15 9.75309 6.22466   0
   6   6  14-3.36669 5.19394   0
   1   7   8 141.877 4.63128   0
   6   4  17 6.40909 5.08460   0
   8  -2   9 394.903 4.91879   0
   5   9  10 4.85039 5.44699   0
   3   7  11 19.9843 4.61647   0
   1   5   9 136.167 3.88087   0
  -2   4   2 0.07627 1.31426   0
  -1   5   7 4.55384 2.29512   0
   6  -2   7 1225.55 6.36230   0
   9   1  16 62.5587 5.18173   0
   5   7  15 185.910 7.37147   0
   7   3  17 15.9480 5.07304   0
   4   8  13 41.2686 5.49439   0
  10   2  17 65.6195 6.24864   0
   6   2  13 558.910 7.40829   0
   5   3  13 471.836 6.70028   0
   6   8  12 24.8113 5.67400   0
   9  -1  10 239.222 4.65941   0
   3   1  11 233.705 4.10311   0
   7  -1  11 386.002 5.30745   0
   2   2  11 5.99209 2.58360   0
   3   3  11 82.1254 3.56385   0
   5   1  11 24.4777 2.77720   0
   2   6  10 179.342 5.05584   0
  13   3  15 9.40505 5.80351   0
   3  -1   6 247.410 2.75669   0
  11   1  16 127.479 6.35025   0
   5  -1   9 323.775 4.11973   0
   5   5  16 152.172 6.34059   0
   0   4   9 1435.20 8.25445   0
   5   1  13 130.354 4.13314   0
   9   3  17 144.871 7.03877   0
  11   3  15 13.7410 5.42335   0
   2   8   8 4.76687 4.19402   0
   8   4  17 106.823 6.80930   0
   4   0  10 10615.2 21.0603   0
   2   4  10 253.844 4.56615   0
   4   2  11 132.602 3.77419   0
   6   0  12 100.484 3.86732   0
   0   2   7 79.9989 2.21750   0
   1   3  10 2644.92 11.3897   0
   8   2  16 201.291 6.52411   0
  10   0  14 163.029 5.69663   0
  10   2  14 13.9312 4.60841   0
   7   7  13 3.30440 5.75587   0
   7   1  12 102.394 3.97596   0
  12   4  15 14.0883 5.79786   0
   4   6  12 6.99011 4.40780   0
   4   4  12 111.842 5.57278   0
   8   6  14 10.4894 5.60206   0
  12   2  14 6.36395 4.80989   0
   3   5  11 161.684 4.64116   0
   6   4  16 27.1774 5.03422   0
   2   8  10 70.1281 5.00568   0
   4  -2   3 1.64633 0.93335   0
   4   8  12 93.7262 6.35824   0
   5   9   9 2.63106 5.38944   0
   0   6   6 7.85659 2.82603   0
   1   7   7 159.745 4.58198   0
   9   1  15 17.3359 4.81136   0
  10   2  16 122.423 6.49974   0
   8  -2   8 186.512 3.57796   0
   6   8  11 19.5490 5.42059   0
   6   2  12 16.8662 3.44287   0
   5   3  12 590.665 6.76742   0
   1   5   8 127.608 3.77789   0
  13   3  14-3.71225 5.20269   0
   7   5  16 231.215 7.56596   0
   1   1   7 259.325 3.14755   0
  -1   5   6 607.822 5.03544   0
  11   1  15 80.4821 5.74419   0
   5   5  15 172.179 6.33068   0
   2   6   9 836.048 7.88317   0
  11   3  14 4.37838 5.01777   0
   5   7  11 11.9232 4.80959   0
   6   6  15 115.569 6.64382   0
   6  -2   6 1624.56 6.62075   0
   7  -1  10 1449.36 8.57283   0
   3   1  10 2079.29 9.58564   0
   2   2  10 737.122 6.08803   0
   3   7  12 144.705 5.98278   0
   5  -1   8 1544.78 7.35551   0
   8   2  13 4.54083 3.80513   0
   3   3  10 923.716 7.72068   0
   9  -1   9 74.4052 3.06656   0
   2   8   7 30.4138 4.52550   0
   5   1  10 1219.09 7.50180   0
   0   4   8 221.002 3.96565   0
   9   3  16 159.233 6.72732   0
   8   4  16 154.059 6.91537   0
  -1   3   5 808.184 4.46205   0
   7   5  13 6.01171 4.60344   0
  12   4  14 4.47224 5.36693   0
  11   5  14 45.0009 6.34642   0
   7   3  13 16.4267 3.86944   0
   2   4   9 408.568 5.25590   0
   5   9   8 8.47238 5.14587   0
   8   2  15 43.3922 4.99989   0
   3  -1   5 66.9401 1.60373   0
   4   2  10 1445.09 8.42191   0
  12   2  13 2.89383 4.58623   0
   4   4  11 691.562 7.10005   0
   5   5  12 14.6927 4.01568   0
   7   1  11 307.447 5.13612   0
   1   3   9 844.597 6.37971   0
   3   5  10 234.252 4.93178   0
  11   1  12-6.75293 4.02746   0
   6   8  10 15.9407 5.46321   0
   8   0  10 28.5109 2.91677   0
  11   3  16 122.555 6.80853   0
   6   4  15 412.407 7.71362   0
   4   8  11 46.6676 5.63644   0
   5  -1   6 0.63126 1.36426   0
   0   6   5 60.6248 3.24153   0
   2   8   9-3.27807 4.08724   0
   7   3  15 99.0912 5.49475   0
  10   6  13 2.75798 5.77517   0
   4   8   8 17.2330 4.70033   0
  10   2  15 224.348 7.03584   0
   0   2   6 150.724 2.38450   0
   5   3  11 1198.98 8.75741   0
   6   2  11 1048.70 8.33373   0
   9   7  12-2.16000 5.99488   0
   2   6   8 900.199 7.85635   0
   1   5   7 29.9262 2.85202   0
  -2   4   1 3626.91 6.75689   0
   2   0   6 748.219 4.36129   0
   7   5  15 71.3368 5.97677   0
  11   1  14 127.502 5.90176   0
   5   5  14 114.049 5.57795   0
   8  -2   7 18.5384 2.20922   0
   9   3  15 456.741 8.55701   0
   8   4  15 309.794 7.73751   0
  -1   5   5 737.684 5.25511   0
   7  -1   9 257.392 4.11969   0
  11   5  13 18.9546 6.03108   0
   5   9   7 35.1317 5.45357   0
   2   2   9 6503.22 16.0536   0
   3   1   9 1457.53 7.59992   0
   3   3   9 710.663 6.81742   0
   4   6  10 16.7381 4.15950   0
   1   1   6 4084.93 9.88301   0
   0   4   7 1445.01 7.66572   0
   8   2  14 84.5936 4.92100   0
   9   5  15 148.373 7.37920   0
   6   4  14 83.6245 5.29870   0
   4   8  10 149.734 6.50044   0
   5   7  12 261.835 7.34300   0
   9  -1   8 4.49450 2.26626   0
   6   8   9 8.04465 5.54677   0
   2   4   8 1192.40 7.82069   0
   5  -1   7 68.1475 2.28901   0
   6  -2   5 3346.38 8.42035   0
  10   0  12-4.57441 3.64208   0
   6   0  10 116.664 3.35347   0
  10   4  15 65.0683 6.29961   0
   4   4  10 82.1553 5.01547   0
   3   5   9 33.1398 3.70981   0
   7   3  14 473.030 7.49171   0
   7   5  14 51.6164 5.22835   0
   1   3   8 1070.59 6.68582   0
   9   1  13 94.8184 4.91335   0
   4   0   8 3391.36 10.5712   0
   6   6  13 37.8413 5.52967   0
   5   5  13 49.0709 4.72759   0
   8   4  12 6.11047 4.43767   0
   7   1  10 1377.16 9.22947   0
   9   3  12 12.1126 4.29644   0
   3   9   4-5.14194 4.65177   0
   4   8   7 19.8255 5.14841   0
  11   1  13 179.109 6.03019   0
  -1   3   4 1770.97 6.05542   0
   3   7  10-1.37087 4.42868   0
   8   4  14-7.54369 4.61584   0
   9   3  14 316.377 7.26189   0
  14   4  12-14.6672 5.83034   0
   0   6   4 28.2552 3.52698   0
   0   2   5 271.755 2.81943   0
   9   5  14 14.3148 5.54541   0
   4   8   9 4.47644 4.81454   0
   3  -1   4 659.669 3.22146   0
   6   4  13 0.63590 3.94447   0
  -1   5   4 1081.13 5.88857   0
   5   9   6 12.9535 5.38879   0
   2   6   7 84.2328 3.99493   0
   2   2   8 600.236 4.95336   0
   7  -1   8 475.285 4.58820   0
   5   3  10 46.4381 3.19915   0
   6   2  10 30.8343 3.29456   0
   7   5  11 8.01950 4.53122   0
   1   5   6 603.752 5.73320   0
  -2   6  -1 1219.07 4.81564   0
  10   4  14 73.7307 6.26489   0
   3   1   8 886.737 5.62363   0
   8  -2   6 20.3608 1.78868   0
   7   7  12 52.7763 6.00728   0
   4  -2   2 57.7797 0.93082   0
   8   6  13 122.491 6.77765   0
   0   4   6 402.781 4.36796   0
   8   8   9 31.5546 6.11176   0
   5   5  10 8.57957 3.91609   0
  10   2  13 87.1594 5.03827   0
   4   6  11 162.853 5.37458   0
   6   6  12 358.479 7.71474   0
   9   1  12 411.505 6.39929   0
   3   3   8 146.588 3.98429   0
   3   7   9-7.31684 3.97011   0
   1   3   7 698.405 5.20510   0
   8   4  13 21.1427 4.92042   0
   1   1   5 505.376 3.41175   0
   1   7   6 6.69282 3.40345   0
   9   3  13 87.3793 5.23332   0
  13   3  13 107.028 6.59516   0
   9   5  13 32.4135 5.75868   0
   5   7  10 49.1828 5.10387   0
  11   3  13-3.08760 4.97635   0
   4   4   9 1333.59 8.95583   0
   3   5   8 974.308 7.58554   0
   9   7  10 27.5610 6.01613   0
   2   4   7 482.087 5.39465   0
   1   7   4 26.6204 3.37878   0
   5   9   5 20.5033 5.08463   0
   2   8   6 175.562 5.36247   0
   7   7  11 51.4398 5.73956   0
  10   4  13 9.61869 5.43474   0
   6   4  12 225.717 5.62632   0
   8   2  12 48.8178 4.02442   0
  14   4  11-5.65520 5.22724   0
   7   7   9 8.80031 5.15157   0
   9  -1   7 45.6128 2.52155   0
  11   3  11 10.0951 4.56896   0
  12   4  13 68.8928 6.39054   0
   7   1   9 222.971 4.20560   0
  13   5  11 3.48221 5.83447   0
  11   5  11 19.6635 5.79893   0
   4   2   8 371.108 4.39099   0
   8   6  10 4.74635 4.79830   0
  10   4  11 17.7873 4.82182   0
   8   6  12 102.529 6.40589   0
   6  -2   4 50.1302 1.47690   0
   7   5  12 233.124 6.35755   0
   6   6  11 133.745 5.91470   0
   7   3  12 71.1720 4.25503   0
   2   6   6 99.6806 3.90511   0
   0   6   3 94.9103 3.14340   0
   6   6   9 4.81115 4.00537   0
  10   2  12 46.0401 4.67575   0
  12   2  12 46.8048 5.24452   0
   5   1   9 334.239 4.45302   0
   5   5  11 157.058 5.24287   0
  10   0  10 1671.62 10.3108   0
   8   0   8 1189.71 7.63576   0
   5   3   9 92.5688 3.51683   0
   2   2   7 2506.47 9.20536   0
  -1   5   3 149.692 2.87181   0
  -1   3   3 388.419 2.96100   0
   9   1  11 112.779 4.50679   0
   6   2   9 144.003 3.65277   0
   3   9   2 29.9564 4.70742   0
   1   5   5 1435.44 7.89209   0
   3   7   8 8.93494 4.07696   0
  11   1  11 224.115 6.01207   0
   7  -1   7 625.558 4.92041   0
   4   2   9 118.099 3.37993   0
   3   1   7 1349.58 6.62927   0
   0   4   5 3734.09 11.2318   0
   9   7   9 6.42223 5.59915   0
  12   6  10-5.86791 5.78457   0
  -2   4   0 418.941 2.49511   0
  10   6  12 41.3169 6.29233   0
   1   7   5 466.495 6.21486   0
  13   3  12 77.4051 6.12915   0
   9   5  12 210.134 7.30997   0
   9   5  10 16.5716 5.05991   0
   5   7   7 17.9168 4.55608   0
   7   7   8 5.90152 4.98499   0
  14   4  10 8.25120 5.38221   0
  -1   7  -1 50.5664 2.72561   0
   5   7   9 481.987 8.23769   0
   9   7  11 77.1909 7.19932   0
   0   2   4 1389.22 5.20453   0
   6   0   8 445.641 4.59805   0
  11   3  12 12.7618 4.93575   0
   7   7  10 74.3420 6.24181   0
   2   8   5 164.016 5.38798   0
   3   5   7 236.000 4.51589   0
   1   7   3 81.5526 3.65773   0
   4   4   8 4.64488 3.89373   0
   3   3   7 67.6505 2.72418   0
   8   6   9 9.61311 4.79155   0
  10   4  12 2.59064 5.07203   0
  11   5  12 176.582 7.48265   0
   1   3   6 718.033 5.11114   0
  12   4  12 178.005 7.31097   0
   8   6  11 67.9595 5.93015   0
   6   8   6 10.6722 5.13917   0
   7   9   5 42.2469 6.19035   0
  10   4  10 14.5618 4.56281   0
   2   4   6 31.7123 2.41383   0
   6   4  11 68.9836 4.56134   0
   6   6  10 164.998 6.11088   0
   3   9   1 11.3190 4.49529   0
   8   2  11 20.1476 3.84713   0
   6   8   8 105.432 6.26941   0
   4   6   9 191.935 5.63148   0
   2   6   5 10.7466 2.91124   0
   7   1   8 427.377 4.84111   0
  12   2  11 99.0112 5.31772   0
  10   2  11 168.014 5.55544   0
   2   0   4 943.198 3.92797   0
   7   3  11 1.89526 3.64204   0
   3   7   7 156.321 5.30365   0
  10   6  11 7.66731 5.74674   0
   3   9   3 87.5645 5.29884   0
   4   0   6 808.425 4.57287   0
   5   9   3 0.05097 3.90453   0
   0   6   2 29.8151 2.74398   0
   4   8   6 103.421 5.45876   0
   8   4  11 40.0993 4.42432   0
  13   3  11 190.652 6.78315   0
   5   3   8 2.69267 2.42347   0
  14   4   9 7.07039 5.06021   0
  11   1  10 648.527 7.68184   0
   9   5  11 93.2603 5.82607   0
   5  -1   5 28.9843 1.48255   0
   9   3  11 9.66589 4.02253   0
   9   1  10 265.433 5.10313   0
   5   7   8 3.16476 4.42144   0
   5   1   8 1497.83 7.72591   0
  11   7   8 37.7677 6.18666   0
  13   5   9 41.5084 5.93513   0
   7   3   9 8.38205 3.12657   0
   6   2   8 2551.48 10.8141   0
   7   9   4 12.8560 5.50072   0
   1   5   4 6.98200 2.67320   0
   2   8   2 18.3758 4.07586   0
   1   1   4 3135.71 7.30225   0
   2   8   4 355.915 6.48127   0
  12   4  11 295.320 7.94940   0
  11   5   9 32.8306 5.19076   0
   8   8   6 24.0510 5.67418   0
  12   4   9 10.9353 4.75555   0
   1   7   2 40.4168 3.23709   0
  -1   5   2 516.785 4.16962   0
   2   2   6 2003.55 7.67290   0
   6   8   7 181.337 6.70301   0
   7   5  10 303.597 6.53751   0
   3   5   6 310.099 4.69857   0
  -1   7  -2 40.7719 2.50694   0
   3  -1   3 216.623 1.66620   0
   4   4   7 1755.42 9.45190   0
  11   1   8 6.97608 3.12461   0
   6   6   7 14.0997 4.14474   0
   5   9   2 21.7674 5.08425   0
   0   4   4 387.339 3.79869   0
   8   8   8 69.1678 6.52520   0
   6   4  10 208.345 5.11110   0
   4   6   8 28.2496 3.96296   0
   3   1   6 233.812 2.85659   0
   7  -1   6 708.760 4.63433   0
   9   7   7-2.57211 5.26365   0
   8   2  10 172.014 4.59301   0
  12   2  10 9.39040 4.29293   0
  10   6  10 142.809 7.04911   0
  10   2  10 1108.50 9.71426   0
   9   1   8 5.28214 2.66655   0
   2   6   4 13.9733 3.08435   0
   2   4   5 2283.89 9.28083   0
  11   7   7 34.1613 6.31458   0
   7   9   3 25.6980 5.68325   0
   3   7   6 202.556 5.49681   0
   4   8   5 30.9272 4.87251   0
   5   5   9 297.421 5.74105   0
   7   3  10 280.945 5.32499   0
  14   4   8 19.8024 5.00746   0
  13   5   8 32.2327 5.50844   0
   8   8   5 22.2335 5.78240   0
   5   9   4-1.39219 4.94959   0
   1   3   5 78.1108 2.19344   0
  13   3  10 247.577 7.10245   0
   8   4  10 115.482 5.16146   0
  -1   3   2 2949.98 6.97360   0
  12   2   8 15.1201 3.85828   0
  13   3   8 1.26438 4.18775   0
   1   1   3 5.63840 1.04012   0
   0   6   1 518.658 4.98492   0
   9   3  10 32.3642 4.19651   0
   7   1   7 620.479 5.31592   0
  10   2   8 4.58460 3.23122   0
  12   4   8 32.7659 5.03358   0
   5   3   7 967.928 7.03192   0
   5   9   1 7.32554 4.80519   0
  13   5  10 7.71051 5.73744   0
   2   8   3 61.0576 4.47577   0
  11   5  10 203.864 7.14430   0
  11   1   9 125.394 4.71606   0
  11   3  10 139.241 5.81442   0
  12   4  10 63.0321 5.79902   0
   9   1   9 54.8148 3.96502   0
   8   8   7 54.2062 6.46963   0
  -2   6  -2 1580.66 5.83498   0
  10   0   8 116.874 3.83327   0
   7   5   9 40.5799 4.52330   0
   6   6   8 0.08645 4.05302   0
   9   7   6 12.0253 5.26561   0
   1   5   3 372.555 4.31640   0
  12   6   7 17.6261 5.62402   0
   6   2   7 1259.88 7.45915   0
   3   5   5 498.791 5.36633   0
   6  -2   3 972.421 3.44583   0
   0   2   3 17.2791 1.16837   0
  10   6   9 34.2264 5.74582   0
   4   6   7 56.7910 4.12344   0
  11   7   6 1.76529 5.49469   0
  15   5   6-8.98328 5.48025   0
  -1   7  -3 75.6812 2.84430   0
   6   4   9 315.044 5.75011   0
   5   1   7 63.5861 2.35425   0
   9   7   8 124.693 6.78350   0
   4   8   4 313.594 6.95479   0
   7   7   5 21.3001 4.95798   0
   4   4   6 1157.34 8.57754   0
   8   8   4 10.3348 5.36405   0
   4   6   5 2.05891 3.29256   0
  14   4   7 9.12313 4.75265   0
  13   5   7 15.3176 5.36550   0
  12   6   9 126.521 7.42209   0
   4   2   7 30.3188 2.31094   0
   3   7   5 248.123 5.68701   0
   2   6   3 327.713 4.82905   0
   3   9  -2 4.37418 4.45027   0
   8   0   6 3633.14 11.2926   0
  12   2   9 31.2563 4.04892   0
   5   7   6 101.424 5.17194   0
   5   9   0 14.7281 5.04767   0
  11   5   7 20.6178 4.97494   0
  13   3   7 23.5175 4.53780   0
  10   8   4-6.64682 5.83884   0
   7   7   7 38.3188 5.19252   0
   5   5   8 217.589 5.01876   0
   9   5   9 175.398 6.05389   0
  13   3   9-5.18580 4.33886   0
   8   2   9 411.848 5.75536   0
  -1   5   1 956.007 5.27105   0
  10   2   9 717.791 7.81317   0
   5   5   6 3.84839 3.10731   0
   2   4   4 258.784 3.71284   0
   8   4   9 1052.89 9.53377   0
   6   8   5 50.7973 5.31424   0
   0   4   3 2759.44 8.81715   0
   8   6   8 88.4875 5.43074   0
   2   2   5 602.864 4.12897   0
  12   6   6 24.0494 5.70625   0
   0   6   0 94.8015 3.43728   0
   9   3   9 932.706 8.81810   0
  11   3   9-1.09381 3.96853   0
  10   4   9 78.8128 5.22842   0
   3   9   0 58.9250 4.97979   0
  11   7   5 11.7498 5.85503   0
  11   3   7 17.4356 4.22257   0
   7   5   8 288.680 5.98936   0
  10   6   8 69.2146 5.86060   0
   4   8   3 213.145 6.23069   0
  12   6   8 82.3652 6.57841   0
   6   0   6 21.6899 2.03100   0
   3   1   5 74.3387 1.83511   0
   3   3   6 76.6199 2.52971   0
   1   3   4 1653.32 6.76995   0
   4   6   6 47.7798 3.85143   0
   8   8   3 5.54344 5.66161   0
   5   3   6 715.484 5.96030   0
   7  -1   5 294.756 3.10424   0
   7   7   6 70.9586 5.45891   0
   3   7   4 62.5474 4.15896   0
   6   4   8 16.4470 3.46042   0
   5   7   5 34.0161 4.46406   0
  13   5   6 11.9092 5.31002   0
   5   9  -1 25.2146 5.41879   0
  14   4   6 15.5969 4.90294   0
   3   5   4 33.2394 3.12737   0
   3   7   2 10.0437 3.69063   0
  -1   7  -4 26.0455 2.83814   0
   9   5   8 164.524 5.82276   0
   6   8   4 67.7922 5.63925   0
   2   8   1 4.37985 3.73482   0
   1   5   2 334.443 4.08713   0
   7   1   6 746.458 5.62015   0
   7   9   0 12.1439 5.87677   0
   5   5   7 28.2438 3.49114   0
  14   6   4 20.6139 6.09548   0
   4   4   5 3795.32 12.8728   0
   2   6   2 1805.71 9.66210   0
   6   2   6 1762.48 8.64217   0
   9   7   4 15.7138 5.39139   0
  11   5   8 0.41423 4.63949   0
   8   6   7 214.691 6.17770   0
   3   9  -1 21.0936 4.47445   0
  -2   6  -3 303.214 3.16441   0
   8   4   8 272.423 5.78780   0
   8   2   8 197.201 4.36742   0
   7   3   8 147.458 4.07734   0
   1   7   1 50.3973 3.43564   0
  10   4   8 127.131 5.35990   0
   4   2   6 3127.34 10.2016   0
  11   3   8 64.6535 4.44769   0
   9   3   8 590.297 7.14408   0
   5   1   6 1.58082 1.64048   0
  10   6   7 111.430 6.08871   0
  15   5   4 8.05121 5.55002   0
   3   9  -4 1.54642 4.64813   0
   6   6   6 428.388 6.96260   0
   4   8   2 105.202 5.26691   0
   7   5   7 24.1832 3.96683   0
   7   9   2 1.98519 5.32247   0
  -1   5   0 421.306 3.80373   0
  11   1   7 133.090 4.19348   0
  -1   3   1 16.1173 1.12230   0
   6   8   3 20.5012 4.89279   0
   5   7   4 414.019 7.01357   0
   3   7   3 47.3395 3.91149   0
  13   5   5 12.6353 5.18716   0
   7   9  -1 43.2197 6.20541   0
   0   6  -1 542.103 5.20584   0
  -2   4  -1 533.764 2.85123   0
   0   4   2 333.997 3.45223   0
   9   5   7 33.3050 4.61833   0
   2   8   0 78.3470 4.44064   0
   9   1   6 7.03295 2.58206   0
   2   4   3 424.431 4.22234   0
  10   2   6 14.0287 3.22403   0
   6   4   7 385.709 5.61639   0
   8   6   6 34.2438 4.84471   0
  12   2   7 2.17485 3.53419   0
   9   1   7 54.4151 3.01737   0
   2   2   4 4668.02 10.6219   0
  12   4   7 83.2711 5.77863   0
   3   3   5 2094.67 8.73048   0
   9   7   5 297.428 7.85103   0
   7   9   1 87.5291 6.38510   0
   8   4   7 183.881 5.26528   0
   3   3   4 549.676 4.87652   0
  -1   7  -5 417.660 4.73097   0
  12   6   4 19.7340 5.57638   0
   3   9  -5 0.57886 4.40969   0
   3   5   3 6.31748 2.75757   0
   8   8   1-0.82807 5.47881   0
   5   9  -3 12.1039 4.84517   0
   4   8   1 15.7379 4.57418   0
  10   6   6 118.982 6.26206   0
   0   2   2 4352.68 7.84531   0
   1   7   0 44.3269 3.59320   0
  10   4   7-6.75329 4.28245   0
   6   6   5 1108.17 10.0789   0
  10   2   7 282.608 5.46804   0
   5   3   5 1830.04 8.67890   0
   6   8   0 6.00450 4.77057   0
   2   6   1 1393.38 8.27104   0
   1   5   1 316.711 3.91056   0
  15   5   5 54.8382 6.15902   0
  10   0   6 483.749 5.14551   0
  10   8   1-3.00369 5.83044   0
   7   9  -2 4.59280 5.51680   0
   1   3   3 174.462 2.62746   0
   7   7   4 113.162 5.81222   0
   9   3   7 186.967 5.09038   0
   7   3   7 7.16391 2.83903   0
   6   8   2 76.5953 5.83303   0
   7   5   6 5.76873 3.61417   0
   3   9  -3 111.564 5.63370   0
   4   0   4 10385.3 13.5332   0
   4   4   4 182.833 4.47254   0
  13   5   4 21.1032 5.10978   0
   8   2   7 23.0780 3.11871   0
   5   7   3 53.2382 4.60354   0
  -2   6  -4 60.0212 2.61399   0
   3  -1   2 1351.86 2.79205   0
   2   8  -1 148.179 5.26874   0
  10   8   3 127.356 7.59104   0
   4   6   4 30.0915 3.66201   0
  14   4   4 28.0130 4.79922   0
   7   1   5 294.052 3.68361   0
   3   9  -6 25.4192 5.00935   0
   9   5   6 90.7356 5.06536   0
  11   5   6 244.568 6.89795   0
   3   1   4 648.029 3.82515   0
   8   6   5 372.565 7.35093   0
  13   3   6 9.54763 4.31001   0
   4   2   5 58.2954 2.28825   0
  11   1   6 256.359 4.67069   0
  12   6   5 60.9453 6.36874   0
   4   8   0 15.8086 4.67012   0
  11   7   4 8.81555 5.96804   0
  12   4   6 49.8721 5.30146   0
   6   2   5 3354.83 11.2980   0
   5   9  -4 34.6061 5.74227   0
  10   6   5 13.0518 5.23273   0
   6   4   6 44.8764 3.50103   0
   8   8   2 262.264 7.77498   0
  12   2   6 38.1822 3.93854   0
   5   5   5 111.387 4.15946   0
   5   1   5 30.2957 1.78288   0
   0   6  -2 38.3310 3.06542   0
  -1   5  -1 377.429 3.72370   0
   8   4   6 32.7256 3.83531   0
   6   8   1 124.481 5.94622   0
   7  -1   4 867.132 4.30117   0
   5   9  -2 3.03318 4.95599   0
   6   6   4 492.021 7.24615   0
   1   7  -1 290.416 5.05213   0
  -1   7  -6 0.89837 2.79202   0
   7   7   3 116.547 5.71819   0
  10   4   6 180.216 5.54918   0
  10   8   2 36.1752 6.71407   0
  11   3   6 69.8228 4.42874   0
   5   7   2 71.9626 4.71934   0
   7   5   5 7.18670 3.44026   0
  14   4   5 57.3177 5.28897   0
   0   4   1 4771.82 11.1072   0
   2   8  -2 261.770 5.92666   0
  14   6   3 50.8730 6.32234   0
   3   7   1 5.05358 3.44187   0
  14   6   1 10.3840 5.77515   0
   2   4   2 3621.23 11.0545   0
   3   5   2 205.403 4.04999   0
  13   5   3 22.3724 5.28405   0
   5   9  -5 27.5435 5.62176   0
   9   3   6 122.025 4.18510   0
  11   5   5 153.592 6.11537   0
   8   6   4 263.983 6.39933   0
   5   7   0-0.82348 4.15206   0
  11   7   1 12.4448 5.84310   0
   9   7   3-6.22121 5.14382   0
   9   5   5 775.502 8.78062   0
   7   3   6 739.505 6.66876   0
   4   6   3 1340.74 9.63398   0
   4   8  -1 48.6213 4.82708   0
  11   7   3 49.3567 6.32626   0
  10   6   4 72.4343 5.43933   0
   9   7   1 18.8073 5.09582   0
  14   4   3 4.04615 4.70729   0
  10   8  -1 0.45829 6.29091   0
  15   5   3 42.4464 5.85412   0
   8   2   6 18.0545 2.65751   0
  13   3   5 198.566 5.65861   0
  -3   5  -5 319.237 2.12735   0
  12   4   5 885.719 9.79836   0
   7   7   2 1.70286 4.51658   0
  -2   6  -5 19.8124 2.08579   0
   6   6   3 93.0912 4.72494   0
   5   3   4 582.917 5.15200   0
   1   5   0 352.726 4.17766   0
   6   8  -2 18.1460 5.03037   0
   8   4   4 1.82274 3.44522   0
   5  -1   3 33.3382 1.02674   0
   2   2   3 1022.52 4.92550   0
   1   7  -2 96.2667 3.84418   0
   5   5   4 133.950 4.03624   0
   4   4   3 588.195 5.48624   0
   3   9  -8 9.85265 5.15629   0
   9   5   3 2.94337 3.81846   0
   6   4   5 221.286 4.39033   0
   5   7   1 356.449 6.46266   0
  14   6   2 150.117 7.41065   0
   5   9  -6 30.1994 5.59462   0
   8   0   4 1081.34 5.68307   0
  -1   7  -7 169.094 4.05682   0
  10   4   5 85.5899 4.65827   0
   2   8  -3 251.871 5.76905   0
   8   4   5 68.6733 4.14810   0
   7   9  -5 11.7597 5.97684   0
   0   6  -3 112.436 3.24166   0
   8   8  -2 6.14974 5.62419   0
  11   7   0 23.6998 5.90145   0
  12   2   5 98.0186 4.16961   0
  11   1   5 346.607 4.98992   0
   1   3   2 910.655 4.91035   0
  -2   4  -2 3642.89 7.36125   0
  -1   3   0 165.419 1.88021   0
   9   7   2 104.021 5.99287   0
  10   8  -2-1.11258 6.01319   0
   9   7   0 0.75474 5.10135   0
  11   7   2 113.086 6.83112   0
   7   5   4 547.503 6.96112   0
   2   0   2 3453.54 5.22628   0
   4   8  -2 256.042 6.51761   0
   3   7   0 7.83646 3.71166   0
   1   1   2 83.5859 1.33991   0
  11   3   5 70.1590 4.20587   0
   8   8   0 87.2476 6.47462   0
   3   9  -9 22.7880 5.27778   0
   6   2   4 43.3730 2.40100   0
  12   6   3 70.2267 6.16527   0
  11   5   4 215.065 6.61776   0
   5   9  -7 14.6346 5.52886   0
   3   5   1 54.4778 2.89057   0
   7   1   4 907.472 5.44926   0
   8   6   3 48.2772 4.74672   0
  15   5   2 186.904 7.51020   0
   7   9  -3 45.1255 6.13419   0
   9   5   4 166.204 5.52005   0
   6   8  -1 99.6166 5.88133   0
  10   8   0 84.9801 6.88533   0
  10   6   3 3.36708 4.96084   0
   4   6   2 7.76710 3.23268   0
   4   2   4 925.800 5.50459   0
   9   3   5 56.0583 3.74873   0
   8   6   1 9.45000 4.32812   0
  14   6  -1 32.8382 5.87069   0
  -1   5  -2 352.793 3.70817   0
  10   2   5 531.941 6.25161   0
   7   7   1 80.9932 5.36525   0
   6   0   4 1017.36 4.92917   0
  12   4   4 146.564 5.94842   0
  13   3   4 266.946 6.28715   0
   6  -2   2 925.480 2.41062   0
   3   9  -7 123.780 6.28940   0
   7   3   5 340.588 4.95467   0
   8   8  -3 2.32599 5.37242   0
   2   4   1 526.709 4.36730   0
   3   9 -10 0.75043 5.11855   0
   2   8  -4 31.6025 4.31156   0
   2   6   0 352.748 5.10389   0
   5   9  -8 13.4795 5.52871   0
  -1   7  -8 124.359 3.90428   0
   9   1   5 360.203 4.51550   0
   6   6   2 230.086 5.69160   0
   1   7  -3 4.85292 3.26573   0
   8   8  -1 45.0039 6.09661   0
   4   8  -3 19.5027 4.68667   0
   7   9  -4 7.87202 5.92999   0
   5   1   4 17.0122 1.69274   0
   0   4   0 3246.97 9.52474   0
  12   6   2 49.3966 5.99513   0
   3   3   3 88.9718 2.40196   0
   1   5  -1 831.009 5.74543   0
  12   2   3 3.62401 2.95387   0
  12   6   0 11.5854 5.38365   0
  10   4   4 68.7968 4.53695   0
   8   2   5 374.133 4.88581   0
   5   5   3 23.2260 3.10194   0
   3   1   3 232.692 2.42059   0
  12   4   2 4.69735 4.08189   0
   5   3   3 690.556 5.34857   0
   4   4   2 9.20692 3.44875   0
   0   6  -4 47.2022 3.28228   0
   3   7  -1 0.17837 3.70714   0
  15   5   1 58.2045 5.96620   0
   0   2   1 76.0988 1.40621   0
   8   6   2 134.891 5.56787   0
  11   5   3 5.91426 4.57151   0
  10   0   4 521.183 4.80895   0
   6   4   4 467.362 5.62435   0
  14   4   1 14.9097 4.38754   0
  13   3   2 25.1678 4.14227   0
  14   6  -2-2.65164 5.43191   0
   7   5   3 263.347 5.51401   0
  12   2   4 103.341 4.35748   0
  10   6   2 243.193 7.02834   0
  -2   6  -6 97.5671 2.89137   0
  11   3   4 61.6399 4.17310   0
   2   8  -7 7.23130 4.33259   0
   8   6   0-1.69926 4.04658   0
   5   9  -9-9.78714 5.22338   0
  11   5   1 25.0806 4.58152   0
   4   8  -6 14.3389 4.68517   0
   7   7   0 53.0329 5.09108   0
  14   6   0 87.4134 6.62742   0
   4   6   1 222.069 4.98658   0
  11   1   4 333.419 4.87097   0
   2   8  -5 11.4076 4.27521   0
  13   5   2 17.4768 5.07796   0
  12   4   3 169.373 5.76162   0
   4   8  -4 160.768 6.02947   0
   5   7  -1 90.9914 4.99900   0
   9   7  -2 19.2351 5.17914   0
  13   5   0 0.30456 4.72276   0
   9   5   1 23.9867 3.87478   0
  -1   7  -9 23.2815 3.29065   0
  13   3   3 124.429 5.07376   0
   9   3   4 26.2054 3.27509   0
   6   6   1 65.9891 4.36634   0
  12   6   1 165.280 7.01101   0
   5   7  -3 5.76034 4.14680   0
   5   9 -10 38.8659 5.86008   0
  10   8  -5 27.3178 6.16073   0
   6   8  -3 69.7518 5.40532   0
   1   7  -4 30.4318 3.62117   0
  14   4   2 59.8054 5.15130   0
  15   5   0 93.6286 6.31527   0
   2   6  -1 4.89470 2.74178   0
  10   2   4 1592.77 9.33476   0
  -4   2  -6 3122.21 5.85007   0
  -3   5  -6 222.258 2.41567   0
   3   7  -2 85.7737 4.29006   0
   7   9  -6 54.6584 6.53265   0
  11   5   2 30.2083 4.70564   0
  10   4   3 52.7016 4.32639   0
  10   6   1 129.464 5.97066   0
  11   7  -3 29.6243 5.90730   0
   6   2   3 936.008 5.63750   0
   3   7  -4 8.42950 3.71304   0
   7   3   4 520.816 5.67817   0
  -1   5  -3 423.651 3.94991   0
   7  -1   3 425.189 2.79493   0
   1   3   1 1588.36 6.12773   0
   7   7  -1 130.458 5.62276   0
   5   5   2 440.547 5.70864   0
   7   7  -3 1.34227 4.43003   0
   1   5  -2 460.456 4.53635   0
   2   8  -6 35.1217 4.71943   0
  10   8  -3 157.307 7.51067   0
   7   5   2 230.332 5.10164   0
   8   4   3 778.789 7.55864   0
   0   6  -5 53.4802 2.98637   0
   2   4   0 329.020 3.73248   0
   9   5   2 46.6810 4.13594   0
  11   7  -1 50.7259 6.01251   0
   2   2   2 29.4631 1.46743   0
   4   8  -5 33.5538 4.98384   0
  13   5   1 63.3400 5.38604   0
   2   6  -3 50.0391 3.33867   0
  13   5  -1 5.18255 4.77125   0
   4   4   1 2296.72 9.77555   0
   5   7  -4 12.8356 4.00551   0
   9   7  -1 38.2255 5.58956   0
   4   2   3 4.81404 1.57698   0
   6   4   3 231.950 4.40886   0
   6   8  -4 136.993 6.17989   0
   4   6   0 32.3248 3.58207   0
   7   1   3 417.233 3.76049   0
  10   4   1 9.26713 3.68545   0
   5   3   2 576.587 4.76355   0
  11   3   3-9.09952 3.30398   0
   5   7  -2 159.524 5.43951   0
   9   1   4 650.003 5.40533   0
  -2   6  -7 79.3672 2.84054   0
  -2   4  -3 404.350 2.91248   0
   8   2   4 158.442 3.55186   0
  15   5  -1 119.984 6.46224   0
   6   6   0 203.209 5.21276   0
   1   7  -5 188.337 4.63391   0
   3   3   2 182.705 2.84981   0
  10   8  -4 34.1340 6.31276   0
   7   7  -4 2.28840 4.40322   0
   9   7  -4 27.2075 5.41144   0
   8   8  -4 79.2659 6.26573   0
   0   4  -1 4741.99 11.0347   0
   3   7  -3 600.256 7.24860   0
  10   6   0 56.1880 5.11619   0
  11   7  -2 6.08346 5.49742   0
   8   8  -7 17.8635 5.69529   0
   2   8 -10 19.1743 4.62547   0
   2   6  -2 85.9912 3.56515   0
   7   7  -2 125.706 5.60123   0
   9   3   3 573.550 6.20878   0
  11   1   3 199.843 3.96922   0
  -1   3  -1 1676.86 5.18581   0
   6   8  -5 107.557 6.00771   0
  10   4   2 32.9086 3.83801   0
  12   6  -3 8.64532 5.27668   0
   4   8  -9-0.81056 4.75034   0
   3   5   0 643.628 5.97829   0
  12   6  -1 10.8816 5.32915   0
  10   2   3 677.767 6.33235   0
   7   5   1 21.2277 3.60391   0
  15   5  -2 25.3023 5.39143   0
   5   5   1 600.184 6.36301   0
  13   5  -2 1.36768 4.71613   0
   6   8  -8 32.7071 5.42076   0
   0   6  -6 9.81072 2.78790   0
   5   1   3 32.2927 1.56504   0
  14   6  -3 28.3606 6.02947   0
   8   4   2 675.335 7.02622   0
   8   8  -5 49.0542 6.12586   0
   4   6  -1 33.9547 3.33560   0
   2   6  -4 685.329 6.23684   0
   8   8  -8 4.84468 5.64477   0
   2   8  -8 102.618 5.26290   0
   7   3   3 47.0917 3.00939   0
  12   4   1 47.1743 4.73635   0
   4   8  -7 38.3773 5.19256   0
   1   5  -3 127.065 3.17506   0
   7   7  -5 3.76252 4.45329   0
   1   7  -6 14.9719 3.53416   0
   6   6  -1 202.567 5.38987   0
  11   3   2 186.396 4.75385   0
  -1   5  -4 17.5699 2.15197   0
  10   6  -1 62.4865 5.36513   0
   6   8  -6 38.7402 5.53335   0
  12   2   2 75.9786 3.66875   0
   6   4   2 96.2661 3.34039   0
   8   6  -1 885.129 9.32361   0
  14   4  -2 8.56805 4.31634   0
  -2   6  -8 905.904 6.09580   0
  13   3   1 28.2254 3.88931   0
   9   7  -3 121.942 6.14458   0
  11   5   0 58.1446 4.74191   0
  -3   5  -7 171.349 2.45707   0
  10   8  -6 151.856 7.44427   0
  12   6  -2 100.103 6.21781   0
   8   8  -6 284.651 7.90738   0
  12   6  -4-1.60732 5.27512   0
   6   8  -9 1.00622 5.01159   0
   4   4   0 97.8205 3.74696   0
  15   5  -3-3.47021 5.18344   0
  14   6  -4 77.5638 6.60701   0
   2   8  -9 157.243 5.74501   0
   9   5   0 133.903 5.08023   0
   6   2   2 1061.54 5.74182   0
   8   8  -9 0.76448 5.52438   0
  13   5  -3 9.38778 4.68367   0
   4   8  -8 122.182 5.90288   0
   8   2   3 10.7101 2.47043   0
  11   7  -4 47.3203 6.06484   0
   3   1   2 1373.81 4.67953   0
   3   5  -2 6.24090 2.67252   0
   9   7  -6 19.2357 5.16129   0
   9   3   2 259.855 4.68499   0
   6   8  -7 229.002 7.13573   0
   7   5   0 177.286 4.65282   0
   9   1   3-0.97560 2.04560   0
   1   3   0 115.949 2.11587   0
   1   7  -7 59.4410 3.97358   0
   4   6  -2 198.193 4.57987   0
   3   5  -1 9.42695 2.61021   0
   5   3   1 457.270 4.25721   0
   0   6  -7 839.837 6.58944   0
  11   7  -7 0.41357 5.38373   0
  10   6  -2 147.509 6.03718   0
  14   4  -1 69.4395 4.98468   0
   3   7  -5 48.6987 4.18657   0
   5   5   0 102.616 3.84642   0
   6   6  -2 545.067 7.02760   0
  12   4   0 5.19104 4.18290   0
   8   4   1 2522.84 12.1935   0
   3   7  -7 9.18249 3.72058   0
   8   8 -10 23.6968 5.90173   0
   4   2   2 54.6178 1.90765   0
   8   6  -2 200.473 5.80868   0
  14   4  -3 32.9111 4.73654   0
   5   7  -7 11.8797 4.27196   0
   8   6  -4 2.59372 3.91371   0
   4   8 -12 0.91916 5.26499   0
   3   3   1 763.853 4.90234   0
  11   1   2 650.191 5.73125   0
  14   6  -5 84.7754 6.65040   0
   0   4  -2 354.905 3.41430   0
  15   5  -4 61.1954 5.85997   0
  11   5  -1 164.849 5.87163   0
  10   2   2 688.848 6.24938   0
   0   2   0 9460.84 10.8799   0
  13   5  -4-3.62448 4.79768   0
   9   7  -7 1.13623 4.96757   0
   5   7  -5 176.561 5.45082   0
  11   3   1 24.4733 3.39957   0
  11   7  -5 154.372 7.12821   0
  13   3   0 48.2490 4.23951   0
  -2   6  -9 746.655 5.88970   0
  -2   4  -4 254.521 2.57615   0
   8   8 -11 33.1752 6.08444   0
  11   5  -3-1.97645 4.21401   0
   1   5  -4 1051.46 6.61405   0
   7   1   2 43.3914 1.93118   0
  11   7  -8 12.4866 5.54467   0
   8   0   2 266.421 3.14712   0
   2   2   1 16462.0 17.3343   0
   1   1   1 1581.34 3.92622   0
   7   3   2 43.9278 2.71678   0
  12   2   1 15.8882 3.03499   0
   1   7 -10 6.84014 4.02909   0
  15   5  -7 1.43066 5.35112   0
   3   7  -8 14.7175 4.05533   0
  12   6  -6 34.3847 5.65757   0
   2   8 -15 37.4173 5.27730   0
   6   4   1 145.426 3.76225   0
   9   5  -1 193.898 5.44702   0
   2   8 -11 30.2880 4.87826   0
   9   7  -5 36.4741 5.58302   0
   6   8 -12 34.2950 5.92547   0
  -1   5  -5 1408.53 6.88418   0
   1   7  -8 121.289 4.65706   0
  10   6  -3 1.26654 4.65233   0
  10   4   0 322.682 5.75098   0
  14   6  -6 194.404 7.34222   0
   3   7  -6-5.16723 3.75997   0
   4   8 -10 65.4503 5.40362   0
   7   5  -1 11.6464 3.20001   0
  15   5  -5 112.343 6.31976   0
   6   6  -3 957.941 8.77675   0
  11   7  -6 99.2436 6.65591   0
   4   6  -3 479.449 6.23220   0
   0   6  -8-0.02658 2.84961   0
   9   7  -8 5.91199 5.45891   0
  11   7  -9-2.85950 5.88577   0
   8   6  -3 148.560 5.17414   0
   2   4  -1 3131.54 10.0622   0
  12   4  -1 940.856 9.14177   0
   5   7  -6 69.2754 4.59453   0
  11   5  -2 273.908 6.36076   0
   8   6  -5 8.98755 4.29146   0
   9   3   1 684.794 6.40487   0
  -3   5  -8 859.187 4.77093   0
   2   8 -12 12.3806 4.90152   0
   5   5  -1 665.237 6.57932   0
   4   0   2 9472.84 9.89306   0
  15   5  -8 3.97264 5.52841   0
  11   5  -4-8.59798 4.33142   0
   8   4   0 8.67797 3.20228   0
   4   8 -11 40.2674 5.45438   0
   7   7  -6 41.8906 5.01914   0
  -2   6 -10 168.475 3.86414   0
   4   8 -15 32.3064 6.12327   0
  11   7 -10-2.97684 5.72739   0
   9   7  -9 38.2352 5.87179   0
  -2   6 -12 3.13734 3.30639   0
   6   2   1 1425.37 6.75003   0
   6   8 -10 60.4431 5.91050   0
   8   2   2 785.034 5.77586   0
   1   7  -9 46.1672 3.97832   0
  13   3  -1 142.594 4.83128   0
   5  -1   2 4275.70 5.28195   0
  -1   3  -2 982.477 4.05536   0
  -5   1  -6 0.00573 0.88342   0
   1   5  -5 759.999 6.13492   0
  13   5  -6 6.61754 4.97381   0
   1   7 -12 31.4962 4.63283   0
  10   6  -4 45.9468 5.03506   0
  11   3   0 54.1171 3.73667   0
  15   5  -6 130.725 6.59399   0
   2   8 -13 22.4256 4.84714   0
   2   6  -5 1758.88 9.96410   0
  12   6  -5 275.506 7.55556   0
   9   5  -2 110.171 4.80896   0
   5   1   2 4454.74 9.49048   0
  10   2   1 857.142 6.75209   0
  15   5  -9 31.5106 6.37157   0
   0   6  -9 223.449 4.82032   0
  12   6  -8 26.9536 5.83595   0
   6   6  -4 196.029 5.36036   0
  10   4  -1 111.739 4.56949   0
   9   1   2 21.0851 2.13096   0
   4   6  -4 204.620 4.89694   0
   3   7 -10 30.1446 4.79581   0
   9   7 -10-7.94609 5.57066   0
   6   8 -11 13.0311 5.44417   0
  12   2   0 48.6794 3.45595   0
   6   4   0 37.7210 3.00133   0
   3   5  -4 8.45590 3.01212   0
   7   7 -10 5.46754 5.48546   0
  11   1   1 44.9462 2.72025   0
   7   5  -2 14.2900 3.32063   0
   2   8 -14 64.2536 5.57510   0
  12   4  -2 203.227 5.75569   0
   7   7  -7 238.094 6.77443   0
   7   3   1 90.7495 2.98263   0
   0   4  -3 2745.18 8.73070   0
   3   3   0 4617.21 11.4834   0
  -2   6 -13 10.8744 3.65085   0
  12   4  -4 18.2156 4.41658   0
  -1   5  -6 640.960 5.12594   0
   7  -1   2 49.2830 1.22124   0
   1   3  -1 13.1051 1.45981   0
   4   8 -13 15.0472 5.20219   0
  12   6  -9-0.44976 5.86699   0
  13   5  -7 16.6689 5.48009   0
  10   6  -5 41.6320 5.18870   0
   5   5  -2 452.758 5.70548   0
   5   7  -8 36.7129 4.65607   0
   3   3  -1 90.4528 2.70838   0
   5   7 -11 9.59803 5.05963   0
   0   6 -10 62.9039 4.34340   0
   2   4  -3 833.853 5.59574   0
   3   5  -3 101.538 3.24230   0
   4   2   1 1.25036 1.45994   0
   8   4  -1 1.24749 3.09260   0
   9   3   0 908.554 7.38218   0
   4   4  -1 4565.59 13.5821   0
   7   7 -11 10.0510 5.42747   0
   9   5  -5 11.6705 4.05145   0
   9   5  -3 347.440 6.31871   0
  13   3  -2 59.9486 4.18099   0
   2   6  -6 977.474 7.92320   0
  14   4  -4 131.897 5.73757   0
   6   0   2 72.9585 1.54241   0
   9   7 -12-1.74135 5.79511   0
  12   6 -10-1.09967 5.79125   0
   5   5  -4 7.76656 3.28850   0
   1   5  -6 620.840 5.77701   0
   7   1   1 284.555 3.01299   0
   4   8 -14 50.5569 5.90009   0
  13   5  -5 36.2508 5.12786   0
  -3   5  -9 22.8639 2.39895   0
   2   4  -2 12.4698 2.13192   0
  13   5  -8-0.68401 5.23500   0
   6   6  -5 46.6522 4.44147   0
   7   7  -8-5.13865 4.91073   0
  -2   4  -5 2244.39 7.01528   0
   6   8 -13 224.373 7.83916   0
  11   3  -1 298.853 5.41911   0
   1   7 -11 189.996 5.57962   0
   4   6  -5 1338.63 9.69365   0
  12   6  -7 40.5492 5.81552   0
   3   7  -9 182.956 5.61799   0
  10   4  -2 84.9003 4.41108   0
   7   5  -3 87.9903 4.40364   0
   7   7 -12 25.2462 5.73253   0
  12   4  -3 495.925 7.61599   0
  10   6  -6 92.9345 5.68590   0
   5   7  -9 57.9565 5.36020   0
   5   3   0 393.582 4.35755   0
   6   4  -1 0.02642 2.55406   0
   7   7  -9 64.7984 5.70498   0
  12   2  -1 252.509 5.01366   0
   8   2   1 820.164 5.96887   0
  10   2   0 91.7644 3.46130   0
   3   7 -13-3.31732 4.61932   0
   8   6  -6 108.021 5.63467   0
  14   4  -5 48.7889 5.15131   0
   5   5  -3 68.4901 3.63414   0
   9   5  -4-9.32058 4.13809   0
   6   6  -6 174.796 5.65658   0
   2   2   0 7800.99 12.3604   0
   2   6  -7 234.376 5.05827   0
   5   7 -13 23.9832 5.33371   0
  11   3  -3 1.84759 3.25080   0
   2   6  -9-1.14221 3.50948   0
  -1   5  -7 42.8563 2.71162   0
  13   5  -9 10.6303 5.08858   0
   6   2   0 11077.2 17.7878   0
   3   7 -14 31.9373 5.28871   0
   3   1   1 590.162 3.17803   0
  13   3  -3 72.1899 4.57367   0
   5   7 -10-2.60828 4.95785   0
  10   6  -7 140.386 6.64376   0
   7   3   0 489.021 5.30209   0
  12   6 -12 23.4148 5.92592   0
   4   4  -3 2124.15 9.35489   0
   1   7 -18 25.7516 5.44456   0
   5   7 -14-6.10327 5.54303   0
   7   7 -14 10.2654 5.82550   0
  11   5  -5 103.405 5.77368   0
   8   4  -2 219.871 5.02914   0
   4   6  -6 46.0191 4.21142   0
  14   4  -8-3.67085 4.96841   0
   1   5  -7 4.12940 2.59271   0
  11   1   0 120.012 3.32675   0
   1   7 -13 65.7594 5.55240   0
   9   3  -1 176.026 4.47997   0
   0   4  -4 404.254 3.98451   0
   7   5  -4 397.830 6.38149   0
   3   7 -15 16.2898 5.36401   0
  13   5 -10 22.5023 5.74431   0
   2   4  -4 109.253 2.85262   0
   5   7 -15 34.7044 6.01918   0
  -3   5 -10 233.711 3.75653   0
  11   3  -2 85.1672 4.22377   0
  10   4  -3 201.479 5.39082   0
   4   4  -2 1072.88 7.24891   0
   9   1   1 112.809 2.95777   0
  10   6 -11 10.7230 5.41050   0
   3   5  -6 87.7511 3.61427   0
  12   2  -3 0.42775 2.88653   0
   4   6  -9 23.0040 3.99358   0
   9   7 -11 2.81196 5.93414   0
   3   7 -11 368.097 7.52721   0
   8   6  -7 264.837 6.78793   0
  14   4  -6 47.4396 5.40085   0
   6   6  -7 48.7875 4.65192   0
  10   6  -8 146.652 6.69361   0
   1   7 -14 108.413 5.74699   0
   2   6  -8 83.0764 4.35979   0
   0   2  -1 64.1445 1.31209   0
  13   5 -11 1.94383 5.05700   0
  11   5  -6 10.9471 4.70431   0
  -1   3  -3 199.336 2.27929   0
  -2   6 -14 291.889 5.71044   0
   4   6  -7 45.3912 4.38043   0
   1   3  -2 2819.67 8.31158   0
   3   7 -12 10.0587 4.99920   0
   6   4  -2 932.931 7.48388   0
   3   7 -18 12.7508 5.80050   0
   5   7 -17 23.6367 5.87634   0
   5   5  -6 7.85112 2.98849   0
  12   2  -2 222.398 4.65034   0
  13   3  -4 102.114 4.87043   0
   5   7 -12 88.5167 5.90933   0
   1   7 -15 97.5173 5.81511   0
  -2   4  -6 22.5405 2.03444   0
  -1   5  -8 141.254 3.53142   0
   8   6  -8 45.7570 4.93730   0
   8   6 -11 7.02619 4.70429   0
   5   1   1 105.151 1.88917   0
  12   4  -5 66.3613 4.78584   0
   1   1   0 4404.93 6.33000   0
   3   5  -5 12.1491 2.83579   0
   8   4  -3 822.049 7.62094   0
   9   7 -13 95.6481 6.99210   0
  10   6  -9 42.8898 5.56443   0
   7   5  -5 393.106 6.21374   0
  14   4  -7 36.9903 5.11585   0
   9   5  -8 10.7983 4.04693   0
  -3   5 -13 7.58835 2.97668   0
  14   4 -10-9.88632 4.92305   0
  -1   5 -10 6.62813 2.95396   0
  10   2  -1 346.536 4.76488   0
   6   6  -8 306.804 6.54824   0
  12   6 -11 103.760 6.93076   0
  10   4  -4 22.4700 3.76252   0
   1   7 -16 98.5184 5.95732   0
   0   6 -11 6.29150 3.66221   0
   3   5  -7 12.3643 2.72179   0
   4   2   0 3122.58 8.67990   0
   5   3  -1 3367.85 11.1764   0
  -3   5 -11 177.808 3.71809   0
  11   5 -10 20.2917 4.85520   0
   2   6 -12 522.520 6.97023   0
   8   2   0 10.0238 2.39949   0
  11   5  -7 61.4518 5.40419   0
   7   7 -13 127.755 6.82445   0
   9   5  -6 220.085 5.93293   0
   7   3  -1 51.1703 2.87452   0
   9   3  -2 100.328 3.80419   0
   1   7 -17 12.9520 4.98172   0
  13   5 -14 2.90409 5.55341   0
   2   4  -5 322.985 3.87684   0
   7   1   0 3462.55 8.89658   0
   4   6  -8 108.212 4.74422   0
  10   6 -10 72.4661 5.88514   0
   8   6  -9 359.109 7.52908   0
   5   5  -5 1345.16 9.33885   0
   1   7 -19 65.8723 6.14830   0
   0   4  -5 3760.65 11.0028   0
   6   6  -9 284.822 6.58089   0
  13   3  -5 117.031 5.07266   0
  12   4  -6 32.4232 4.75087   0
  14   4 -11 20.1985 5.11165   0
   8   6 -13 8.23400 4.99244   0
   0   6 -12 37.7048 4.16523   0
   7   5  -6 40.2317 4.13154   0
  11   5  -8 147.359 6.04829   0
  -1   5  -9 155.266 3.78225   0
   6   2  -1 5463.71 12.1627   0
   2   6 -13 470.802 6.81437   0
   6   4  -3 26.9412 3.03688   0
   2   6 -10 289.115 5.88173   0
  10   4  -7-4.02347 3.75247   0
   6   6 -13 0.92112 4.52185   0
   7   7 -15 229.519 7.76071   0
   8   4  -4 184.393 4.70543   0
  10   4  -5 151.735 4.94807   0
   9   5  -7 19.7147 4.14771   0
   8   6 -10 9.22165 4.39016   0
   3   7 -16 107.847 6.43937   0
   3   5  -8 8.40488 3.07306   0
   8   6 -14-6.98614 4.92784   0
  -3   5 -12 28.1464 3.13817   0
   7   7 -16 6.73190 5.77097   0
   3   3  -2 170.374 2.75399   0
   5   7 -16 0.45648 5.36358   0
  14   4  -9 52.3631 5.52029   0
   3   7 -17 191.031 7.07397   0
   6   6 -10 85.5323 5.00171   0
  11   3  -4 91.3739 4.07350   0
   9   1   0 366.247 3.93129   0
   0   6 -13 240.290 5.74139   0
  10   6 -12 10.7474 5.23687   0
  -2   4  -7 499.081 4.18918   0
   9   5 -10 7.88929 4.45924   0
  -5   3  -9 49.4058 1.44535   0
  12   4  -7 420.986 7.52354   0
  11   5  -9 63.2439 5.36927   0
  10   2  -2 822.734 6.55550   0
   2   6 -11 400.231 6.49431   0
   3   7 -19 57.6970 6.11470   0
   9   3  -3 5.74479 2.87268   0
   2   2  -1 2127.33 6.32206   0
   0   6 -19-3.06646 4.77568   0
  14   4 -13-8.50660 5.24840   0
  13   3  -8 30.3270 4.43076   0
   0   6 -20 4.05742 4.83662   0
  13   3  -6 60.0654 4.48101   0
   7   5  -7 15.1521 3.67251   0
   4   6 -10 3.13876 3.74631   0
   1   5  -8 47.2813 3.13559   0
  13   5 -12 58.0161 5.80574   0
   7   3  -2 22.0763 2.56386   0
  10   6 -13 135.084 6.59230   0
  14   4 -14 3.46911 5.22438   0
   2   6 -15-9.24222 4.44674   0
   5   3  -2 464.253 4.48016   0
   0   6 -14 67.6258 4.64040   0
   4   4  -4 891.156 6.55116   0
   6   6 -15 13.5341 5.38807   0
   2   4  -6 1790.56 8.52388   0
   9   5 -11 1.73578 4.53341   0
   1   3  -3 389.998 3.33340   0
   6   6 -11 195.261 5.99213   0
   3   5  -9 8.47368 3.23650   0
   8   6 -17 35.9946 5.86227   0
   2   6 -16 84.9842 5.52204   0
   7   5 -10 3.62494 3.84801   0
  10   4  -6 217.240 5.35917   0
   8   4  -5 2655.33 12.7556   0
   8   2  -1 625.208 5.11015   0
   8   6 -12 127.425 6.11609   0
   6   4  -4 279.306 4.51206   0
  -1   3  -4 1786.81 5.96770   0
  10   6 -14 95.1933 6.37826   0
  13   5 -13 48.4458 5.87446   0
  12   4  -8 50.1332 4.82259   0
  13   3  -9 30.1811 4.52750   0
   8   0   0 5398.97 9.76343   0
   0   4  -6 557.016 4.69219   0
   4   6 -11 777.703 8.65131   0
  12   4 -11 20.5015 4.77497   0
   6   6 -17 33.3116 5.98523   0
  12   2  -4 91.6244 3.67069   0
   0   6 -15 319.895 6.57258   0
  11   3  -5 237.157 5.04877   0
   6   6 -12 62.3531 5.03381   0
   5   5  -7-3.16667 3.21866   0
   7   5  -8 28.8799 3.89262   0
   9   5  -9 129.131 5.30915   0
  10   6 -15 100.533 6.51751   0
  13   3  -7 103.300 4.98363   0
  10   4  -9 24.9673 4.26076   0
   2   6 -20-3.30762 5.20017   0
   2   6 -21 18.4247 5.71464   0
  -3   5 -14 810.398 6.89065   0
   4   2  -1 1.25772 1.47669   0
  11   5 -11 109.706 5.97121   0
   0   6 -16 14.8241 4.55208   0
   1   5  -9 627.277 6.39058   0
  -1   5 -11 4.18691 2.99409   0
   4   6 -12 133.055 5.32055   0
  11   5 -16 35.9370 5.90583   0
   6   6 -19 22.3707 5.82730   0
   9   3  -4 20.8469 3.01737   0
  14   4 -12 149.951 6.71523   0
  12   4  -9 529.401 8.32184   0
   0   6 -17 17.3043 4.61477   0
   3   1   0 12741.2 13.0747   0
  -2   4  -8 1272.00 6.46205   0
   8   4  -6 180.163 4.73581   0
   4   6 -18 12.4263 5.36960   0
  10   2  -3 810.336 6.62374   0
  11   5 -17 3.59592 5.64750   0
   4   6 -20-4.40580 5.42224   0
   2   4  -7 80.6670 2.87465   0
  -3   5 -15 260.144 5.10046   0
   2   6 -14 51.6602 4.77941   0
   3   3  -3 379.192 3.86294   0
  11   5 -12 91.2805 6.00888   0
   3   3  -4 18.9804 2.52175   0
   4   4  -5 111.269 3.26655   0
   0   6 -18 32.7029 5.09319   0
   7   5  -9 21.2562 3.97492   0
   5   1   0 125.330 1.89710   0
   8   6 -15 279.918 7.77362   0
   4   6 -13 229.575 6.23093   0
   7   3  -3 42.6276 2.78862   0
   5   3  -4 22.0324 2.26047   0
   7   1  -1 281.562 2.98113   0
  13   3 -11 3.46999 4.31283   0
   6   4  -5 362.549 5.05877   0
   5   5  -8 791.792 7.76923   0
   6   6 -14 52.9424 5.53633   0
   0   2  -2 4379.38 7.74608   0
   9   5 -15 25.9897 5.35946   0
  11   3  -6 21.7673 3.59107   0
   0   6 -21 117.744 6.46656   0
  -3   5 -16 331.847 5.71185   0
  12   2  -5 35.9780 3.59428   0
  -1   5 -12 279.738 5.11892   0
   5   3  -3 252.067 3.70722   0
   8   6 -16 6.69031 5.46131   0
   1   5 -10 218.875 4.77659   0
   4   4  -7 2366.03 10.6829   0
  11   5 -13-8.33947 5.25436   0
  12   4 -10 80.5776 5.36967   0
   9   1  -1 136.338 2.80876   0
  10   4  -8 320.967 6.32181   0
   4   6 -14 27.2645 5.00352   0
   0   4  -7 1457.21 7.61041   0
   8   2  -2 52.0264 2.58954   0
  11   5 -14 35.0700 5.46702   0
   6   6 -16 52.2355 5.84445   0
   8   4  -7 602.749 7.15250   0
   4   6 -15 16.3590 5.19653   0
  13   3 -12 7.63823 4.67745   0
   9   5 -17-1.74787 5.26002   0
   1   3  -4 1751.93 6.96236   0
   2   6 -17 13.0915 5.19626   0
   9   3  -5 693.122 6.74582   0
   5   5  -9 166.107 4.93622   0
  -5   3 -10 28.8912 1.81880   0
  -1   5 -18 19.9283 4.72748   0
   7  -1   1 252.499 1.63122   0
  -1   5 -13 201.051 4.94033   0
   2   6 -18 84.0762 6.02840   0
   9   5 -12 116.181 5.88918   0
   4   6 -16 88.7742 5.89608   0
  11   5 -15 165.108 7.29556   0
   1   5 -11 114.575 4.14326   0
   2   6 -19 139.047 6.64979   0
   6   4  -6 3.03070 3.00039   0
  -2   4  -9 471.234 4.61767   0
  -1   5 -19-6.04382 4.71134   0
  -1   5 -22 10.2489 5.22886   0
   9   5 -19 3.47633 5.65523   0
   4   4  -6 81.5737 3.25083   0
  11   3  -7 91.9716 4.47334   0
   6   6 -18 24.3131 5.81342   0
   7   5 -11 293.318 6.49949   0
   4   6 -17 85.7160 6.13909   0
  -1   3  -5 102.069 2.04547   0
   3   5 -10 55.4796 3.86797   0
  10   2  -4 1995.37 10.0366   0
  13   3 -10 109.668 5.56291   0
  12   2  -6 209.294 4.83174   0
   3   3  -5 35.7170 2.26620   0
   2   2  -2 6930.53 11.7724   0
  12   4 -12 51.1375 5.37095   0
   7   3  -4 1233.11 7.77513   0
   9   5 -13-0.72270 4.75187   0
  -1   5 -14 90.1125 4.38642   0
   5   5 -10 348.866 6.19287   0
   4   6 -19 199.285 7.40315   0
   6   2  -2 377.851 3.94488   0
   8   4  -8 46.8682 4.00027   0
   3   5 -14 15.6446 4.09396   0
  10   4 -13 30.3826 4.96584   0
   7   5 -17 22.1012 5.46903   0
   0   4  -8 324.062 4.30370   0
   7   5 -12 101.637 5.35990   0
   1   5 -12 1010.20 8.59804   0
  10   4 -10 7.36533 4.27948   0
   9   5 -14 134.401 6.06587   0
   4   2  -2 3352.82 9.29718   0
  12   4 -13 82.2561 5.92088   0
  -1   5 -15-10.4930 3.91793   0
   9   3  -6 465.009 5.93442   0
   3   5 -11 11.4792 3.46445   0
  11   3  -8 241.893 5.62021   0
   5   5 -11 738.559 8.16495   0
   6   4  -7 23.3740 3.28129   0
  -6   2  -9 55.6349 0.94844   0
   7   5 -13 66.4350 5.00887   0
  -2   4 -10 351.693 4.38373   0
   6   4  -9 4.19928 3.28869   0
   3   5 -15 45.6331 4.57844   0
  13   3 -15 2.33654 5.05130   0
  10   2  -6-2.58874 2.91861   0
   1   5 -23 35.1847 6.16971   0
   7   5 -20 15.7317 5.71135   0
  -1   5 -16 0.42842 4.08801   0
  12   4 -14-1.74580 5.06527   0
   1   5 -13 38.9070 3.97004   0
   8   4  -9 62.1490 4.25756   0
   8   2  -3 86.5302 2.75662   0
  10   4 -11 188.543 6.09025   0
   1   5 -22-1.56260 5.64866   0
   3   5 -16 28.2207 5.01409   0
  13   3 -16-1.60621 5.28760   0
  -4   2  -6 3122.21 5.85007   0
   9   5 -16 52.4749 5.63742   0
  12   2  -7 62.8222 4.03106   0
   3   5 -12 111.023 4.76909   0
   9   1  -2 407.834 4.00439   0
  -1   5 -17 36.1264 4.84234   0
   5   5 -12 44.5550 4.43289   0
  12   4 -15 252.145 7.78699   0
  10   2  -5 420.183 5.46286   0
   3   5 -17-5.76499 4.96400   0
   7   5 -14 49.3056 5.12398   0
   1   3  -5 840.238 5.16756   0
  -5   3 -11 1132.52 5.64991   0
   7   3  -5 388.689 5.00343   0
   2   4  -8 18.3204 2.80592   0
  13   3 -17-4.62867 5.36396   0
   5   5 -21-16.2167 6.02872   0
   3   5 -22-1.18280 5.71097   0
   5   5 -20 7.26608 5.90154   0
   0   4  -9 1469.85 8.34034   0
  11   3  -9 250.104 5.89413   0
   1   5 -14 61.9038 4.45996   0
  -1   5 -23 0.05206 5.30374   0
   9   5 -18 50.6428 6.14256   0
  12   4 -16 68.1435 5.85379   0
   9   3  -7 49.8252 3.69628   0
  10   4 -12 11.8341 4.56955   0
   6   4  -8 149.661 4.26406   0
  13   3 -18 14.8880 5.85604   0
   3   5 -20 10.1566 5.57400   0
   7   1  -2 49.5908 2.01711   0
   7   5 -15 125.242 5.97507   0
   3   5 -13 85.2162 4.69111   0
  -1   5 -20 78.1646 5.42719   0
  -1   5 -21 0.14661 4.82408   0
  13   3 -13 60.3477 5.55639   0
   5   3  -6 455.087 4.86397   0
  10   4 -17 15.6618 5.43728   0
  11   3 -12 12.3072 4.36321   0
   8   4 -10 29.7705 3.97462   0
   5   5 -13 303.755 6.37852   0
  12   4 -17 40.4431 6.03477   0
  -2   4 -11 957.189 6.95409   0
   4   4  -8 670.789 6.51993   0
   1   5 -15 360.760 6.60421   0
   4   4 -10 22.4647 4.97594   0
  10   4 -20 41.6347 6.21468   0
  -1   3  -6 823.846 4.92302   0
   7   5 -16 37.9931 5.43485   0
  -2   4 -14 90.0691 4.07292   0
   8   4 -14 13.5225 4.55653   0
  -2   4 -24 14.5667 5.10490   0
   5   3  -5 274.143 3.97912   0
  12   2  -8 28.5186 3.61597   0
  11   3 -13 19.0499 4.50545   0
   6   2  -4 276.631 3.55593   0
   5   1  -1 745.905 3.90901   0
  13   3 -14 79.7879 5.97509   0
   5   5 -14 295.425 6.68960   0
   6   2  -3 2274.04 8.60895   0
  -2   4 -15 218.171 4.97566   0
  -2   4 -23 46.9308 5.57833   0
   1   5 -16 54.2032 4.86538   0
  11   3 -10 74.4090 4.68141   0
   0   2  -3 14.0699 1.23475   0
  -2   4 -22 71.2715 5.48772   0
  -2   4 -16 376.234 6.12697   0
   8   4 -11 1792.60 12.3536   0
   7   5 -18 23.8415 5.70755   0
   2   4  -9 956.795 7.46771   0
   0   4 -10 204.041 4.09179   0
   8   4 -16 11.5998 4.79528   0
   1   3  -7 13.7006 2.07933   0
  -2   4 -21 68.4506 5.41628   0
  -2   4 -17 8.83211 3.99682   0
   5   5 -15 107.491 5.72056   0
   1   5 -17 7.17326 4.57578   0
  10   4 -14 244.232 7.06095   0
   7   5 -19 96.6799 6.72631   0
   9   3  -8 17.4799 3.73680   0
   7   3  -6 18.9033 2.88122   0
   6   0   0 4997.70 8.03452   0
  -2   4 -12 123.735 3.81149   0
   1   5 -18 533.977 8.60737   0
  -2   4 -20 16.1667 4.55373   0
  -2   4 -18 3.63865 4.21529   0
  -2   4 -19 140.199 5.48897   0
   8   2  -4 554.747 5.25687   0
  -5   3 -12 611.083 4.91227   0
   5   5 -16 559.505 8.80803   0
   1   5 -19 39.9003 5.41455   0
   4   4  -9 3320.94 13.9758   0
   8   4 -21 11.9998 5.51849   0
   1   5 -21 127.410 6.44336   0
   1   5 -20 221.077 7.34055   0
  10   4 -15 40.4102 5.60262   0
  11   3 -11 120.686 5.46391   0
   4   2  -3 159.181 2.79476   0
  12   2 -12-7.02502 3.63431   0
   8   4 -12 252.982 6.34214   0
   5   5 -17 0.47933 5.13661   0
   2   2  -3 3269.06 8.57218   0
   3   1  -1 32.0233 1.22239   0
  12   2  -9 120.316 4.73278   0
   5   5 -18 61.7048 6.15327   0
  11   3 -17 2.25747 4.79649   0
   9   3 -12 0.03850 3.63262   0
  11   3 -18-9.82498 4.86911   0
   1   3  -6 35.6745 2.22299   0
   3   5 -18 90.1486 6.11148   0
   5   5 -19 260.110 8.02816   0
  10   4 -16 42.3514 5.55736   0
   6   4 -10 563.058 7.04068   0
   6   4 -15 8.28610 4.08099   0
  11   3 -19 28.7708 5.27264   0
  11   3 -20 18.2017 5.42098   0
  12   2 -13 14.6766 4.01752   0
   3   5 -19 3.95196 5.61768   0
   3   5 -21 102.290 6.95720   0
   0   4 -11 1302.28 8.69703   0
  -2   4 -13 307.486 5.23132   0
   2   4 -10 41.3808 3.55661   0
   9   1  -3 12.5303 2.14706   0
   5   3  -8 266.623 4.13646   0
   0   4 -23-7.18425 4.97663   0
   6   4 -22 29.4936 5.73746   0
   9   3  -9 81.4839 4.20679   0
   8   4 -13 788.079 9.33821   0
   1   1  -1 5.77553 0.76449   0
   3   3  -6 1542.87 7.85475   0
  10   4 -18 13.7042 5.51546   0
  -1   3  -7 795.452 5.19661   0
  10   4 -19 55.4605 6.34348   0
  -5   3 -13 523.925 5.11104   0
   6   4 -17 13.0074 4.46509   0
   0   4 -22 11.5085 4.99739   0
   6   4 -21 21.1373 5.44104   0
   2   4 -24-12.5240 5.80129   0
   6   4 -20 0.16658 5.03365   0
   0   4 -21 6.89891 4.75633   0
   7   3  -7 183.636 4.15715   0
  10   2  -7 595.602 6.44896   0
  12   2 -10 408.566 6.62132   0
   6   4 -11 270.172 5.76089   0
   0   4 -12 194.771 4.55844   0
   4   4 -15 1910.67 11.7777   0
   2   4 -23 14.2970 5.27069   0
   2   4 -11 94.8134 3.96160   0
   9   3 -10 400.437 6.43545   0
   8   2  -5 495.653 5.14263   0
   8   4 -15 8.45291 4.42992   0
   4   4 -11 97.1528 4.03705   0
   6   4 -12 77.8140 4.37730   0
  11   3 -14 132.897 5.89317   0
  -5   3 -14 380.553 4.81051   0
  12   2 -11 116.797 4.79943   0
   0   4 -13 483.047 6.18005   0
   5   3  -7 22.9577 2.64439   0
   7   3  -8 137.941 4.02811   0
   2   4 -12 794.019 7.66034   0
   8   4 -17 247.931 6.99236   0
  10   2  -8 1.92287 3.02013   0
  -4   2  -7 37.4694 1.47349   0
  11   3 -15 332.534 7.52594   0
   9   3 -11 248.216 5.57311   0
   2   4 -17 19.8720 4.24488   0
   4   4 -19 3.63175 4.75367   0
   6   4 -13 118.608 4.93298   0
   4   4 -12 317.303 5.69282   0
   5   3  -9 738.441 6.26039   0
  -6   2 -10 30.1495 1.68582   0
   3   3  -7 1030.96 6.65398   0
   8   4 -18 35.0089 5.49588   0
   8   4 -19 478.746 9.07680   0
  -5   3 -15 11.4470 3.15933   0
   8   0  -2 3866.63 8.39910   0
   0   4 -14 173.584 4.95854   0
   8   4 -20 42.7390 5.84977   0
  11   3 -16 160.690 6.38741   0
   4   2  -4 667.128 4.57321   0
  -1   3  -8 1115.43 6.30230   0
   9   3 -22 37.6741 5.79669   0
   6   4 -14 0.04178 3.77164   0
   2   4 -13 14.2731 3.43171   0
   9   1  -4 328.365 3.92770   0
   0   2  -4 1465.33 5.36887   0
   4   4 -13 215.501 5.17904   0
  -5   3 -16 10.8577 3.30827   0
   0   4 -15 40.6640 4.02728   0
   9   3 -21 6.74229 4.87062   0
   9   3 -20 14.3180 4.97323   0
   0   4 -24 130.415 6.72038   0
   2   2  -4 4867.61 10.5954   0
   5   1  -2 40.0758 1.43061   0
   7   3  -9 22.7237 3.07527   0
   8   2  -6 181.648 3.80298   0
  -5   3 -17 107.108 4.18144   0
  10   2  -9 524.876 6.36457   0
   0   4 -16 105.456 4.68329   0
   2   4 -14 136.508 4.73574   0
   6   4 -16 217.993 6.01942   0
  -5   3 -18 219.039 5.10343   0
   4   4 -14 271.844 5.68981   0
   6   2  -5 1058.43 6.31863   0
   9   3 -13 77.2182 4.59858   0
   1   3  -8 1428.44 7.43752   0
   0   4 -17 358.905 6.47041   0
   7   3 -23-2.87886 5.51789   0
   7   1  -3 65.8590 2.06793   0
   7   3 -14 4.70326 3.55380   0
  -1   3 -24 351.152 8.06748   0
   7   3 -22-11.6377 5.29278   0
   6   4 -18 146.514 6.16741   0
   6   4 -19 35.0546 5.28648   0
  12   2 -14 36.1263 4.54582   0
   3   3  -8 895.798 6.38850   0
  10   2 -14-6.97743 3.73641   0
  -7   1  -9 131.749 1.69568   0
   0   4 -18 93.5724 5.01025   0
   2   4 -15 132.967 4.79935   0
   0   4 -20 0.37180 4.65159   0
   0   4 -19 349.194 6.97038   0
   4   4 -23 208.492 7.61899   0
   4   4 -16 149.482 5.24285   0
   4   4 -22 160.846 6.97315   0
   7   3 -10 647.899 6.79938   0
   9   3 -14 56.4758 4.51548   0
   2   4 -16 25.0470 4.16447   0
  -1   3  -9 822.037 5.71004   0
  -1   3 -23 96.3062 5.75233   0
   6   2  -7 1574.85 7.67545   0
   5   3 -24-6.50877 5.69459   0
   2   4 -22 15.8907 5.24551   0
  -6   2 -11 896.228 4.90179   0
   4   4 -17 264.999 6.29792   0
  -1   3 -22 106.928 5.73548   0
   4   4 -21 421.868 8.37092   0
  10   2 -10 1618.66 10.3716   0
   4   0   0 3917.87 5.28793   0
   2   4 -21 30.2973 5.47266   0
   4   4 -20 47.3751 5.46585   0
   4   4 -18 117.501 5.44974   0
   5   3 -23 15.7605 5.51343   0
  10   2 -22 14.0043 5.48380   0
   1   3 -24 39.0579 5.88238   0
   3   3 -24 6.52485 5.82546   0
   2   4 -18 92.9194 5.05242   0
   2   4 -20 230.561 6.78266   0
   2   4 -19 30.1672 4.78900   0
   9   3 -15 35.6806 4.46245   0
   8   2  -7 65.8652 3.10523   0
   9   3 -16 209.021 6.17343   0
   7   3 -11 148.645 4.45406   0
  -1   3 -21 150.467 5.77886   0
  10   2 -20 8.20285 4.86443   0
  -4   2 -25 13.3541 5.07157   0
   5   3 -14 81.5799 4.00580   0
   1   3  -9 298.949 4.00953   0
   4   2  -5 355.827 3.55910   0
   9   1  -5 76.5503 2.72275   0
   8   2 -10 7.57618 2.75868   0
  -1   3 -14 8.32894 3.00357   0
  -1   3 -20 30.9034 4.57553   0
   5   3 -15 163.199 4.70498   0
   3   3  -9 224.025 3.81993   0
   9   3 -17-2.89241 4.43056   0
  10   2 -11 278.514 5.43011   0
  -4   2  -8 348.255 3.02894   0
   9   3 -18 138.639 6.10577   0
   3   1  -2 4200.84 7.84168   0
   9   3 -19 24.9851 5.02734   0
  -1   3 -10 2665.68 10.2900   0
   6   2  -6 4410.34 12.5097   0
   1   3 -13 18.8400 2.89803   0
  -1   3 -19 15.4913 4.20746   0
  -1   3 -18 403.387 6.53632   0
   6   2  -8 2047.15 9.06557   0
  -1   3 -16 1112.31 8.98921   0
   5   3 -17 1.27638 3.68261   0
  -1   3 -17 271.228 5.56957   0
   5   3 -10 110.018 3.59793   0
   7   3 -12 374.755 5.84239   0
  -6   2 -12 22.9138 2.32641   0
   2   2  -5 4622.92 10.6969   0
  10   2 -12 272.431 5.53567   0
  -4   2 -24 160.304 5.95535   0
   0   2  -5 303.415 2.77959   0
   8   2  -8 91.3312 3.28630   0
   1   3 -10 100.024 3.26519   0
   7   3 -13 125.375 4.57257   0
   3   3 -10 115.606 3.48850   0
   5   3 -11 385.185 5.41060   0
  -1   3 -11 15.4099 2.45034   0
  10   2 -13 160.373 4.97411   0
  -6   2 -13 578.123 5.08451   0
   7   1  -4 612.824 4.35853   0
   1   3 -20 1.12788 4.27315   0
   8   2 -23-2.68654 5.45420   0
   3   3 -19 19.7412 4.50021   0
  -4   2 -23 45.3201 5.25389   0
   3   3 -18 22.4384 4.35670   0
   7   3 -15 2.52805 3.81844   0
   7   3 -21-1.19126 5.24275   0
   5   1  -3 3.32148 1.29234   0
   8   2 -22 25.6339 5.50712   0
   9   1  -6 587.001 5.17270   0
  -4   2 -22 1.71411 4.52463   0
  -7   1 -10 1049.72 4.80653   0
   1   3 -11 876.353 6.78705   0
   5   3 -12 680.994 6.89510   0
   7   3 -16 79.7720 4.89985   0
   3   3 -11 32.9909 2.89421   0
   7   3 -20 92.0687 5.83148   0
   4   2  -6 733.940 5.07973   0
  -1   3 -12 9.26140 2.60093   0
   8   2  -9 181.481 4.03610   0
   5   1  -4 172.765 2.31766   0
   8   2 -14 7.22161 3.42587   0
  -4   2 -21 20.5255 4.32154   0
   7   3 -17 171.982 5.71315   0
   7   3 -19 182.769 6.49093   0
   7   3 -18 482.555 8.10433   0
  -6   2 -14 546.329 5.30767   0
   1   3 -25 36.5739 6.08157   0
   6   2 -24 42.9473 5.86050   0
   8   2 -17 6.31962 4.05099   0
   6   2 -10 5.44548 2.65887   0
  -4   2  -9 99.4399 2.38215   0
  -4   2 -20 278.513 6.03472   0
   0   2 -25 127.102 6.81392   0
  10   2 -15 486.251 7.48126   0
   1   1  -2 2952.66 5.72379   0
   5   3 -13 22.3209 3.28373   0
   6   2 -23 33.0173 5.39185   0
  -4   2 -19 13.8291 4.13373   0
  -6   2 -15 16.3456 3.05069   0
  -6   2 -19 410.552 6.26787   0
  -5   1 -25 5.97241 4.87685   0
   6   2 -22 31.9907 5.04236   0
  -7   1 -11 297.053 3.43556   0
  -1   3 -13 118.578 3.80521   0
  10   2 -16 277.004 6.61244   0
   1   3 -12 52.1474 2.95891   0
   3   3 -12 200.676 4.38185   0
  10   2 -21 88.1044 6.10137   0
   5   3 -22 5.83438 4.94553   0
  -6   2 -18 17.7306 3.61300   0
  10   2 -17 126.686 5.60002   0
  -4   2 -18 144.203 4.72847   0
   0   2 -24 70.9162 5.81807   0
  -4   2 -17 41.1508 3.75204   0
  -6   2 -16 132.585 4.05862   0
  -6   2 -17 77.0022 3.85576   0
   6   2 -21 73.3126 5.30804   0
  -4   2 -15 26.9051 3.20841   0
  -4   2 -16 203.177 4.61132   0
   6   2 -12 696.551 6.73195   0
  10   2 -18 447.960 7.94573   0
  10   2 -19 47.8044 5.08215   0
   5   3 -21 91.9086 5.82002   0
   6   2 -20 707.278 8.96290   0
   0   2 -23 13.1948 5.24595   0
   9   1 -22 17.1669 4.93947   0
   2   2  -6 107.681 2.43945   0
   3   3 -23 285.949 7.81358   0
   6   2 -13 416.319 5.49120   0
   6   2 -19 79.0243 4.84348   0
  -7   1 -18 67.1698 3.81101   0
  -7   1 -12 85.5637 2.67371   0
   6   2 -14 1486.38 9.53758   0
   1   3 -23 42.7583 5.60892   0
   3   3 -13 89.6501 3.68795   0
   5   3 -20 457.178 8.28728   0
  -1   3 -15 403.612 5.96291   0
   5   3 -16 84.1999 4.55526   0
   5   3 -19 104.479 5.47534   0
   0   2  -6 186.010 2.50011   0
   6   2 -18 7.81037 3.95325   0
   6   2 -17 346.285 6.20223   0
   0   2 -22 15.4940 4.63378   0
   6   2 -16 7.78630 3.38159   0
   8   0  -4 1797.49 6.15165   0
  -7   1 -17 174.975 4.33133   0
   3   3 -22 177.415 6.88309   0
   5   3 -18 102.294 5.11347   0
   1   3 -22 231.950 7.08929   0
   9   1  -7 95.5584 2.97197   0
  -7   1 -13 333.942 4.12009   0
  -7   1 -16 74.4150 3.53835   0
   1   3 -14 236.590 4.85293   0
   3   3 -14 1331.46 9.60915   0
   8   2 -11 145.336 4.12165   0
   3   3 -21 136.396 6.02831   0
   4   2  -7 39.3980 2.22191   0
   0   2 -21 13.2898 4.48916   0
  -7   1 -15 193.148 4.01276   0
   1   3 -21 174.343 6.21365   0
  -4   2 -10 1615.27 7.30563   0
   7   1  -5 281.854 3.29866   0
   3   3 -20 481.688 8.17679   0
   7   1 -24 5.18859 5.08205   0
   4   2 -20 10.3322 4.49355   0
   3   3 -15 893.087 8.44242   0
   1   3 -15 515.970 6.60037   0
   3   3 -16 36.0133 4.23050   0
   1   3 -16 436.557 6.66646   0
   1   3 -19 209.854 6.10943   0
   3   3 -17 255.268 6.05125   0
   7  -1   0 3017.74 4.11157   0
  -3   1  -4 703.275 2.62390   0
  -3   1 -25 101.604 5.88867   0
   4   2 -12 10.0466 2.58657   0
   0   2 -20 106.382 5.06750   0
   1   3 -18-7.73357 4.05067   0
   1   3 -17 8.81229 3.94236   0
   8   2 -12 514.813 6.44473   0
   6   2  -9 2460.61 10.7709   0
   8   2 -13 66.2684 4.22604   0
   8   2 -21 12.5799 5.15965   0
   7   1 -23 40.8741 5.05649   0
   4   2 -13 8.10485 2.64557   0
   0   2 -19 128.646 4.85765   0
   3   1  -3 6.36253 1.18339   0
   9   1  -8 41.5338 2.90046   0
   2   2  -7 5130.98 12.5694   0
  -4   2 -11 146.024 3.16832   0
   8   2 -20 222.205 6.91077   0
   4   2  -8 2365.75 9.52687   0
   8   2 -19 61.0315 5.24915   0
   8   2 -15 26.6083 3.79014   0
   0   2  -7 79.4628 2.06372   0
   8   2 -18 73.0769 5.11238   0
   8   2 -16 124.847 5.04578   0
  -4   2 -12 158.490 3.45199   0
   4   2 -25 16.5278 5.92138   0
   0   2 -18 535.568 7.05724   0
  -3   1 -24 24.6634 4.94412   0
   7   1 -22 94.5189 5.72721   0
   9   1  -9 54.2566 3.07042   0
   7   1  -6 1511.37 7.02799   0
   6   2 -11 338.320 4.99227   0
   0   2 -17 14.3529 3.66725   0
   0   2 -12 158.905 3.39631   0
  -4   2 -13 2.41368 2.59257   0
   2   2  -8 5981.97 14.1118   0
   4   2  -9 125.795 3.12821   0
   2   2 -25 73.1771 6.41249   0
   4   2 -24 23.6805 5.54460   0
  -4   2 -14 612.997 6.08439   0
   9   1 -23 134.210 6.68689   0
   0   2  -8 152.624 2.68420   0
   9   1 -10 791.448 6.68247   0
   4   2 -23 72.9797 5.64954   0
   7   1 -21 48.9676 5.19505   0
   0   2 -13 19.3661 2.69852   0
   7   1  -9 33.5249 2.28651   0
   1   1 -25 473.121 10.6391   0
  -5   1 -24 216.994 6.69437   0
   2   2 -24 356.637 8.30956   0
   4   2 -10 6.35781 2.23380   0
  -3   1 -23 335.655 7.21814   0
  -6   0 -24 25.8160 5.01627   0
   7   1 -20 207.722 6.03380   0
   6   0  -2 3771.05 6.94746   0
  -5   1 -19-3.73656 3.89003   0
   7   1 -10 414.276 4.67450   0
   7   1 -19 30.0557 4.53830   0
   1   1 -24 10.6510 5.41884   0
   8   0 -24 364.886 8.32845   0
  -3   1 -22 15.2995 4.59870   0
   4   2 -22 28.9131 5.23278   0
   2   2  -9 1376.43 7.23828   0
   7   1 -18 34.5043 4.09368   0
   7   1 -11 7.09609 2.50734   0
   9   1 -21 66.5528 5.39431   0
   9   1 -11 249.009 4.66686   0
   6   2 -15 327.348 5.75333   0
   2   2 -23 110.604 6.27568   0
   7   1  -7 34.7685 2.23270   0
   5   1 -22-3.34312 4.49059   0
   7   1 -17 36.0366 3.85468   0
   1   1  -3 195.510 1.91995   0
   5   1  -5 4.69128 1.44942   0
   7   1 -12 147.305 3.97520   0
   1   1 -23 210.794 8.12822   0
   7   1 -16 69.1689 3.94966   0
  -3   1 -21 289.782 6.42611   0
   3   1 -23 18.9871 5.21671   0
   7   1 -13 8.58520 2.90777   0
  -5   1 -23 67.1749 5.32114   0
   9   1 -20 273.974 6.91380   0
   4   2 -21 146.156 5.91214   0
   7   1 -15 93.1883 4.01504   0
   7   1 -14 802.931 7.32918   0
   0   2  -9 26.8452 2.14426   0
   4   2 -11 313.571 4.41594   0
   9   1 -12 19.6959 3.14844   0
  -7   1 -14 240.326 4.08486   0
   8   0 -22 177.700 6.49598   0
  -6   0 -22 32.1069 4.88394   0
   8   0  -6 1427.77 6.28245   0
   2   2 -22 58.3177 5.45732   0
   9   1 -19 167.895 5.92317   0
   2   2 -10 7573.66 17.0984   0
   9   1 -13 85.5376 3.86566   0
   1   1 -22 34.1361 4.84229   0
  -3   1 -20 63.6345 4.62730   0
   3   1  -4 832.759 4.01946   0
   9   1 -18 110.428 5.11319   0
   2   2 -21 22.0855 4.41067   0
   9   1 -17 168.898 5.47902   0
   9   1 -14 247.165 5.15204   0
   4   2 -19 59.1006 4.75587   0
  -5   1 -22 105.657 5.38716   0
   9   1 -16 593.224 7.57390   0
  -5   1  -7 43.7509 1.49877   0
   9   1 -15 138.648 4.77797   0
   0   2 -10 3661.16 11.6181   0
  -5   1 -12 4.73954 2.42562   0
  -3   1 -19 62.5751 4.37929   0
   1   1 -21 54.3364 6.51349   0
   3   1 -21 28.2241 4.85996   0
   4   2 -18 49.4728 4.22399   0
   7   1  -8 2152.42 8.93287   0
   2   2 -11 2842.89 11.0851   0
   5   1 -18 11.4820 3.84365   0
   8   0 -20 16.6857 4.75167   0
   2   2 -20 139.271 5.42253   0
   4   2 -17 8.42944 3.56747   0
   4   2 -14 233.551 4.66107   0
  -3   1 -18 466.296 6.48544   0
   4   2 -16 79.7407 4.21510   0
   4   2 -15 413.379 5.86496   0
  -3   1  -5 77.0275 1.38755   0
   1   1 -26 136.345 7.33537   0
   5   1 -25 145.461 7.00769   0
   2   2 -19 397.537 6.72777   0
   1   1 -20 51.1654 4.67934   0
   0   2 -11 47.7050 2.53369   0
  -5   1 -21 102.674 5.31495   0
   2   2 -12 51.3646 2.98355   0
   2   2 -18 566.092 7.53697   0
   5   1  -6 1592.48 6.62400   0
   2   2 -13 629.843 6.12382   0
  -6   0 -20 45.7657 4.66191   0
  -3   1 -17 532.131 6.60770   0
   0   2 -16 323.976 5.54921   0
   2   2 -17 514.969 6.88392   0
   5   1 -24 55.3008 5.92206   0
   2   2 -14 45.4182 3.18634   0
   0   2 -15 158.570 4.31463   0
   1   1 -19 671.497 8.86633   0
  -2   0 -24 3.77879 5.22495   0
   8   0 -18 337.567 6.55410   0
   2   2 -16 2371.79 12.7265   0
   0   2 -14 463.475 5.72334   0
  -5   1 -20 76.3029 4.86455   0
   2   2 -15 547.838 6.42172   0
   6   0 -22 4.92914 4.77700   0
  -3   1 -16 122.054 4.10062   0
   7  -1 -25-5.28907 5.34502   0
   8   0  -8 4264.34 11.6740   0
   2   0 -24 368.105 8.39914   0
   1   1 -18 153.067 4.97649   0
  -3   1 -15 1147.14 8.29532   0
   3   1 -25 112.820 6.65597   0
  -5   1  -8 1374.89 5.58415   0
   5   1 -23 172.405 6.81517   0
   3   1 -24 552.519 9.58793   0
   3   1  -5 11.4214 1.37897   0
   8   0 -16 1604.28 10.8642   0
  -7  -1 -22 11.9741 4.69251   0
  -5   1 -18 112.350 4.57112   0
   1   1  -4 3483.73 7.39936   0
   5   1  -7 337.100 3.55987   0
  -5   1  -9 309.952 3.31334   0
   7  -1 -24-5.75201 5.29417   0
  -5   1 -17 60.4623 4.00086   0
   5   1 -21 246.357 6.67460   0
  -8   0  -8 869.850 3.63420   0
  -3   1  -6 257.766 2.44842   0
  -5   1 -16 935.149 7.92854   0
  -6   0 -18 13.2375 3.64845   0
  -5  -1 -24 225.404 7.07417   0
   8   0 -10 2818.49 10.6372   0
   8   0 -14 635.334 6.80615   0
  -5   1 -10 1201.74 6.40578   0
   5   1 -20 234.584 6.29991   0
   3   1 -22 38.2109 5.29728   0
   8   0 -12 667.144 6.19471   0
  -6   0  -4 618.121 2.11842   0
   5   1  -8 50.5327 2.23335   0
  -5   1 -15 297.421 5.00936   0
  -5   1 -11 7.36194 2.23915   0
  -4   0 -24 423.761 8.40458   0
  -5   1 -14 4.48159 2.85096   0
   5   1 -19 83.6767 4.76142   0
  -2   0 -22-1.12445 4.57997   0
  -8   0 -16 46.6771 3.57949   0
   2   0 -26 130.246 7.51136   0
  -5   1 -13 145.782 3.71417   0
   3   1  -6 861.928 4.73805   0
   6   0 -24 121.953 6.52005   0
  -7  -1 -24 49.1988 5.66676   0
   5   1  -9 1011.30 6.34486   0
   3   1 -20 116.023 5.47650   0
   2   0 -22 35.4227 4.95755   0
  -9  -1 -16 19.0880 3.55498   0
   5   1 -17 409.715 6.46270   0
   1   1  -5 1054.30 4.58009   0
  -3   1  -7 1406.23 5.74107   0
  -5  -1 -23 72.3065 5.66332   0
   3  -1 -25 116.201 6.87311   0
  -8   0 -14 1312.07 8.06140   0
   5   1 -10 637.437 5.52592   0
   5   1 -16 299.248 5.61234   0
  -8   0 -10 22.6224 2.06767   0
   3   1 -19 119.395 4.98966   0
  -7  -1 -23 76.9394 5.56938   0
   5   1 -15 539.844 6.51095   0
  -6   0 -16 1.06243 3.31844   0
   3   1  -7 2.02419 1.58641   0
   5   1 -11 14.5050 2.53917   0
  -1  -1 -25 16.9498 8.16199   0
  -8  -2 -22 10.0584 4.80605   0
  -8   0 -12 788.658 5.79122   0
   5   1 -14 173.871 4.36860   0
  -5  -1 -22 103.059 6.10188   0
  -2   0 -20 342.411 6.68001   0
   3  -1 -24 543.519 9.56644   0
   2   0 -20 546.680 8.17103   0
   5   1 -12 118.117 3.32248   0
   5   1 -13 130.812 3.65794   0
   4   0 -24 227.315 7.50270   0
   3   1 -18 1249.21 10.3219   0
  -9  -1 -14 10.1250 3.03800   0
  -4   0 -22 75.1832 5.58595   0
  -3   1  -8 973.064 5.32684   0
  -1  -1 -24 37.7585 5.68009   0
  -7  -1  -1 235.578 1.98526   0
   3   1  -8 120.152 2.56250   0
   3   1 -17 109.045 4.56391   0
   1   1  -6 1226.13 5.36951   0
  -8  -2 -21 14.8335 5.11036   0
   6   0  -4 1304.21 4.80176   0
  -3   1 -14 403.641 5.37757   0
   1   1 -17 675.970 7.57724   0
  -3   1  -9 1584.31 7.15687   0
   3  -1 -23 26.8785 5.29339   0
  -5  -1 -21 108.184 5.94127   0
   3   1 -16 1422.81 10.0437   0
  -6  -2 -23 11.4847 5.26379   0
  -3   1 -13 375.520 4.96330   0
  -3   1 -10 2236.96 9.15660   0
   3   1  -9 71.4243 2.40613   0
  -1  -1 -23 117.874 8.44308   0
  -3  -1 -22 2.03273 5.29507   0
   4  -2 -25 35.1567 6.11504   0
  -2   0 -18 134.797 4.75685   0
   2   0 -18 27.0732 3.90202   0
  -3   1 -12 81.5093 2.97739   0
  -3   1 -11 221.732 3.58351   0
   6   0 -20 343.675 7.11141   0
   3  -1 -22 51.1209 5.29160   0
   3   1 -15 12.1339 3.06260   0
   1   1 -16 245.531 5.03276   0
   3   1 -10 5774.95 14.6823   0
   3   1 -14 379.234 5.35529   0
   4   0 -22 89.9431 5.77748   0
   1   1  -7 1807.56 6.88933   0
  -5  -1 -20 60.5572 5.16939   0
  -2  -2 -25 11.9782 6.59787   0
  -4  -2 -24 101.647 6.99937   0
   1   1 -15 334.096 5.24996   0
   3   1 -13 79.9069 3.16548   0
   3   1 -11 31.2413 2.49468   0
   7  -1 -23 27.1235 5.37458   0
  -3  -1 -25 70.6426 6.59103   0
  -7  -1 -21 90.2302 5.25227   0
   3   1 -12 75.8787 3.14065   0
  -4   0 -20 212.988 5.98397   0
   5  -1 -25 142.811 7.17351   0
  -6  -2 -22 44.0174 5.67633   0
   4  -2 -24-7.10000 5.36106   0
   1   1 -14 80.8378 3.44904   0
   0  -2 -25 151.120 7.29869   0
   6  -2 -23 33.9861 5.54380   0
   3  -1 -21 15.3551 4.86743   0
   1   1  -8 3835.19 10.5020   0
   1   1 -13 569.891 5.86507   0
   6   0 -18 517.197 7.26945   0
   7  -1 -22 99.3892 5.99922   0
   1   1 -12 163.516 3.53885   0
  -5  -1 -19 3.94825 4.12166   0
  -8  -2 -19 6.26248 4.75018   0
  -2  -2 -24 5.77752 6.11612   0
   1   1  -9 417.407 4.01467   0
  -4  -2 -23 12.3003 5.78235   0
   1   1 -11 1219.59 7.24079   0
   1   1 -10 142.688 2.98905   0
  -1  -1 -21 20.8893 4.94767   0
  -6  -2 -21 19.5901 5.04537   0
   4  -2 -23 101.804 6.31939   0
  -9  -1  -8 6.86525 1.95286   0
  -9  -1  -6-0.46255 1.50379   0
  -7  -1 -20 298.406 6.68298   0
   4   0  -2 7173.93 7.76027   0
  -3  -1 -24 31.3519 5.71536   0
   5  -1 -24 84.5511 6.31755   0
   4   0 -20 191.231 5.97397   0
  -9  -1 -15-1.24207 3.30514   0
  -9  -3 -20-4.94433 5.04832   0
   3  -1 -20 157.511 5.69595   0
   0  -2 -24 95.1131 6.60609   0
   7  -1 -21 70.1119 5.45654   0
  -4   0 -18 1087.68 9.58688   0
   6   0 -16 537.033 6.87469   0
   5  -1 -23 173.782 7.01466   0
  -7  -1 -19 275.731 6.46153   0
  -4  -2 -22 11.8208 5.43891   0
  -6   0 -14 86.0298 3.82480   0
  -3  -1 -23 334.146 8.22548   0
   6  -2 -25 164.750 7.41633   0
   7  -1 -20 226.034 6.63591   0
   6   0  -6 2955.64 8.30748   0
  -1  -1 -20 1281.63 11.2535   0
   4   0 -18 2238.23 13.4999   0
   4  -2 -22 37.6245 5.18748   0
   3  -1 -19 88.2093 4.76513   0
  -6  -2 -20 15.3412 4.95845   0
   0  -2 -23 11.6489 5.15559   0
  -9  -3 -19-11.6774 4.60963   0
   6   0 -14 1163.13 8.61704   0
  -9  -1 -13 82.8279 3.58187   0
   5  -1 -22-2.25651 4.77843   0
  -7  -1 -18 76.9883 4.84160   0
  -6   0 -12 86.5987 3.36914   0
   7  -1 -19 34.2248 4.74677   0
  -5  -3 -23 24.7261 5.84288   0
   1  -3 -25 38.8477 6.26736   0
  -2  -2 -22-4.75303 5.12066   0
  -4   0 -16 2399.08 12.9010   0
   6  -2 -24 50.3963 5.99498   0
   6   0 -12 8.01328 2.62881   0
  -9  -1 -12 368.669 4.93528   0
  -8  -2 -20 240.338 6.78990   0
  -3  -3 -24 207.235 9.94512   0
  -4  -2 -21-12.1355 4.82906   0
  -1  -1 -19 111.926 6.56052   0
  -7  -3 -21 18.8206 5.33263   0
   6   0  -8 131.566 2.67380   0
   5  -1 -21 245.901 6.99692   0
  -6   0  -6 21.5226 1.67894   0
   6   0 -10 4356.70 13.0098   0
   3  -1 -18 1178.78 9.97096   0
   4  -2 -21 156.781 6.06447   0
   5  -3 -23 9.90153 4.75952   0
  -6  -2 -19 493.918 7.89133   0
  -7  -1 -17 183.687 5.46507   0
   7  -1 -18 77.5204 4.68216   0
  -6   0 -10 112.258 3.03723   0
   4   0 -16 1113.01 9.10370   0
   0  -2 -22 13.2126 4.96470   0
  -9  -3 -18-8.72438 4.39024   0
  -9  -1 -11 93.8860 3.26562   0
  -3  -1 -21 281.717 7.15098   0
  -6   0  -8 419.729 3.88473   0
   5  -1 -20 292.784 7.06005   0
  -9  -1 -10 192.265 3.62961   0
   7  -1 -17 22.9284 3.98081   0
   2   0 -16 646.480 7.21937   0
  -4   0 -14 42.5352 3.42056   0
   1  -3 -24 17.3940 5.88223   0
  -5  -3 -22 25.4608 5.70582   0
  -1  -1 -18 5.75867 3.79183   0
  -4  -2 -20 228.008 6.52689   0
  -3  -3 -23 13.4128 5.75313   0
  -2   0 -16 306.950 5.74796   0
  -7  -1 -16 80.5834 4.30593   0
  -9  -1  -5 185.937 1.74491   0
  -9  -1  -9 39.5826 2.69066   0
  -3  -1 -20 42.8231 5.13897   0
   4   0 -14 432.911 5.62613   0
   6  -2 -22 41.4822 5.25203   0
   7  -1 -16 57.6289 4.01973   0
   5  -3 -22-1.72505 4.68949   0
  -6  -2 -18 36.5999 4.45959   0
   5  -1 -19 93.8481 5.22059   0
  -5  -1 -18 100.026 4.97357   0
   0  -2 -21 7.56139 4.67920   0
 -10  -4 -18 21.6257 5.15482   0
  -9  -1  -7 39.8942 1.97759   0
  -7  -1 -15 222.781 5.19951   0
  -8  -2 -18 13.4002 4.48906   0
  -2  -2 -23 139.278 7.01929   0
  -7  -3 -22 59.9458 6.13260   0
  -4   0 -12 172.561 3.70464   0
   7  -1 -15 118.468 4.25385   0
   2   0 -14 381.223 5.35510   0
  -3  -1 -19 74.6260 4.99752   0
  -2   0 -14 5.17082 2.92883   0
   4   0 -12 1562.41 8.64661   0
   6  -2 -21 91.9805 5.62395   0
   1  -3 -23 65.6507 5.91904   0
  -5  -3 -21 14.1698 5.34084   0
  -4  -2 -19 18.6095 4.45567   0
  -3  -3 -22 1.00207 7.43730   0
   5  -1 -18 6.15901 3.81816   0
   4   0  -4 10685.1 11.9910   0
 -10  -2 -13 66.6375 3.73824   0
   4  -2 -19 58.1525 4.57207   0
   5  -3 -21 68.4643 5.51223   0
  -4   0  -2 9254.98 7.01795   0
  -5  -1 -17 45.6435 4.22670   0
  -7  -1 -14 251.312 5.03191   0
  -6  -2 -17 94.0528 4.58613   0
  -8  -4 -20 8.74198 5.61280   0
   0  -2 -20 104.711 5.35897   0
   7  -1 -14 817.298 7.22438   0
  -8  -2 -17 62.6180 4.94793   0
  -3  -1 -18 394.379 6.79120   0
   4   0 -10 8710.83 17.7656   0
   5  -1 -17 441.292 6.70929   0
  -4   0 -10 11000.9 20.0715   0
   2  -4 -24 32.6678 5.84604   0
   6  -2 -20 779.152 9.71300   0
 -10  -2 -12 47.3600 3.51991   0
   2   0 -12 384.807 4.57741   0
   7  -1 -13 37.6117 3.23463   0
  -7  -1 -13 360.244 5.28395   0
  -4  -2 -18 120.103 5.09179   0
   1  -3 -22 214.883 7.20094   0
  -5  -3 -20 331.170 7.42872   0
   4  -2 -18 37.4356 4.04956   0
  -3  -3 -21 37.4471 5.38299   0
  -2   0 -12 177.654 3.74881   0
  -1  -3 -24 383.672 9.25909   0
   4   0  -8 1521.96 6.73949   0
   5  -3 -20 445.726 7.85824   0
  -7  -3 -18 18.2073 4.95857   0
   4   0  -6 1447.34 5.52340   0
  -8  -2 -16 180.149 5.29309   0
   5  -1 -16 300.093 5.46852   0
  -2  -2 -21 324.574 7.39863   0
  -2  -4 -23 41.0466 6.30800   0
  -8  -2 -13 12.1693 3.37239   0
  -3  -1 -17 560.922 7.35033   0
   7  -1 -12 188.381 3.81434   0
   3  -1 -17 102.011 4.15648   0
 -10  -2 -11 152.440 3.98152   0
  -4  -4 -22 72.1313 8.96796   0
   0  -4 -23 10.8474 5.81028   0
 -10  -4 -16-1.20594 4.54348   0
  -4   0  -8 3391.83 10.2262   0
   6  -2 -19 85.4775 4.97969   0
   2  -4 -23-4.04090 5.37794   0
  -5  -1 -12-1.30498 2.63962   0
   6  -2 -16 17.7711 3.43645   0
  -7  -1 -12 92.2640 3.48768   0
  -7  -3 -20 171.720 6.63975   0
  -5  -1 -15 300.028 5.39441   0
   1  -3 -21 193.152 6.41512   0
   4  -2 -17 17.4176 3.62845   0
  -5  -3 -19 339.342 7.17276   0
   2   0 -10 1136.58 6.52838   0
   7  -1 -11-0.16941 2.16032   0
  -1  -3 -23 112.760 6.79351   0
  -3  -3 -20 6.39702 6.76717   0
  -6  -2 -15 14.9820 3.80803   0
   5  -3 -19 116.510 5.20243   0
  -9  -3 -17 125.524 5.50212   0
   5  -1 -15 575.785 6.54052   0
  -8  -2 -15 38.9150 4.01089   0
  -2   0 -10 26.0448 2.18620   0
  -4   0  -6 880.544 4.56847   0
  -1  -1 -17 123.295 4.57438   0
  -2  -4 -22 66.4588 6.33576   0
  -6  -4 -20 10.3244 5.47310   0
  -8  -4 -18 10.4642 4.99251   0
  -3  -1 -16 81.8579 4.08254   0
   3  -1 -16 1336.49 9.58144   0
  -4   0  -4 10486.6 12.1491   0
  -4  -4 -21 44.7515 6.04992   0
  -5  -1 -11 12.4255 2.53344   0
 -10  -2 -10 833.014 6.42733   0
  -2  -2 -20 292.164 6.97492   0
  -7  -1 -11 346.495 4.66777   0
   6  -2 -18 6.04791 3.71514   0
  -5  -1 -14 4.36899 3.07534   0
   7  -1 -10 407.078 4.25422   0
   0  -4 -22 4.71326 5.28428   0
   2  -4 -22 8.48001 5.15188   0
 -10  -2  -6 11.3471 2.16790   0
  -7  -3 -19 32.9316 5.39714   0
   5  -1 -14 173.325 4.18155   0
   2   0  -8 51.8484 1.92819   0
   1  -3 -20-0.54201 4.65135   0
  -5  -3 -18 221.661 6.03819   0
   0  -4 -24 127.476 7.20336   0
  -8  -2 -14 56.3127 4.03311   0
  -9  -3 -16 118.645 5.37737   0
  -3  -3 -19 89.6304 5.82737   0
  -6  -2 -14 636.432 6.91978   0
   5  -3 -18 130.398 5.16274   0
  -7  -3 -16 4.86233 4.18237   0
  -1  -3 -22 104.080 6.46570   0
  -1  -1 -16 73.9234 3.96332   0
 -10  -2  -9 556.604 5.27801   0
   3  -1 -15 0.33895 2.76184   0
  -7  -1 -10 1422.95 7.86377   0
  -3  -1 -15 1103.15 8.65700   0
  -2  -4 -21 91.8486 6.41286   0
   7  -1  -9 19.3823 1.98781   0
  -2   0  -8 1934.76 7.57465   0
  -2  -2 -19 1.87933 4.11237   0
   6  -2 -17 360.962 6.24798   0
  -5  -1 -13 139.703 3.91548   0
   5  -1 -13 133.498 3.56205   0
  -6  -2 -16 141.913 5.08653   0
   7  -1  -8 2081.48 7.46617   0
  -4  -4 -20 125.335 8.70014   0
   0  -4 -21 23.3487 5.52800   0
  -2  -2 -16 8.53206 3.60669   0
   2  -4 -21 33.2679 5.18011   0
   2   0  -6 2434.15 6.96287   0
  -6  -4 -21 44.7647 6.23734   0
   1  -3 -19 214.399 6.10391   0
  -5  -3 -17 126.177 5.45004   0
   0  -2 -19 123.610 5.30466   0
  -8  -4 -19 5.32365 5.33109   0
   3  -5 -22-3.83312 5.33287   0
  -1  -5 -22 5.73507 6.04673   0
  -9  -5 -17 15.2847 5.86258   0
  -3  -3 -18 595.385 9.58893   0
  -7  -5 -19-1.53341 5.98380   0
   1  -5 -22 2.97175 5.82203   0
 -10  -2  -8-4.04089 2.36045   0
  -7  -1  -9 253.548 3.85641   0
   7  -1  -2 32.2391 0.65676   0
   3  -1 -14 389.518 5.34379   0
  -1  -1 -15 241.155 4.91796   0
  -3  -1 -14 389.429 5.60311   0
  -9  -3 -15 345.519 6.75702   0
  -1  -3 -21 167.946 6.63193   0
   5  -3 -17-0.93676 3.58878   0
   7  -1  -7 41.8026 1.73154   0
  -2  -2 -18 423.042 7.18816   0
   2   0  -2 635.403 2.03737   0
  -4  -2 -17 42.8785 4.19105   0
  -2   0  -6 805.934 4.31991   0
   5  -1 -12 118.908 3.15848   0
  -2  -4 -20 11.5965 5.47705   0
  -9  -3 -12-4.74821 3.81397   0
   2   0  -4 1703.61 4.66879   0
  -7  -1  -8 449.638 4.40668   0
 -10  -2  -7 225.562 3.47210   0
  -7  -3 -17 23.3771 4.71310   0
  -3  -5 -21 48.9416 6.31730   0
  -4  -4 -19 61.7015 5.64067   0
   0  -4 -20 6.82255 5.18541   0
  -5  -5 -20 14.3941 6.15843   0
   7  -1  -6 1523.35 5.37833   0
   0  -2 -18 503.826 7.45450   0
   3  -1 -13 63.6659 3.06317   0
   2  -4 -20 269.638 7.14019   0
 -11  -3  -7 8.22307 2.88272   0
  -8  -2 -12 55.9260 3.58804   0
  -1  -1 -14 1271.75 8.76970   0
  -3  -1 -13 342.987 4.91380   0
  -5  -3 -16 7.03095 4.14859   0
   1  -3 -18 0.04520 3.87561   0
  -6  -2 -12 24.1959 3.28888   0
 -11  -5 -13 30.8306 5.18072   0
   3  -5 -21 84.7843 6.31798   0
  -1  -5 -21 7.86580 5.55882   0
  -9  -3 -14 255.309 6.03728   0
  -1  -3 -20 11.6081 4.75370   0
 -10  -4 -15 70.0783 5.04412   0
   6  -2 -15 386.745 5.89452   0
  -2  -2 -17 478.710 7.17450   0
   7  -1  -5 263.106 2.21587   0
  -4  -2 -16 187.425 5.29921   0
  -2   0  -4 1050.40 4.00188   0
   5  -1 -11 22.1285 2.39435   0
   4  -2 -16 109.293 4.38991   0
  -2  -4 -19 137.327 6.26825   0
  -7  -1  -7 590.732 4.58355   0
  -3  -5 -20 137.784 6.64225   0
  -4  -4 -18 2.38646 6.52679   0
  -9  -5 -18 63.3720 6.24506   0
   1  -5 -23 51.6624 6.75049   0
   3  -1 -12 81.5858 3.03960   0
   7  -1  -4 548.578 2.56120   0
   0  -2 -17-5.34764 3.86322   0
  -8  -2 -11 14.0479 3.48446   0
  -1  -1 -13 157.564 3.83074   0
  -3  -1 -12 84.2018 3.31563   0
  -6  -4 -19 159.406 7.00838   0
  -8  -4 -17 51.0696 5.96118   0
  -2   0  -2 3868.40 5.43028   0
  -5  -1 -10 1209.68 7.47722   0
   2  -4 -19 33.8118 4.82930   0
  -5  -3 -15 11.6218 4.05952   0
   4  -2 -13 11.2824 2.70327   0
   1  -3 -17 6.91413 3.74268   0
  -9  -3 -13 64.2457 4.60144   0
  -3  -3 -16 254.551 7.02447   0
  -1  -5 -20 111.662 6.43827   0
   3  -5 -20 17.2971 4.83492   0
  -7  -5 -17 13.0805 5.57999   0
  -7  -3 -13 10.2112 3.79010   0
   2  -6 -21 7.18860 5.79737   0
  -1  -3 -19 20.9512 4.85964   0
   7  -1  -3 55.7043 0.99631   0
 -10  -4 -14 61.6264 5.25846   0
   6  -2 -14 1660.52 9.89602   0
  -7  -1  -6 695.259 4.73820   0
 -10  -2  -5 402.338 3.87424   0
   5  -1 -10 702.929 5.29402   0
   0  -6 -21 126.524 7.16737   0
  -9  -3 -10 22.4892 3.47616   0
  -4  -2 -15 21.2373 3.83533   0
   4  -2 -15 482.779 6.33615   0
  -2  -4 -18 0.09825 4.32336   0
 -10  -4 -11 13.1299 4.05583   0
  -3  -5 -19 126.110 6.76738   0
  -4  -4 -17 164.632 5.95384   0
 -11  -3  -8 55.5452 3.40928   0
  -6  -2 -13 609.779 6.99704   0
 -11  -5 -14 53.7950 5.62473   0
  -7  -3 -15 75.4176 4.89042   0
   3  -1 -11 40.0680 2.48263   0
  -8  -2 -10 191.383 4.21957   0
  -5  -5 -18 20.8586 5.76810   0
   2  -4 -18 103.107 5.19249   0
  -1  -1 -12 719.457 6.28894   0
  -3  -1 -11 238.852 4.09807   0
   0  -2 -16 383.015 6.32095   0
  -5  -1  -9 291.693 3.93947   0
  -6  -4 -18 180.647 6.95004   0
  -8  -4 -16 140.313 6.37735   0
 -11  -5 -11 8.50597 4.35920   0
  -2  -6 -20 27.3200 6.06953   0
  -5  -3 -14 364.935 5.87388   0
 -10  -2  -4 1314.48 5.85382   0
  -7  -1  -5 306.236 3.32150   0
 -10  -4 -13 13.1169 4.77086   0
  -1  -3 -18 406.900 7.46145   0
  -3  -3 -15 239.954 5.49800   0
  -1  -5 -19 10.1559 5.30317   0
   3  -5 -19 4.88703 4.80312   0
   2  -6 -20 15.5241 5.45859   0
   6  -2 -13 460.379 5.58228   0
   5  -1  -9 1094.35 5.99368   0
  -2  -2 -15 1588.76 10.7345   0
  -4  -2 -14 594.486 6.97759   0
   4  -2 -14 292.227 4.88596   0
  -9  -5 -16-8.73912 5.42104   0
   0  -6 -20 7.67490 5.66188   0
  -8  -6 -16 40.9313 6.12349   0
  -1  -1  -9 6.47838 1.72233   0
  -3  -3 -17 30.9310 4.48164   0
  -7  -5 -18 218.510 7.84312   0
  -2  -4 -17-11.2861 4.17935   0
   5  -3 -14 70.6395 3.55765   0
 -10  -4 -10 11.9846 4.01975   0
  -7  -3 -14 422.693 6.77052   0
  -3  -5 -18 46.3067 5.54011   0
  -4  -4 -16 38.0273 6.31638   0
   1  -5 -21 102.435 6.67422   0
  -8  -2  -9 365.665 4.92637   0
   3  -1 -10 6198.75 14.6255   0
  -3  -1 -10 2097.71 9.30662   0
  -1  -1 -11 306.573 4.17304   0
   5  -3 -16 73.3047 4.29467   0
 -10  -6 -13 5.53926 5.15591   0
 -10  -2  -3 487.228 3.67392   0
   0  -2 -15 146.379 4.41658   0
  -5  -1  -8 1411.69 7.20758   0
  -7  -1  -4 849.311 4.42668   0
  -2  -6 -19 20.4664 5.64475   0
   2  -4 -17 29.5663 4.11832   0
  -5  -3 -13 553.243 6.58605   0
  -6  -6 -17-0.43402 5.54674   0
  -6  -4 -17 0.77179 5.00726   0
  -8  -4 -15 243.108 6.73541   0
  -9  -3 -11 4.34051 3.47123   0
 -10  -4 -12 15.9391 4.44361   0
  -1  -3 -17 276.601 6.29393   0
  -1  -5 -18 19.6976 5.06586   0
  -3  -3 -14 98.9754 5.34052   0
  -5  -5 -19 55.3977 6.48793   0
   0  -4 -19 299.402 7.34550   0
  -2  -2 -14 350.494 5.59511   0
  -4  -2 -13 6.10782 3.14508   0
   6  -2 -12 770.283 6.34026   0
   5  -1  -8 55.7772 1.92398   0
 -11  -3  -6 39.0826 3.01335   0
  -8  -6 -15 13.5548 5.85466   0
   0  -6 -19 24.1694 5.36322   0
  -8  -4 -12-4.73935 3.92281   0
  -4  -6 -18 10.6228 5.86493   0
 -11  -3  -3-1.62960 2.15616   0
 -11  -5 -12 187.944 6.19489   0
  -6  -2 -11 1019.92 7.79491   0
  -9  -5 -15 123.716 6.40478   0
 -10  -2  -2 471.937 3.25527   0
  -8  -2  -8 203.384 3.89986   0
   1  -5 -20 215.836 7.35087   0
  -3  -1  -9 1481.03 7.50998   0
  -2  -4 -16 330.202 6.49375   0
  -1  -1 -10 1311.34 7.25663   0
  -7  -1  -3 417.514 2.97914   0
  -3  -5 -17 10.3971 4.78610   0
   5  -3 -13 15.7191 2.79903   0
  -4  -4 -15 631.997 8.02570   0
   3  -1  -9 78.8756 2.33282   0
  -5  -1  -7 62.3102 2.35361   0
   0  -2 -14 450.105 5.85065   0
   5  -3 -15 192.972 4.82471   0
  -8  -4 -14 7.67348 4.54891   0
  -6  -4 -16 30.8396 4.92503   0
 -11  -3  -5 45.1435 2.79186   0
  -1  -3 -16 1121.35 9.83024   0
  -4  -2 -12 138.836 3.94226   0
  -2  -6 -18 14.8182 5.40855   0
  -6  -6 -16 7.41666 5.63000   0
  -5  -3 -12 612.478 6.59885   0
   1  -7 -19 105.371 6.69046   0
   0  -4 -18 102.443 5.38883   0
  -2  -2 -13 321.424 5.08516   0
   6  -2 -11 339.093 4.22346   0
  -9  -5 -14 4.39390 5.07144   0
 -10  -6 -14 46.9008 6.00745   0
  -1  -5 -17 39.8237 5.03024   0
  -8  -6 -14 13.7068 5.37957   0
  -6  -2 -10 20.3630 3.02693   0
  -6  -6 -18 136.781 7.58339   0
   1  -3 -16 388.615 6.44360   0
   5  -1  -7 353.098 3.00618   0
  -8  -2  -7 9.70921 2.43268   0
  -7  -5 -16 209.161 7.06409   0
   3  -5 -17 4.12182 4.34199   0
   0  -6 -18 51.2706 5.83624   0
  -3  -7 -18 33.5160 6.51234   0
  -2  -4 -15 171.088 5.25764   0
   4  -2 -12 5.44430 2.32191   0
  -7  -3 -12 68.1360 4.04426   0
   1  -5 -19 44.9566 5.23960   0
  -3  -1  -8 1025.06 5.96068   0
  -7  -1  -2 35.8669 1.43846   0
  -9  -3  -9 876.667 7.52143   0
  -8  -4 -13 42.1796 4.71321   0
  -3  -5 -16 366.121 7.13749   0
  -4  -4 -14 332.576 7.47499   0
  -5  -1  -6 7.35854 1.68455   0
  -6  -4 -15 354.119 7.18308   0
  -4  -6 -19 3.36976 5.83400   0
   0  -2 -13 10.7027 2.68137   0
   3  -7 -18 10.7972 5.23064   0
  -1  -7 -18 5.60378 5.32038   0
  -7  -7 -15 13.9051 5.99288   0
   3  -1  -8 139.528 2.40532   0
 -11  -3  -4 55.2840 2.82365   0
  -5  -5 -17 1.44012 5.24106   0
  -1  -3 -15 375.288 6.19759   0
  -2  -6 -17 57.6745 5.98045   0
  -7  -5 -13 7.99455 4.71225   0
   1  -7 -18 10.9039 5.40100   0
  -5  -3 -11 1322.58 8.70996   0
  -4  -2 -11 116.406 3.58434   0
   0  -4 -17 342.186 6.89579   0
  -2  -2 -12 1128.36 7.91569   0
 -11  -5 -10 123.228 5.51686   0
  -9  -5 -13 40.5399 5.29745   0
  -6  -2  -9 147.134 3.60394   0
  -7  -5 -15 55.3677 5.63803   0
  -7  -3  -9 3.83795 2.82244   0
 -12  -6  -7 28.2025 4.70371   0
  -1  -5 -16-5.10572 4.17655   0
  -8  -2  -6 18.3356 2.34669   0
  -7  -3 -11-4.54742 3.24899   0
   1  -3 -15 469.204 6.37397   0
   6  -2 -10 12.5990 2.03928   0
   2  -6 -19 124.779 6.51777   0
  -5  -7 -16-1.88077 5.80830   0
   2  -6 -17 0.36137 4.61734   0
   0  -6 -17 10.8889 5.16696   0
  -4  -6 -16 3.06416 5.03860   0
   3  -5 -16 44.7448 4.48326   0
   3  -5 -18 103.279 5.64986   0
   1  -5 -18 466.839 8.34889   0
  -9  -3  -8 555.271 6.01642   0
  -3  -7 -17 1.75463 5.88161   0
 -11  -5  -7 10.7616 3.86078   0
   4  -2 -11 342.064 4.14706   0
  -2  -4 -14 93.2725 4.25264   0
  -3  -5 -15 315.011 6.58690   0
  -9  -5 -10 13.0765 4.29165   0
  -9  -7 -12 1.93899 5.50222   0
  -6  -4 -14 88.4684 5.05317   0
  -4  -4 -13 553.109 6.93150   0
  -7  -7 -14 24.8010 5.96073   0
  -1  -7 -17 0.17703 5.00410   0
  -6  -6 -14-14.3805 5.05785   0
 -11  -7  -9 37.1514 5.49173   0
 -10  -4  -9 76.5579 4.41342   0
  -3  -1  -7 1345.36 6.30077   0
  -2  -6 -16 289.133 6.96409   0
 -12  -6  -6 7.84553 4.27609   0
  -5  -1  -5 29.6220 1.69700   0
   0  -2 -12 148.300 3.67159   0
  -1  -1  -8 661.158 4.65268   0
   5  -1  -6 1587.40 5.17878   0
  -5  -5 -16 121.277 6.21758   0
   3  -7 -19 61.4117 6.05839   0
 -11  -5  -9 34.9444 4.45427   0
 -10  -6 -12 43.8156 5.91612   0
  -5  -3 -10 35.8321 3.20120   0
  -1  -3 -14 6.78890 3.40364   0
  -9  -5 -12 207.872 6.45926   0
   0  -4 -16 83.3225 4.79204   0
  -4  -2 -10 1455.77 8.39402   0
   3  -1  -7 0.27712 1.31672   0
  -2  -2 -11 4.29212 2.46780   0
  -7  -5 -14 45.3795 5.25942   0
   2  -4 -16 23.8491 4.09598   0
  -6  -2  -8 2429.79 10.1430   0
  -7  -3 -10 247.438 4.81899   0
  -1  -5 -15 3.71042 3.97613   0
   2  -8 -17 104.708 6.19503   0
  -4  -6 -15 9.72315 5.06876   0
  -8  -2  -5 319.995 3.85902   0
  -3  -3 -13 183.267 4.66074   0
   1  -3 -14 256.140 5.02850   0
   2  -6 -18 100.043 6.07625   0
  -9  -3  -7 158.789 3.95360   0
  -8  -4 -11 22.2311 4.09133   0
   0  -6 -16-0.79806 4.70501   0
  -3  -7 -16-9.81928 5.43602   0
 -12  -6  -8 67.6206 5.20100   0
   1  -5 -17 7.34455 4.45862   0
  -4  -6 -17 110.851 6.68935   0
 -10  -4  -8 115.972 4.53867   0
  -6  -4 -13-9.65411 3.90917   0
   3  -5 -15 33.0413 3.93347   0
  -3  -5 -14 889.795 9.06851   0
  -7  -7 -13 21.2084 5.91574   0
 -11  -7  -8 30.5880 5.45186   0
 -11  -3  -2 136.858 3.03597   0
   4  -2 -10 6.23644 1.91294   0
 -11  -5  -8 10.8802 4.11806   0
  -5  -5 -15 149.871 6.08549   0
  -4  -4 -12 115.229 5.48209   0
  -1  -7 -16 22.7686 5.47867   0
  -6  -6 -13 32.8959 5.48151   0
   6  -2  -9 2413.52 8.38151   0
  -7  -5 -11 5.87523 4.25657   0
  -2  -6 -15 337.321 7.31579   0
  -3  -1  -6 256.900 2.89469   0
 -10  -6 -11 13.5694 5.07746   0
   1  -7 -16 83.3518 5.79003   0
  -5  -7 -14 5.43793 5.49208   0
   0  -2 -11 41.8212 2.71831   0
  -5  -1  -4 16.9453 1.49835   0
  -9  -5 -11 63.2553 5.23639   0
  -1  -1  -7 257.768 2.96316   0
   5  -3 -12 710.574 6.24119   0
  -6  -6 -15 95.4621 6.39702   0
  -1  -3 -13 83.3608 3.78228   0
   0  -4 -15 34.9208 4.01265   0
   0  -8 -16 1.74069 5.29099   0
  -4  -6 -14 0.36568 4.72949   0
  -7  -1   0 3279.30 5.82751   0
  -4  -2  -9 105.298 3.08530   0
  -2  -2 -10 730.735 5.97308   0
  -8  -6 -13 149.245 6.70574   0
   2  -4 -15 125.367 4.50617   0
  -1  -5 -14 88.3412 4.61133   0
   0  -6 -15 303.339 7.07665   0
  -9  -7 -10 24.9278 5.74293   0
  -6  -2  -7 1230.30 7.14801   0
  -8  -2  -4 126.311 2.83909   0
  -8  -4 -10 101.156 4.44105   0
  -9  -3  -6 125.429 3.64401   0
 -10  -4  -7-0.53530 3.38176   0
  -3  -3 -12 463.613 5.98837   0
   2  -6 -15 6.66061 4.15359   0
 -11  -7  -7 27.9435 5.36010   0
   2  -4 -13 9.92223 3.13461   0
 -12  -6  -4 29.3027 4.41569   0
  -6  -4 -12 227.232 5.51816   0
   1  -5 -16 92.3907 5.08802   0
   1  -3 -13 21.3005 3.05109   0
   3  -1  -6 798.034 3.81154   0
 -10  -6 -10 107.538 6.01478   0
  -5  -5 -14 117.360 5.43398   0
   3  -7 -17 142.930 6.41099   0
  -3  -5 -13 6.84594 3.93266   0
  -7  -5 -12 231.808 6.34086   0
   5  -1  -5 4.22482 0.95501   0
   0  -2 -10 3489.44 11.5288   0
  -8  -6 -12 86.6159 6.06665   0
   0  -4 -14 133.884 4.72621   0
  -1  -7 -15 49.2660 5.56902   0
  -4  -4 -11 749.028 7.22118   0
  -8  -6 -10 13.2188 4.78078   0
  -4  -8 -14-4.29757 5.88280   0
   4  -2  -9 110.244 2.44684   0
   3  -7 -15 5.51035 4.57910   0
  -2  -6 -14 387.057 7.21302   0
  -2  -8 -15 8.37183 5.84521   0
  -5  -7 -13 4.32208 5.33028   0
   1  -7 -15 112.173 5.78739   0
  -1  -3 -12 8.89524 2.95937   0
  -3  -1  -5 69.9935 1.79605   0
  -5  -7 -15 196.352 7.60819   0
  -7  -3  -8 149.271 3.87199   0
   0  -8 -15 29.2449 5.61723   0
  -5  -1  -3 26.0948 1.41231   0
  -4  -2  -8 338.809 4.10047   0
 -10  -4  -6 154.657 4.39901   0
  -4  -6 -13 6.31978 4.45329   0
 -11  -7  -6 6.60280 5.02200   0
  -9  -7  -9 6.54835 5.37005   0
   2  -8 -15 32.1878 5.45069   0
  -5  -3  -8 12.4346 2.59332   0
  -8  -4  -9 985.742 8.65642   0
   5  -3 -11 460.358 4.88221   0
  -9  -3  -5 50.6336 2.96418   0
  -7  -7 -11 30.5712 5.80557   0
  -1  -5 -13 197.611 5.30563   0
   0  -6 -14 53.5430 4.75778   0
  -6  -8 -12 11.8812 5.96468   0
   2  -4 -14 127.922 4.30596   0
  -2  -2  -9 6079.98 15.0853   0
  -6  -2  -6 1597.69 7.63962   0
  -8  -2  -3 1.59600 2.12508   0
   2  -6 -16 70.0965 5.66260   0
  -6  -4 -11 88.4740 4.33557   0
 -11  -5  -6 179.779 5.29536   0
  -1  -1  -6 4194.38 9.61163   0
  -3  -3 -11 57.1441 3.36901   0
   6  -2  -8 1919.71 6.81526   0
 -10  -6  -9 33.3074 5.22345   0
   1  -5 -15 345.915 6.60099   0
  -9  -7 -11 105.775 6.71180   0
  -9  -5  -9 145.417 5.48627   0
  -3  -5 -12 32.9405 4.15260   0
  -8  -6  -9 6.07828 4.85961   0
  -1  -7 -14 127.163 6.35293   0
   1  -3 -12 63.6041 3.08795   0
  -5  -5 -13 25.6306 4.47114   0
  -2  -4 -13 290.079 5.58871   0
 -12  -6  -5 43.5164 4.66192   0
  -7  -1   1 243.160 1.69216   0
   3  -7 -16 74.2153 5.66404   0
  -8  -6 -11 67.6798 5.72317   0
  -2  -8 -14 2.28467 5.45433   0
   3  -5 -13 93.2746 4.22545   0
  -4  -4 -10 83.6254 5.10644   0
  -2  -6 -13 24.4401 4.36107   0
 -10  -4  -5 63.4070 3.65465   0
   0  -4 -13 465.657 6.39614   0
  -8  -4  -8 239.826 5.30353   0
  -5  -3  -9 97.1482 3.60628   0
   3  -7 -14 31.1691 4.82641   0
 -11  -7  -5 4.19795 5.15009   0
   1  -7 -14 76.8173 5.67590   0
  -7  -3  -7 5.41351 2.68011   0
   0  -8 -14 20.7554 5.97507   0
  -4  -6 -12 6.66928 4.50376   0
   2  -8 -14 90.2087 6.15457   0
  -3  -7 -13 14.4656 5.36987   0
 -11  -5  -5 96.1567 4.69594   0
   5  -1  -4 169.871 1.32992   0
  -1  -3 -11 10.6492 2.48585   0
  -9  -3  -4 21.8659 2.70779   0
  -6  -8 -11 15.4678 5.79228   0
  -8  -8  -9 21.6816 6.00016   0
 -10  -6  -8 56.5485 5.51700   0
   0  -2  -9 31.3576 2.19570   0
  -3  -7 -15 92.8264 6.42863   0
  -1  -5 -12 294.468 5.71601   0
   0  -6 -13 199.453 5.83051   0
  -6  -4 -10 209.394 5.08237   0
  -4  -2  -7 35.9018 2.11927   0
  -7  -7 -12 63.9418 6.03752   0
  -9  -5  -8 128.168 5.11632   0
  -3  -3 -10 870.906 6.95385   0
  -6  -2  -5 3537.04 10.7031   0
  -8  -2  -2 802.866 4.86484   0
   1  -5 -14 101.144 4.49252   0
  -5  -5 -12 32.4247 4.38629   0
  -5  -5 -10 9.59694 3.74620   0
  -2  -2  -8 569.368 4.78552   0
   3  -5 -14 29.4792 3.87870   0
  -6  -6 -12 378.940 7.74319   0
  -3  -1  -4 701.593 3.79655   0
   5  -3 -10 123.543 2.95628   0
   4  -2  -8 2428.27 7.81077   0
  -1  -7 -13 429.330 7.71125   0
  -3  -5 -11 205.888 4.92540   0
  -5  -7 -11 14.8018 5.08146   0
  -2  -4 -12 99.2954 4.03211   0
   3  -1  -5 11.9468 1.00754   0
  -5  -1  -2 4910.84 9.16398   0
  -9  -7  -7 8.13132 5.00227   0
  -2  -6 -12 8.49960 4.07341   0
  -7  -5 -10 338.841 6.49606   0
   1  -3 -11 924.735 6.86469   0
 -10  -4  -4 53.0635 3.56536   0
 -11  -5  -4 221.304 5.47035   0
 -10  -6  -7 86.0120 5.46726   0
  -1  -1  -5 541.306 3.38239   0
  -8  -4  -7 190.658 4.71275   0
  -4  -4  -9 1267.49 8.45435   0
   1  -9 -13 34.0303 5.35840   0
   1  -7 -13 63.6834 4.95208   0
  -7  -7  -9 7.19245 4.95846   0
   0  -8 -13 81.7140 5.42740   0
  -3  -7 -14-0.91736 5.44937   0
 -12  -6  -3 72.7714 4.98268   0
  -7  -3  -6 714.963 6.10182   0
  -9  -3  -3 595.654 5.36344   0
   0  -4 -12 171.325 4.44507   0
  -9  -5  -7 8.73841 4.05566   0
  -6  -4  -9 296.641 5.41763   0
  -1  -3 -10 2568.63 11.0617   0
   2  -6 -14 58.8127 4.87484   0
   2  -8 -13 21.7407 4.77383   0
  -5  -5 -11 166.703 5.34583   0
 -10  -8  -5 13.5987 5.21695   0
  -6  -6 -11 142.084 5.89940   0
   6  -2  -7 1595.04 5.62502   0
   1  -5 -13 35.2326 3.87184   0
  -4  -8 -13 57.1127 6.42007   0
  -3  -3  -9 736.554 6.26688   0
  -4  -2  -6 3221.21 10.2519   0
   2  -4 -12 777.649 7.06305   0
 -12  -6   0-2.24994 3.79810   0
  -6  -6  -9 2.16363 4.00642   0
  -7  -5  -9 38.9490 4.38698   0
  -8  -2  -1 832.002 4.84568   0
   0  -2  -8 152.215 2.75831   0
  -6  -2  -4 37.7209 2.15097   0
  -5  -7 -12 280.703 7.85609   0
  -9  -7  -6-5.78675 4.80820   0
  -1  -7 -12 1.55807 4.11620   0
  -2  -4 -11 904.703 7.87715   0
 -11  -5  -3-1.06218 3.79773   0
  -7  -1   2 45.4955 1.09049   0
 -10  -6  -6 102.442 5.75182   0
 -10  -4  -3 45.8716 3.43671   0
  -9  -7  -8 131.818 6.45179   0
 -12  -6  -2 35.0293 4.43018   0
  -3  -5 -10 225.118 4.88906   0
  -1  -9 -12 8.48173 5.34507   0
 -10  -4  -1 10.8164 2.77094   0
  -2  -2  -7 2462.36 8.92631   0
  -6  -8  -9 22.4198 5.35968   0
  -2  -6 -11 18.4888 3.90114   0
   1  -9 -12-9.00399 4.63902   0
  -8  -4  -6 39.8312 3.54615   0
  -7  -7 -10 79.6052 6.11657   0
   1  -3 -10 116.366 3.11647   0
  -9  -5  -6 74.9076 4.57440   0
   5  -3  -9 775.200 5.21856   0
  -9  -3  -2 227.030 3.78734   0
   0  -8 -12 129.513 5.86719   0
   1  -7 -12 23.0384 4.24950   0
  -3  -7 -11 12.3224 4.63274   0
 -10  -8  -4 10.2759 5.27542   0
  -4  -6 -10 17.3633 4.19337   0
   3  -7 -12-3.31817 3.78899   0
 -12  -6   1-4.84487 3.63134   0
  -7  -3  -5 290.481 4.36106   0
  -6  -4  -8 29.7215 3.29880   0
  -5  -3  -7 914.097 6.64316   0
  -4  -4  -8-0.46143 3.77498   0
  -8  -4  -4 1.54352 2.69941   0
   2  -8 -12-4.35133 4.37831   0
  -6  -6 -10 176.211 6.01020   0
   0  -4 -11 1161.14 8.34978   0
  -8  -6  -8 94.1668 5.50513   0
  -3  -1  -3 233.863 2.28092   0
  -4  -8 -12 114.538 6.71539   0
   2  -6 -13 487.582 7.28152   0
  -6  -6  -8 4.12210 3.85974   0
  -5  -1  -1 128.352 1.69120   0
 -11  -7  -4 0.09865 4.82490   0
  -7  -5  -8 276.049 5.81935   0
 -11  -5  -2 16.4179 3.77718   0
   4  -2  -7 38.5928 1.56746   0
 -12  -6  -1 130.785 4.99743   0
 -10  -6  -5 24.6781 4.71225   0
  -2  -8 -13 67.8508 6.10797   0
  -1  -3  -9 775.748 5.91756   0
   1  -5 -12 983.885 8.39694   0
   6  -2  -6 4282.83 7.82059   0
  -3  -9 -10 3.34089 5.55557   0
   0  -6 -11 9.67076 3.44759   0
  -8  -8  -6 32.4752 5.59724   0
  -1  -7 -11 65.1778 4.59223   0
 -10  -4  -2 33.4064 3.08186   0
  -3  -3  -8 154.097 3.34574   0
   3  -7 -13-3.98786 4.00074   0
  -2  -4 -10 293.368 4.79533   0
   2  -4 -11 90.2778 3.49026   0
  -6  -8 -10 47.8695 5.73416   0
   3  -5 -12 87.6566 3.86646   0
  -8  -8  -8 45.8371 6.11169   0
  -4  -6 -11 127.622 5.19070   0
 -11  -7  -1 8.10165 4.53069   0
  -8  -4  -5 68.4498 3.41966   0
  -3  -7 -12 139.366 6.03305   0
  -8  -2   0 14.5410 1.68194   0
  -3  -5  -9 27.4752 3.69318   0
   1  -9 -11 5.00439 4.79740   0
  -9  -5  -3 1.60371 3.41046   0
   0  -8 -11 87.9445 5.42436   0
  -4  -2  -5 40.1394 2.05922   0
  -9  -5  -5 686.380 7.62763   0
  -2  -6 -10 166.902 5.14514   0
  -6  -2  -3 1004.10 5.41587   0
  -1  -1  -4 3218.24 7.09924   0
 -11  -7  -3 48.1244 4.95879   0
  -8  -6  -7 239.557 6.16074   0
  -4  -8 -11 62.6777 5.90807   0
  -9  -3  -1 623.297 5.15066   0
   1  -7 -11 202.050 5.68593   0
  -9  -7  -4 29.2138 5.10673   0
   2  -8 -11 41.8388 4.96981   0
   0  -2  -7 76.2776 2.03455   0
  -6  -4  -7 335.308 5.12694   0
   0  -6 -12 34.6800 4.11456   0
 -11  -5  -1 21.6759 3.53003   0
 -10  -6  -4 76.1435 5.06918   0
  -7  -3  -4 445.114 4.68415   0
  -1  -5 -11 13.4726 3.51123   0
  -2  -2  -6 1897.67 7.31097   0
  -5  -5  -9 289.390 5.68901   0
  -4  -4  -7 1673.65 9.24398   0
  -6  -6  -7 17.4425 4.16626   0
  -7  -5  -7 27.4610 3.70978   0
  -5  -7 -10 37.8460 5.07781   0
  -2  -8 -12 143.652 6.70406   0
  -5  -3  -6 717.719 5.72453   0
 -12  -6   3-3.04289 3.69603   0
 -11  -7   0 32.1648 4.96515   0
   1  -3  -9 268.528 3.61872   0
   2  -6 -12 493.393 7.03283   0
   0  -4 -10 169.300 3.72102   0
  -8  -8  -7 48.5079 5.86766   0
  -7  -7  -8 0.19879 4.60364   0
  -1  -9 -10 29.1663 5.65710   0
  -1  -7 -10 9.36083 4.14054   0
   1  -5 -11 107.067 3.92531   0
   3  -1  -4 898.504 2.85990   0
  -9  -5  -4 159.018 4.80198   0
 -11  -7  -2 99.9171 5.32870   0
   0  -6 -10 23.1535 4.15140   0
   3  -5 -10 76.0280 3.60924   0
   1  -9 -10 4.08086 4.58489   0
  -1  -3  -8 982.683 6.22937   0
  -2  -4  -9 401.276 5.07559   0
  -8  -6  -6 39.6651 4.50774   0
   5  -3  -8 243.771 3.02562   0
  -3  -3  -7 60.0543 2.58477   0
  -4  -8 -10 176.268 6.78594   0
 -11  -5   0 46.0197 3.75371   0
  -5  -9  -7 22.9078 5.73451   0
   0  -8 -10 23.6120 4.47039   0
  -1  -1  -3 2.01234 1.02416   0
 -10  -6  -3 8.39404 4.36010   0
  -9  -7  -5 263.442 6.90912   0
  -7  -1   3 146.364 1.43581   0
   3  -5 -11 8.18984 3.02666   0
  -3  -5  -8 941.134 7.64094   0
  -4  -8  -8 10.8478 5.03835   0
  -2  -6  -9 895.039 8.57853   0
 -12  -6   4-2.93564 3.87731   0
 -10  -8  -1-10.2760 5.45777   0
  -4  -6  -8 24.5320 4.09902   0
  -8  -8  -4-5.10500 5.20174   0
   2  -4 -10 47.8151 2.75548   0
  -8  -2   1 570.222 3.83091   0
  -5  -7  -9 391.630 7.58219   0
  -9  -3   0 840.323 5.71099   0
  -2  -8 -11 55.7519 5.56884   0
  -3  -9  -8-0.66069 5.28030   0
   1  -7 -10 3.34046 4.13042   0
   2  -8 -10-0.22821 4.31335   0
  -6  -4  -6 53.1818 3.23376   0
  -7  -5  -6 4.59651 3.49646   0
  -6  -2  -2 1019.35 5.33860   0
  -6  -8  -6 1.22703 5.05758   0
  -5  -7  -7 9.76448 4.56018   0
  -5  -5  -8 225.418 5.07285   0
  -4  -2  -4 828.717 4.86800   0
  -1  -9 -11 64.0080 5.94273   0
  -4  -4  -6 1231.75 8.65115   0
  -6  -8  -8 78.5529 6.09157   0
  -1  -5 -10 3.63820 3.28232   0
  -7  -7  -7 51.0297 5.23176   0
  -7  -3  -3 62.4553 2.66906   0
 -10  -4   0 299.399 4.57782   0
 -10  -8  -3 114.092 6.53157   0
  -3  -1  -2 1496.33 4.69883   0
 -12  -6   2 57.8189 4.32349   0
  -5  -1   0 128.848 1.60176   0
  -7  -9  -4-2.80551 5.55906   0
 -11  -5   3 10.1227 3.46019   0
  -5  -9  -6 13.1879 5.68364   0
   2  -6 -11 405.828 6.50470   0
  -5  -3  -5 1680.05 8.29826   0
  -3  -7 -10 5.03390 4.33832   0
  -1  -7  -9 33.0181 4.39021   0
 -11  -7   2 16.6280 5.18425   0
   1  -9  -9 29.1282 5.31866   0
  -5  -5  -6 8.94720 3.31577   0
  -4  -6  -9 163.007 5.45679   0
  -5  -9  -8 26.7883 5.73888   0
 -11  -5   1 160.009 4.63087   0
 -10  -6  -2 236.093 6.07595   0
  -8  -6  -5 322.896 6.66775   0
  -8  -8  -3 4.18088 5.44089   0
  -4  -8  -7 22.3607 5.30119   0
   0  -6  -9 225.362 5.31336   0
   0  -8  -9 6.95738 4.68610   0
   0  -4  -9 1344.86 8.23530   0
  -3  -9  -7 29.2272 5.68730   0
  -8  -4  -3 713.957 6.68611   0
  -4  -8  -9 35.8601 5.45190   0
   3  -7 -11 264.732 6.08304   0
   4  -2  -6 668.449 3.46430   0
  -2  -2  -5 602.710 4.19986   0
   1  -5 -10 213.656 4.61532   0
   1  -3  -8 1218.05 6.57767   0
   0  -2  -6 158.578 2.37451   0
  -3  -5  -7 245.586 4.66495   0
  -2  -6  -8 949.044 8.62074   0
   3  -5  -9-2.21353 2.53599   0
  -8  -8  -5 48.2836 5.68946   0
  -3  -9  -9 59.0338 6.02058   0
 -10  -8  -2 35.9513 5.75632   0
  -5  -7  -8-10.9532 4.67283   0
   2  -8  -9 168.519 5.68148   0
   1  -7  -9 61.1161 4.54608   0
  -7  -9  -3 41.8618 6.42344   0
  -1  -9  -8 4.15246 5.07809   0
 -10  -8   1 7.88383 5.63814   0
  -2  -8  -8-8.56613 4.91632   0
 -11  -5   4-1.99944 3.57596   0
  -9  -7  -1-0.39895 4.92668   0
   2  -6  -9 2.10038 3.29140   0
  -2  -8 -10 48.7680 5.41600   0
  -2  -4  -8 1194.11 7.87768   0
  -6  -8  -7 197.982 6.99407   0
  -7  -7  -6 92.9631 5.55669   0
  -5  -9  -5 40.7146 5.82902   0
  -7  -5  -5 26.0484 3.70444   0
  -9  -3   1 145.683 3.27814   0
  -3  -3  -6 72.8905 2.55972   0
 -10  -4   1 84.0115 3.48928   0
  -5  -5  -7 24.8332 3.39297   0
  -1  -3  -7 700.366 5.29793   0
   1  -9  -8 16.6205 5.04564   0
  -6  -4  -5 246.281 4.66737   0
  -9  -5  -2 32.5959 3.73786   0
  -1  -7  -8 141.813 5.17297   0
  -4  -4  -5 4021.54 13.1354   0
 -11  -5   2 239.545 5.09397   0
  -9  -7  -3 18.5827 5.00557   0
 -10  -6  -1 133.562 5.24047   0
  -1  -5  -9 146.945 4.22587   0
   2  -4  -9 961.512 6.68297   0
  -3  -9  -6 15.7995 5.47853   0
   0  -8  -8 90.8244 5.72851   0
 -10  -8   2 0.79875 5.39854   0
 -11  -7   4 30.8455 5.03984   0
  -7  -3  -2 34.2708 2.50937   0
  -3  -7  -9-3.34835 4.31723   0
  -8  -6  -4 278.108 6.35076   0
  -8  -2   2 48.8435 1.92960   0
 -11  -7   1 38.2967 5.00024   0
   2  -6 -10 305.235 5.88424   0
  -6  -2  -1 1434.00 6.18131   0
   0  -6  -8 5.33788 3.45711   0
  -9  -7   0 24.2401 5.15087   0
  -8  -4  -2 718.760 6.70744   0
  -6  -6  -6 395.810 6.83659   0
  -5  -3  -4 581.035 5.12395   0
  -5  -7  -5 29.8382 4.84110   0
  -1  -9  -7 15.1491 5.27460   0
  -2  -6  -7 92.3534 4.05588   0
  -8  -8  -1 12.3305 5.46020   0
  -4  -2  -3 4.51804 1.50644   0
  -7  -7  -5 49.6006 4.98681   0
   3  -7 -10 30.1531 4.00381   0
  -3  -5  -6 322.165 5.05925   0
   2  -8  -8 99.4459 5.07739   0
  -1  -9  -9 41.7149 5.68284   0
   5  -3  -7 40.5550 1.83188   0
   0  -4  -8 188.767 3.96871   0
  -7  -5  -4 520.928 6.69081   0
 -10  -4   2 90.3682 3.51028   0
   1  -5  -9 677.666 6.77987   0
   1  -7  -8 134.623 5.02134   0
  -8  -6  -1-0.82423 4.01079   0
  -9  -7  -2 83.3033 5.64844   0
 -10  -6   0 44.0733 4.68417   0
 -12  -6   5 219.495 5.58666   0
   6  -2  -5 899.878 3.06419   0
 -10  -8   0 96.7414 6.39562   0
  -9  -5  -1 33.8949 3.78995   0
   1  -9  -7 64.0701 5.33827   0
   0 -10  -6 9.11027 5.50616   0
  -6  -8  -3 0.05439 5.10061   0
  -9  -3   2 114.718 3.13790   0
  -2  -4  -7 541.943 5.59877   0
  -6  -4  -4 469.621 5.66154   0
  -8  -6  -3 56.5890 4.62748   0
  -3  -7  -8 0.97540 4.43022   0
  -1  -7  -7 172.591 5.49589   0
  -7  -1   4 517.624 2.52007   0
  -6  -8  -5 49.1869 5.53044   0
  -4  -6  -7 62.6226 4.47486   0
   1  -3  -7 17.5611 1.82835   0
  -1  -5  -8 131.927 4.12900   0
  -5  -9  -3-10.9164 5.33739   0
   0  -8  -7 206.838 5.98125   0
  -3  -3  -5 2103.87 8.98251   0
  -6  -6  -5 1053.69 9.95310   0
  -2  -2  -4 4772.03 10.7756   0
  -7  -7  -4 100.386 5.74797   0
  -7  -3  -1 103.457 3.06766   0
  -5  -7  -6 84.5169 5.40776   0
  -4  -4  -4 188.383 4.69295   0
  -1  -9  -6 26.9583 5.12374   0
  -2 -10  -4 23.9614 5.87268   0
  -8  -4  -1 2491.75 11.5874   0
  -1  -3  -6 814.688 5.55918   0
 -11  -7   3 45.3952 5.26722   0
  -5  -1   1 756.238 3.37141   0
 -10  -6   1 70.5145 4.93939   0
  -4  -6  -5 7.14010 3.50005   0
  -3  -1  -1 564.485 2.99956   0
 -10  -4   3 164.382 4.07507   0
  -8  -2   3 104.227 2.30431   0
  -7  -5  -3 278.297 5.57785   0
  -8  -8  -2 287.702 8.06070   0
   0  -2  -5 280.595 2.85393   0
   3  -7  -9 157.809 5.25410   0
   2  -4  -8 25.9821 2.60430   0
  -9  -5   0 124.103 4.69437   0
   0  -6  -7 891.336 7.84096   0
  -7  -9   0 20.6775 6.09587   0
  -8  -6   0-6.19472 4.06913   0
  -2  -6  -6 121.069 4.45035   0
   2  -8  -7 3.81008 4.13278   0
  -5  -3  -3 622.676 5.22584   0
  -8  -6  -2 154.867 5.41688   0
  -4  -8  -6 98.5209 6.09268   0
  -6  -2   0 10952.2 16.7588   0
  -5  -5  -5 86.7640 3.95383   0
  -6  -8  -4 86.4626 5.88411   0
  -3  -9  -4-4.46768 5.25644   0
  -9  -7   2 20.5837 5.04357   0
  -3  -5  -5 500.599 5.78020   0
 -11  -7   7 7.28098 4.56520   0
   1  -9  -6 3.61186 4.65157   0
  -9  -3   3 9.39166 2.39527   0
  -3  -7  -7 153.099 5.60414   0
   1  -5  -8 62.3988 3.39974   0
  -7  -9  -2-12.6047 6.00892   0
  -6  -4  -3 280.575 4.74470   0
 -10  -8   5 36.0861 5.87733   0
   1  -7  -7 72.5795 4.43014   0
  -5  -9  -2 27.8106 5.71327   0
  -7  -7  -3 111.470 5.79160   0
   0  -4  -7 1427.76 8.06104   0
 -11  -5   5 67.0792 4.10842   0
  -6  -6  -4 452.004 7.06448   0
 -10  -6   2 142.425 5.63764   0
  -4  -6  -6 40.3270 4.24531   0
  -5  -9  -4-1.55064 5.73825   0
  -1  -7  -6-5.59438 3.64071   0
   0  -8  -6 342.581 6.94778   0
  -7  -9   1 41.8351 6.02946   0
  -1  -9  -5-4.95648 4.76996   0
  -4  -2  -2 63.8752 2.00153   0
  -2  -4  -6 24.7691 2.60107   0
  -2  -8  -7 45.2197 5.31610   0
  -8  -4   0-1.65695 2.91723   0
 -10  -4   4 5.83285 2.92327   0
  -1  -5  -7 37.1405 3.28549   0
  -9  -5   1 191.874 5.05585   0
 -11  -7   5 157.554 6.10494   0
 -11  -7   8 9.95464 4.51365   0
   3  -7  -7 5.99387 3.34544   0
 -10  -8   3 135.530 6.76130   0
  -7  -3   0 445.859 4.71608   0
  -7  -5  -2 234.386 5.06110   0
  -4  -8  -5 35.6163 5.26986   0
  -3  -9  -5 53.7014 5.81002   0
  -7  -9  -1 74.8632 6.72450   0
   4  -2  -5 385.244 2.44076   0
   2  -6  -8 91.5331 4.09152   0
  -3  -3  -4 544.416 4.72254   0
  -8  -8   2-8.13523 5.24948   0
 -11  -5   6 9.76779 3.55255   0
  -9  -7   1 46.4384 5.29323   0
   3  -7  -8 4.42413 3.54916   0
   3  -5  -8 2.98680 2.55061   0
 -10  -6   3 7.72224 4.34475   0
  -7  -7  -2 28.5662 4.64779   0
  -3  -7  -6 208.468 6.05395   0
  -8  -8   0 49.6750 5.98535   0
  -5  -9  -1-0.46821 5.32629   0
  -4  -4  -3 551.273 5.19365   0
  -5  -5  -4 142.620 4.37916   0
  -8  -2   4 511.831 3.89501   0
 -11  -7   9 3.92102 4.67637   0
   1  -9  -5 2.37604 4.35350   0
   2  -8  -6 37.3501 4.28524   0
   3  -5  -7 3.94855 2.34489   0
  -2  -6  -5 28.1053 3.32447   0
 -10  -8   7 10.6893 5.14355   0
  -7  -9   2-11.2230 5.82773   0
  -5  -7  -4 412.224 7.38988   0
  -9  -3   4 26.0648 2.53959   0
 -11  -7   6 84.6999 5.79261   0
  -2 -10  -2 8.58392 5.40977   0
  -6  -6  -3 96.1242 4.84215   0
 -10  -8   4 35.7653 5.80583   0
  -5  -3  -2 567.996 4.90579   0
  -1  -3  -5 83.1307 2.33907   0
  -3  -5  -4 21.9310 3.13149   0
   1  -7  -6 18.3140 3.63636   0
  -9  -7   4 23.4890 5.03742   0
  -8  -8   3-7.08943 5.28809   0
 -11  -7  10 8.96282 4.54304   0
   1  -3  -6 37.6631 1.95479   0
  -6  -4  -2 96.3921 3.56655   0
  -2  -8  -6 157.200 6.28676   0
  -6  -8   0 15.2631 4.93675   0
   0  -8  -5 47.2302 4.57193   0
  -1  -7  -5 479.067 6.64198   0
  -9  -5   4 6.53555 3.76405   0
 -10  -4   5 130.470 3.89971   0
  -8  -4   1 5.94503 2.78630   0
  -9  -5   2 136.011 4.58341   0
  -2  -2  -3 955.057 4.78968   0
   5  -3  -6 408.321 3.15830   0
   2  -4  -7 92.7740 2.85262   0
 -11  -5   7 56.9264 4.05341   0
  -6  -8  -2 63.3712 5.72938   0
  -4  -8  -4 321.010 7.53329   0
   0 -10  -5 6.66366 5.39930   0
   1  -5  -7 0.05227 2.47400   0
 -10  -6   4 48.6801 4.61796   0
  -7  -5  -1 35.0148 3.59107   0
  -5  -9   0 14.9560 5.43975   0
  -3  -9  -2 4.12236 5.11257   0
 -11  -5  10 16.0659 3.76794   0
  -7  -9   3 26.6295 6.23791   0
  -6  -2   1 5792.24 12.0684   0
  -1  -1  -2 91.3783 1.39379   0
  -7  -1   5 248.072 2.06827   0
  -8  -8   1 78.1569 6.12503   0
  -7  -7  -1 100.760 5.40196   0
  -2  -4  -5 2146.74 9.73783   0
   0  -4  -6 302.322 4.18878   0
  -1  -5  -6 639.741 6.36740   0
  -7  -3   1 49.7339 2.65248   0
  -2 -10  -3 45.5784 5.91890   0
  -3  -7  -5 234.130 6.06873   0
  -5  -7  -3 61.6271 4.72297   0
  -6  -6  -2 220.922 5.43254   0
 -11  -5   8 102.274 4.29649   0
   2  -6  -7 216.227 4.63892   0
  -5  -5  -3 8.04559 3.18369   0
 -10  -4   6 188.522 4.22076   0
 -10  -8   6 160.089 6.75509   0
  -5  -1   2 52.4974 1.34335   0
  -9  -3   5 676.648 5.44198   0
  -2  -8  -5 130.692 5.75396   0
  -9  -7   3 85.0654 5.67128   0
  -4  -2  -1 7.85082 1.46280   0
  -9  -5   3 319.358 5.68465   0
 -10  -6   5 12.7907 4.54630   0
   0  -2  -4 1383.68 5.27687   0
  -8  -6   1 847.386 8.90594   0
  -6  -8  -1 89.7609 5.75070   0
  -4  -6  -4 31.6441 3.78350   0
  -3  -9  -3 108.113 6.38906   0
   0 -10  -4 52.0690 5.84574   0
  -4  -8  -3 194.286 6.45159   0
  -8  -4   2 183.352 4.19726   0
  -6  -4  -1 136.847 3.63188   0
  -7  -7   0 34.1789 4.58705   0
  -3  -3  -3 65.8723 2.22272   0
  -7  -5   0 156.334 4.58417   0
  -8  -2   5 416.839 3.60887   0
   0  -6  -6 19.4377 3.25459   0
 -11  -5   9 45.6849 3.92201   0
  -5  -3  -1 524.694 4.74780   0
  -3  -1   0 12998.1 12.9351   0
  -5  -7  -2 52.6116 4.65975   0
 -10  -6   6 69.7153 4.78363   0
  -1  -9  -4 51.1546 5.39492   0
 -10  -4   7 2.16459 2.87731   0
  -3  -7  -4 67.8958 4.60367   0
   3  -1  -3 5.33120 0.48361   0
  -6  -6  -1 63.3349 4.36068   0
  -8  -6   2 202.233 5.77760   0
   1  -5  -6 619.558 5.89432   0
   0 -10  -3 77.5575 6.00465   0
  -2  -8  -4 281.238 6.90518   0
  -1  -3  -4 1682.41 7.17274   0
  -4  -8  -2 99.3752 5.81499   0
  -7  -3   2 26.5415 2.50309   0
  -5  -5  -2 401.485 5.71244   0
  -9  -3   6 438.637 4.65239   0
  -4  -6  -3 1272.64 9.92293   0
   2  -4  -6 1950.34 8.30981   0
   1  -3  -5 796.294 4.73703   0
  -2   8   0 95.5463 5.66856   1
  -7  -1  -1 280.821 3.55383   1
  -2  10  -4 27.3100 6.78493   1
   1   7   0 61.5389 4.62072   1
  -4   8   0 22.8422 4.97888   1
   3   5   0 704.416 6.89939   1
   4   2  -1 3.35807 1.39473   1
   0   8  -1 56.6739 5.40164   1
  -7   9  -2-6.45728 5.03459   1
  -3   9  -2 7.43792 5.75099   1
   2   6   0 399.717 6.15490   1
  -6   8   0 11.9823 4.26779   1
   0   6   1 551.056 6.75335   1
  -2  10  -5 13.7760 6.46164   1
  -1   9  -3 175.841 7.10898   1
   4   4  -1 4751.45 14.6833   1
  -2   8  -1 7.03245 4.56576   1
  -1   7   0 51.5763 4.35759   1
   1   7  -1 263.074 6.13994   1
   0   8  -2 253.653 6.99889   1
  -3   9  -3 114.224 6.75516   1
  -7   9  -3 42.0673 5.76765   1
  -2  10  -6 8.36824 6.47811   1
  -9   1   1 98.2738 2.20476   1
   3   5  -1 10.6543 3.05222   1
  -8   6   1 851.941 6.52675   1
   2   6  -1 3.19675 3.32347   1
  -1   9  -4 54.7510 6.22359   1
 -10   2   1 279.189 2.38473   1
  -6   8  -1 125.420 5.41229   1
 -10   8  -3 120.691 5.11989   1
   0   6   0 95.8650 4.38325   1
  -2   8  -2 33.2141 4.96388   1
  -3   9  -4 1.51069 6.27916   1
   0   8  -3 184.817 6.99840   1
   1   7  -2 92.1343 5.22482   1
  -7  -1   0 4027.95 11.7980   1
  -1   7  -1 42.3590 4.75985   1
   1   5   0 415.517 5.58073   1
   4   4  -2 1360.57 9.29428   1
  -7   9  -4-1.31581 5.19976   1
  -1   9  -5 9.86496 6.31563   1
  -9   7  -1-3.59549 3.79611   1
  -5   7   0-0.49592 3.95240   1
   2   6  -2 75.6648 4.90560   1
  -6  -2  -1 1496.92 7.85314   1
   3   5  -2-7.99573 3.31686   1
  -6   8  -2 109.115 5.51854   1
  -3   9  -5 63.5344 6.58905   1
  -2   8  -3 84.3455 5.85112   1
   0   8  -4 210.267 7.23814   1
  -1   9  -6 22.2372 6.11945   1
   1   7  -3 23.9120 4.58208   1
  -5   9  -5 35.6186 6.00059   1
   0   6  -1 551.365 6.95199   1
  -7   9  -5 36.9386 6.00978   1
 -10   8  -4 5.42190 4.36598   1
  -1   7  -2 42.0374 4.19276   1
  -3   9  -6 22.4423 6.12222   1
   4   4  -3 2292.40 10.8445   1
   1   5  -1 947.278 7.61992   1
  -1   9  -7 19.0915 6.02554   1
   0   8  -5 38.0627 5.70545   1
   2   6  -3 54.5777 4.64244   1
  -2   8  -4 367.135 8.05234   1
  -8   6   0-0.47533 2.77992   1
  -5   9  -6 17.1558 5.99228   1
  -5   7  -1 402.050 6.59998   1
  -6   8  -3 18.5270 4.73544   1
   3   5  -3 88.0810 3.87678   1
   1   7  -4 39.2908 4.67465   1
  -9   7  -2 94.1929 4.40793   1
 -14   6  -4 0.95896 1.82941   1
  -3   9  -7 42.2942 6.44151   1
  -3   7  -2-3.33455 4.02951   1
  -1   7  -3 81.1518 5.11173   1
   0   6  -2 27.9480 4.09844   1
  -4   6   0 22.0021 3.47912   1
   0   8  -6 456.473 9.82474   1
  -7  -1   1 276.533 3.54806   1
  -5   9  -7 17.2352 6.52140   1
  -2   8  -5 181.790 7.20470   1
 -11   7  -3 30.3295 3.95399   1
   2   6  -4 758.726 8.98271   1
   1   7  -5 222.323 6.68329   1
  -3   9  -8 40.0863 6.16611   1
   4   4  -4 975.675 8.71597   1
  -6   8  -4 84.4301 5.91594   1
   3   5  -4-10.0883 3.39065   1
   0   8  -7 274.383 8.22275   1
  -5   7  -2 79.0638 4.73550   1
  -5   9  -8 1.45979 6.47247   1
  -1   7  -4 45.7492 4.80169   1
  -2   8  -6 229.395 7.54508   1
  -3   9  -9 84.0841 7.51895   1
   0   6  -3 85.6132 4.39521   1
   1   7  -6 34.7135 5.17003   1
   2   6  -5 2012.23 13.3173   1
  -9   7  -3 7.33308 3.80785   1
   0   8  -8 112.238 6.94788   1
  -9   1   2 353.054 3.22185   1
  -5   9  -9 10.4560 6.84767   1
  -8   0   2 4010.08 10.6946   1
  -3   9 -10 16.2004 6.64479   1
  -6   8  -5 66.8244 5.71627   1
  -8   6  -1 11.4487 3.09702   1
  -4   6  -1 268.525 5.15433   1
   4   4  -5 153.844 4.25342   1
  -2   8  -7 43.9018 6.38199   1
   3   5  -5 20.0459 3.78620   1
  -1   7  -5 537.717 8.55266   1
   1   5  -3 167.476 4.51429   1
   0   8  -9 6.11842 6.01714   1
   1   7  -7 90.8167 6.05647   1
  -3   9 -11 89.8049 8.12118   1
 -11   7  -4 5.49293 3.91235   1
  -5   7  -3 66.3530 4.74185   1
   2   6  -6 1221.08 11.3846   1
   0   6  -4 26.5647 4.76561   1
  -2   8  -8 4.85068 6.06605   1
  -3   9 -12-1.89574 7.20926   1
  -6   8  -6-10.5891 5.46226   1
 -13   5  -2 1.94377 1.38967   1
   1   7  -8 197.464 7.04471   1
  -1   7  -6 7.51541 5.01440   1
  -7  -1   2 37.6301 2.75267   1
   3   5  -6 119.312 4.81926   1
   4   4  -6 98.9366 5.27298   1
  -9   7  -4 20.0241 4.39369   1
   2   6  -7 250.984 6.45747   1
  -2   8  -9 10.4439 5.76513   1
  -4   6  -2 17.2700 3.85055   1
  -5   7  -4 455.163 7.50691   1
   0   6  -5 41.3999 4.22270   1
  -6   8  -7 222.969 7.57475   1
   1   7  -9 84.7043 6.01869   1
  -1   7  -7 194.784 6.50447   1
 -11   7  -5 2.78384 4.39671   1
  -2   8 -10 90.0094 6.64629   1
  -6   4   1 3.43799 1.74281   1
  -8   6  -2 164.943 4.20567   1
   3   5  -7 9.16450 3.41724   1
   2   6  -8 74.7325 5.29656   1
   3   1  -3 6.63236 1.33683   1
   4   4  -7 2753.34 13.6954   1
   1   7 -10 8.33330 5.23626   1
  -4   8  -9 28.6807 6.25401   1
  -6   8  -8 126.440 6.70966   1
  -2   8 -11 54.9785 6.88213   1
  -9   7  -5 275.183 6.24124   1
   0   6  -6 17.1610 4.10473   1
 -10   2   2 739.930 3.67641   1
  -1   7  -8 140.355 6.27080   1
  -5   7  -5 27.6935 4.70234   1
   2   6  -9 10.7244 4.46926   1
  -2   8 -12 193.156 7.94744   1
   3   5  -8 10.9101 3.78978   1
  -4   6  -3 1468.96 10.1901   1
  -6   8  -9 15.0793 5.58706   1
   4   4  -8 725.189 8.99490   1
  -1   7  -9 37.2326 5.49059   1
 -11   7  -6 22.9919 4.53610   1
  -2   8 -13 70.7766 7.27538   1
   2   6 -10 290.969 7.69868   1
   0   6  -7 951.967 9.66355   1
  -2   6  -5 19.5709 4.04660   1
   3   5  -9 7.46139 3.76719   1
  -6   8 -10 62.7348 6.58823   1
  -5   7  -6 84.1587 5.27664   1
  -9   7  -6-2.40545 4.46341   1
   1   5  -6 634.547 7.35999   1
  -1   7 -10 19.4413 5.56013   1
  -7  -1   3 73.5201 2.81762   1
  -8   6  -3 65.9141 3.76683   1
  -3   7  -8 18.9484 5.21854   1
  -6   8 -11-9.90087 5.76725   1
   0   6  -8 15.5038 4.17736   1
  -4   6  -4 21.6491 3.87442   1
  -1   7 -11 72.1808 6.28592   1
 -11   7  -7 22.8973 4.94465   1
  -9   1   3 1.06327 1.78732   1
  -4   8 -14 15.1043 6.65151   1
  -5   7  -7 31.6727 4.98117   1
  -6   8 -12-3.02623 6.04627   1
   1   5  -7 5.16624 3.29560   1
  -4   8 -15 7.33280 6.94124   1
  -1   7 -12-6.87037 5.31019   1
  -9   7  -7 13.5250 4.78163   1
   0   6  -9 254.112 6.76978   1
  -6   8 -13-6.93888 6.49197   1
  -1   7 -13 442.039 9.48103   1
  -5   7  -8 20.2149 4.84802   1
  -4   6  -5 2.53620 3.45959   1
   0   6 -10 43.7983 5.52238   1
  -8   6  -4 318.879 5.54831   1
   1   5  -8 45.3224 4.13499   1
  -9   7  -8 162.893 6.45045   1
  -3   7 -11 21.7672 5.77453   1
  -5   7  -9 469.140 8.63550   1
   0   6 -11 27.4406 5.11343   1
   1   5  -9 684.752 8.31439   1
 -13   5  -3 5.56599 2.31562   1
  -4   6  -6 37.6791 4.36153   1
   0   6 -12 43.5301 5.06981   1
  -5   7 -10 75.2662 5.94234   1
  -9   7  -9 9.22021 4.88445   1
   2   4  -8 15.9403 3.38464   1
  -7  -1   4 554.184 5.02876   1
  -3   7 -14-9.09897 5.81199   1
   0   6 -13 220.223 6.96737   1
  -8   0   4 1758.42 7.66464   1
  -3   5  -4 25.2168 3.27447   1
  -8   6  -5 393.837 5.99220   1
   1   5 -10 234.863 5.92485   1
  -5   7 -11 16.8371 5.17081   1
 -12   6  -6 13.0219 3.84116   1
  -9   7 -10 17.2687 5.29520   1
 -10   6  -5 9.09132 3.82688   1
  -4   6  -7 52.5412 4.32966   1
  -5   7 -12 244.096 7.72284   1
   1   5 -11 142.805 5.30298   1
  -9   7 -11 107.020 6.29604   1
  -5   7 -13 16.1609 5.75273   1
  -8   4   0 3.57414 1.57935   1
  -5   7 -14 14.6384 5.76622   1
  -4   6  -8 31.0361 4.42903   1
  -9   7 -12 6.43108 5.48015   1
  -5   7 -15 182.725 7.84053   1
  -3   5  -5 564.088 6.24792   1
  -8   6  -6 48.4497 4.11759   1
  -5   7 -16-8.53930 6.16830   1
   1   5 -13 25.3643 4.46251   1
  -5   7 -17 111.251 7.83482   1
  -2   6 -12 10.3432 4.89558   1
 -12   6  -7 24.7232 4.26392   1
  -5   1   3 1.91603 0.77468   1
  -7   5  -3 385.140 4.81243   1
  -2   6 -13 10.6879 4.87558   1
  -4   6  -9 190.824 5.90340   1
  -9   1   4 298.529 3.25967   1
   2   4 -12 948.190 9.48324   1
  -8   6  -7 255.895 5.95355   1
  -3   5  -6 309.654 5.32072   1
  -4   6 -10 20.5269 4.74763   1
  -7  -1   5 275.562 4.11418   1
 -13   5  -4 5.01318 2.67395   1
 -12   6  -8 69.4679 5.27940   1
  -1   5 -10 3.86347 4.19705   1
  -6  -2   5 888.038 6.65011   1
  -4   6 -11 158.706 6.16700   1
 -10   2   3 713.325 3.68525   1
  -8   6  -8 72.3436 4.97555   1
  -4   6 -12-4.86584 4.80610   1
 -12   6  -9 118.080 5.75757   1
  -4   6 -13 6.47971 4.82427   1
  -4   6 -14 4.33427 5.06347   1
  -4   6 -15 8.02289 5.48535   1
  -4   6 -16 7.81739 6.08634   1
  -4   6 -17 116.304 7.29708   1
 -12   2   3 0.44951 1.84120   1
  -2   4  -5 2375.44 10.6533   1
  -3   5  -8 1018.56 9.05925   1
  -3   5  -9 57.0690 4.21192   1
 -13   5  -5 9.88027 3.31573   1
  -7   5  -5 23.4033 3.19061   1
  -2   4  -6 19.8680 2.88265   1
  -7  -1   6 1536.06 8.58907   1
  -3   5 -10 255.387 5.91301   1
 -10   6 -12 24.6497 5.84545   1
 -12   4  -1 31.7095 1.61810   1
  -8   6 -14 9.52385 5.94085   1
  -8   6 -17-7.04024 6.36726   1
  -3   5 -11 188.573 5.60746   1
 -10   6 -13 6.21499 5.47975   1
  -8   6 -15 16.2225 5.95653   1
  -8   6 -16 39.9741 6.46968   1
 -15   3   0 2.64676 1.24872   1
  -3   5 -12 18.3197 4.50692   1
  -2   4  -7 464.519 5.57800   1
  -7   5  -6 13.1618 3.12055   1
  -3   5 -13 12.1145 4.23080   1
  -3   5 -17 1.71875 5.04848   1
  -3   5 -14 795.638 10.2157   1
  -3   5 -16 327.860 7.89174   1
  -3   5 -15 283.724 7.26953   1
 -13   5  -6 0.59068 3.39397   1
  -9   1   5 64.3571 2.48271   1
  -8   0   6 1520.66 8.01477   1
  -2   4  -8 1237.62 8.51496   1
 -16   4  -4 0.52824 1.80761   1
 -11   1   5 2.37226 2.39889   1
 -10   4  -1 9.30161 1.69618   1
  -2   4  -9 379.842 5.23965   1
 -13   5  -7 18.5580 3.50512   1
  -7   5  -8 298.181 5.44083   1
  -7  -1   7 19.1693 2.62478   1
  -2   4 -10 334.419 5.61351   1
  -7   5 -20 82.6051 7.28263   1
  -2   4 -11 853.738 8.74743   1
 -13   5  -8 26.3425 4.18677   1
  -9   5  -7 4.85967 3.55320   1
  -7   5 -19 28.2973 6.50876   1
  -2   4 -12 117.305 4.96636   1
  -2   4 -16 403.926 7.96264   1
  -2   4 -13 262.085 6.31516   1
  -2   4 -15 193.773 6.15749   1
  -2   4 -14 82.5061 5.04956   1
  -7   5 -18 227.382 7.80754   1
  -7   5 -10 326.923 6.33391   1
  -7   5 -17 2.48636 5.88687   1
 -13   5  -9 46.2567 4.96794   1
  -7   5 -11 12.9653 4.48852   1
  -7   5 -16 174.091 7.53673   1
 -11   5  -8 8.74937 4.10056   1
  -7   5 -12 244.751 6.61607   1
  -7   5 -15 80.3182 6.24196   1
  -7   5 -14 40.9171 5.43075   1
  -7   5 -13 6.71473 4.75949   1
 -13   5 -10 16.7694 5.06790   1
 -10   2   4 1496.66 5.52606   1
  -9   5 -17 28.2706 6.47330   1
  -1   3  -8 1150.37 7.91571   1
  -9   5 -16 12.4201 6.00690   1
  -9   5 -10 17.3280 4.42692   1
 -11   5 -10 135.333 5.82080   1
  -9   5 -14 9.69507 5.61603   1
  -1   3  -9 784.686 7.09900   1
  -9   5 -13 27.6786 5.75999   1
 -11   5 -14 66.1739 6.20492   1
 -11   5 -11 9.38772 4.95395   1
  -9   1   6 578.709 5.05612   1
 -11   5 -13 23.3179 5.39076   1
 -11   5 -12 195.556 6.82085   1
  -1   3 -10 2793.04 12.7870   1
  -1   3 -16 1211.90 11.5126   1
 -12   4  -2-2.13339 2.04063   1
  -1   3 -15 458.926 7.48009   1
 -14   4  -3-3.59729 2.31660   1
  -1   3 -14 0.17827 3.98257   1
  -1   3 -13 97.6910 4.35245   1
  -6   4 -19 174.984 7.89359   1
  -6   4 -18 229.682 7.77872   1
  -8   4 -20-5.64534 6.53004   1
   0   2  -8 178.620 3.50133   1
  -6   4 -17 3.03884 5.42020   1
  -8   4 -19 4.83537 6.61234   1
  -8   0   8 4221.77 14.4457   1
  -6   4  -7 373.725 5.17933   1
   0   2  -9 33.6277 2.80500   1
  -6   4 -16 10.2879 5.30730   1
  -6   4 -15 440.148 8.38237   1
  -8   4 -18 2.27842 6.03028   1
  -8   4  -4 0.23878 2.39049   1
  -6   4  -8 66.1042 3.62963   1
 -14   4  -4 21.2539 3.04082   1
  -6   4 -14 148.055 6.20791   1
 -12   4  -3 140.152 3.23398   1
  -6   4  -9 311.804 5.58131   1
  -6   4 -13 5.99901 4.13398   1
 -10   4 -18 30.1143 6.48743   1
  -6   4 -10 252.296 5.41849   1
  -6   4 -11 98.4376 4.54228   1
  -9   1   7 83.6310 3.08813   1
 -10   4 -17-5.25867 5.40800   1
  -5   3 -19 409.552 8.78221   1
 -10   4 -16 1.64444 5.44040   1
  -5   3 -18 259.972 7.76335   1
 -12   4 -15 7.41297 5.86846   1
 -10   4 -15 48.4828 6.14520   1
 -10   2   5 352.239 3.57132   1
 -12   4  -4 127.547 3.42627   1
  -5   1   5-0.46770 1.19146   1
 -14   4  -6 4.52290 3.48517   1
  -8   4 -12-0.89024 4.19750   1
 -12   4 -14-5.46509 5.25556   1
 -10   4 -14 81.5229 5.82619   1
  -5   3 -17 107.159 5.77316   1
 -14   4  -7 4.62884 4.05024   1
 -14   4 -10 18.5896 4.85200   1
 -10   4 -13 22.8585 5.02981   1
 -12   4 -13 76.4056 5.90596   1
  -9   3 -20 24.9721 5.86189   1
 -14   4  -8 26.6793 4.18786   1
 -14   4  -9 7.85532 4.23704   1
  -5   3 -16 10.5487 4.09625   1
 -12   4  -5 662.493 6.13378   1
 -12   4 -12 140.699 5.51464   1
  -7   3 -18-3.57132 4.97769   1
 -10   4 -11 7.75233 3.87198   1
 -12   4 -11 214.695 6.10945   1
 -12   4  -6 30.7803 3.21133   1
  -9   3 -19-8.22994 5.35929   1
 -10   4 -10 14.7906 3.63682   1
 -12   4 -10 53.9781 4.44792   1
 -12   4  -7 61.9221 3.96380   1
  -5   3 -14 348.543 6.44004   1
 -12   4  -8 24.6004 3.64743   1
  -9   1   8 30.9632 2.62682   1
  -7   3 -17 13.6546 5.27121   1
  -9   3 -18 6.95130 5.70022   1
  -4   2 -18 115.823 5.86456   1
 -11   3 -18 13.1563 6.50359   1
  -7   3 -16 4.67155 4.83954   1
  -9   3 -17 165.411 7.45086   1
  -5   3 -10 69.1183 3.51812   1
 -11   3 -17 22.5484 6.40258   1
  -5   3  -6 732.397 5.70807   1
  -5   3  -9 108.017 3.62203   1
  -5   3  -7 996.013 6.93445   1
  -5   3  -8 69.4263 3.17523   1
  -9   3 -16 109.517 6.65931   1
 -17   3  -2 1.16200 1.60839   1
 -11   3 -16 117.923 7.28689   1
  -9   3 -15 379.720 8.37549   1
  -8   2 -19 28.8563 6.21018   1
 -11   3 -15 2.99766 5.75381   1
  -9   3 -14 254.377 7.15755   1
 -13   3 -14-1.41156 5.43132   1
 -10   2 -19 9.72738 6.35408   1
 -11   3 -14 7.20804 5.29437   1
  -8   2 -18 16.1754 6.02881   1
 -10   2 -18 180.253 8.16100   1
 -12   2 -18 20.3014 7.03910   1
 -11   3 -13 2.53520 5.24240   1
  -8   2 -17 46.3963 6.42180   1
  -7   3  -9 1.54819 3.14263   1
 -11   3 -12 3.75129 4.99208   1
 -10   2   7 532.756 4.96817   1
  -9   3 -11 4.66700 4.10965   1
 -10   2 -17 104.436 7.14493   1
 -12   2 -17 17.2902 6.80788   1
  -7   1 -19 256.925 8.89142   1
 -11   3 -11 15.9742 4.60400   1
  -9   3 -10 27.0741 4.23385   1
 -10   2 -16 79.8690 6.85373   1
 -15   3  -8-1.77217 4.70332   1
  -8   2 -15 53.1442 5.68071   1
  -9   1 -19 43.8298 7.08468   1
  -7   1 -18 83.1373 6.57401   1
 -11   3 -10 168.907 5.77125   1
 -15   3  -7-2.54628 4.21461   1
 -13   3  -9-1.06055 4.45575   1
 -10   2 -15 268.777 7.94111   1
 -12   2 -15 15.2553 6.31597   1
  -8   2 -14 67.7432 5.28710   1
 -11   3  -9 2.17269 3.81610   1
  -9   1 -18 185.050 7.92967   1
  -7   1 -17 217.548 7.47670   1
 -15   3  -6 31.2782 4.36063   1
 -10   2   8-2.81860 2.52470   1
 -11   3  -8 54.8220 4.14906   1
 -10   2 -14 26.0414 5.13443   1
 -12   2 -14 9.15190 5.59146   1
  -9   1 -17-4.47513 5.73615   1
  -7   1 -16 69.0609 5.57561   1
 -13   3  -7 13.2956 4.02319   1
 -13   1 -17-2.44846 6.31858   1
 -14   2 -13 40.4121 6.20131   1
 -15   3  -4 19.4757 3.52437   1
 -15   3   0 2.64676 1.24872   1
 -11   3  -7 12.4870 3.48741   1
 -10   2 -13 99.3355 5.48039   1
 -15   3  -3 17.1298 3.05921   1
 -12   2 -13 12.3592 5.21743   1
 -13   3  -6-1.18424 3.45568   1
 -11   3  -6 62.1285 3.60496   1
  -9   1 -16 56.0343 5.69345   1
 -15   3  -2 18.3369 2.78116   1
  -9   3  -4 15.1507 2.39813   1
 -14   2 -12 23.0526 5.57241   1
 -13   1 -16-10.5069 6.33940   1
  -8   0 -18 40.3489 6.31677   1
 -10   2 -12 42.9445 5.07129   1
 -11   3  -5 42.6939 3.05849   1
 -12   0 -18 28.8927 7.19493   1
  -7   1 -14 318.279 6.89486   1
  -9   1 -15 15.9677 5.06845   1
  -5   1 -12 6.93449 3.17804   1
 -13   1 -15 37.6108 6.28898   1
  -6   0 -16-12.0186 4.60242   1
 -11   3  -4 71.3727 2.96645   1
 -10   2 -11 178.607 5.91230   1
  -7   1 -13 388.254 6.96847   1
  -9   1 -14 16.1923 4.96809   1
  -5   1 -11 20.0206 3.10937   1
 -11   3  -3-4.01191 2.07980   1
 -16   2  -8 7.19989 5.06293   1
  -8   0 -16 42.3009 5.96749   1
 -10   2 -10 1010.20 9.32224   1
  -5  -1 -16 922.544 10.4783   1
  -7   1 -12 123.496 4.77850   1
  -9   1 -13 100.969 5.38874   1
 -11   3  -2 159.912 2.72012   1
 -13   1 -13 11.3370 5.54408   1
 -16   2  -7 9.77915 4.35087   1
 -10   2  -9 622.211 7.06547   1
 -12   2  -9 12.8435 3.91892   1
 -13  -1 -17-3.10950 6.57174   1
  -5  -1 -15 287.067 6.25598   1
 -14   2  -8 12.4180 4.17413   1
  -7  -1 -16 108.537 5.64876   1
 -11   3  -1 11.3623 1.64612   1
  -9   1 -12 383.985 6.78914   1
 -13   1 -12 39.2797 5.47424   1
 -16   2  -6 8.80282 4.08457   1
  -8   0 -14 1400.64 12.0252   1
 -10   2  -8 7.37128 3.04885   1
 -13  -1 -16 10.5260 6.49343   1
  -5  -1 -14 1.06198 3.83301   1
 -12   0 -14 31.5773 5.93740   1
  -1  -1  -9 10.1375 2.01816   1
  -7  -1 -15 253.506 6.75144   1
  -9   1 -11 119.731 4.92260   1
 -13   1 -11-4.55116 4.78999   1
 -11   3   0 39.1021 1.33386   1
 -16   2  -5 6.08426 3.92971   1
 -15   1 -10 0.98454 5.04535   1
 -10   2  -7 278.531 4.77108   1
 -13  -1 -15 20.0622 6.59022   1
 -12   2  -7-0.89911 3.53882   1
  -4  -2 -14 545.482 7.75360   1
  -5  -1 -13 177.035 4.91424   1
  -7  -1 -14 306.699 6.73249   1
  -9   1 -10 244.016 5.39056   1
 -14   0 -12 29.4607 6.10911   1
  -8   0 -12 892.021 9.06775   1
 -14  -2 -15 2.18786 7.26138   1
  -4  -2 -13-2.49343 3.55965   1
 -10   2  -6-0.87908 2.79498   1
 -11   3   5 213.723 2.44318   1
 -11   3   6 14.8552 2.08409   1
  -9  -1 -14 11.9506 5.23061   1
 -12   0 -12 18.3805 5.16138   1
  -5  -1 -12-0.85801 3.08811   1
 -14   2  -5 27.2640 3.97992   1
 -11   3   7 66.8002 2.60217   1
  -6  -2 -14 673.235 8.70117   1
  -7  -1 -13 436.798 7.18631   1
 -12  -2 -15 1.83571 6.39136   1
 -13   1  -9 15.1841 4.44624   1
 -15   1  -8 0.65309 4.69655   1
  -9   1  -9 84.4527 4.02183   1
 -16   2  -3 6.44044 3.63181   1
 -11   3   8 221.979 3.81479   1
 -15  -1 -12 48.0620 6.60982   1
  -4  -2 -12 124.822 4.34856   1
  -5   1  -6 1.43004 1.63275   1
 -10   2  -5 424.911 4.85449   1
  -5  -1 -11 26.6505 3.24409   1
 -12  -2 -14-0.22681 5.85996   1
  -6  -2 -13 631.339 8.41648   1
 -14   2  -4 1.59879 3.17209   1
  -7  -1 -12 113.341 4.71900   1
 -10  -2 -14 34.1643 5.57126   1
 -15   1  -7 19.0788 4.57145   1
  -9   1  -8 2.37096 2.91574   1
 -16   2  -2 1.00627 3.22453   1
 -13  -1 -12 12.8666 5.78224   1
 -14  -2 -13 39.1926 6.79633   1
  -8   0 -10 20.3093 3.42106   1
 -11   1  -8 12.5603 3.59491   1
 -11  -1 -12 16.3416 5.04473   1
  -4  -2 -11 134.656 4.21887   1
 -12  -2 -13 14.5828 5.76392   1
  -8  -2 -13 0.37266 4.39661   1
 -16   0  -8-9.95323 5.22866   1
  -6  -2 -12 26.6048 3.83047   1
  -3  -3 -11 87.3140 3.69296   1
  -7  -1 -11 393.174 6.37036   1
 -15   1  -6 12.3902 4.38497   1
 -13   1  -7 4.70994 3.91221   1
 -10   2  -4 1397.87 7.26340   1
 -13  -1 -11-1.23113 5.08986   1
 -15  -1 -10-5.03501 5.36658   1
  -5  -3 -12 722.376 7.81240   1
  -9   1  -7 57.1839 3.20791   1
 -11  -3 -13 10.6957 5.58435   1
  -6  -2 -11 1192.69 9.40844   1
  -3  -3 -10 1105.79 8.69074   1
 -14   0  -8 38.5315 5.00318   1
  -7  -1 -10 1406.46 9.71191   1
 -17   1  -3 3.64485 3.94516   1
 -12   2  -3 1.31487 2.34004   1
  -5  -3 -11 1434.45 10.1537   1
  -9  -3 -12-7.22521 4.49416   1
  -9   1  -6 1.86857 2.30445   1
  -8   0  -8 1291.23 9.00421   1
 -16   0  -6 22.0964 4.66128   1
 -10   2  -3 587.410 4.47518   1
  -6  -2 -10 24.4762 3.23685   1
 -13  -1  -9 29.2504 5.09970   1
 -15  -1  -8 14.0026 5.00478   1
  -7  -1  -9 247.835 4.69858   1
 -15   1  -4 15.6726 3.97768   1
  -5   3   8 267.431 3.61518   1
 -15  -3 -10-7.98045 6.39130   1
 -13   1  -5 4.66695 3.30080   1
  -5  -3 -10 39.9650 3.34018   1
 -11  -3 -11 26.6941 5.62974   1
  -5   3   7 42.0694 2.05785   1
 -16  -2  -8 3.20542 5.91743   1
  -5   3   6 421.540 3.57149   1
 -15  -1  -7 25.5027 5.06866   1
  -6  -2  -9 164.679 3.99256   1
  -9   1  -5 344.454 4.10998   1
  -3  -3  -8 186.828 4.27118   1
 -16   2   1 14.5160 2.59630   1
  -7  -1  -8 431.782 5.27782   1
 -12  -2  -9 32.9405 4.77653   1
  -9  -3 -10 14.9994 4.17840   1
  -5  -3  -9 100.428 3.67628   1
 -17  -1  -5-10.3465 4.68237   1
 -16  -2  -7 9.47790 5.31334   1
 -11  -1  -8 12.3186 3.89999   1
 -14  -2  -8 37.3619 5.48979   1
 -10   2  -2 546.013 3.79293   1
 -13  -3  -9 9.77836 5.23314   1
  -5   3   5 303.356 2.76449   1
 -15  -3  -8 8.44344 5.61541   1
  -9  -1  -8 4.40752 3.12498   1
 -15  -1  -6 21.4307 4.55900   1
  -2  -4  -7 540.277 5.49665   1
  -6  -2  -8 2728.18 12.1043   1
  -8   0  -6 3498.97 12.0204   1
 -12  -4  -9 21.1203 5.51748   1
 -12  -2  -8 23.9473 4.70658   1
 -16  -2  -6 33.0420 5.63183   1
  -7  -3  -9 2.72076 3.49405   1
  -3  -3  -7 67.8817 2.69207   1
  -4  -4  -8-0.37999 3.92706   1
  -7  -1  -7 699.720 6.20738   1
  -5  -3  -8 4.07886 2.79390   1
 -13  -3  -8 17.9704 5.36275   1
 -14  -4  -8 20.0624 6.04471   1
  -9   1  -4 632.945 4.83018   1
 -15  -3  -7-5.63065 5.55253   1
 -10  -2  -8-0.90849 3.94037   1
 -15  -1  -5 10.5782 4.80888   1
 -16   2   2-0.73134 2.39381   1
 -12  -4  -8 44.9157 6.23739   1
  -5   3   4 20.9348 1.43058   1
  -2  -4  -6 39.0146 2.88865   1
 -16  -2  -5-3.54767 5.70203   1
 -17  -1  -3 1.72316 5.33047   1
  -6  -2  -7 1376.17 8.60451   1
 -14  -4  -7 8.87519 6.17666   1
 -13  -3  -7 23.5432 5.60166   1
  -4  -4  -7 1814.66 10.2940   1
  -5  -3  -7 1120.94 7.95811   1
 -16  -4  -5 10.9854 6.16954   1
 -17   1   1 5.31971 3.24898   1
  -1  -1  -3 4.29993 1.22964   1
 -15  -1  -4 16.8965 4.46177   1
  -7  -1  -6 691.024 5.78939   1
 -11  -3  -7 11.0450 4.63930   1
 -10   2  -1 786.534 4.03970   1
 -14  -4  -6 16.0743 5.67137   1
 -13   1  -2 4.05259 2.80776   1
  -9  -1  -6 4.63794 2.84397   1
  -2  -4  -5 2302.16 9.75541   1
 -16  -4  -4 2.09339 6.01047   1
  -9   1  -3-0.90179 1.78835   1
  -4  -4  -6 1254.88 9.41571   1
  -6  -2  -6 1861.22 9.19777   1
 -16   2   3 2.18111 2.36557   1
 -12  -4  -6 27.1294 5.57248   1
 -10  -2  -6 10.6776 3.63574   1
  -5  -3  -6 790.654 6.30662   1
  -6   4   7 33.0857 2.20151   1
 -10   4   7 3.19404 1.93991   1
 -17   1   2 11.5035 3.27422   1
 -15  -3  -4 19.7203 5.60480   1
 -15   1   0 0.59467 2.89296   1
 -14  -2  -4 6.20648 4.31789   1
  -7  -1  -5 343.371 4.19648   1
  -8   0  -4 1042.24 6.03427   1
  -2  -4  -4 268.987 3.71657   1
  -4  -4  -5 3993.75 13.3902   1
 -14  -4  -4 16.4651 5.46427   1
 -16  -2  -2 1.57708 4.67419   1
 -13   1  -1 2.24379 2.54455   1
 -15  -1  -2 3.93285 3.91501   1
  -6   4   6 14.5271 1.91980   1
 -16   0   0 17.7411 3.76302   1
  -6  -2  -5 3732.35 12.2537   1
  -5  -3  -5 1674.85 8.61558   1
 -13  -1  -3 9.22682 3.43554   1
 -16   2   4 11.3839 2.35648   1
  -9   1  -2 18.4035 1.66403   1
  -7  -1  -4 844.883 5.77083   1
 -12   4   7 350.372 3.24391   1
  -4  -4  -4 172.202 4.37933   1
 -17  -1   1 0.27165 4.34986   1
 -14  -2  -2-1.36807 3.98456   1
  -6   4   5 418.400 3.66047   1
 -12  -2  -3-6.49493 3.34074   1
 -13  -1  -2 4.94736 3.50009   1
  -8  -4  -4 3.64432 3.42544   1
 -10   2   0 85.9564 1.68534   1
  -5  -3  -4 649.300 5.45101   1
  -6  -2  -4 60.2379 2.59915   1
 -17  -3   1 22.0011 5.72061   1
  -9  -5  -3-0.36212 3.78153   1
  -2   4   7 104.903 2.85478   1
 -17  -1   2 18.1628 4.48666   1
 -15  -1   0 11.2926 3.90521   1
 -16  -4   1-6.82505 5.29365   1
 -14  -4  -1 0.73354 4.76612   1
  -4  -4  -3 585.059 5.37487   1
 -15   1   2 15.2842 2.94703   1
 -12  -4  -2 15.9093 4.32954   1
 -17  -3   2-1.18891 5.24900   1
  -2  -4  -2 3494.64 10.8778   1
 -16  -2   1 23.8474 4.76448   1
 -15  -3   0 13.5227 4.81229   1
  -7  -1  -3 411.734 4.01484   1
 -16   2   5 13.8096 2.41425   1
 -16  -4   2 17.6634 5.58000   1
 -13  -3  -1 16.0076 4.40479   1
  -5  -3  -3 673.491 5.45890   1
 -17  -1   3-0.45075 4.48063   1
  -6   4   4 358.977 3.22838   1
 -14  -4   0 19.0553 5.08767   1
 -11  -5  -1 26.5429 4.67515   1
 -15  -5   2 21.8402 5.66415   1
 -13  -5   0 9.61332 5.04709   1
  -6  -2  -3 1035.90 6.27648   1
 -15  -1   1 7.08061 3.84959   1
 -17   1   5 2.76900 3.21432   1
 -16  -2   2 6.01571 4.41667   1
  -8   0  -2 294.902 3.61065   1
  -9   1  -1 85.8665 2.03886   1
  -4  -4  -2 13.8386 3.23180   1
 -16  -4   3 15.1206 5.36416   1
 -15  -5   3 0.39205 5.41295   1
 -13  -5   1 0.62880 4.77935   1
  -2  -4  -1 551.680 4.54841   1
  -2   4   5 361.335 3.86693   1
 -10  -4  -1 9.69079 3.52846   1
 -14   4   8 1.49909 0.96590   1
 -16  -4   4-3.25790 5.18578   1
 -15  -1   2 15.3998 3.82029   1
 -16  -2   3 8.76410 4.32237   1
 -12   4   6 18.8750 1.25986   1
  -5  -3  -2 603.064 4.96055   1
 -13  -5   2 7.84509 4.72080   1
 -17   1   6 3.21306 3.28085   1
 -14  -4   2 3.47378 4.69258   1
  -7  -1  -2 45.3725 2.05788   1
  -6  -2  -2 1032.52 5.99107   1
  -4  -4  -1 2211.26 9.32491   1
 -14   0   2 14.2480 3.10409   1
 -13  -5   3-2.38268 4.81223   1
 -14  -4   3 21.9027 4.82830   1
 -15  -1   3 17.5103 3.82335   1
 -13   1   2 2.75381 2.27224   1
 -17  -1   6 1.74589 4.17509   1
 -14   2   4 0.59750 2.06726   1
 -17   1   7 4.01103 3.31441   1
 -15  -3   4-2.80361 4.40306   1
 -13  -5   4 12.9881 4.98277   1
  -5  -3  -1 479.372 4.48934   1
 -10   2   1 279.189 2.38473   1
  -7   5   5 488.966 4.45110   1
 -16  -2   5 0.43069 4.36855   1
 -16  -4   7 36.2711 5.69102   1
  -4  -4   0 110.288 3.75378   1
 -11  -5   3 10.6058 4.29767   1
 -15  -1   4 17.4311 3.72907   1
 -13  -1   2 7.05369 2.88040   1
 -17  -1   7-3.17673 4.01693   1
  -6  -2  -1 1496.92 7.85314   1
 -10   4   4 5.56270 1.12558   1
  -9   1   0 274.261 2.55954   1
 -16  -4   8 15.1099 4.97562   1
  -7  -1  -1 280.821 3.55383   1
 -14  -4   5 35.8428 5.05031   1
 -16   2   7-2.82422 2.37382   1
 -11  -5   4 8.49929 4.14643   1
 -17   1   8 18.6350 3.22862   1
 -16   0   6 10.0956 3.25448   1
 -13  -5   6-1.22920 4.33333   1
 -15   3   7-0.39694 1.47331   1
 -12  -4   4 8.14288 3.71260   1
 -14  -4   6 21.6817 4.63347   1
 -16  -2   7 5.94646 4.14823   1
  -9   5   5 10.4643 1.84511   1
 -13  -1   3 6.18221 2.94796   1
  -7   5   4 414.527 3.84368   1
 -14  -4   7 23.3816 5.06811   1
 -15  -3   7-0.60496 4.41901   1
 -11  -3   3 14.0432 3.50908   1
 -12  -2   3-8.59015 3.03821   1
  -2  -4   2 8.78981 1.95636   1
 -16  -2   8 12.4441 5.12184   1
 -15  -1   6-2.16033 3.99748   1
  -9  -5   5 8.28734 3.85455   1
  -8   0   0 5443.00 11.4234   1
 -16   2   8 19.8541 3.00029   1
 -14  -4   8-3.14620 5.10779   1
  -4  -4   2 1131.62 7.73688   1
 -15  -3   8 0.60233 4.69478   1
  -7  -1   0 4027.95 11.7980   1
  -5  -3   1 3358.58 10.9641   1
 -16  -2   9-3.40828 4.73444   1
 -14  -4   9 37.0610 5.57921   1
 -16   0   8 21.3805 4.03022   1
  -5  -5   4 3.56537 2.72567   1
 -15  -3   9 29.7145 5.32079   1
  -2  -4   3 911.838 5.75307   1
 -14  -4  10 10.8739 5.19225   1
  -6  -4   3 7.83635 2.64521   1
  -9  -5   7 12.9939 4.27793   1
  -7   5   3 106.294 2.68561   1
  -4  -4   3 2197.61 9.37490   1
 -13  -1   5 3.92804 3.19179   1
 -16  -2  11 0.44758 5.02691   1
  -6  -2   1 5563.52 13.3178   1
 -16   2   9 8.19021 2.95168   1
  -9   5   4 8.66628 1.89588   1
 -14  -4  11 28.6084 5.45683   1
  -9   1   1 98.2738 2.20476   1
 -11   5   6-2.04793 1.82404   1
 -15   3   8 0.42586 2.00355   1
 -10  -4   7 5.99130 3.78338   1
  -2  -4   4 102.647 2.66984   1
 -14  -4  13 13.6176 5.71129   1
  -7  -1   1 276.533 3.54806   1
 -15  -1   9-2.89185 4.05960   1
 -13  -3   9 19.4210 4.49512   1
  -6   4   1 3.43799 1.74281   1
 -15  -3  13 39.4745 5.85026   1
 -13   5   8 1.67164 1.31270   1
 -10   2   2 739.930 3.67641   1
 -13   1   5 6.77019 2.41658   1
 -12  -4  11 1.33544 4.58586   1
 -14  -2  10 8.75148 4.59504   1
 -10  -4   9 16.7905 4.31843   1
  -4  -4   5 106.388 3.01136   1
 -12  -4  12 33.0376 5.47935   1
  -7   5   2 18.1669 2.14166   1
  -3   5   1 16.4955 2.41963   1
 -13  -3  11-2.26414 4.84638   1
 -15  -1  11 15.8314 4.69442   1
 -16   2  11 2.89061 3.36078   1
 -15   3   9 19.0066 2.52791   1
  -5  -3   4 11.5246 2.22026   1
 -15  -1  12 8.70485 4.59542   1
  -7  -1   2 37.6301 2.75267   1
  -2  -4   6 1848.84 8.65905   1
 -10  -2   6 0.33186 2.66502   1
 -15  -1  13 22.5639 4.78383   1
 -14   4   8 1.49909 0.96590   1
  -9   1   2 353.054 3.22185   1
  -8   0   2 4010.08 10.6946   1
 -13  -3  15 13.4369 5.42992   1
  -4  -4   7 2418.48 10.7092   1
 -15  -1  14 3.32119 4.71632   1
 -14  -2  15 6.93853 5.27258   1
 -15  -1  15 0.39825 4.99634   1
 -13  -3  17-0.90192 5.55278   1
 -15   1  11 23.4472 3.98661   1
 -13   1   7 11.0556 2.99973   1
 -11  -3  12 11.7222 4.47765   1
 -15   3  10 19.8034 2.81769   1
  -7   5   1 36.9966 2.23089   1
  -6  -4   9-3.29353 3.04302   1
  -6  -2   4 244.140 3.52118   1
 -11  -3  13 15.3769 4.71447   1
  -7  -1   3 73.5201 2.81762   1
 -10  -2   8 5.95753 3.21394   1
 -15   1  12 3.04669 4.03094   1
 -13  -1  11 19.0962 4.41503   1
  -5  -3   6 440.148 4.86583   1
 -12  -2  12 2.41193 4.27809   1
  -4  -4   9 3551.38 13.7552   1
 -13  -1  12 28.3280 4.74432   1
 -15   1  13 7.28109 4.42042   1
  -4  -4  10 21.9477 4.93044   1
 -11  -3  17 12.5911 5.67772   1
  -5  -3   7 31.3374 2.76593   1
  -6  -2   5 888.038 6.65011   1
 -13  -1  13 27.5215 5.10628   1
  -9  -3  12 0.23096 4.07245   1
 -15   1  14 7.61686 4.24792   1
 -10   2   3 713.325 3.68525   1
 -11   1   5 2.37226 2.39889   1
 -14   2  10 1.16562 3.10830   1
  -9   1   3 1.06327 1.78732   1
  -7   5   0 174.901 3.17502   1
 -12  -2  19 31.1527 5.83742   1
 -13  -1  16 35.8986 5.29863   1
 -14   0  16 27.8613 5.03589   1
 -13  -1  17 33.7062 5.36698   1
  -5  -3   9 818.426 6.77238   1
 -13  -1  19 34.0941 5.72755   1
 -11   5   4 6.98567 1.41969   1
 -11  -1  11 20.8235 3.88801   1
 -11   3   4 57.4170 1.19071   1
 -10  -2  14 0.86165 4.18068   1
  -5  -3  10 121.026 3.68212   1
  -8   0   4 1758.42 7.66464   1
  -7  -3  14 9.80554 3.88877   1
  -8  -2  10 10.6217 3.24125   1
  -5  -3  11 405.214 5.54275   1
 -11  -1  13 1.27535 3.91278   1
 -10  -2  19 37.3762 5.38478   1
 -13   3   8 13.3986 2.40528   1
 -14   4  10 5.20312 2.29535   1
  -7   5  -1 48.1905 2.45014   1
  -5  -3  13 17.9719 3.17406   1
 -11  -1  16 4.77832 4.36181   1
 -11  -1  17 20.8730 4.78563   1
 -11  -1  22 11.0212 5.57076   1
  -9   1   4 298.529 3.25967   1
 -11  -1  21-1.19499 5.09147   1
  -8   4   0 3.57414 1.57935   1
 -14   2  15 14.9431 4.21417   1
  -8  -2  14 8.34755 3.78885   1
 -12   0  16 18.3842 4.45636   1
 -13   1  15 1.81513 4.31910   1
 -10   2   4 1496.66 5.52606   1
 -12   0  18 36.4710 5.28335   1
  -7  -1   7 19.1693 2.62478   1
  -8  -2  17 18.3641 4.48847   1
 -14   4  11 11.5256 2.79862   1
  -6  -2  11 379.535 5.30896   1
  -6  -2  12 762.657 7.33088   1
  -7  -1   8 2221.60 9.78408   1
  -8   0   6 1520.66 8.01477   1
  -6  -2  13 406.534 5.85392   1
  -9  -1  21 41.0166 5.70073   1
  -6  -2  14 1677.18 10.9708   1
  -9   1   5 64.3571 2.48271   1
  -6  -2  15 368.336 6.13066   1
  -6  -2  16 5.23862 3.80550   1
  -6  -2  17 402.126 6.88317   1
  -7  -1   9 40.8681 2.81181   1
 -14   4  13 4.83938 3.18994   1
 -10   0  22 3.27815 5.01753   1
  -7  -1  10 370.999 4.91504   1
  -4  -2  12 11.2690 2.59620   1
  -4  -2  13 15.5038 2.76965   1
  -7  -1  11-1.23830 2.62611   1
 -11   3   5 213.723 2.44318   1
 -13   3  12-0.78536 3.10838   1
 -10   2   5 352.239 3.57132   1
 -11   1  21 5.69922 4.64319   1
  -7  -1  12 145.842 4.17766   1
 -11   1  13 8.29975 3.24929   1
  -7  -1  20 170.230 5.85122   1
 -12   2  12 1.14985 2.92632   1
 -11   5   3 6.65377 1.16927   1
  -9   1   6 578.709 5.05612   1
 -12   4   6 18.8750 1.25986   1
  -8   0   8 4221.77 14.4457   1
 -11   1  14 19.3945 3.55535   1
  -7  -1  19 24.3988 4.29507   1
  -7  -1  13 17.6492 3.34581   1
 -11   1  17 2.72679 3.96447   1
  -7  -1  18 48.8986 4.51066   1
  -7  -1  14 829.694 7.66787   1
  -7  -1  17 47.2035 4.05883   1
  -7  -1  15 87.8938 4.02500   1
  -7  -1  16 51.9203 3.88394   1
 -12   2  19 18.1159 4.54635   1
 -13   3  15 8.08642 3.73191   1
 -13   3  16 7.41624 3.79724   1
 -13   5   8 1.67164 1.31270   1
 -12   2  17-5.50719 4.09439   1
   0  -2  10 3549.89 11.2267   1
  -9   1   7 83.6310 3.08813   1
  -8   0  10 2807.48 11.4866   1
  -8   0  20 34.7523 4.76140   1
  -9   1  23 101.885 6.38917   1
 -10   2   6-3.08637 1.86068   1
  -9   1  22 21.4308 4.96068   1
  -8   0  18 317.543 6.68546   1
  -8   0  12 656.098 6.73679   1
  -8   0  16 1652.40 11.5204   1
  -9   1  21 53.4771 5.50423   1
  -8   0  14 582.683 7.08337   1
  -9   1   8 30.9632 2.62682   1
 -11   3   6 14.8552 2.08409   1
 -10   2  22 15.8314 5.40402   1
  -9   1  20 291.620 7.23641   1
 -13   5   9-2.68682 1.92489   1
  -9   1  19 172.295 5.97309   1
 -10   2  21 133.371 6.15682   1
  -9   1   9 30.9082 2.96983   1
 -12   4   7 350.372 3.24391   1
  -9   1  18 81.0235 5.04096   1
 -10   2   7 532.756 4.96817   1
 -10   2  20 3.90469 4.56336   1
  -9   1  17 150.858 5.34976   1
  -9   1  10 755.550 6.29263   1
  -9   1  16 635.155 8.02540   1
 -11   3  20 5.65739 5.00867   1
 -13   5  10 14.7681 2.50761   1
  -9   1  11 208.106 4.23191   1
 -10   2  19 33.6148 4.80959   1
  -9   1  15 121.024 4.98352   1
  -9   1  12 23.8915 3.13178   1
  -9   1  14 217.780 4.89097   1
  -9   1  13 89.8407 3.83816   1
 -11   3   7 66.8002 2.60217   1
 -10   2  18 501.535 7.90814   1
  -8   2  24 24.5298 5.87752   1
 -10   2   8-2.81860 2.52470   1
 -11   3  19 35.1446 4.75310   1
 -10   2  17 128.134 5.41822   1
 -13   5  12 17.7938 3.17282   1
 -11   3  18 0.73685 4.13407   1
 -12   4   8 44.3905 2.43492   1
  -8   2  23-2.17000 5.10876   1
 -10   2  16 280.432 6.14540   1
 -10   2   9 446.365 4.92848   1
 -12   6   4 4.58304 0.95134   1
 -11   3  17 11.2438 4.33760   1
 -10   2  15 486.105 6.97360   1
 -11   3   8 221.979 3.81479   1
 -10   2  10 1413.38 8.29630   1
 -12   4  16 51.4635 4.61301   1
  -8   2  22 24.0022 5.26178   1
 -11   3  16 143.531 5.28167   1
 -10   2  13 144.662 4.30132   1
 -10   2  11 242.510 4.53006   1
 -10   2  12 252.320 4.68800   1
 -12   4   9 449.405 4.57561   1
 -12   4  15 205.443 5.58755   1
 -11   3  15 288.307 6.01711   1
 -11   3   9 199.046 3.57062   1
 -12   4  10 53.7506 3.01130   1
 -11   3  14 152.634 4.85506   1
 -12   4  13 64.4861 4.05798   1
 -12   4  11 0.77464 2.82483   1
 -12   4  12 35.0296 3.45482   1
 -11   3  10 51.0087 2.92375   1
 -11   3  13 18.9652 3.33380   1
 -11   3  12 4.34920 3.10092   1
 -11   3  11 99.4365 3.56247   1
  -9   3  21 8.76833 4.90998   1
  -9   3  20 5.12188 4.55574   1
  -6   2  22 38.0432 5.51486   1
  -9   3  19 32.9783 4.97312   1
  -7   3  23-3.39068 5.40240   1
  -8   2  17 11.6196 3.97827   1
 -11   5   2 222.855 1.99331   1
  -7   3  22-1.91679 5.07378   1
 -10   4  18 1.35981 4.57540   1
  -8   2  15 9.13458 3.60387   1
  -9   3  17 12.8774 4.08608   1
  -3   1  19 132.056 5.33717   1
  -8   4  22 38.2740 6.18520   1
 -10   4  17 15.0134 4.67023   1
  -4   2  21 139.661 5.97076   1
  -8   4  -4 0.23878 2.39049   1
 -11   5  16 29.5922 4.75842   1
  -8   4  21-3.93495 5.13006   1
 -10   4  16 16.5699 4.47201   1
  -9   3  15 5.02912 3.58062   1
  -5   3  22 11.2214 4.94010   1
  -6   4  23-2.90749 5.46921   1
  -4   2  20 22.5375 4.43174   1
  -5   3  21 118.103 6.31450   1
  -6   4  22 24.2656 5.26519   1
  -4   2  19 79.4067 5.07103   1
 -12   6  12 16.8130 3.64115   1
  -6   2  16 15.8587 3.68440   1
  -9   5  19 4.43136 5.31018   1
  -5   3  20 498.893 8.71198   1
  -4   2  18 51.3773 4.32247   1
 -11   5   1 139.642 1.99966   1
 -11   5  13 3.75456 3.76693   1
  -6   4  21 31.1226 5.49266   1
  -9   3  12-0.02973 2.98380   1
  -7   5  21 21.5401 5.58542   1
  -8   4  18 25.7080 4.56414   1
  -4   2  17 25.7746 3.73851   1
  -5   3  19 129.895 5.58069   1
 -12   6  10 2.14685 2.92880   1
  -6   4  20-3.65836 4.63288   1
  -7   5  20-2.61682 4.77637   1
 -12   6   9-0.67366 2.63456   1
  -5   3  18 120.610 5.25091   1
  -6   4  19 56.5460 4.89837   1
  -7   3  15 3.70893 3.47394   1
 -11   5   0 42.0579 1.98026   1
  -7   5  19 121.498 5.98527   1
 -10   4  10 2.07630 2.60396   1
  -5   3  17-0.62773 3.54694   1
  -6   4  18 147.808 5.65447   1
 -10   4  -1 9.30161 1.69618   1
  -7   3  -7 0.32744 2.31116   1
  -7   3  14 16.3555 3.20460   1
  -8   4  15 3.92803 3.64056   1
 -12   6   7 21.6954 2.43575   1
  -6   4  17 0.17592 3.87568   1
  -4   2  13 1.91880 2.41334   1
 -12   6   6 10.0244 1.85504   1
  -7   5  17 22.2472 4.28699   1
  -8   6  17 22.0862 4.75723   1
  -1   3  18 7.67835 4.03163   1
  -4   6  21 13.1225 5.56161   1
  -6   4  16 225.814 5.48101   1
  -2   4  19 26.3143 4.73640   1
  -3   5  20 35.2898 5.47777   1
  -4   2  12 9.26020 2.38912   1
 -12   6   5 145.225 1.98314   1
  -7   5  16 31.2986 4.27614   1
 -10   4   7 3.19404 1.93991   1
  -1   3  17 7.54073 3.69937   1
  -4   6  20 6.91870 5.05306   1
  -9   5  13 1.35381 3.30143   1
  -6   4  15 11.5520 3.45715   1
 -12   6   0 9.18127 1.62419   1
  -2   4  18 131.599 5.32913   1
  -3   5  19 10.3639 4.86456   1
 -10   6  12 5.13553 3.67240   1
  -7   5  15 122.679 4.91487   1
  -5   3  13 4.98776 2.69093   1
  -8   6  15 285.529 6.45479   1
  -4   6  19 259.038 7.08700   1
 -12   6   4 4.58304 0.95134   1
  -6   4  14 8.55856 3.14254   1
 -11   5   6-2.04793 1.82404   1
  -2   4  17 20.0744 4.27536   1
  -3   5  18 111.755 5.43080   1
 -11   7  10 16.5833 3.61724   1
  -7   5  14 51.7226 3.91957   1
 -10   6  11-0.94477 3.39761   1
  -8   6  14-2.67248 3.87894   1
  -4   6  18 9.02557 4.98873   1
  -5   7  18 45.0979 5.41412   1
  -6   4  13 128.092 4.02952   1
  -9   5  11 3.15231 3.05022   1
  -3   5  17 9.52262 4.48525   1
  -9   7  13 114.677 5.24623   1
  -3   7  18-14.7467 5.24603   1
  -7   5  13 58.9345 3.81635   1
  -4   6  17 86.5299 5.51496   1
 -11   7   9 1.20966 3.24674   1
 -11   5   5 52.9454 1.84380   1
  -5   7  17 19.3770 5.06840   1
  -8   6  13 9.02858 3.67712   1
  -6   4  12 76.9693 3.33618   1
  -9   7  12 20.5789 4.00624   1
  -2   6  17-7.57710 4.69820   1
  -4   6  16 113.182 5.29267   1
  -5   7  16 1.80144 4.66961   1
  -7   5  12 86.7727 3.82850   1
  -8   6  12 126.783 4.69866   1
 -11   7   8 2.59609 3.04910   1
  -3   5  15 46.6064 4.26922   1
  -9   7  11-0.77556 3.56845   1
  -4   6  15 24.8744 4.36737   1
  -5   7  15 71.6709 5.17330   1
  -7   5  11 338.467 5.12114   1
  -8   6  11 5.02965 3.17038   1
  -2   8  16 9.42712 5.39159   1
  -3   5  14 47.9423 3.99832   1
  -2   4  13 11.4372 2.99326   1
  -6   8  14 16.5550 4.81885   1
  -2   6  15-0.05111 4.37488   1
 -11   7   7 5.00635 2.91164   1
  -3   7  15 19.2620 5.21748   1
   2   4  13 316.046 5.80911   1
  -9   7  10-3.62337 3.53475   1
   0   6  15 319.660 7.18329   1
  -4   6  14 40.9309 4.48606   1
  -5   7  14-1.08629 4.32183   1
   1   5  14 95.2246 4.83553   1
  -2   8  15 18.9847 5.77632   1
  -1   7  15 109.703 6.14324   1
  -7   5  10 3.72024 2.67664   1
  -6   8  13 247.168 6.73612   1
  -3   5  13 92.2304 4.37065   1
  -7   1  -7 617.862 5.23108   1
  -7   1  -6 692.105 5.08459   1
  -3   7  14 24.3492 5.23991   1
   2   4  12 123.497 4.17565   1
   0   6  14 70.3781 4.95043   1
  -5   7  13 20.8355 4.36799   1
  -4   6  13 225.583 5.62040   1
  -9   7   9 32.8089 3.86901   1
   1   5  13 176.452 5.30394   1
  -6   4   9-2.76133 2.07467   1
  -2   8  14 101.356 6.32259   1
  -1   7  14 107.007 5.85407   1
  -4   8  13 15.4214 5.00877   1
  -6   8  12 26.0717 4.96551   1
  -8   6   9 324.782 5.03422   1
   2   4  11 970.905 7.95379   1
   0   6  13 227.234 6.05980   1
  -7   5   9 26.7715 2.72039   1
  -5   7  12 107.028 4.82892   1
   1   5  12 285.231 5.63606   1
  -4   6  12 158.495 4.94604   1
  -2   8  13 26.0920 5.14416   1
  -1   7  13 80.6288 5.55406   1
   5   3   8 0.69871 2.30093   1
  -9   7   8 0.39497 3.30651   1
  -4   8  12 12.3619 4.74216   1
 -11   3  -4 71.3727 2.96645   1
  -6   8  11 4.06460 4.23355   1
  -3   9  12-1.38844 5.28726   1
  -3   7  12 12.0593 4.19734   1
   3   5  11 158.611 4.49086   1
   0   6  12 35.7745 4.13396   1
  -2   8  12 4.44250 4.78993   1
   1   5  11 13.9624 3.37174   1
 -10   2  -5 424.911 4.85449   1
  -5   7  11-4.26433 3.52245   1
  -1   7  12 12.7159 4.56369   1
   1   7  12 2.81169 4.15787   1
  -8   6   8 31.8855 2.91088   1
  -4   6  11 773.356 7.69263   1
   0   8  12 132.140 6.20908   1
 -12   4  -3 140.152 3.23398   1
  -7   5   8 30.9350 2.50984   1
   4   4   9 1276.80 8.34719   1
 -11   3  -3-4.01191 2.07980   1
 -10   8   6 134.047 4.39654   1
  -4   8  11 26.4079 4.58600   1
   5   3   7 952.043 6.56812   1
  -3   9  11 34.7417 5.06683   1
 -10   4   3 119.274 1.25807   1
  -6   8  10 61.0812 4.51158   1
   2   6  11 21.1387 4.00246   1
  -5   9  10 36.5750 5.20996   1
  -9   7   7 0.90894 3.21094   1
 -10   2  -4 1397.87 7.26340   1
   3   5  10 243.080 5.07592   1
   0   6  11 24.1902 3.70278   1
  -1   9  11 14.1108 5.46430   1
  -2   8  11 56.0465 5.34894   1
   1   7  11 43.9093 4.91015   1
  -1   7  11 183.677 5.75234   1
   1   5  10 2.26032 3.15998   1
   0   8  11 89.6675 5.52954   1
  -5   7  10-5.96468 3.57922   1
  -4   6  10 20.4873 3.42623   1
  -3   9  10 6.54896 5.28935   1
   4   4   8 0.64400 3.73444   1
   2   6  10 186.061 5.40053   1
  -5   9   9 2.41694 4.75508   1
 -10   2  -3 587.410 4.47518   1
  -8   6   7 216.173 4.09594   1
  -6   8   9 0.52302 3.93834   1
   3   5   9 30.0408 3.65871   1
 -11   3  -2 159.912 2.72012   1
  -1   9  10 0.69642 5.04061   1
 -10   8   5 45.0809 3.85870   1
   0   6  10 31.9307 4.08673   1
  -9   1  -5 344.454 4.10998   1
  -2   8  10-5.65718 4.57776   1
  -7   5   7 24.8492 2.42554   1
 -12   4  -2-2.13339 2.04063   1
   1   7  10 13.3380 4.38898   1
   0   8  10 23.6083 4.85520   1
  -1   7  10-3.07087 3.95301   1
  -9   7   6 23.8174 3.36608   1
   1   5   9 142.135 4.14247   1
  -3   9   9 12.1526 5.01267   1
  -3   5   9-1.69382 2.54639   1
  -5   7   9 59.8878 4.17506   1
  -4   8   9 10.0872 4.47144   1
   4   4   7 1764.94 9.38715   1
  -5   9   8 4.26727 4.60276   1
   2   6   9 846.051 8.83454   1
  -4   6   9 34.2864 3.22630   1
  -1   9   9 44.7562 5.44862   1
  -9   1  -4 632.945 4.83018   1
  -6   8   8 18.9237 4.01152   1
   3   5   8 1022.21 8.24813   1
  -2   8   9 141.918 5.81187   1
   0   6   9 203.375 5.18709   1
   1   1   3 2.48934 0.99291   1
   0   8   9 16.3801 4.85843   1
   1   7   9 19.3988 4.37428   1
 -10   2  -2 546.013 3.79293   1
  -1   7   9 60.9133 4.53926   1
 -10   8   4 24.1582 3.62962   1
  -3   9   8 14.8488 5.13605   1
  -8   6   6 98.6273 3.39366   1
  -8   0  -6 3498.97 12.0204   1
  -1   9   8 17.4114 5.18505   1
  -5   9   7 22.6055 4.90236   1
  -5   7   8 26.6874 3.79284   1
   2   6   8 922.055 8.87023   1
   4   4   6 1166.62 8.93137   1
  -9   7   5 27.9715 3.39141   1
  -9   1  -3-0.90179 1.78835   1
  -7   5   6 64.4486 2.65994   1
  -2   8   8 76.9242 5.41217   1
   3   5   7 220.843 4.67352   1
   0   8   8 106.798 6.22727   1
  -4   6   8 137.120 4.26262   1
  -6   8   7 220.794 5.60269   1
   1   7   8 128.794 5.38119   1
 -11   7   3 18.4238 2.71654   1
   0   6   8 5.98485 3.35542   1
  -1   7   8 143.899 5.13776   1
  -3   9   7 126.295 6.35015   1
 -11   3  -1 11.3623 1.64612   1
  -1   9   7 81.2655 6.04372   1
   2   6   7 78.7148 4.22582   1
 -10   8   3 133.508 4.53860   1
  -7   9   5 23.1393 4.52799   1
  -5   7   7 5.64267 3.63518   1
   0   8   7 202.476 6.53050   1
  -2   8   7 19.6805 4.86414   1
   4   4   5 3873.33 13.5064   1
   1   7   7 181.864 5.66989   1
  -8   0  -4 1042.24 6.03427   1
   3   5   6 290.325 4.96044   1
  -3   9   6 42.4803 5.40311   1
  -8   6   5 6.62151 2.68578   1
  -3   7   7 0.92826 3.75912   1
  -6   8   6 50.6146 4.48591   1
 -13   5  -2 1.94377 1.38967   1
   0   6   7 883.557 8.33422   1
 -12   4  -1 31.7095 1.61810   1
  -9   1  -2 18.4035 1.66403   1
 -10   2  -1 786.534 4.03970   1
  -1   7   7 66.7481 4.70176   1
  -1   9   6 23.2398 5.31919   1
  -2  10   5-6.21903 5.84518   1
  -4   6   7 41.3247 3.54912   1
  -9   7   4 51.9294 3.44490   1
   2   6   6 125.321 4.59168   1
   0   8   6 399.158 7.76300   1
  -2   8   6 48.5828 4.98931   1
  -7   9   4 10.8193 4.37154   1
   1   7   6-10.7986 3.96180   1
  -3   9   5-2.76330 4.94309   1
  -2  10   4 126.272 7.22562   1
  -5   7   6 74.1080 4.03124   1
 -11   7   2 12.8432 2.81447   1
  -1   9   5-19.6721 5.16902   1
   4   4   4 169.419 4.44706   1
   3   5   5 533.893 6.02679   1
  -3   7   6 13.1775 3.99074   1
  -1   7   6 15.7504 4.02385   1
  -6   8   5 87.1057 4.69432   1
   0   6   6 4.85535 3.23572   1
  -5   9   4 56.5837 5.52528   1
  -7  -1  -5 343.371 4.19648   1
  -4   8   5 31.6499 4.74745   1
   0   8   5 32.5857 5.03427   1
   2   6   5 18.0553 3.48945   1
  -2   8   5-3.60878 4.36056   1
  -2  10   3 70.2644 6.58517   1
  -3   9   4 11.0189 5.40064   1
   1   7   5 517.746 7.44554   1
  -1   9   4 20.4012 5.15813   1
  -7   9   3 55.6984 4.99340   1
  -8   6   4 9.22490 2.48653   1
  -9   7   3 94.9651 3.86497   1
  -9   1  -1 85.8665 2.03886   1
   3   5   4 21.7007 3.19709   1
  -1   7   5 173.109 5.28771   1
   4   4   3 554.739 5.60786   1
  -5   7   5 199.893 5.03448   1
  -6   8   4 131.483 5.03015   1
   0   6   5 60.0957 3.94138   1
  -5   9   3 13.0993 4.81222   1
  -7  -1  -4 844.883 5.77083   1
   0   8   4 196.394 6.44212   1
  -8   0  -2 294.902 3.61065   1
  -2  10   2 3.24418 5.97887   1
 -10   8   1-3.02022 3.42517   1
  -1   9   3 18.6410 5.36674   1
  -3   9   3 103.712 6.14494   1
  -2   8   4 44.0733 4.93071   1
   2   6   4 12.6408 3.79622   1
   1   7   4 40.9142 4.40170   1
  -7   9   2-4.64099 4.36413   1
  -4   6   5 1370.83 8.94443   1
  -7   5   4 414.527 3.84368   1
   1   9   2 10.5670 5.36821   1
  -2  10   1 2.87742 5.91293   1
  -1   7   4 36.6496 4.37577   1
 -10   2   0 85.9564 1.68534   1
   3   5   3 13.6605 2.90574   1
  -5   9   2 3.11199 4.85465   1
   0   8   3 197.783 6.36382   1
 -11   3   0 39.1021 1.33386   1
  -3   7   4 11.4625 3.84229   1
  -1   9   2 33.7760 5.50992   1
  -6   8   3 39.1355 4.51706   1
   0   6   4 30.9642 4.03259   1
   4   4   2 22.7601 3.44567   1
  -3   9   2-5.21956 5.24945   1
  -5   7   4 7.11589 3.51666   1
  -9   7   2 39.8849 3.43009   1
 -12   6   0 9.18127 1.62419   1
  -4   8   3 33.9156 4.87008   1
  -2   8   3 271.888 6.68071   1
   2   8   2 16.7332 5.04927   1
   1   7   3 75.4945 4.66039   1
   2   6   3 350.642 6.29038   1
  -8   6   3 151.233 3.63290   1
  -7   9   1 35.7457 4.85479   1
   3   7   2 4.18421 4.13415   1
  -2  10   0 25.9655 6.20124   1
   1   9   1 21.8809 5.92240   1
 -10   8   0 110.090 4.61180   1
   0   8   2 298.357 7.12905   1
  -5   9   1 1.93956 4.82007   1
  -1   9   1 59.9302 5.86875   1
  -1   7   3 21.9840 3.97266   1
  -3   9   1 19.4003 5.35794   1
   3   5   2 179.996 4.20088   1
  -4   6   4 242.563 4.68939   1
  -9   1   0 274.261 2.55954   1
  -2   8   2 252.172 6.53120   1
  -6   8   2 11.4600 4.10692   1
   0   6   3 94.7338 3.84534   1
   1   9   0-8.63056 5.46808   1
   1   7   2 37.6923 4.04711   1
   4   4   1 2159.16 9.98367   1
   2   6   2 1777.71 11.3267   1
  -5   7   3 9.41052 3.52883   1
  -7   9   0 11.5166 4.81516   1
  -7  -1  -2 45.3725 2.05788   1
   0   8   1 65.4654 5.62922   1
  -5   9   0 5.85940 5.06167   1
 -11   7   0 22.9108 3.10522   1
  -3   9   0 53.8476 5.80619   1
  -9   7   1 27.6980 3.46591   1
  -2  10  -2 26.4258 6.43630   1
  -1   7   2 107.565 4.99160   1
 -10   8  -1 15.6162 3.93329   1
  -2   8   1 143.560 6.08304   1
   3   5   1 60.1708 3.34181   1
   1   7   1 48.5371 4.41752   1
  -6   8   1 131.801 5.21742   1
  -1   9  -1 31.8359 5.59356   1
   0   6   2 35.3332 3.65502   1
  -8   6   2 241.671 4.17128   1
   2   6   1 1470.94 10.3876   1
  -7   9  -1 79.6456 5.61282   1
   0   8   0 510.891 8.68821   1
  -2  10  -3 15.7854 6.71090   1
   4   4   0 94.1729 4.16144   1
  -5   9  -1 26.7488 5.37699   1
  -3   9  -1 9.11817 5.14142   1
  -5   7   2 219.887 5.18753   1
  -8   0   0 5443.00 11.4234   1
  -1   7   1 319.715 6.19976   1
   3   7  -1-11.2723 4.30329   1
  -2   8   0 95.5463 5.66856   1
  -1   9  -2-11.8224 5.50268   1
  -7  -1  -1 280.821 3.55383   1
  -2  10  -4 27.3100 6.78493   1
   1   7   0 61.5389 4.62072   1
   3   5   0 704.416 6.89939   1
   0   8  -1 56.6739 5.40164   1
  -7   9  -2-6.45728 5.03459   1
 -10   8  -2 49.4150 4.37292   1
  -3   9  -2 7.43792 5.75099   1
   2   6   0 399.717 6.15490   1
  -6   8   0 11.9823 4.26779   1
  -5   9  -2 37.4129 5.61449   1
  -9   7   0 22.6947 3.32075   1
   0   6   1 551.056 6.75335   1
 -11   7  -1 16.7808 3.22112   1
  -2  10  -5 13.7760 6.46164   1
  -1   9  -3 175.841 7.10898   1
   4   4  -1 4751.45 14.6833   1
  -2   8  -1 7.03245 4.56576   1
  -1   7   0 51.5763 4.35759   1
   1   7  -1 263.074 6.13994   1
   0   8  -2 253.653 6.99889   1
  -3   9  -3 114.224 6.75516   1
  -7   9  -3 42.0673 5.76765   1
  -4   8  -1 14.1971 4.69419   1
  -5   9  -3-12.6486 5.25110   1
  -9   1   1 98.2738 2.20476   1
   3   5  -1 10.6543 3.05222   1
  -8   6   1 851.941 6.52675   1
   2   6  -1 3.19675 3.32347   1
  -1   9  -4 54.7510 6.22359   1
 -10   2   1 279.189 2.38473   1
  -6   8  -1 125.420 5.41229   1
 -10   8  -3 120.691 5.11989   1
   0   6   0 95.8650 4.38325   1
  -2   8  -2 33.2141 4.96388   1
  -3   9  -4 1.51069 6.27916   1
   0   8  -3 184.817 6.99840   1
   1   7  -2 92.1343 5.22482   1
  -7  -1   0 4027.95 11.7980   1
  -1   7  -1 42.3590 4.75985   1
   1   5   0 415.517 5.58073   1
   4   4  -2 1268.32 9.04560   1
  -5   9  -4 10.7696 5.53167   1
  -7   9  -4-1.31581 5.19976   1
  -1   9  -5 9.86496 6.31563   1
  -9   7  -1-3.59549 3.79611   1
   4   6  -1 42.8994 4.11675   1
  -2   6   2 99.6825 4.30381   1
   2   4   1 508.280 5.07947   1
  -5   3   3 241.583 2.27762   1
   2   8  -2 231.656 7.37877   1
   0   4   2 324.820 4.06383   1
  -5   9  -2 37.4129 5.61449   1
  -3   7   1-6.67680 3.86997   1
  -1   5   2 476.127 5.49437   1
   5   5  -2 499.544 6.46858   1
   3   3   0 4378.66 12.2087   1
   1   5   1 370.243 5.14051   1
   3   7  -2 69.2589 5.19879   1
   3   1  -1 31.5113 1.24461   1
   5   3  -2 518.862 4.91642   1
   4   6  -2 211.680 5.59395   1
  -4   6   2 213.592 4.72234   1
  -5   7   1 86.8418 4.54662   1
  -4   8  -1 14.1971 4.69419   1
  -5   9  -3-12.6486 5.25110   1
  -5  -1   0 134.026 2.30825   1
   1   3   1 1592.85 7.03063   1
  -2   6   1 2.10570 3.18295   1
   3   7  -3 565.730 8.78504   1
  -3   7   0 10.1499 4.42436   1
   2   4   0 334.537 4.53253   1
 -13   3  -1 24.8053 2.02136   1
   4   6  -3 522.269 7.63759   1
   2   2   0 8193.17 13.9663   1
  -9  -1  -1 93.3069 3.56789   1
  -3   5   2 26.3611 2.85843   1
  -5   9  -4 10.7696 5.53167   1
  -1   3   2 2698.45 8.43048   1
  -1   5   1 932.889 7.52562   1
   0   4   1 4888.74 14.0283   1
  -4   8  -2 134.975 6.25521   1
   5   3  -3 267.289 4.09842   1
   4   2  -2 3674.40 10.3235   1
   3   3  -1 77.3686 2.50407   1
 -11   1   0 106.618 2.89657   1
  -2   4   2 7.08168 2.19211   1
  -8   4   2 182.493 2.38387   1
  -4   6   1 53.3041 3.79595   1
 -11   7  -2 83.2279 3.98464   1
 -10   0   0 1601.53 8.37970   1
  -3   7  -1-0.48686 3.94994   1
 -10   6   0 47.1003 2.93759   1
  -2   6   0 408.988 6.20205   1
  -9   5   1 187.115 3.15453   1
  -4   8  -3 190.961 6.90121   1
  -7   1   2 51.2738 1.38686   1
   2   4  -1 3416.05 12.5054   1
 -14   4  -2 34.2270 1.36331   1
  -9  -1   0 345.492 4.64166   1
  -6   4   2 898.964 4.97425   1
   1   3   0 127.334 2.62310   1
   5   3  -4 14.1050 2.52026   1
   0   2   1 52.4002 1.45078   1
  -1   5   0 368.818 5.28763   1
 -12   2   0 50.8842 2.36658   1
  -3   5   1 16.4955 2.41963   1
 -12   6  -2 18.2360 2.68239   1
   0   4   0 2838.41 10.8933   1
  -4   8  -4 364.855 8.39790   1
  -5  -1   1 825.774 4.85654   1
  -2   6  -1 1589.39 10.9491   1
   3   3  -2 179.674 3.26761   1
   1   1   0 4203.18 6.86756   1
   3   1  -2 3802.66 8.17382   1
   4   2  -3 124.180 2.67233   1
   2   2  -1 2209.66 7.34041   1
   1   5  -2 490.487 6.22125   1
 -10   4   1 63.4692 1.30367   1
  -2   4   1 3370.35 11.0673   1
   2   4  -2 8.73316 2.48466   1
   5   3  -5 336.410 4.74422   1
  -4   8  -5 62.0250 5.85688   1
  -1   3   1 10.5744 1.51704   1
  -3   7  -3 61.1375 4.80424   1
  -6   0   2 3763.62 8.68933   1
  -1   5  -1 354.209 5.21161   1
 -10   6  -1 122.700 3.75083   1
 -11   1   1 179.827 3.35890   1
  -2   6  -2 1902.09 12.0771   1
 -11   3   1 160.586 1.30849   1
  -9  -1   1 125.676 3.79568   1
  -5   3   2 441.004 2.79425   1
  -3   5   0 704.589 6.32546   1
  -4   8  -6 137.128 7.11765   1
   1   3  -1 15.2288 1.82247   1
   3   3  -3 434.887 4.68213   1
   0   4  -1 5099.21 15.0486   1
  -3   7  -4 82.4574 5.54507   1
   5   3  -6 479.303 5.87913   1
   2   4  -3 956.854 7.53346   1
   4   2  -4 780.191 5.49882   1
  -4   8  -7 37.2046 6.54573   1
  -4   0   2 7168.53 9.92434   1
  -2   6  -3 388.659 6.65552   1
 -12   6  -3 63.5843 3.57801   1
  -1   5  -2 385.506 5.55829   1
  -3   7  -5 282.534 7.20652   1
  -2   4   0 396.426 4.49461   1
   1   5  -4 1177.07 9.23561   1
  -4   8  -8-11.5983 5.75032   1
  -5  -1   2 55.1602 1.96666   1
   2   2  -2 7447.41 13.5980   1
   5   3  -7 39.3084 3.13712   1
  -7   3   2 25.4383 1.09507   1
 -13   3   0 53.9783 2.03650   1
  -4   2   2 2937.39 4.60234   1
   3   3  -4 18.3716 2.26891   1
 -10   6  -2 232.299 4.79551   1
 -10   0   2 9.33490 2.82752   1
   0   2   0 9570.32 13.6916   1
  -3   5  -1 58.6284 3.11235   1
   2   4  -4 124.358 3.64214   1
  -9  -1   2 432.744 5.12754   1
   0   4  -2 350.798 4.56726   1
  -9   5   0 117.278 3.05300   1
  -2   6  -4 38.6237 4.11103   1
  -3   7  -6 248.522 6.90691   1
  -1   3   0 147.537 2.52455   1
  -8   4   1 12.6646 1.55284   1
   1   3  -2 2708.56 9.65272   1
   4   2  -5 383.934 4.13432   1
  -1   5  -3 465.715 5.92634   1
   1   5  -5 793.763 8.07036   1
 -11   5  -1 21.1120 2.25863   1
  -6  -2   2 353.768 4.57809   1
  -4   8 -10 200.946 8.38692   1
  -3   7  -7 169.935 6.35178   1
  -4   8 -11 47.6293 6.95885   1
   2   4  -5 365.066 5.24190   1
   3   3  -5 32.2057 2.50621   1
 -12   6  -4 25.1876 3.46976   1
  -4   8 -12 104.273 7.68555   1
  -3   5  -2 211.711 4.24401   1
  -2   4  -1 547.229 4.91879   1
   0   4  -3 2924.33 11.7939   1
 -10   6  -3-2.60767 3.47071   1
  -1   5  -4 1.62621 3.29631   1
  -4   8 -13 67.3525 7.58683   1
  -7   1   3 80.0030 1.63522   1
   4   2  -6 845.596 6.11654   1
   2   2  -3 3348.01 9.67301   1
  -2   6  -6 131.113 5.26705   1
  -9  -1   3 17.6217 2.78447   1
   1   1  -1 9.81051 0.94227   1
   1   3  -3 403.205 4.27058   1
   2   4  -6 1994.98 11.1729   1
  -3   7  -9 1.20686 5.22635   1
   3   3  -6 1577.73 8.97459   1
 -11   7  -8 44.6516 5.59526   1
  -5  -1   3 4.07290 1.47973   1
  -6  -2   3 2214.75 10.1648   1
  -3   7 -10 10.8405 5.22302   1
  -1   5  -5 1559.59 10.4059   1
  -1   3  -1 1587.73 6.76811   1
   3   1  -4 962.794 4.86461   1
  -2   6  -7 100.053 5.08732   1
 -15   3  -1 32.9359 2.22288   1
  -3   5  -3 15.5755 2.92056   1
  -9   5  -1 29.7082 2.57911   1
   0   4  -4 385.186 4.98576   1
 -12   6  -5 39.7884 4.05984   1
   2   4  -7 89.1439 3.87354   1
   4   2  -7 51.4701 2.49447   1
 -12   2   2 214.174 2.98966   1
 -10   6  -4 74.9081 4.22695   1
  -6   4   0 56.3611 2.22183   1
   0   2  -1 66.9440 1.73516   1
  -2   4  -2 3625.46 12.0515   1
   3   3  -7 1218.22 8.47532   1
  -3   7 -12 176.999 7.82131   1
  -2   6  -8 1019.02 10.6619   1
 -11   5  -2 21.7656 2.46108   1
  -1   5  -6 627.719 7.24981   1
   1   3  -4 1696.92 8.21664   1
  -3   7 -13 14.8856 5.97569   1
  -7   5  -2 253.484 4.19398   1
   2   2  -4 5114.49 12.3914   1
  -5   3   1 3283.26 7.14101   1
  -2   6  -9 869.684 9.95963   1
  -9  -1   4 309.240 4.98836   1
 -11   1   3 83.4333 2.84294   1
   0   4  -5 3891.67 14.1134   1
   4   2  -8 2650.93 11.1479   1
  -3   7 -15 91.7879 7.26775   1
   3   3  -8 1043.86 7.98738   1
  -1   5  -7 34.2009 3.56134   1
   2   4  -9 959.078 8.69917   1
  -2   6 -10 194.798 6.29376   1
 -15   5  -5 35.2793 2.77354   1
 -10   0   4 247.046 4.16060   1
  -2   4  -3 435.628 4.75072   1
   3   1  -5 16.3090 1.61148   1
  -1   3  -2 898.739 5.25701   1
   1   5 -12 1047.52 10.9975   1
  -2   6 -11 5.42897 4.40199   1
   4   2  -9 142.099 3.72012   1
   3   3  -9 244.399 4.79286   1
   1   3  -5 820.572 6.13816   1
   2   4 -10 23.1294 3.73140   1
  -9   5  -2 35.1650 2.77300   1
   0   4  -6 402.385 5.45995   1
  -6   0   4 1243.23 5.55935   1
  -1   5  -8 147.364 4.98330   1
  -5  -1   4 169.378 2.75237   1
 -10   6  -6 99.8425 4.90616   1
   2   2  -5 4856.52 12.7119   1
   2   4 -11 98.4002 4.53550   1
   3   3 -10 114.919 4.18818   1
   4   2 -10 14.3181 2.77408   1
  -1   5  -9 139.465 5.10303   1
  -2   6 -14 397.772 8.94073   1
 -10   4   0 279.361 2.46960   1
  -2   6 -15 325.526 8.83829   1
   0   4  -7 1481.30 9.76586   1
 -11   5  -3 7.69897 2.80171   1
  -6   4  -1 156.741 2.90434   1
   0   2  -2 4171.33 9.40340   1
   3   3 -11 43.7300 3.60329   1
   1   3  -6 28.7906 2.53901   1
  -2   4  -4 275.306 4.22362   1
   1   1  -2 3169.86 6.75381   1
 -10   6  -7 94.6112 5.09877   1
  -2   0   2 537.584 2.23654   1
   3   1  -6 885.459 5.38222   1
  -1   5 -11 5.50712 4.40053   1
   0   4  -8 310.319 5.56899   1
  -8   2   3 72.1399 1.37530   1
  -3   5  -7 247.885 5.29563   1
  -1   3  -3 162.685 2.84280   1
   2   2  -6 68.9670 2.66023   1
  -9   5  -3 1.45656 2.76673   1
  -7   1   4 570.231 3.53437   1
  -7   5  -4 546.944 5.94336   1
 -10   6  -8 78.0780 5.08760   1
  -1   5 -12 314.721 7.05064   1
 -11   1   4 399.009 4.43788   1
   1   3  -7 28.5655 2.63410   1
  -8   6  -9 55.6437 5.09882   1
  -1   5 -13 180.246 6.23356   1
   0   4  -9 1430.83 10.4727   1
  -1   5 -14 78.4083 5.68864   1
 -10   6  -9 40.5056 5.23240   1
  -1   5 -15 5.34061 5.04361   1
  -8   6 -10 13.0736 4.99145   1
 -13   3   1 87.8604 1.39398   1
 -11   5  -4 236.903 4.65354   1
   0   4 -10 198.181 5.27077   1
   2   2  -7 5286.46 14.9239   1
   3   1  -7 11.4355 1.82318   1
 -10   6 -10 122.147 6.33924   1
   1   3  -8 1441.05 9.27567   1
  -8   6 -11 102.215 5.92663   1
   0   4 -11 1309.98 10.7612   1
 -10   6 -11 1.16215 5.26219   1
  -9   5  -4 177.852 4.24872   1
  -1   3  -4 1728.70 8.04503   1
  -8   6 -12 124.295 6.74707   1
   0   2  -3 16.4908 1.64143   1
  -6   4  -2 92.7795 2.70344   1
   0   4 -12 174.427 5.59822   1
  -8   6 -13 141.589 7.03414   1
   1   3  -9 302.109 5.14708   1
   0   4 -13 485.779 7.93920   1
  -3  -1   4 660.511 4.75009   1
 -14   4  -2 34.2270 1.36331   1
   2   2  -8 6639.14 17.5914   1
  -5   3   0 386.327 2.77229   1
 -10   6 -14 52.5622 6.81187   1
  -4   0   4 10144.5 13.8937   1
   0   4 -14 138.634 6.00681   1
   3   1  -8 137.512 3.05047   1
   0   4 -15 17.9561 4.50817   1
   1   3 -10 101.739 3.92391   1
 -11   5  -5 96.6496 4.16249   1
   1   1  -3 187.463 2.25299   1
  -9   5  -5 717.609 7.07859   1
   2   2  -9 1436.68 8.41681   1
   1   3 -11 896.610 7.88247   1
  -8   4  -1 2381.08 7.90560   1
  -1   3  -5 85.2072 2.56614   1
   3   1  -9 78.5359 2.65097   1
   1   3 -12 52.7488 3.54271   1
  -7   5  -7 41.2029 3.43122   1
   1   3 -13 27.7977 3.14673   1
   2   2 -10 7069.73 18.2189   1
   1   3 -14 209.124 5.14358   1
   0   2  -4 1328.15 5.93654   1
 -11   5  -6 180.082 4.46893   1
  -7   3   1 43.5970 1.04557   1
  -9   5  -6 59.2889 3.48963   1
  -6   4  -3 200.809 3.12115   1
   3   1 -10 5768.45 15.9953   1
   2   2 -11 2998.65 13.2486   1
  -1   3  -6 816.283 6.12097   1
   2   2 -12 64.4615 3.55852   1
   3   1 -11 32.5892 2.73329   1
   2   2 -13 736.448 7.88058   1
  -7   5  -9 69.6081 4.41587   1
  -7   1   5 293.765 2.98164   1
   3   1 -12 71.4457 3.30229   1
  -1   3  -7 703.472 6.16500   1
 -12   2   4 97.4601 2.61182   1
  -6   0   6 3005.82 10.0059   1
  -9   5  -8 153.148 5.18442   1
   1   1  -4 3317.02 8.47296   1
   0   2  -5 291.187 3.51279   1
  -9   5 -18 79.6704 8.02011   1
  -3  -1   5 15.9554 1.69778   1
   2   0  -4 1451.54 4.81360   1
  -5   1   4 179.808 1.98008   1
  -6   4  -4 468.105 5.01669   1
  -8   4  -2 632.866 4.66568   1
  -9   5  -9 154.412 5.60040   1
 -11   5  -9 24.4865 4.59569   1
  -9   5 -15 136.945 7.29170   1
  -9   5 -11 70.0836 5.49303   1
  -9   5 -12 199.056 6.75626   1
  -5   3  -1 478.450 3.27600   1
 -11   1   6 47.4405 2.96744   1
   0   2  -6 186.883 3.28387   1
 -10   4  -2 32.4163 2.25229   1
  -1   3 -11 12.9766 3.13281   1
  -6   4  -5 272.811 4.26787   1
  -1   3 -12 11.7020 3.42422   1
   1   1  -5 1123.47 5.51174   1
   0   2  -7 79.7736 2.68222   1
  -8   4  -3 698.215 5.38821   1
  -6   4  -6 82.2012 3.38434   1
  -8   2   4 474.932 2.95855   1
   1   1  -6 1333.52 6.58358   1
   0   2 -15 190.009 5.41485   1
   0   2 -14 493.996 7.16584   1
   0   2 -10 3771.37 14.5405   1
  -7   1   6 1662.14 7.12471   1
   0   2 -13 24.9812 3.57495   1
   0   2 -11 50.3156 3.26920   1
   0   2 -12 176.195 4.57085   1
 -10   4  -3 40.4495 2.66043   1
  -8   4 -17 76.0550 6.98534   1
   2   0  -6 2331.39 7.76237   1
   1   1  -7 1785.06 8.02187   1
  -6   4 -12 231.065 5.91764   1
  -5   3  -2 664.604 4.05501   1
  -8   4 -16 172.265 7.12916   1
  -8   4  -5 59.4915 3.17391   1
   1   1  -8 3971.36 12.3172   1
   1   1 -14 72.9084 4.04485   1
  -8   4 -15 264.429 7.55991   1
  -4   0   6 1329.04 6.11071   1
   1   1 -13 539.136 6.45725   1
   1   1  -9 389.979 4.45059   1
 -14   4  -5 36.8300 3.56748   1
   1   1 -12 156.699 3.91538   1
   1   1 -10 121.909 3.16786   1
   1   1 -11 1235.07 8.29603   1
  -8   4 -14 9.74525 4.78441   1
  -8   4  -6 47.5402 3.11786   1
 -10   4  -4 61.8930 2.96143   1
  -6   2   3 2025.17 3.86797   1
  -8   4 -13 46.7067 5.09449   1
  -7   3 -20 181.211 8.43994   1
   2   0  -8 51.9398 2.41573   1
  -8   4  -7 181.332 4.53270   1
  -6   0   8 153.187 3.29706   1
   2   0 -12 380.706 5.01911   1
  -8   4  -8 218.587 5.12440   1
  -8   4 -11 39.3874 4.09641   1
   2   0 -10 1151.60 7.12781   1
  -8   4 -10 104.836 4.51207   1
  -8   4  -9 899.253 8.31321   1
 -10   4  -5 71.2444 3.41208   1
  -7   3 -19 54.3544 6.32881   1
 -12   2   5 36.7996 2.55787   1
  -5   3  -3 630.429 4.17638   1
  -5  -1   9 873.310 6.37535   1
 -10   4 -12 5.61449 4.16661   1
 -10   4  -6 112.215 3.49855   1
  -5   3 -15 6.49297 4.06351   1
  -7   1   7 38.9468 2.14011   1
 -10   4  -7-1.20497 2.99818   1
 -10   4  -9 75.6310 4.15811   1
 -10   4  -8 101.641 4.13138   1
  -5   3  -4 577.052 4.39554   1
  -5   3 -13 466.807 7.20908   1
  -5   3 -12 616.093 7.69049   1
  -8   2   5 420.822 3.17622   1
  -5   3  -5 1798.74 8.16174   1
  -7   3   0 415.965 2.42169   1
  -5   3 -11 1206.40 9.72845   1
  -4   2 -17 31.2236 5.12126   1
  -7   3 -15 92.8023 5.93726   1
  -6   2 -19 454.230 10.2718   1
  -4   2 -16 220.012 6.54494   1
  -7   3 -14 429.173 8.09026   1
  -5   1   6 1596.60 6.59624   1
 -12   2   6 180.533 3.35620   1
  -6   2 -18 39.2914 5.83168   1
  -7   3 -13 21.4870 4.35654   1
  -4   2 -15 27.6706 4.55514   1
  -7   1   8 2431.23 9.98171   1
  -3   1   3 7.35931 0.82068   1
  -7   3 -12 55.4523 4.49295   1
  -6   2 -17 64.7408 5.95978   1
  -4   2 -14 591.978 8.12912   1
  -6   0  10 4462.05 15.5985   1
  -3   1 -17 549.490 8.78228   1
  -7   3 -11 0.86727 3.55726   1
  -7   3  -1 96.8400 1.80447   1
  -9   3 -13 58.8686 5.51151   1
  -4   2 -13 7.34159 3.53280   1
  -6   2 -16 156.881 6.48945   1
 -13   3 -13 86.2190 6.73053   1
  -7   3 -10 260.776 5.48865   1
  -3   1 -16 104.597 5.38015   1
  -4   2 -12 159.643 4.85551   1
  -9   3 -12 2.95747 4.33239   1
  -8   2   6 159.335 2.82239   1
  -6   2 -15 15.9883 4.80218   1
  -5   1 -18 108.127 6.59954   1
 -13   3 -12 62.7395 6.00850   1
  -7   3  -2 37.2124 1.80464   1
  -7   3  -8 155.570 4.27770   1
  -7   1   9 21.3869 2.80283   1
  -5   1   7 332.870 3.80128   1
  -3   1 -15 1232.25 11.2263   1
  -6   2   4 262.637 2.22042   1
  -4   2 -11 149.779 4.40804   1
  -8   2 -16 177.278 7.38962   1
 -13   3 -11 196.942 7.16206   1
  -6   2 -14 627.747 8.97239   1
  -7   3  -3 51.5290 2.21150   1
 -15   3  -9 81.0587 5.92334   1
  -7   3  -6 733.314 6.20951   1
 -11   1 -20 157.571 9.22002   1
  -5   1 -17 59.4916 5.67689   1
  -4   2 -10 1597.37 10.1119   1
  -7   3  -5 287.732 3.93897   1
  -7   3  -4 459.826 4.33120   1
  -3   1 -14 413.938 7.05593   1
  -2   0 -16 273.006 6.52532   1
 -12   2 -16 26.9973 6.99953   1
 -13   3 -10 238.337 7.05494   1
  -4   2  -9 122.564 3.75080   1
  -6   2 -13 630.904 8.49143   1
  -9   3  -9 930.434 8.97427   1
  -2   0   6 2518.82 8.59792   1
  -5   1 -16 1005.80 11.3030   1
 -11   1 -19 57.8360 7.83755   1
  -3   1 -13 366.539 6.22407   1
  -3   1   4 1004.45 4.10620   1
  -4   2  -8 360.529 4.81726   1
  -7   1  10 464.859 5.82914   1
  -9   3  -8 607.580 7.00732   1
  -6   2 -12 26.5068 4.16766   1
  -5   1   8 57.4065 2.59513   1
  -4   2   0 2962.39 4.30319   1
  -8   2   7 55.3026 2.55922   1
  -4   2  -7 49.3169 2.50216   1
  -4   0  10 9446.14 22.1134   1
  -3   1 -12 90.9593 3.94799   1
  -5   1 -15 324.794 6.90489   1
  -9   3  -7 178.425 4.44589   1
 -13   3  -8-8.61443 4.13836   1
 -11   1 -18 55.9076 7.36911   1
  -2   0 -14-2.52683 3.33530   1
  -4   2  -6 3163.59 10.6563   1
 -15   3  -5 57.9163 4.17729   1
  -6   2 -11 1075.07 9.17711   1
  -8   2 -13 5.40518 4.11400   1
  -9   3  -6 123.649 3.58222   1
  -4   2  -5 43.8126 2.04661   1
  -6   2   5 946.762 4.48108   1
  -3   1 -11 249.285 4.67668   1
  -5   1 -14 3.23680 4.01503   1
  -4   0 -16 2455.73 15.6698   1
 -11   1 -17 69.9687 7.15890   1
  -4   2  -4 874.205 4.76412   1
  -9   3  -5 39.5369 2.71106   1
  -6   2 -10 25.1053 3.48595   1
  -1  -1 -14 1245.54 10.0319   1
  -8   2 -12 40.9875 4.52071   1
  -5   1   9 1163.06 7.48498   1
  -4   2  -1 38.1344 1.02938   1
  -4   2  -3 7.52684 1.29420   1
  -3   1   5 14.9896 1.45670   1
  -3   1 -10 2097.71 10.8394   1
  -4   2  -2 83.5216 1.49500   1
  -8   2   8 81.0798 2.90117   1
  -7   1 -15 226.594 6.78251   1
  -5   1 -13 154.170 5.14206   1
 -15   3  -1 32.9359 2.22288   1
  -2   0 -12 178.714 4.42308   1
  -6   2  -9 162.119 4.24393   1
 -11   1 -16 124.436 7.60675   1
 -13   3  -5 160.266 4.45364   1
  -9   3  -3 518.438 4.31699   1
  -8   2 -11 16.7651 3.91285   1
  -1  -1 -13 137.165 4.30155   1
 -12   2 -12 48.9089 5.43780   1
  -3   1  -9 1509.59 8.70697   1
 -10   0 -18 297.289 9.49220   1
 -14   2 -11 78.5480 5.98862   1
  -6   2   6 4355.75 10.4566   1
  -9   3  -2 201.875 2.66023   1
 -13   3  -4 246.568 4.50168   1
  -5   1  10 778.572 6.64798   1
  -9   3   0 727.532 2.91067   1
  -6   2  -8 2506.72 11.2926   1
  -4   0 -14 49.3870 4.02669   1
 -11   1 -15 55.6548 6.55799   1
  -3   1   6 920.774 5.04227   1
  -9   3  -1 591.825 3.40909   1
  -8   2   9 199.544 3.94737   1
  -8   2 -10 202.198 5.16421   1
 -12   2 -11 94.9910 5.77010   1
  -3  -1 -15 1274.75 11.0662   1
  -1  -1 -12 730.478 7.12120   1
  -3   1  -8 925.458 6.50411   1
 -13   3  -3 117.651 3.43138   1
 -14   2 -10 56.3582 5.52711   1
 -13   1 -14 126.626 7.34646   1
  -6   2  -7 1163.07 7.52956   1
  -2   0 -10 40.4277 2.75585   1
  -6   2   7 1716.14 7.36749   1
 -11   1 -14 146.560 6.86011   1
  -8   2  -9 360.612 5.72965   1
 -12   2 -10 16.2193 4.69538   1
 -13   3  -2 28.3362 2.57553   1
  -3   1   7-0.39785 1.52927   1
  -3  -1 -14 376.108 6.47257   1
  -3   1  -7 1230.36 6.80339   1
  -1  -1 -11 337.209 4.92802   1
 -14   2  -9 41.3344 5.04980   1
 -12   0 -16 96.2638 7.36444   1
 -10   0 -16 148.468 7.31455   1
  -5   1 -10 1153.65 8.39793   1
  -6   2  -6 1580.36 7.78150   1
   0  -2 -11 44.2048 2.90131   1
 -15   1 -12 51.4475 6.44148   1
  -6   0 -14 109.925 4.92375   1
  -4   0 -12 155.647 4.40378   1
 -11   1 -13 150.117 6.35308   1
  -8   2  -8 192.125 4.19864   1
  -6   2   8 1998.15 8.44555   1
  -3   1   8 138.058 2.93949   1
  -3  -1 -13 346.259 5.67954   1
  -3   1  -6 240.098 3.05881   1
  -1  -1 -10 1342.75 8.09846   1
  -9  -1 -17 7.13828 5.72182   1
 -11  -1 -17 57.7348 6.95725   1
  -7   1 -11 348.392 5.90866   1
  -5   1  -9 314.412 4.64241   1
 -15   1 -11 29.1069 5.69758   1
  -6   2  -5 3314.98 10.0460   1
 -13   3   0 53.9783 2.03650   1
   0  -2 -10 3515.70 12.8811   1
  -6   2   9 2507.02 10.1535   1
 -14   0 -14 108.678 7.33799   1
 -11   1 -12 7.47070 4.60045   1
  -2  -2 -13 335.648 5.75658   1
  -8   2  -7 15.3780 2.72813   1
  -2   0  -8 1938.88 8.67104   1
 -12   2  -8 23.8704 3.92091   1
  -3  -1 -12 79.0965 3.78921   1
 -14   2  -7 38.0598 4.31180   1
  -9  -1 -16 48.2696 6.12710   1
 -11  -1 -16 140.244 7.87923   1
 -13   3   1 87.8604 1.39398   1
  -3   1  -5 68.7639 1.92780   1
 -10   0 -14 136.350 6.61301   1
  -7   1 -10 1353.14 9.73621   1
  -6   2  10 14.7774 2.63138   1
  -5   1  -8 1412.53 8.21071   1
  -6   0 -12 75.2991 4.34238   1
 -11   1 -11 245.996 6.49621   1
   0  -2  -9 14.4499 2.42759   1
  -6   2  -4 54.0436 2.02398   1
  -2  -2 -12 1217.30 9.28294   1
  -4   0 -10 11197.3 24.3142   1
 -13   3   4 46.5067 1.19358   1
  -8   2  -6 21.1772 2.57560   1
  -9  -1 -15 7.12791 5.42552   1
 -11  -1 -15 59.8004 6.69863   1
 -14   2  -6 204.025 5.53007   1
  -3  -1 -11 245.903 4.64727   1
 -13   1 -10 51.3340 5.44012   1
  -1  -1  -8 657.661 5.30791   1
 -15   1  -9 65.5511 5.85254   1
 -16   2  -4 52.2654 4.35263   1
 -13   3   5 80.3528 1.98173   1
  -7   1  -9 251.795 4.80032   1
 -11   3   1 160.586 1.30849   1
 -11   1 -10 640.714 8.43871   1
  -5   1  -7 40.9133 2.64373   1
  -3   1  -4 673.462 3.84198   1
 -13  -1 -14 138.291 8.13074   1
  -2  -2 -11 25.5693 2.79720   1
  -4   2   4 678.950 3.39550   1
  -4   2   5 367.313 3.00332   1
   0  -2  -8 177.084 3.30696   1
 -12   2  -6 21.6820 3.36654   1
 -11  -1 -14 128.532 7.15804   1
  -4   2   6 736.425 4.54104   1
  -8   2  -5 293.681 3.86241   1
  -4   2   3 106.621 1.40191   1
  -6   2  -3 919.987 4.46434   1
  -3  -1 -10 2220.19 11.0281   1
 -10   0 -12-3.97745 4.54864   1
  -8  -2 -15 53.0468 5.62517   1
  -4   2   7 48.7365 2.06940   1
  -2   0  -6 740.845 4.76628   1
 -10  -2 -15 248.584 8.48203   1
  -7   1  -8 437.461 5.35732   1
  -4   2   8 2529.00 9.47878   1
  -1  -1  -7 263.659 3.37292   1
 -13  -1 -13 6.56287 6.00859   1
 -11   1  -9 102.040 4.82813   1
  -6   0 -10 120.503 4.03676   1
 -14  -2 -14 75.6370 7.61865   1
  -9   3   7 51.6051 2.43148   1
  -4   2   9 115.819 3.06278   1
  -9   3   6 447.616 3.73118   1
  -2  -2 -10 737.957 6.66956   1
 -11  -1 -13 180.704 7.12238   1
  -1  -3 -10 2559.92 12.0134   1
  -9  -1 -13 103.090 5.82856   1
  -9   3   8-1.76609 2.39669   1
 -12   2  -5 93.4115 3.77290   1
  -4   0  -8 3438.17 12.0893   1
 -13   3   7 102.499 3.05658   1
   0  -2  -7 73.1788 2.38954   1
 -13   3   6 60.2200 2.42554   1
  -9   3   5 629.952 3.73257   1
  -8  -2 -14 54.8368 5.66634   1
  -4   2  10 8.14965 2.45514   1
  -9   3   9 64.6616 3.04086   1
 -13   1  -8 186.603 5.58953   1
  -3  -1  -9 1545.66 8.73096   1
 -14   0 -10 111.155 6.28141   1
  -8   2  -4 124.560 2.65290   1
  -3   1  -3 220.505 2.05955   1
 -15  -1 -11 32.4744 6.51937   1
  -9   3   3 9.70032 0.70889   1
  -9  -1 -12 420.898 7.57900   1
  -9   3   4 24.2219 1.34525   1
 -12   0 -10 334.892 7.28294   1
  -1  -1  -6 4369.44 11.0514   1
  -2  -2  -9 6635.13 17.5438   1
  -1  -3  -9 760.879 6.51838   1
  -5  -1 -10 1229.73 8.77174   1
 -10  -2 -13 118.148 6.33316   1
  -6   2  -2 946.434 3.77117   1
 -10   0 -10 1626.87 11.9703   1
 -12   2  -4 113.066 3.52819   1
  -5   1  -5 24.5137 1.73293   1
 -14  -2 -12 48.9409 6.84599   1
 -14   2  -3 175.263 4.30217   1
  -7   3   9 32.1829 2.60000   1
  -7   3   8 125.486 3.02449   1
  -3  -1  -8 992.156 6.66106   1
 -17   1  -4 199.955 6.05359   1
   0  -2  -6 161.546 2.65152   1
  -7   3   7 151.487 2.88235   1
 -16   2  -1 29.6066 3.24107   1
 -11  -1 -11 220.223 6.80613   1
 -11   1  -7 141.091 4.42055   1
 -12  -2 -12 80.3986 6.56411   1
  -9  -3 -13 72.5983 5.73088   1
  -9  -1 -11 85.8993 4.88978   1
  -6   0  -8 444.119 5.18177   1
  -4  -2 -10 1519.00 9.70201   1
  -8  -2 -12 57.2676 4.57383   1
 -10  -2 -12 90.1920 5.95599   1
  -7   3   6 23.1973 1.83826   1
  -8   2  -3-3.39729 1.67297   1
  -1  -3  -8 1162.55 7.44564   1
  -2  -2  -8 606.678 5.40612   1
 -14  -2 -11 90.9788 7.05401   1
  -5  -1  -9 299.721 4.56822   1
 -15   1  -5 20.8961 4.06972   1
 -13  -1 -10 67.3537 5.56606   1
 -13   1  -6 146.414 4.90263   1
 -13  -3 -12 95.1924 7.33144   1
 -15  -1  -9 140.188 6.78199   1
  -1  -1  -5 565.110 3.83018   1
  -2   0  -4 983.852 4.35687   1
 -15  -3 -11 0.57089 6.49945   1
  -7  -3 -12 62.9638 4.75622   1
 -14   2  -2-0.64301 2.62736   1
 -15   3   6 27.5299 1.27667   1
  -4   0  -6 848.070 5.30716   1
 -11  -1 -10 645.910 8.98765   1
 -11  -3 -12 16.9294 5.74644   1
 -12  -2 -11 120.497 6.42325   1
  -3  -1  -7 1346.23 7.06910   1
  -7   3   5 366.825 3.01490   1
  -9  -1 -10 247.449 5.82970   1
 -12   0  -8 286.938 6.28299   1
 -10  -2 -11 193.384 6.68619   1
 -11   1  -6 203.713 4.56832   1
 -16   2   0 98.5279 3.54645   1
  -8  -2 -11 8.33256 4.05314   1
 -16  -2  -9 82.5623 7.36748   1
   0  -2  -5 258.110 2.83973   1
  -4  -2  -9 96.4891 3.41208   1
 -14  -2 -10 56.9002 6.36641   1
  -5   1  -4 23.5119 1.44883   1
 -13  -3 -11 209.629 8.23241   1
  -5   3   9 887.900 6.34894   1
  -3  -3  -9 789.831 6.98005   1
 -10   0  -8 115.435 4.44927   1
  -1  -3  -7 787.013 5.92841   1
  -2  -2  -7 2641.86 9.91264   1
  -5  -1  -8 1457.21 8.41442   1
  -7   1  -5 294.663 3.53929   1
 -17   1  -2 110.905 4.86932   1
  -3   1  -2 1366.74 3.63229   1
  -7  -3 -11 10.0807 4.01226   1
 -12  -2 -10-1.77029 5.22099   1
  -9  -3 -11 14.7425 4.65264   1
 -11  -1  -9 120.092 5.28370   1
 -10  -2 -10 1094.74 10.9009   1
 -14  -2  -9 59.9785 6.08753   1
  -9  -1  -9 65.2676 4.31959   1
  -8  -2 -10 220.844 5.59582   1
 -13  -3 -10 264.022 8.35672   1
 -14   2  -1 193.243 3.67081   1
 -12   2  -2 80.8524 2.74686   1
 -13  -1  -8 195.652 6.23226   1
 -14   0  -6 104.912 4.99369   1
  -4  -2  -8 336.602 4.43110   1
  -3  -1  -6 241.127 3.07082   1
 -15  -3  -9 57.0187 6.85062   1
 -11   1  -5 333.620 4.81782   1
  -8   2  -2 703.762 3.64928   1
  -7   3   4 1162.83 4.22995   1
 -15   1  -3 86.0575 4.20942   1
 -11  -3 -10 131.693 6.25776   1
  -1  -1  -4 3324.01 7.85427   1
  -7  -3 -10 293.922 5.94684   1
  -6   2  -1 1175.71 3.12448   1
  -6   0  -6 22.8727 2.03823   1
  -1  -3  -6 814.730 5.58696   1
 -13   1  -4 70.7961 3.56112   1
  -5  -1  -7 54.7904 2.41591   1
  -2  -2  -6 1979.32 7.98275   1
 -16   0  -4 475.631 7.69128   1
 -10  -2  -9 685.312 8.57963   1
   0  -2  -4 1335.91 5.34173   1
  -8  -2  -9 384.027 6.24302   1
 -12   0  -6 370.668 5.99144   1
 -13  -1  -7 3.28831 4.22920   1
  -7   1  -4 800.540 4.75864   1
 -11  -3  -9 11.5848 4.69924   1
  -7   3   3 47.0135 1.16622   1
  -5   1  -3 33.5874 1.30606   1
  -4  -2  -7 26.5862 2.30008   1
 -17  -1  -4 218.310 7.04725   1
  -9  -3  -9 1020.23 10.2860   1
 -14  -2  -7 43.8337 5.59032   1
 -15   1  -2 0.08915 3.37266   1
  -6  -4  -9 297.501 5.87552   1
 -11   1  -4 365.726 4.68701   1
 -10   0  -6 451.659 5.59539   1
 -11  -1  -7 142.105 4.93315   1
 -10  -4  -9 90.8276 5.91054   1
  -8  -4  -9 1117.63 11.1103   1
 -17   1   0 42.0198 3.93506   1
 -14   2   0 299.264 3.89055   1
  -3  -1  -5 79.4445 2.06952   1
 -13   1  -3 4.91269 3.00860   1
 -12   2  -1 1.68808 2.03472   1
  -1  -3  -5 100.957 2.56399   1
  -8  -2  -8 201.735 4.97652   1
 -13  -1  -6 175.510 5.84079   1
  -9  -1  -7 47.7251 3.64688   1
 -11  -3  -8 69.8151 5.47857   1
  -4   0  -4 10031.4 15.2076   1
 -14   0  -4 151.725 5.44286   1
  -2  -2  -5 695.872 4.94509   1
 -12  -2  -7 4.75979 4.76110   1
  -9  -3  -8 684.794 8.94372   1
 -14  -2  -6 277.452 7.38598   1
  -7  -3  -8 181.022 5.13552   1
 -10  -4  -8 149.139 6.05185   1
  -6  -4  -8 17.7123 3.95289   1
 -15  -3  -6 49.8132 6.31467   1
  -8  -4  -8 255.772 6.44028   1
  -4  -2  -6 3478.33 11.6275   1
  -3  -3  -6 68.3668 2.75784   1
 -11  -1  -6 219.452 5.30006   1
 -10  -2  -7 288.409 5.85017   1
 -16   0  -2 179.576 5.56618   1
 -15   1  -1 99.9086 4.10811   1
 -10   4   8 352.047 4.26800   1
   0  -2  -3 19.7226 1.40620   1
  -8   4   8 41.2617 2.78726   1
 -12  -4  -7 89.3678 6.47572   1
 -13  -1  -5 7.58509 3.94464   1
 -16  -2  -4 58.6629 5.78059   1
  -8  -2  -7 20.5262 3.31807   1
 -11   1  -3 196.679 3.62259   1
 -17  -1  -2 121.986 6.06443   1
 -12  -2  -6 35.3706 4.52046   1
  -7   1  -3 411.163 3.29376   1
 -13  -3  -6-3.84540 4.92895   1
  -9  -3  -7 195.176 5.59732   1
 -14  -2  -5 16.3016 4.97025   1
 -15  -3  -5 47.7480 6.13144   1
 -12   0  -4 248.993 4.93379   1
 -10  -4  -7-0.45899 4.34030   1
  -8   2  -1 741.049 3.18972   1
  -1  -3  -4 1844.33 7.47160   1
  -8  -4  -7 221.240 5.81040   1
  -6  -4  -7 402.930 6.16197   1
  -7  -3  -7 6.84378 3.05561   1
  -5  -1  -5 31.6435 2.00488   1
 -14   2   1 47.8937 2.56186   1
  -3  -1  -4 668.889 4.10283   1
  -8   4   7 663.279 5.00051   1
 -15  -1  -3 104.180 5.20510   1
 -11  -1  -5 348.632 5.68324   1
  -1   3   8 1337.14 7.43038   1
 -16  -2  -3 17.5897 5.02403   1
  -6   0  -4 930.305 5.11432   1
  -2  -2  -4 4846.44 11.0773   1
 -11  -3  -6 53.9793 4.78431   1
 -14  -4  -5 56.0997 5.98198   1
  -3  -3  -5 2161.46 9.20409   1
 -17  -1  -1 2.29511 4.49052   1
 -13  -1  -4 61.0736 4.36526   1
  -4  -2  -5 58.2639 2.32858   1
 -13  -3  -5 196.640 6.48248   1
 -12   2   0 50.8842 2.36658   1
 -16  -4  -3 104.847 7.13798   1
 -10  -4  -6 179.056 5.94101   1
 -12  -2  -5 117.076 5.01646   1
  -8  -2  -6 23.7020 2.87583   1
  -9  -3  -6 135.401 4.64578   1
 -10   0  -4 485.987 5.21310   1
  -8  -4  -6 81.1551 4.40264   1
 -14   0  -2 32.8415 3.71960   1
  -6  -4  -6 64.4403 3.68696   1
  -5   1  -2 4322.32 7.02401   1
  -9  -1  -5 385.232 5.10443   1
 -12  -4  -5 876.472 10.6399   1
  -7  -3  -6 780.896 7.34316   1
 -10  -2  -5 476.209 6.37324   1
 -11  -3  -5 40.5755 4.39363   1
 -11   1  -2 683.087 5.26061   1
 -16  -4  -2 41.7102 5.99428   1
  -2   0  -2 3441.36 5.70120   1
 -15  -3  -3 18.4399 5.05644   1
 -17  -1   0 57.0066 4.82445   1
 -13  -3  -4 269.816 6.79461   1
 -11  -1  -4 348.392 5.45089   1
  -1  -3  -3 168.063 2.49904   1
 -10  -4  -5 70.1623 4.72243   1
 -14  -2  -3 177.433 5.94645   1
  -8   4   6 205.704 3.01380   1
 -12  -2  -4 122.619 4.82261   1
  -5  -1  -4 21.8374 1.60822   1
  -9  -3  -5 48.6054 3.71564   1
 -17   1   3 0.26978 3.15333   1
  -8  -4  -5 61.8534 4.16554   1
   0  -2  -2 4316.50 8.19922   1
  -3  -3  -4 526.191 4.56683   1
 -12  -4  -4 154.434 6.17587   1
  -8  -2  -5 341.393 4.91678   1
   0   2   4 1354.98 5.38554   1
  -7   3   2 25.4383 1.09507   1
  -6  -4  -5 267.697 4.95102   1
 -15   1   1-5.29852 2.74210   1
 -16  -4  -1 165.207 7.20447   1
 -16  -2  -1 37.6518 4.97075   1
 -10   4   6 199.529 2.66997   1
  -4  -2  -4 848.874 5.37619   1
 -14   2   2 76.2749 2.58935   1
 -17  -3   0 78.6494 6.30971   1
  -7  -3  -5 304.997 4.84351   1
 -15  -3  -2 43.3469 5.27268   1
  -2  -2  -3 1068.62 5.08103   1
  -3  -1  -3 240.391 2.48073   1
 -11  -3  -4 61.2896 4.55101   1
 -15  -1  -1 118.729 5.08484   1
 -13  -3  -3 124.778 5.47817   1
  -2  -4  -3 419.609 4.35891   1
  -9  -1  -4 647.077 5.91975   1
  -7   1  -2 52.8389 1.49247   1
 -10  -2  -4 1623.14 10.3747   1
 -10  -4  -4 56.4933 4.61117   1
  -1  -1  -2 83.5783 1.30557   1
 -12   0  -2 1147.21 7.82248   1
 -11  -5  -3 3.91462 4.77145   1
 -12  -4  -3 140.032 5.96932   1
 -14  -4  -2 59.9312 5.77386   1
 -11  -1  -3 207.894 4.47089   1
 -16  -4   0 91.8062 6.55192   1
  -9  -3  -4 23.8817 3.39873   1
 -13   1   0 816.348 6.09500   1
 -16  -2   0 103.856 5.71025   1
 -15  -3  -1 45.7748 5.54795   1
 -17   1   4 170.860 4.55890   1
  -6  -4  -4 461.943 5.87674   1
  -8  -2  -4 128.457 3.60706   1
 -13  -3  -2 41.3990 4.74962   1
 -11  -3  -3 8.01968 3.74245   1
  -7  -5  -3 258.139 5.57128   1
  -1  -3  -2 994.802 5.14442   1
  -3  -3  -3 101.709 2.52375   1
 -10  -4  -3 48.7014 4.47845   1
 -11   1  -1 36.6903 2.35854   1
  -7  -3  -4 537.531 5.91146   1
 -11  -5  -2 13.4480 4.47782   1
 -14   0   0 367.006 5.56364   1
 -14  -2  -1 225.029 6.08849   1
  -5   3   2 441.004 2.79425   1
  -8   4   5 2939.58 7.99258   1
 -13  -5  -1 51.3951 5.69720   1
 -10   4   5 140.224 2.08591   1
 -10  -2  -3 624.434 6.72515   1
 -16   0   2 164.874 5.16797   1
  -5  -1  -3 31.3959 1.64693   1
  -8  -4  -3 852.209 8.24470   1
 -12  -2  -2 72.5626 4.40103   1
  -4  -2  -3 7.02392 1.59812   1
 -15   3   6 27.5299 1.27667   1
  -9  -1  -3 0.48595 2.46340   1
  -9  -3  -3 589.503 6.81055   1
  -9  -5  -2 42.7455 4.42264   1
 -13  -1  -1-1.54488 3.36803   1
  -2   4   6 2097.81 8.91828   1
 -11  -1  -2 710.617 6.74697   1
 -10   0  -2 401.931 4.39640   1
  -1   3   4 1815.74 6.88430   1
 -13   3   4 46.5067 1.19358   1
  -7  -5  -2 215.311 5.06980   1
  -6  -4  -3 257.312 4.58571   1
  -4   0  -2 9037.68 11.1178   1
 -11  -3  -2 188.175 5.33055   1
 -10  -4  -2 37.3138 4.18009   1
 -12  -4  -1 50.7403 4.87527   1
  -2  -2  -2 22.9348 1.46611   1
  -5  -5  -2 419.249 5.69685   1
 -14  -2   0 347.741 6.76482   1
 -14   2   3 60.5252 2.61499   1
  -8  -2  -3 6.05775 2.67437   1
  -8   4   4 169.676 2.32922   1
  -7  -3  -3 59.8705 3.25677   1
 -15  -3   1 117.422 5.94509   1
 -13   1   1-0.90060 2.60050   1
   0  -2  -1 60.0541 1.27492   1
  -8  -4  -2 774.487 7.75426   1
  -9  -5  -1 50.4926 4.26083   1
 -10  -2  -2 613.882 6.42974   1
 -12  -2  -1-5.71545 3.43561   1
  -3  -3  -2 196.948 2.97285   1
  -3  -1  -2 1384.56 4.92255   1
 -14  -4   1 58.8199 5.52008   1
  -9  -3  -2 239.180 4.87272   1
 -11  -5   0 65.3091 5.03205   1
 -13  -3   0 74.1437 4.84354   1
 -15   1   3 6.90372 2.90949   1
  -7  -5  -1 23.8004 3.63570   1
  -6   0  -2 62.7824 1.61620   1
 -17  -1   4 177.102 5.90032   1
 -13  -1   0 891.266 7.95798   1
  -1  -3  -1 1602.79 6.22670   1
 -12  -4   0-1.94019 4.31427   1
 -11  -3  -1 23.5561 3.85910   1
  -6  -4  -2 97.0413 3.40594   1
  -8   2   0 7.24331 0.82718   1
 -11  -1  -1 49.2779 3.23032   1
 -15  -3   2 50.4041 4.89876   1
 -14  -2   1 54.1248 4.30257   1
  -5  -5  -1 524.336 6.03665   1
  -9  -1  -2 30.7557 2.42249   1
 -12   0   0 1123.05 7.31148   1
  -9  -5   0 128.708 5.00097   1
 -11   1   0 106.618 2.89657   1
  -4  -2  -2 57.1292 1.89229   1
  -1   3   3 423.781 3.36411   1
  -8  -4  -1 2423.44 12.4672   1
 -11  -5   1 124.141 5.65522   1
  -7  -3  -2 39.9094 2.87428   1
  -5  -1  -2 4611.43 10.3266   1
 -13  -3   1 173.362 5.47743   1
 -16   0   4 525.145 6.86281   1
  -8  -2  -2 824.613 6.41560   1
 -12  -2   0 55.4008 3.83498   1
 -16   2   6 110.187 3.20512   1
  -7  -5   0 175.453 4.65733   1
 -17  -1   5 7.96670 4.18546   1
 -12  -4   1 980.174 10.0711   1
 -16  -4   5 177.947 7.17831   1
 -10  -2  -1 757.945 6.77835   1
 -10  -4   0 360.303 6.26326   1
  -7   1  -1 238.062 2.04310   1
  -9  -3  -1 706.765 6.93137   1
 -15  -3   3-4.84602 4.37704   1
 -11  -3   0 57.9548 4.05079   1
 -13  -1   1 19.3684 3.38298   1
 -16  -2   4 16.7747 4.70563   1
  -2   4   4 118.549 2.54585   1
 -14  -2   2 86.7602 4.71372   1
  -9  -5   1 212.267 5.57761   1
  -6   4   3 21.5404 1.58696   1
  -6  -4  -1 152.333 3.65382   1
  -5  -5   0 103.807 3.61857   1
  -2  -4   0 343.138 3.83976   1
  -3  -3  -1 778.045 5.04912   1
 -11  -5   2 300.520 6.88808   1
   0  -4   1 4468.76 10.9751   1
  -5   1  -1 93.9481 0.99943   1
  -1  -1  -1 1581.21 4.02235   1
 -16  -4   6 71.2814 5.98771   1
 -15   1   4 9.06092 2.95682   1
  -2  -2  -1 16899.4 18.0491   1
  -8  -4   0 12.8391 3.04030   1
 -11  -1   0 110.794 3.44305   1
 -13  -3   2 64.3392 4.61885   1
 -12  -4   2 155.480 5.75546   1
  -7  -5   1 30.5901 3.41130   1
 -10  -4   1 136.666 4.88823   1
 -12  -2   1 224.208 5.12324   1
  -1  -3   0 115.777 2.20141   1
  -7  -3  -1 108.880 3.37148   1
  -9  -1  -1 93.3069 3.56789   1
 -14  -4   4 122.652 6.08578   1
  -9  -5   2 174.557 5.15677   1
 -11  -3   1 289.341 5.53011   1
  -9  -3   0 899.080 7.59898   1
 -10  -2   0 90.7143 3.39617   1
 -14  -2   3 84.5542 4.64873   1
  -8  -2  -1 796.483 6.25082   1
  -5  -5   1 620.719 6.48065   1
  -4   2   0 2962.39 4.30319   1
   0   4   4 356.601 3.93692   1
  -6  -4   0 36.3205 2.86020   1
 -13  -5   5 35.5187 5.08484   1
  -5   3   1 3283.26 7.14101   1
  -4  -2  -1 4.67802 1.39878   1
 -12  -4   3 443.965 7.19552   1
 -13  -3   3 65.7388 4.44671   1
  -1   3   2 2698.45 8.43048   1
 -15  -3   5 99.9738 5.33349   1
  -8   4   3 780.133 3.64126   1
  -8  -4   1 6.33878 2.86298   1
  -7  -5   2 2.83364 3.00200   1
  -9   5   6 214.366 3.29023   1
 -10  -4   2 65.9952 4.06750   1
  -2   4   3 922.927 5.32062   1
  -2  -4   1 2996.38 9.72122   1
 -16  -2   6 105.173 5.14032   1
 -10   0   0 1601.53 8.37970   1
  -3  -1  -1 455.488 2.65447   1
  -9  -5   3 307.677 5.77540   1
   0  -2   0 9254.64 11.1627   1
 -11   1   1 179.827 3.35890   1
 -12  -2   2 220.074 4.60145   1
   0  -4   2 309.903 3.08771   1
  -3  -3   0 3719.15 10.0413   1
 -11  -3   2 84.2448 3.83565   1
 -15   1   5 86.1232 3.26160   1
 -11  -1   1 156.681 3.47323   1
 -14  -2   4 1.86651 3.48937   1
  -5  -1  -1 94.4933 1.74377   1
  -9  -3   1 126.247 3.89800   1
  -5  -5   2 407.269 5.06393   1
  -7  -3   0 398.972 4.50491   1
 -15  -3   6 73.6515 5.09951   1
  -5  -3   0 347.423 3.90078   1
  -4  -4   1 4232.98 12.7132   1
 -15  -1   5 114.038 4.62923   1
 -13  -3   4 104.552 4.80276   1
 -10  -2   1 295.592 4.52862   1
 -13   1   3 5.06847 2.18704   1
  -7  -5   3 67.7408 3.84752   1
 -11  -5   5 55.4284 4.80864   1
  -6  -4   1 5.31686 2.42414   1
 -10  -4   3 153.954 4.89146   1
  -8  -4   2 206.787 4.58920   1
  -9  -5   4 3.97804 3.67553   1
 -12   0   2 374.668 4.49619   1
   0   4   3 2910.67 9.84015   1
  -9  -1   0 345.492 4.64166   1
 -14   0   4 214.992 4.40903   1
  -8  -2   0 8.82876 1.99305   1
  -1  -3   1 13.8029 1.34025   1
  -6   4   2 898.964 4.97425   1
 -12  -4   5 49.5850 4.80191   1
 -14  -2   5 537.171 7.56582   1
  -2  -2   0 7528.00 12.2484   1
 -11  -5   6-5.80939 4.32236   1
  -5  -5   3 63.2079 3.35195   1
 -13  -3   5 125.120 5.51588   1
 -14   2   5 504.033 4.36981   1
  -6  -2   0 11111.7 19.3821   1
  -7  -5   4 397.638 6.25362   1
  -9  -3   2 107.543 4.10905   1
 -10  -4   4 15.3811 3.79958   1
  -2   4   2 7.08168 2.19211   1
 -11  -1   2 1.05823 2.68096   1
  -7  -3   1 52.6269 2.96611   1
  -4  -2   0 3131.09 9.09237   1
  -8  -4   3 817.943 7.77480   1
 -15   1   6 0.82621 3.12182   1
   0  -4   3 2897.44 9.19802   1
  -6  -4   2 919.041 7.36830   1
 -10  -2   2 797.598 6.94555   1
  -3  -3   1 91.9576 2.35756   1
 -12  -4   6 27.6192 4.61550   1
  -7   3   1 43.5970 1.04557   1
 -11  -5   7 41.7641 5.24339   1
 -13  -1   4 90.2498 3.95526   1
  -1   3   1 10.5744 1.51704   1
 -14  -2   6 232.460 5.93197   1
 -11  -3   4 68.1349 4.20234   1
 -13  -3   6 75.5235 5.02807   1
  -9  -5   6 182.945 5.73570   1
  -7  -5   5 409.470 6.36913   1
 -12  -2   4 110.660 4.39448   1
  -1  -1   0 4286.18 6.41491   1
 -10  -4   5 155.630 5.10146   1
  -8  -2   1 596.171 5.42796   1
 -15  -1   7 13.9799 4.07853   1
 -13   1   4 77.1089 3.06062   1
  -9  -3   3 12.9745 3.03463   1
 -12  -4   7 362.806 7.56349   1
  -9  -1   1 125.676 3.79568   1
  -8  -4   4 165.808 4.61196   1
 -16  -2  10 43.5576 5.40523   1
 -14  -2   7 149.327 5.60710   1
 -13  -3   7 108.587 5.50313   1
 -15  -3  10 10.5087 5.09721   1
  -7  -3   2 31.4365 2.72788   1
  -5  -1   0 134.026 2.30825   1
 -11  -3   5 264.204 5.54214   1
  -7  -5   6 65.0607 4.23113   1
  -7   1   0 3188.24 6.05844   1
 -10  -2   3 874.544 7.33094   1
  -1  -3   2 2750.93 8.31001   1
 -11  -1   3 95.9587 3.54144   1
 -15   1   7 8.97115 3.26571   1
 -10  -4   6 191.771 5.61937   1
 -12  -4   8 44.3166 5.23404   1
   0  -4   4 400.887 3.93236   1
 -15  -1   8 65.2653 4.82916   1
 -12  -2   5 41.3326 3.75319   1
  -5  -3   2 476.869 4.73408   1
   0  -2   1 65.5426 1.37146   1
 -15  -3  11 98.8032 6.48276   1
  -3  -1   0 12812.2 13.9262   1
 -14   0   6 90.7523 3.97161   1
  -8  -4   5 2908.78 13.9781   1
  -3  -3   2 169.490 2.79358   1
  -2   4   1 3370.35 11.0673   1
  -9  -3   4 32.9161 3.29823   1
 -13  -3   8 34.5674 4.73205   1
 -14  -2   8 308.303 6.74703   1
 -14  -4  12 153.189 7.10790   1
  -3   5   2 26.3611 2.85843   1
 -14   2   6 201.981 3.57394   1
  -6   0   0 4442.71 8.57893   1
 -12  -4   9 183.467 6.10633   1
  -4  -2   1 0.55864 1.39447   1
  -2  -2   1 2225.03 6.65814   1
   0   4   1 4888.74 14.0283   1
  -6  -4   4 327.516 4.99695   1
 -11  -3   6 38.6823 3.90879   1
  -8  -2   2 53.7171 2.67396   1
 -15  -3  12 67.3102 6.25199   1
  -8   4   2 182.493 2.38387   1
 -12   0   4 417.842 4.83329   1
 -16   0  10 405.892 7.11530   1
  -4  -4   4 798.720 6.29693   1
 -10   0   2 9.33490 2.82752   1
  -7  -3   3 53.6231 2.84433   1
 -13  -1   6 580.155 6.80630   1
 -12  -2   6 189.513 4.93546   1
 -10  -2   4 1672.92 9.58922   1
 -12  -4  10 79.8111 5.46215   1
  -8  -4   6 186.222 4.92077   1
  -9  -1   2 432.744 5.12754   1
 -14  -2   9 35.2796 4.66393   1
 -15   1   8 49.5337 3.65869   1
 -11  -1   4 374.849 4.93483   1
 -10  -4   8 290.554 6.30711   1
  -9  -3   5 638.146 6.65931   1
 -16   2  10 50.2790 3.47911   1
  -5   3   0 386.327 2.77229   1
  -1   3   0 147.537 2.52455   1
   0  -4   5 3756.41 10.9719   1
 -11  -3   7 87.7054 4.57449   1
  -5  -3   3 245.592 3.66458   1
  -6  -4   5 387.802 5.18857   1
 -15  -1  10 75.4978 5.15630   1
 -13  -3  10 133.690 5.84746   1
  -1  -3   3 398.821 3.45780   1
  -3  -3   3 372.554 3.75816   1
  -8  -4   7 566.348 7.10081   1
 -12  -2   7 58.7702 4.31894   1
  -2  -4   5 332.578 4.09606   1
 -13  -1   7 24.7196 3.76122   1
  -8  -2   3 90.7174 3.10175   1
 -11   1   3 83.4333 2.84294   1
  -7  -3   4 1165.98 7.75750   1
 -10  -2   5 396.122 5.54747   1
 -11  -3   8 221.173 5.85336   1
  -9  -3   6 476.526 6.30184   1
 -16   0  12 91.6373 5.22942   1
   0   4   0 2838.41 10.8933   1
 -15   1   9-4.39231 3.32365   1
 -14  -2  11 203.874 6.62240   1
  -5  -1   1 825.774 4.85654   1
  -2   4   0 396.426 4.49461   1
 -12  -4  13 81.2897 6.44691   1
  -6  -4   6 10.5113 2.98409   1
 -14   0   8 186.778 4.93906   1
 -10  -4  10 6.61194 4.28412   1
 -14   2   7 124.246 3.29313   1
 -11  -1   5 4.04774 2.64354   1
  -4  -2   2 3281.56 9.46765   1
  -8  -4   8 37.9877 3.97691   1
 -13  -3  12 20.3201 5.05856   1
   0  -4   6 518.041 4.86680   1
 -12  -2   8 34.5810 4.14606   1
  -4   0   0 3741.91 6.14291   1
  -9  -1   3 17.6217 2.78447   1
 -11  -3   9 250.492 6.13316   1
 -13   1   6 580.786 5.62465   1
 -13  -1   8 288.878 5.85120   1
  -4  -4   6 91.7107 3.32872   1
 -14  -2  12 29.5035 5.42148   1
  -9   5   3 372.975 3.54229   1
 -10  -4  11 197.525 6.24974   1
  -2  -2   2 7405.80 12.3362   1
 -13  -3  13 54.5469 5.74115   1
  -9  -3   7 50.2482 3.74122   1
  -7  -3   5 355.236 4.98329   1
  -8  -4   9 70.7235 4.26301   1
  -6  -4   7 37.0571 3.28771   1
  -3  -3   4 18.0530 1.94001   1
  -8  -2   4 475.413 5.05293   1
   0  -2   2 4654.23 8.47961   1
 -14  -2  13 238.478 7.08570   1
  -1  -3   4 1769.22 7.08182   1
 -15   1  10 67.4872 4.35949   1
 -11  -3  10 59.9320 4.60538   1
 -13  -3  14 112.128 6.50134   1
 -12  -2   9 126.112 4.93351   1
 -10  -4  12 18.4074 4.92752   1
 -11  -1   6 52.4078 3.32104   1
 -13  -1   9 33.3622 4.07511   1
 -12   0   6 2148.26 10.3236   1
  -3  -1   1 23.4146 1.20767   1
 -14  -2  14 196.283 7.21019   1
  -8  -4  10 64.1144 4.37305   1
  -3   5   0 704.589 6.32546   1
  -9  -3   8 27.8340 3.76894   1
 -10  -4  13 62.6263 5.56275   1
  -2  -4   7 86.1277 2.95326   1
 -11  -3  11 111.462 5.43063   1
  -6  -4   8 169.098 4.35278   1
  -5  -3   5 301.946 4.31637   1
 -13  -3  16 9.48479 5.50819   1
  -1   3  -1 1587.73 6.76811   1
 -10  -2   7 534.296 6.47589   1
  -7  -3   6 19.8470 2.83928   1
 -12  -2  10 387.029 6.88332   1
   0   4  -1 5099.21 15.0486   1
 -14   2   8 294.076 4.47153   1
 -14   0  10 70.3625 4.49577   1
  -9  -1   4 309.240 4.98836   1
  -8  -4  11 1883.73 13.1806   1
 -13   3   6 60.2200 2.42554   1
  -6   4   0 56.3611 2.22183   1
 -11   1   4 399.009 4.43788   1
 -13  -1  10 259.447 6.04711   1
  -4  -2   3 136.979 2.56313   1
 -14  -2  16 55.4087 6.36065   1
  -8  -2   5 453.505 5.14190   1
  -9  -3   9 67.9957 4.22846   1
  -2   4  -1 547.229 4.91879   1
  -4  -4   8 648.315 6.48927   1
  -3  -3   5 26.0714 2.12128   1
 -14  -2  17 43.2044 6.29203   1
 -12  -2  11 98.5685 5.29852   1
 -11  -1   7 47.7479 3.42540   1
 -10   0   4 247.046 4.16060   1
  -8  -4  12 295.001 6.80774   1
  -2  -4   8 25.8188 2.71347   1
  -1  -3   5 847.097 5.27225   1
  -5  -1   2 55.1602 1.96666   1
  -7  -3   7 161.536 4.23416   1
 -12   2   5 36.7996 2.55787   1
  -9  -3  10 392.111 6.78424   1
  -8  -4  13 800.340 9.74932   1
  -2   0   0 1013.23 2.15784   1
  -6  -4  10 682.791 7.64283   1
 -11  -3  14 185.920 6.85952   1
  -2  -2   3 3444.96 8.87566   1
  -8   4   1 12.6646 1.55284   1
  -1  -1   1 10.5963 0.82405   1
 -11  -3  15 338.839 8.46250   1
  -8  -2   6 167.240 3.85738   1
  -3   5  -1 58.6284 3.11235   1
 -14   0  12 4.83783 4.28389   1
  -9  -1   5 76.3400 2.95700   1
 -10  -2   9 511.894 7.10828   1
 -13   1   8 274.287 4.84873   1
 -14   2   9 46.9808 3.46347   1
 -11  -1   8 34.7334 3.72125   1
  -7   1   1 252.851 1.88689   1
  -9  -3  11 259.488 6.39339   1
  -6  -4  11 270.083 5.91481   1
  -7  -3   8 143.254 4.38033   1
  -3  -3   6 1613.94 8.30571   1
 -11  -3  16 188.858 7.53924   1
  -4   2  -1 38.1344 1.02938   1
 -15   3  11 109.969 3.96587   1
 -12   0   8 407.843 5.77430   1
   0  -2   3 18.9642 1.27403   1
 -12  -2  14 29.1671 5.16156   1
  -4  -2   4 737.642 5.01647   1
  -6  -4  12 76.8057 4.47212   1
  -5   3  -1 478.450 3.27600   1
  -1  -3   6 35.5893 1.99646   1
  -9   5   2 172.153 2.98980   1
 -10  -2  10 1718.49 11.5664   1
 -12  -2  15 56.6990 5.64433   1
   1  -3   6 908.341 5.37210   1
  -7  -3   9 22.4973 3.46847   1
 -11  -1   9 33.9061 3.48547   1
 -13  -1  14 357.020 7.71949   1
  -8  -2   7 58.6354 3.43334   1
  -9  -3  13 103.079 5.35933   1
 -12  -2  16 211.528 7.20363   1
 -14   0  14 43.2497 5.14531   1
  -2   4  -2 3625.46 12.0515   1
 -13   1   9 29.6763 3.31952   1
 -12  -2  17-2.14681 5.02815   1
  -3  -3   7 1134.13 7.03066   1
 -13  -1  15 24.6287 4.97831   1
  -9  -1   6 602.737 5.67190   1
  -5  -3   8 259.072 4.39369   1
 -10  -2  11 286.587 6.07107   1
  -9  -3  14 46.0598 4.68703   1
 -15   3  12 64.2900 3.79383   1
 -12  -2  18 44.2757 5.96592   1
  -3  -1   2 4175.93 8.23733   1
  -7  -3  10 646.229 7.22268   1
 -12  -2  20 52.6216 6.28291   1
  -2  -2   4 4662.88 10.5863   1
  -9  -3  15 27.8781 4.55752   1
 -11  -1  10 17.0733 3.65182   1
  -5  -1   3 4.07290 1.47973   1
 -13   3   7 102.499 3.05658   1
  -6  -2   6 4485.72 13.6014   1
  -1  -3   7 14.4951 1.87024   1
  -8  -2   8 88.1200 3.49161   1
 -10  -2  12 269.085 6.13004   1
  -7   3   0 415.965 2.42169   1
  -9  -3  16 224.759 7.03629   1
 -12   2   6 180.533 3.35620   1
 -13  -1  18 50.5091 5.98710   1
 -14   4   9 26.4397 2.18007   1
  -7  -3  11 166.023 4.87829   1
  -4  -2   5 350.709 3.70332   1
   1  -3   7 756.082 4.99855   1
  -6   4  -1 156.741 2.90434   1
  -6   0   2 3763.62 8.68933   1
  -3  -3   8 1008.69 6.91407   1
 -13   1  10 266.012 5.17398   1
 -12   0  10 36.4582 3.74794   1
 -10  -2  13 157.829 5.34131   1
 -10   0   6 296.174 4.13736   1
 -14   2  11 233.081 5.04497   1
  -9  -1   7 71.5477 3.08570   1
  -7  -3  12 408.221 6.54910   1
  -8  -2   9 172.405 4.31227   1
 -11   1   6 47.4405 2.96744   1
   0  -2   4 1455.04 5.42124   1
  -1  -3   8 1396.31 7.50737   1
  -6  -2   7 1676.85 8.86192   1
  -7  -3  13 125.117 4.94179   1
 -11  -1  12 117.554 4.97314   1
 -10  -2  15 538.709 8.63007   1
  -3  -3   9 267.430 4.12956   1
 -13   1  11 0.23141 3.45010   1
   1  -3   8 1182.23 6.51215   1
 -14   2  12 44.7179 3.87056   1
 -10  -2  16 326.429 7.45869   1
 -10  -2  17 125.890 6.22171   1
  -2  -2   5 4416.44 10.5991   1
  -4  -2   6 685.835 5.04235   1
  -9  -1   8 30.2874 3.06982   1
  -7  -3  15 6.77084 3.86275   1
  -2   4  -3 435.628 4.75072   1
 -10  -2  18 469.020 8.60211   1
 -12   0  12 647.366 7.65465   1
  -7  -3  16 73.0439 4.84803   1
  -1  -3   9 335.008 4.15224   1
  -3  -3  10 97.2295 3.24720   1
 -11  -1  14 8.95517 4.17761   1
 -13   1  12 18.3954 3.59085   1
  -6  -2   8 2055.66 9.93179   1
  -5  -3  12 756.497 7.51162   1
  -5  -1   4 169.378 2.75237   1
 -14   2  13 235.364 5.52194   1
  -8  -2  11 139.206 4.36476   1
 -12   2   7 53.3463 2.64336   1
 -11  -1  15 38.9801 4.65526   1
   1  -3   9 800.965 5.62572   1
  -9   5   1 187.115 3.15453   1
  -9  -1   9 62.0711 3.27099   1
 -11   1   7 42.5608 2.63436   1
 -13   1  13 42.1115 4.26952   1
  -3  -3  11 30.8783 2.80759   1
  -8  -2  12 477.614 6.65114   1
  -1  -1   2 3104.65 6.00339   1
 -14   2  14 227.013 5.64545   1
  -1  -3  10 104.351 3.05495   1
  -3  -1   3 4.90520 1.17963   1
 -12   0  14 938.946 9.75129   1
  -5  -3  14 67.5590 4.09229   1
 -11  -1  18 108.734 6.09229   1
  -4  -2   7 35.8475 2.20452   1
 -11  -1  19 50.2872 5.63076   1
 -11  -1  20 58.8280 5.91912   1
  -6  -2   9 2419.15 11.2308   1
   0  -2   5 300.363 2.85230   1
  -8  -2  13 69.5539 4.38773   1
 -10   0   8 385.371 4.83959   1
 -13   1  14 310.529 6.45253   1
  -3  -3  12 224.438 4.55696   1
  -2  -2   6 97.2487 2.33798   1
  -9  -1  10 767.653 7.33444   1
  -1  -3  11 924.860 7.00983   1
 -14   2  16 58.3739 4.87792   1
  -5   3  -2 664.604 4.05501   1
  -3  -3  13 103.372 3.91127   1
  -8  -2  15 9.10953 3.95251   1
 -12   0  20 528.752 9.84046   1
  -6  -2  10 3.26174 2.80891   1
 -13   1  16 40.9501 4.88504   1
  -8  -2  16 131.830 5.42775   1
  -6   4  -2 92.7795 2.70344   1
 -13   1  17 35.3173 5.12741   1
  -8  -2  18 108.200 5.55359   1
 -12   2   8 15.3079 2.58854   1
  -9  -1  11 240.195 5.11078   1
 -11   1   8 41.8640 2.76964   1
  -4  -2   8 2423.74 10.0221   1
 -13   1  18 43.5922 5.28678   1
 -13   3   9 28.8700 2.68202   1
  -5  -1   5 4.89437 1.69509   1
  -2   4  -4 275.306 4.22362   1
  -9  -1  12 35.4852 3.64313   1
  -2  -2   7 4916.37 12.5963   1
   0   2  -3 16.4908 1.64143   1
   0  -2   6 184.530 2.63228   1
  -4  -2   9 117.505 3.25554   1
  -9  -1  13 88.3161 4.55668   1
 -10   0  10 353.789 5.38774   1
 -11   1   9 25.4560 3.02652   1
 -14   4  12 110.873 3.86790   1
  -9  -1  14 227.868 5.63500   1
 -12   2   9 106.216 3.43388   1
  -9  -1  20 307.671 7.82861   1
  -7   5  -2 253.484 4.19398   1
  -9  -1  15 145.253 5.42304   1
 -13   3  10 106.889 3.51521   1
  -9  -1  19 188.199 6.46288   1
  -9  -1  16 595.582 8.37029   1
  -9  -1  18 99.8654 5.70208   1
  -9  -1  17 147.559 5.91172   1
  -4  -2  10 3.80319 2.35306   1
  -2  -2   8 5791.72 14.1624   1
  -4   2  -2 83.5216 1.49500   1
  -5  -1   6 1485.49 6.88760   1
 -11   1  10 31.0227 3.12461   1
 -10   0  12 114.535 4.31195   1
   0  -2   7 81.1537 2.11513   1
  -4  -2  11 338.592 4.83072   1
  -9   5   0 117.278 3.05300   1
 -12   2  10 337.491 4.90095   1
 -13   3  11 6.67516 2.94972   1
  -1  -1   3 188.229 1.90068   1
  -2  -2   9 1347.96 7.21910   1
 -10   0  20 151.104 6.39000   1
 -11   1  11 37.2398 3.32810   1
 -10   0  14 179.386 5.10320   1
  -6   0   4 1243.23 5.55935   1
 -10   0  18 75.1738 5.05949   1
 -10   0  16 119.578 5.09395   1
  -4   0   2 7168.53 9.92434   1
 -10   4   2 47.1915 0.95910   1
  -5  -1   7 298.080 3.50363   1
 -12   2  11 88.0835 3.61857   1
   0  -2   8 154.852 2.70044   1
 -11   1  12 98.6492 4.04936   1
  -4  -2  14 233.014 4.72473   1
  -2  -2  10 7184.19 16.8788   1
  -6   4  -3 200.809 3.12115   1
  -4  -2  15 433.213 6.19970   1
  -4  -2  16 101.931 4.14408   1
 -11   1  20 66.0686 5.30690   1
  -7   3  -1 96.8400 1.80447   1
  -3  -1   5 15.9554 1.69778   1
 -13   3  13 45.4401 3.63542   1
 -11   1  19 46.8048 5.00528   1
  -2  -2  11 2751.25 11.0380   1
  -5   3  -3 630.429 4.17638   1
  -8   4  -1 2381.08 7.90560   1
 -11   1  18 75.8006 5.28712   1
 -11   1  15 37.9835 4.00904   1
   0  -2   9 30.4662 1.95626   1
 -13   3  14 88.4871 4.41528   1
 -12   2  13-6.11219 3.17852   1
  -2  -2  12 45.7254 2.77990   1
  -5  -1   8 47.1691 2.26193   1
 -12   2  14 29.4284 3.88932   1
 -12   2  18 57.6570 5.04278   1
  -2  -2  13 664.510 6.34340   1
 -12   2  15 49.7618 4.36398   1
 -12   2  16 176.980 5.56671   1
  -2  -2  14 48.3311 3.13049   1
  -8   0  22 198.821 6.90123   1
  -2  -2  15 598.075 6.64807   1
   0  -2  11 51.9689 2.42096   1
  -5  -1   9 873.310 6.37535   1
  -3  -1   6 750.974 4.57012   1
   0  -2  12 156.592 3.51310   1
  -1  -1   4 3356.78 7.34478   1
   0  -2  13 31.4172 2.68654   1
  -5  -1  10 681.642 5.94741   1
  -7   1   3 80.0030 1.63522   1
  -5  -1  19 89.2554 4.89170   1
  -5  -1  11 19.3265 2.63835   1
  -5  -1  18 6.31817 3.78517   1
  -5  -1  17 357.225 6.41333   1
  -5  -1  12 95.7705 3.41892   1
  -6   4  -4 468.105 5.01669   1
  -3  -1   7 3.17706 1.52066   1
  -5  -1  16 334.364 5.98207   1
  -5  -1  13 154.137 4.07531   1
  -5  -1  15 558.189 6.85618   1
  -5  -1  14 181.428 4.45800   1
  -1   3  -6 816.283 6.12097   1
  -6   0   6 3005.82 10.0059   1
  -1  -1   5 1023.52 4.60859   1
  -3  -1   8 117.703 2.60917   1
  -4   2  -3 7.52684 1.29420   1
  -5   3  -4 577.052 4.39554   1
  -9   5  -1 29.7082 2.57911   1
  -6   0  20 369.645 7.64938   1
  -3  -1   9 64.4239 2.47237   1
  -3  -1  17 113.129 4.56012   1
  -3  -1  10 6074.71 15.7232   1
  -3  -1  16 1454.91 10.4055   1
  -6   2  -1 1175.71 3.12448   1
  -1  -1   6 1308.31 5.63482   1
  -3  -1  15 12.6306 3.05104   1
  -3  -1  11 35.2185 2.60951   1
  -7   1  22 95.1665 6.12486   1
  -6   0  18 524.668 7.82039   1
  -3  -1  14 373.937 5.55693   1
  -3  -1  12 79.5542 3.11513   1
  -3  -1  13 70.9737 3.23122   1
  -6   0   8 153.187 3.29706   1
 -13   5  13 29.8224 3.68239   1
  -7   1   4 570.231 3.53437   1
  -7   1  21 59.7280 5.69299   1
  -6   4  -5 272.811 4.26787   1
  -6   0  16 508.887 6.99111   1
 -12   4  17 39.6493 4.81121   1
  -1  -1   7 1756.84 6.99375   1
  -6   0  10 4462.05 15.5985   1
  -8   4  -2 632.866 4.66568   1
  -1  -1  15 377.705 5.53461   1
  -7   1  20 227.509 6.89669   1
  -6   0  14 1133.77 8.93033   1
  -1  -1   8 3721.89 10.7152   1
  -6   0  12 17.8835 2.68399   1
  -1  -1  14 83.1079 3.33855   1
  -1  -1  13 541.443 5.66983   1
  -1  -1   9 403.748 4.09458   1
  -7   1  19 37.2433 4.77601   1
  -1  -1  12 173.286 3.58161   1
  -1  -1  10 129.840 2.91131   1
  -1  -1  11 1260.73 7.45174   1
  -8   2  21 12.2160 4.94851   1
  -9   5  -2 35.1650 2.77300   1
  -5   3  -5 1798.74 8.16174   1
  -9   3  22 37.0296 5.73981   1
  -7   1  18 62.9749 4.66471   1
  -4   0  18 2136.39 13.3905   1
  -7   3  -2 37.2124 1.80464   1
  -7   1   5 293.765 2.98164   1
  -8   2  20 227.830 6.73539   1
   3  -1   8 999.679 5.44925   1
  -7   1  17 35.7180 4.23780   1
  -4   2  -4 874.205 4.76412   1
   3  -1  11 244.117 3.64529   1
   3  -1   9 1618.44 7.28304   1
   3  -1  10 2259.80 9.08960   1
  -5   1  21 227.633 6.74748   1
  -7   1  16 52.5137 4.07428   1
  -4   0  16 1079.65 9.03546   1
  -8   2  19 54.4066 4.84177   1
  -2   0  18 43.4682 4.00165   1
  -3   1  -2 1366.74 3.63229   1
  -7   3  24 169.323 7.58712   1
  -7   1  15 86.9532 4.19265   1
  -5   1  20 272.624 6.90564   1
  -7   1   6 1662.14 7.12471   1
  -8   2  18 74.8446 5.03153   1
  -7   1  14 800.987 7.76896   1
  -4   0   6 1329.04 6.11071   1
  -4   0  14 429.889 5.81482   1
  -8   4  -3 698.215 5.38821   1
  -5   1  19 76.7653 5.04779   1
  -7   1  13 48.9832 3.30436   1
  -7   1   7 38.9468 2.14011   1
  -7   1  12 192.974 4.12891   1
 -10   4  19 45.1698 5.54227   1
  -4   0  12 1541.65 8.99758   1
  -2   0  16 760.052 7.79669   1
  -6   2  21 77.4706 5.69764   1
  -7   1  11 4.69641 2.42517   1
  -7   1   8 2431.23 9.98171   1
  -4   0   8 1446.51 7.00128   1
  -5   1  18 10.4577 3.73692   1
  -9   3  18 110.928 5.50795   1
  -7   1  10 464.859 5.82914   1
  -7   1   9 21.3869 2.80283   1
  -8   2  16 108.638 4.85409   1
  -6   2  20 805.848 10.2453   1
  -7   3  -3 51.5290 2.21150   1
  -5   1  17 395.198 6.60756   1
  -2   0  14 405.939 5.63579   1
  -4   2  -5 43.8126 2.04661   1
  -7   3  21 15.3667 5.03104   1
  -8   2  14-3.54200 3.20539   1
  -5   1  16 298.291 5.75387   1
  -6   2  19 96.2003 5.40147   1
  -9   3  16 228.234 5.80994   1
  -3   1  18 1408.34 11.3045   1
  -8   2  13 70.0626 3.61087   1
  -2   0  12 392.835 4.84651   1
  -5   1  15 519.593 6.62265   1
  -7   3  20 66.2722 5.54134   1
  -6   2  18-2.03423 3.88681   1
  -6   2  -2 946.434 3.77117   1
  -3   1  17 105.522 4.46304   1
  -8   2  12 426.419 5.53876   1
 -11   5  15 171.117 5.76760   1
  -5   1  14 204.057 4.59225   1
  -8   4  -5 59.4915 3.17391   1
 -10   4  15 38.6699 4.36527   1
  -2   0  10 1163.90 6.89117   1
  -9   3  14 23.9599 3.85392   1
  -8   4  20 26.5363 5.20549   1
  -8   2  11 127.055 3.63080   1
  -7   3  19 174.458 6.25524   1
  -3   1  -3 220.505 2.05955   1
  -6   2  17 385.780 6.77541   1
  -7   3  -4 459.826 4.33120   1
  -3   1  16 1445.70 10.4677   1
  -5   1  13 135.991 3.83777   1
  -4   2  -6 3163.59 10.6563   1
 -11   5  14 33.1864 4.54213   1
  -8   2  10 15.2135 2.50835   1
  -2   0   8 62.6955 2.20621   1
  -9   3  13 81.6827 4.00945   1
 -10   4  14 275.693 5.81421   1
  -8   4  19 486.654 8.85001   1
  -7   3  18 547.957 8.32938   1
  -8   2   9 199.544 3.94737   1
  -2   0   4 1700.07 5.05800   1
  -5   1  12 107.648 3.40630   1
  -3   1  15 6.26081 3.00974   1
   2   0  12 195.477 3.77418   1
  -2   0   6 2518.82 8.59792   1
  -8   2   4 474.932 2.95855   1
  -8   2   8 81.0798 2.90117   1
 -12   6  11 92.5210 4.14591   1
 -10   4  13 42.2731 3.86109   1
  -5   1  11 33.1274 2.61469   1
  -8   2   7 55.3026 2.55922   1
  -6   2  15 366.583 5.97029   1
  -8   2   5 420.822 3.17622   1
  -7   3  17 172.983 5.61648   1
  -3   1  14 390.357 5.51784   1
  -8   2   6 159.335 2.82239   1
 -11   5  12 98.5676 4.46962   1
  -6   2  -3 919.987 4.46434   1
   4   0  10 11684.6 21.3148   1
  -9   3  11 181.869 4.13910   1
  -9   5  18 44.2105 5.13024   1
  -7   3  -5 287.732 3.93897   1
  -5   1  10 778.572 6.64798   1
 -10   4  12 8.65881 3.32455   1
  -4   2  -7 49.3169 2.50216   1
 -10   4   0 279.361 2.46960   1
   2   0  10 35.7815 2.20823   1
  -6   2  14 1627.86 10.3358   1
  -3   1  13 70.5016 3.15647   1
  -7   3  16 68.9843 4.37421   1
  -3   1  -4 673.462 3.84198   1
  -8   4  17 237.307 6.19973   1
  -9   3  10 322.677 4.52205   1
  -5   1   9 1163.06 7.48498   1
 -11   5  11 95.0612 4.04615   1
  -4   2  16 117.356 4.42365   1
 -10   4  11 177.101 4.29556   1
  -9   5  17 7.30187 4.69100   1
  -6   2  13 386.525 5.37543   1
   4   0   8 3786.95 10.8315   1
   1   1  15 263.854 5.00730   1
  -3   1  12 81.6118 2.93547   1
  -5   1   8 57.4065 2.59513   1
  -9   3   9 64.6616 3.04086   1
  -7   3  -6 733.314 6.20951   1
  -8   4  16 34.1284 4.21939   1
   2   0   8 2132.03 7.97121   1
  -4   2  -8 360.529 4.81726   1
 -11   5  10 22.2007 3.08547   1
 -12   6   8 4.24963 2.58595   1
  -6   2  -4 54.0436 2.02398   1
  -4   2  15 451.977 6.23212   1
  -5   1   7 332.870 3.80128   1
  -9   5  16 36.6711 4.57056   1
  -3   1  11 30.6458 2.29758   1
  -6   2  12 765.532 6.62325   1
   1   1  14 1341.55 9.08087   1
  -9   3   8-1.76609 2.39669   1
  -3   1  -5 68.7639 1.92780   1
  -5   1   6 1596.60 6.59624   1
 -10   6  15 127.143 5.54587   1
   0   2  17 14.5395 3.77543   1
 -11   5   9 39.5724 3.03709   1
  -4   2  14 274.100 4.76550   1
 -10   4   9 16.6405 2.55665   1
  -5   3  16 97.2885 4.37478   1
 -11   5  -1 21.1120 2.25863   1
  -3   1  10 5963.36 14.6648   1
  -9   5  15 23.0011 4.02978   1
   2   0   6 844.453 4.46893   1
  -6   2  11 325.914 4.38422   1
   1   1  13 161.683 3.77562   1
  -9   3   7 51.6051 2.43148   1
  -6   2  -5 3314.98 10.0460   1
  -5   1   5-0.46770 1.19146   1
  -9   3   0 727.532 2.91067   1
 -10   4  -2 32.4163 2.25229   1
  -7   3  13 126.415 3.97785   1
 -12   6   2 34.7234 1.05527   1
   0   2  16 376.540 6.17856   1
  -8   4  14 5.71344 3.32391   1
 -10   6  14 86.5109 4.95810   1
 -11   5   8 95.2311 3.10801   1
 -10   4   8 352.047 4.26800   1
  -5   3  15 198.352 4.87686   1
  -3   1   9 63.3204 2.15139   1
 -11   5  -2 21.7656 2.46108   1
   3   1  12 97.6747 3.18710   1
  -6   2  10 14.7774 2.63138   1
   1   1  12 728.285 6.24455   1
  -9   5  14 115.144 4.74034   1
  -9   3   6 447.616 3.73118   1
  -6   2  -6 1580.36 7.78150   1
 -10   4  -3 40.4495 2.66043   1
  -9   3  -1 591.825 3.40909   1
  -7   3  12 355.704 4.99347   1
   2   0   4 1030.92 4.01849   1
   0   2  15 143.960 4.40052   1
 -12   6   1-0.89909 1.19367   1
  -8   4  13 734.226 7.31788   1
 -10   6  13 90.4871 4.76904   1
   3   1  11 253.431 3.95240   1
 -11   5   7 35.2383 2.43291   1
  -5   3  14 95.3099 3.90253   1
   1   1  11 344.606 4.26748   1
  -6   2   9 2507.02 10.1535   1
  -9   3  -2 201.875 2.66023   1
  -6   2  -7 1163.07 7.52956   1
 -10   4  -4 61.8930 2.96143   1
  -9   3   5 629.952 3.73257   1
  -7   3  11 153.299 3.54843   1
   0   2  14 479.677 6.03061   1
   2   2  14 363.767 5.56573   1
  -3   1  -8 925.458 6.50411   1
  -6   2  -8 2506.72 11.2926   1
  -4   2  11 326.822 4.28752   1
  -9   3  -3 518.438 4.31699   1
  -8   4  12 219.476 4.57007   1
   3   1  10 2294.67 9.71562   1
  -1   3  16 419.703 6.66099   1
  -3   1   7-0.39785 1.52927   1
   1   1  10 1321.46 7.24182   1
   5   1   9 316.636 4.02742   1
   1   3  16 1271.26 10.4666   1
  -6   2   8 1998.15 8.44555   1
  -9   5  12 128.594 4.24547   1
  -9   3  -4 15.1507 2.39813   1
 -10   4   6 199.529 2.66997   1
   0   2  13 19.0668 2.77909   1
   2   2  13 393.003 5.43858   1
  -7   3  10 579.472 5.27168   1
   2   0   2 3568.30 5.41535   1
  -4   2  10 8.14965 2.45514   1
  -9   3  -5 39.5369 2.71106   1
   3   1   9 1694.98 8.01843   1
   0   4  17 328.593 6.84489   1
  -8   4  11 1614.42 9.20191   1
  -1   3  15 556.178 7.02419   1
  -5   3  12 732.091 6.49866   1
  -5   1  -4 23.5119 1.44883   1
   5   1   8 1576.65 7.71565   1
   1   1   9 13.9150 1.78321   1
  -3   7  19 67.7067 6.45596   1
  -9   3   4 24.2219 1.34525   1
  -1   5  18 547.685 9.13776   1
   1   3  15 446.406 6.67629   1
  -3   1   6 920.774 5.04227   1
  -5   1  -5 24.5137 1.73293   1
  -2   4  16 40.5715 4.26779   1
  -6   2   7 1716.14 7.36749   1
   0   2  12 163.561 3.71436   1
   2   2  12 1180.54 8.13792   1
  -2   6  18 94.2182 6.25573   1
  -5   1  -6 1.43004 1.63275   1
   0   4  16 89.1802 4.76735   1
   3   1   8 1043.85 6.02097   1
  -7   3   9 32.1829 2.60000   1
  -1   3  14 263.135 5.01160   1
  -4   2   9 115.819 3.06278   1
  -1   5  17 5.81348 4.50773   1
   5   1   7 52.5798 2.19064   1
   1   3  14-5.74213 3.32702   1
  -5   3  11 439.931 5.01602   1
  -8   4  10 47.6589 2.89981   1
   1   1   8 626.124 4.58938   1
 -10   6  10 55.4445 3.75878   1
   4   2  11 128.757 3.52216   1
  -5   1  -7 40.9133 2.64373   1
  -3   5  16 24.4123 4.51497   1
  -2   4  15 139.450 4.69927   1
  -9   5  10-1.33652 2.77630   1
   2   2  11 6.40657 2.25690   1
   0   2  11 45.9650 2.64140   1
  -3   1   5 14.9896 1.45670   1
  -5   1  -8 1412.53 8.21071   1
  -9   3   3 9.70032 0.70889   1
  -8   2  -4 124.560 2.65290   1
  -8   2  -3-3.39729 1.67297   1
   0   4  15 37.6166 3.91190   1
  -8   2  -5 293.681 3.86241   1
  -3   7  17 190.851 6.88876   1
  -1   3  13 24.5907 3.05501   1
   3   1   7 1352.04 6.36460   1
  -1   5  16 86.3316 4.90194   1
  -8   2  -2 703.762 3.64928   1
  -8   2  -6 21.1772 2.57560   1
   1   3  13 104.391 3.80375   1
   5   1   6 1.95549 1.37050   1
  -6   2   6 4355.75 10.4566   1
   4   2  10 1592.49 8.78626   1
  -4   2   8 2529.00 9.47878   1
  -5   3  10 120.914 3.05137   1
  -7   3   8 125.486 3.02449   1
  -8   2  -7 15.3780 2.72813   1
   1   1   7 233.227 2.79081   1
  -8   4   9 65.7368 2.78359   1
 -10   6   9 27.3067 3.18908   1
  -2   4  14 118.368 4.30294   1
  -6   4  11 250.050 4.30212   1
  -2   6  16 87.5261 5.87634   1
   2   2  10 763.342 6.04983   1
   0   2  10 3560.55 11.9168   1
   0   4  14 158.083 4.82083   1
   2   4  14 79.1541 4.25815   1
  -3   7  16 107.746 6.09415   1
   3   3  12 480.657 5.96740   1
  -9   5   9 121.073 3.51069   1
  -1   5  15 406.144 7.11161   1
  -1   3  12 59.3990 3.17224   1
   1   3  12 10.1273 2.65245   1
   3   1   6 271.354 2.95928   1
   4   2   9 106.632 3.08288   1
  -4   8  15 27.9123 5.63289   1
  -5   3   9 887.900 6.34894   1
  -3   1   4 1004.45 4.10620   1
   1   1   6 4188.60 9.75405   1
  -4   2   7 48.7365 2.06940   1
   2   2   9 6617.33 16.0861   1
   0   4  13 505.076 6.69700   1
  -6   4  10 511.200 5.27002   1
 -10   6   8 132.758 3.77685   1
  -1   5  14 68.0512 4.42040   1
   3   3  11 89.4871 3.44945   1
  -8   4   8 41.2617 2.78726   1
   0   2   9 31.7731 2.12413   1
  -7   3   7 151.487 2.88235   1
  -1   3  11 917.072 7.07380   1
  -2   0  -2 3441.36 5.70120   1
   1   3  11 19.3254 2.70240   1
   4   2   8 379.651 4.44969   1
  -9   5   8 22.0553 2.51808   1
  -6   2   5 946.762 4.48108   1
  -4   8  14 66.9382 6.16967   1
  -2   6  14 55.4363 4.99147   1
   3   1   5 80.3806 1.93363   1
  -2   4  12 817.464 7.56807   1
  -7   1  -5 294.663 3.53929   1
   0   4  12 148.924 4.47490   1
  -1   5  13 51.5880 4.05311   1
   2   2   8 586.476 4.94561   1
   3   3  10 987.865 7.52705   1
  -7   1  -4 800.540 4.75864   1
   0   2   8 155.137 2.82267   1
   1   3  10 2648.57 11.3943   1
 -11   7   6 95.8801 3.65270   1
  -1   3  10 111.557 3.11537   1
   1   1   5 551.832 3.51165   1
   6   2   6 1699.50 8.31504   1
 -10   6   7 115.525 3.59533   1
   4   2   7 42.4091 2.32718   1
  -2   6  13 484.925 7.58639   1
  -4   2   6 736.425 4.54104   1
  -3   5  12 97.1391 4.15655   1
  -3   7  13-5.00287 4.42710   1
  -8   4   7 663.279 5.00051   1
  -2   4  11 84.7901 3.53605   1
  -7   1  -3 411.163 3.29376   1
  -4   0  -4 10031.4 15.2076   1
   0   4  11 1247.12 8.91957   1
  -6   2   4 262.637 2.22042   1
  -1   5  12 1004.88 9.04941   1
 -12   6   2 34.7234 1.05527   1
   3   3   9 840.913 6.71434   1
  -9   5   7 18.3717 2.28713   1
  -7   3   6 23.1973 1.83826   1
   3   1   4 727.624 3.96778   1
   2   2   7 2587.85 9.16145   1
   1   3   9 836.193 6.35059   1
   6   2   5 3830.60 11.5295   1
  -2   6  12 481.902 7.23145   1
  -1   3   9 317.774 4.01889   1
  -6   4   8 155.217 3.01543   1
   0   2   7 64.0468 2.02173   1
   4   2   6 3570.47 10.7901   1
  -3   5  11 17.0265 3.33835   1
   2   4  10 329.216 5.03801   1
  -7   1  -2 52.8389 1.49247   1
 -11   7   5 170.553 3.84818   1
  -2   4  10 35.0136 2.67757   1
  -1   5  11 103.132 4.06369   1
   0   4  10 189.593 4.08287   1
  -3   1   3 7.35931 0.82068   1
 -10   6   6 55.5870 2.86968   1
   3   3   8 173.519 3.35230   1
   1   1   4 3199.43 7.19052   1
  -7   3   5 366.825 3.01490   1
  -2   6  11 435.034 6.75303   1
  -3   7  11 320.380 6.62019   1
  -6   0  -6 22.8727 2.03823   1
   2   2   6 1982.40 7.64317   1
   1   3   8 1084.94 6.77366   1
   6   2   4 47.9396 2.27076   1
  -8   4   6 205.704 3.01380   1
  -4   2   5 367.313 3.00332   1
  -3   5  10 82.7083 3.58324   1
   2   4   9 488.187 5.67370   1
   3   1   3 237.621 2.35588   1
  -9   5   6 214.366 3.29023   1
  -1   3   8 1337.14 7.43038   1
   4   2   5 49.5241 2.20816   1
  -1   5  10 220.772 4.76722   1
   0   4   9 1348.59 8.50312   1
  -2   4   9 878.108 6.70521   1
  -4   8  10 63.6651 5.06389   1
   0   2   6 146.020 2.39938   1
   3   3   7 68.4277 2.64021   1
   5   3   6 757.839 6.05776   1
  -2   6  10 302.570 6.04887   1
  -7   1  -1 238.062 2.04310   1
  -3   7  10 32.0290 4.30349   1
 -11   7   4 22.1921 2.74153   1
  -6   0  -4 930.305 5.11432   1
   6   2   3 1072.33 6.00679   1
 -10   6   5 19.2227 2.45972   1
   1   3   7 665.103 5.23520   1
   2   4   8 1252.73 8.24016   1
   2   2   5 607.514 4.23899   1
  -1   5   9 648.128 6.70408   1
   0   4   8 145.991 3.65120   1
   4   2   4 906.239 5.31170   1
  -1   3   7 11.3083 1.82781   1
   5   3   5 1764.72 8.67564   1
   3   3   6 76.8592 2.63606   1
  -2   4   8 21.3890 2.51833   1
  -3   7   9 174.473 5.34868   1
  -2   6   9 0.88466 3.34489   1
   3   1   2 1407.23 4.84589   1
   1   5   8 152.184 4.19082   1
   2   4   7 505.006 5.47672   1
  -4   8   8 154.325 5.86626   1
   0   2   5 264.941 2.78445   1
   6   2   2 1037.53 5.79217   1
  -1   5   8 57.4164 3.49981   1
  -8   4   5 2939.58 7.99258   1
   1   3   6 739.530 5.39129   1
  -3   5   8 5.84527 2.69105   1
  -3   7   8 4.96696 3.81986   1
   0   4   7 1390.36 8.19552   1
  -2   6   8 86.1271 4.27212   1
  -7   3   4 1162.83 4.22995   1
   5   3   4 606.513 5.29662   1
 -12   6   1-0.89909 1.19367   1
   2   2   4 4950.06 11.2018   1
   3   3   5 2024.00 8.86617   1
   4   2   3 6.02804 1.55436   1
  -4   2   4 678.950 3.39550   1
 -10   6   4 38.6211 2.52670   1
  -1   3   6 31.0866 1.97951   1
  -4   8   7 63.5865 5.04927   1
  -5   9   6 48.5295 5.20702   1
   1   5   7 42.2081 3.36135   1
  -6   0  -2 62.7824 1.61620   1
 -13   7  -1 12.6317 1.15376   1
   2   4   6 33.0851 2.71051   1
  -6   2   3 2025.17 3.86797   1
  -2   0   0 1013.23 2.15784   1
  -1   5   7-3.85038 2.70614   1
  -3   5   7 3.80822 2.59213   1
  -2   6   7 213.136 4.95470   1
   1   3   5 91.9393 2.39895   1
  -8   4   4 169.676 2.32922   1
   5   3   3 656.685 5.46448   1
   0   4   6 323.210 4.56565   1
  -5   9   5 16.4311 5.17880   1
  -4   8   6 13.4277 4.52836   1
   3   3   4 524.076 4.67463   1
   1   5   6 636.117 6.55371   1
   0   2   4 1354.98 5.38554   1
  -3  -1  -3 240.391 2.48073   1
   3   1   1 541.818 3.03583   1
   4   2   2 64.6725 2.01476   1
   2   4   5 2271.98 10.3066   1
  -2   4   6 2097.81 8.91828   1
   2   2   3 1052.59 5.18263   1
  -1   5   6 602.356 6.16348   1
   1   1   2 95.6973 1.45313   1
   3   7   5 262.230 6.45885   1
  -1   3   5 795.236 5.09158   1
 -10   4   2 47.1915 0.95910   1
  -2   6   6 1014.75 8.72445   1
  -4   6   6 72.5511 3.85189   1
  -3   5   6 98.3654 3.28327   1
   5   3   2 595.482 5.18146   1
 -10   6   3-1.39133 2.24872   1
   4   6   4 28.0804 3.89491   1
   0   4   5 3565.63 12.3730   1
   1   5   5 1370.00 9.09501   1
   1   3   4 1708.43 7.57454   1
   5   5   3 13.4054 3.05475   1
   2   8   4 376.360 8.19131   1
  -4   0   0 3741.91 6.14291   1
   3   7   4 64.7544 4.99938   1
   3   3   3 81.9419 2.49232   1
  -3   7   5 61.9030 4.47102   1
   2   4   4 275.670 4.08796   1
  -4   8   4 142.005 5.80127   1
  -1   5   5 778.510 6.89981   1
  -9   5   3 372.975 3.54229   1
  -2   6   5 1819.45 11.1808   1
   4   6   3 1295.45 10.3344   1
   4   2   1 5.77599 1.60031   1
   2   8   3 69.2818 5.70201   1
   3   7   3 49.4252 4.51918   1
   5   3   1 521.414 4.96529   1
   5   5   2 437.981 6.05018   1
 -11   7   1 50.6435 3.20281   1
  -3   5   5 21.9200 2.75546   1
   1   5   4 18.7626 3.15475   1
   2   2   2 24.6969 1.57308   1
   0   2   3 14.6595 1.29168   1
  -1   3   4 1815.74 6.88430   1
  -5  -1  -2 4611.43 10.3266   1
   4   6   2 5.21586 3.68635   1
   3   3   2 189.721 3.17316   1
   2   4   3 440.624 4.87738   1
   1   3   3 175.379 2.89497   1
  -7   1   1 252.851 1.88689   1
   3   1   0 12623.8 13.8635   1
  -2   6   4 722.811 7.51470   1
  -1   5   4 1089.40 7.85170   1
   5   5   1 586.140 6.84571   1
  -8   4   3 780.133 3.64126   1
 -10   6   2 134.458 3.25141   1
  -6   0   0 4442.71 8.57893   1
  -4   2   3 106.621 1.40191   1
 -12   2  -2 80.8524 2.74686   1
   5   3   0 372.969 4.23027   1
   2   8   1 12.1805 4.65688   1
   1   5   3 399.850 5.25144   1
 -11   1  -2 683.087 5.26061   1
  -7   3   3 47.0135 1.16622   1
  -3   7   3 575.344 7.49545   1
   4   6   1 251.557 5.53745   1
  -4   8   2 209.513 6.30811   1
  -2   4   4 118.549 2.54585   1
   3   7   1-3.46099 3.95516   1
   4   2   0 3110.77 8.97597   1
  -3   5   4 10.6066 2.55635   1
   5   5   0 79.9929 3.68017   1
   0   4   3 2910.67 9.84015   1
   2   4   2 3443.04 12.2011   1
  -2   6   3 63.7504 3.78388   1
   2   8   0 122.041 6.17444   1
 -10   0  -2 401.931 4.39640   1
   3   3   1 774.107 5.44057   1
  -1   5   3 148.151 3.84798   1
   1   1   1 1547.31 4.23581   1
  -5  -1  -1 94.4933 1.74377   1
   4   6   0 32.2222 4.06932   1
   3   7   0 15.3632 4.75364   1
  -4   8   1 40.7425 4.87632   1
   2   2   1 16628.3 19.1511   1
  -3   7   2 85.5569 4.69531   1
   1   3   2 917.650 5.43424   1
   1   5   2 326.140 4.83736   1
 -13   3  -2 28.3362 2.57553   1
  -9   5   2 172.153 2.98980   1
   5   3  -1 3583.26 11.8222   1
  -1   3   3 423.781 3.36411   1
  -4   6   3 539.219 6.42086   1
   2   8  -1 139.974 6.56874   1
   5   5  -1 679.324 7.25989   1
   4   6  -1 42.8994 4.11675   1
 -11   1  -1 36.6903 2.35854   1
   0   2   2 4283.44 8.89864   1
  -6   4   3 21.5404 1.58696   1
  -3   5   3 104.972 3.17605   1
   2   4   1 508.280 5.07947   1
 -10   6   1 66.5040 2.90079   1
  -2   4   3 922.927 5.32062   1
   2   8  -2 231.656 7.37877   1
 -12   2  -1 1.68808 2.03472   1
  -3   7   1-6.67680 3.86997   1
  -1   5   2 476.127 5.49437   1
   5   5  -2 499.544 6.46858   1
   3   3   0 4378.66 12.2087   1
   1   5   1 370.243 5.14051   1
   3   7  -2 69.2589 5.19879   1
   3   1  -1 31.5113 1.24461   1
 -12   6  -1 116.226 2.75950   1
   5   3  -2 518.862 4.91642   1
   4   6  -2 211.680 5.59395   1
  -4   6   2 213.592 4.72234   1
  -5   7   1 86.8418 4.54662   1
  -5  -1   0 134.026 2.30825   1
   1   3   1 1592.85 7.03063   1
  -2   6   1 2.10570 3.18295   1
   3   7  -3 565.730 8.78504   1
  -3   7   0 10.1499 4.42436   1
   2   4   0 334.537 4.53253   1
 -13   3  -1 24.8053 2.02136   1
   2   2   0 8193.17 13.9663   1
  -9  -1  -1 93.3069 3.56789   1
  -3   5   2 26.3611 2.85843   1
  -1   3   2 2698.45 8.43048   1
  -1   5   1 932.889 7.52562   1
 -11   1   0 106.618 2.89657   1
  -2   4   2 7.08168 2.19211   1
  -4   6   1 53.3041 3.79595   1
 -11   7  -2 83.2279 3.98464   1
 -10   0   0 1601.53 8.37970   1
 -10   6   0 47.1003 2.93759   1
 -14   4   2-1.34603 5.48222   2
 -15   1  11 28.4047 5.64633   2
 -16   2  11 21.1991 6.23738   2
  -8   4  -4 5.97886 3.22934   2
  -8   2  -2 772.799 6.62445   2
 -11   5  -2 20.9665 5.05154   2
  -7  -1   4 502.343 4.21498   2
 -12   6  -1 116.421 6.68141   2
 -10   6  -3 5.45386 5.32710   2
 -15   1  12 1.51081 5.17505   2
 -16   2  12 21.2496 6.27187   2
 -14   6   2 0.51556 6.70988   2
 -13   3   2 71.9867 5.52586   2
 -15   5   4 49.2489 7.16901   2
  -8   0   2 3975.74 12.6060   2
 -12   4   0 15.9629 5.08913   2
  -7   5  -5 17.6093 3.46748   2
 -15   1  13 18.7341 5.51059   2
 -10   2   0 103.489 4.14793   2
 -16   2  13-1.05530 6.01289   2
 -13   7   1 16.8378 6.66751   2
 -14   4   3 34.6274 6.20313   2
 -10   4  -2 36.1849 4.17149   2
 -16   4   8 15.0991 6.55874   2
  -9   3  -2 224.594 4.85028   2
 -11   3   0 62.9749 4.70163   2
 -15   3   7 13.2092 6.07528   2
  -9   1   1 136.183 3.90079   2
 -15   5   5 142.633 8.22398   2
 -14   6   3 16.6009 6.90310   2
 -11   7  -1 34.6543 6.15197   2
 -13   3   3 67.9078 5.45000   2
  -9   5  -3 4.61973 4.04523   2
 -12   6   0 15.3930 6.02664   2
 -11   5  -1 27.0190 5.14227   2
 -12   2   3 1.45185 4.10077   2
 -14   4   4 106.419 6.71191   2
  -8   6  -4 328.780 6.52872   2
  -9   7  -3 19.0083 4.99173   2
 -15   3   8-3.70152 5.64106   2
 -13   7   2-36.8294 6.40651   2
 -12   4   1 1019.62 11.1085   2
 -13   5   2 16.0968 5.75692   2
 -15   5   6 149.984 8.19738   2
  -7  -1   5 266.291 3.22874   2
 -11   1   4 374.971 6.09619   2
 -10   2   1 336.206 5.64651   2
 -14   6   4 86.5256 7.57140   2
 -11   3   1 248.783 5.94399   2
 -10   8  -1 12.9574 5.84728   2
 -10   4  -1 17.6482 3.99180   2
 -13   3   4 94.7096 5.72906   2
 -14   4   5 40.4395 6.13821   2
 -12   6   1-15.6638 5.89052   2
 -13   1   9 30.9829 4.89928   2
 -15   5   7 0.97958 6.55139   2
  -9   3  -1 667.656 7.10924   2
 -12   2   4 87.7666 4.92366   2
 -11   7   0 8.45228 6.04850   2
  -9   1   2 356.984 4.89980   2
 -13   7   3 41.1155 7.40769   2
  -7   5  -4 577.683 6.56910   2
 -13   5   3 16.6789 5.72831   2
 -15   3  10-0.40970 5.92071   2
 -12   4   2 181.157 6.50486   2
 -14   6   5 111.868 8.08380   2
 -15   5   8 7.03686 6.76415   2
 -14   4   6 33.5405 5.79172   2
  -9   7  -2 104.779 5.75647   2
 -11   1   5-5.04762 3.50256   2
 -13   3   5 108.991 5.93959   2
 -14   2  10-4.62190 5.33393   2
  -8   6  -3 59.5996 4.56080   2
 -11   3   2 77.3132 4.93953   2
 -10   2   2 698.062 7.76180   2
 -12   2   5 46.5971 4.43839   2
 -13   7   4 11.6090 6.96644   2
 -10   8   0 85.0132 6.89042   2
 -12   6   2 108.714 6.84568   2
  -4   6  -5 7.33332 2.72565   2
 -14   6   6 182.409 8.59780   2
 -13   5   4 15.6949 5.98976   2
 -10   4   0 298.981 6.24979   2
  -7  -1   6 1500.15 6.98988   2
 -14   4   7 20.4536 5.83220   2
  -8   0   4 1889.13 8.96533   2
 -12   4   3 458.627 8.36963   2
 -13   3   6 86.1083 5.82417   2
  -9   1   3 7.67926 2.87000   2
 -13   1  12 34.7421 5.19627   2
 -13   7   5-0.86887 7.17460   2
 -15   3  14 23.3818 6.83001   2
 -14   4   8 10.3028 6.02466   2
 -13   5   5 33.0377 6.37019   2
 -12   6   3 5.40555 6.12124   2
  -9   7  -1 0.21619 5.23380   2
 -11   3   3 2.26085 4.11377   2
  -7   5  -3 401.160 6.01081   2
 -10   8   1 0.59477 6.03578   2
 -10   2   3 790.543 8.64167   2
 -13   3   7 130.932 6.31318   2
 -11   7   2 27.5009 6.75079   2
 -12   4   4 11.3196 5.40906   2
  -8   6  -2 193.140 5.79691   2
 -10   4   1 92.3500 5.15306   2
 -11   5   2 297.922 7.37246   2
 -14   2  15 1.18668 5.60537   2
 -13   5   6 4.36388 6.07363   2
 -13   1  15 5.59174 5.06533   2
 -13   3   8 32.9390 5.57095   2
 -12   6   4-7.31985 6.24894   2
  -8   2   1 605.887 6.21872   2
  -9   1   4 356.239 5.19949   2
  -7  -1   7 31.6948 2.27100   2
 -14   4  10 20.2533 6.30840   2
 -11   3   4 72.7230 4.84617   2
 -10   8   2 13.4921 6.39318   2
 -12   4   5 70.6993 5.82936   2
 -11   7   3 44.6144 6.75661   2
  -9   7   0 30.1558 5.43936   2
 -10   2   4 1841.05 11.8679   2
 -13   5   7 19.7578 6.21225   2
 -14   4  11 33.4751 6.50330   2
 -13   3   9 30.4583 5.79606   2
 -11   5   3 18.4768 5.26864   2
 -10   4   2 80.3121 5.08626   2
 -12   6   5 294.657 8.83079   2
  -7   5  -2 259.182 5.33461   2
  -8   6  -1 8.99691 4.51220   2
 -12   4   6 40.6481 5.76829   2
 -11   3   5 279.702 6.56244   2
 -13   5   8-3.16513 6.10003   2
 -11   7   4 29.9284 6.98957   2
  -9   1   5 90.4947 3.72270   2
 -10   8   3 172.345 8.08766   2
  -8   0   6 1457.70 8.47446   2
 -14   4  13 25.5736 6.68486   2
  -7  -1   8 2078.33 8.51264   2
 -10   2   5 403.010 6.41480   2
 -12   6   6 33.5084 6.84453   2
  -9   7   1 55.2163 6.03720   2
 -13   3  11-1.27583 5.39984   2
 -11   5   4-2.75238 5.25097   2
 -14   4  14 4.54042 6.45017   2
 -13   5   9-2.49102 6.10206   2
 -12   4   7 480.321 9.07984   2
 -10   4   3 189.700 5.94134   2
 -13   3  12 19.0059 6.03992   2
 -11   3   6 24.8092 4.86596   2
 -12   6   7 57.5935 7.02688   2
 -13   5  10 47.9476 6.75870   2
  -9   1   6 587.712 6.57874   2
 -11   5   5 87.8036 6.23800   2
 -11   1  11 19.4287 4.18960   2
 -10   2   6-2.93302 3.47774   2
 -12   4   8 66.4454 6.15562   2
  -7   5  -1 39.7494 3.90960   2
  -9   7   2 23.3878 5.71292   2
 -12   2  12-1.59167 4.91258   2
 -11   3   7 97.6801 5.31653   2
  -7  -1   9 24.0043 2.24255   2
 -12   6   8 15.4333 6.87167   2
 -10   4   4 8.49103 4.46962   2
 -10   8   5 29.4488 7.14549   2
 -13   3  15 11.2838 5.70388   2
 -13   5  12 50.8716 6.47943   2
 -12   4   9 573.100 9.73516   2
 -13   3  16 17.5432 5.91420   2
 -11   5   6-7.93394 5.38001   2
 -13   3  17-2.28552 5.48898   2
 -13   3  18 27.0674 6.07013   2
 -12   6   9 3.28727 6.38472   2
 -10   2   7 542.479 7.28711   2
 -11   1  13 11.4245 4.15467   2
  -9   1   7 82.6245 3.59777   2
 -13   3  19 7.29423 5.88314   2
 -13   5  13 53.3323 6.61285   2
 -12   2  14 27.9958 5.34291   2
 -11   7   7-9.45207 6.43651   2
  -6   8   0 14.6423 4.81830   2
 -11   3   8 246.037 6.59424   2
  -8   6   1 1027.53 10.2281   2
 -12   4  10 72.3399 6.12847   2
  -8   0   8 4198.86 13.9457   2
 -13   5  14 3.68848 6.31121   2
 -11   1  14 22.0376 4.44245   2
 -10   4   5 136.491 5.54374   2
  -9   3   4 25.0994 3.64596   2
 -12   6  10 6.20357 6.37775   2
  -7  -1  10 459.426 4.50625   2
 -11   7   8-1.39175 6.39241   2
  -7   5   0 196.563 4.98515   2
 -12   2  17-13.1398 5.08939   2
 -12   4  11 22.0096 5.21160   2
 -11   3   9 225.883 6.41325   2
 -10   2   8-2.45468 3.47696   2
 -10   8   7-0.79188 6.51217   2
 -11   1  16-1.55441 4.13867   2
  -8   2   4 519.245 5.90521   2
  -9   1   8 35.3091 3.47938   2
 -11   1  17 21.8156 4.63302   2
  -9   7   4 37.7981 6.05012   2
 -12   4  12 62.4545 5.88896   2
 -11   7   9 6.58927 6.38472   2
 -10   4   6 231.175 6.16223   2
 -12   6  12 19.1813 6.69750   2
 -11   3  10 70.7371 5.24880   2
 -10   8   8 43.4251 6.89619   2
 -12   4  13 76.0225 6.66503   2
 -10   2   9 485.192 7.40953   2
  -7  -1  11-3.96933 2.27631   2
  -7   9   4-2.44128 5.93511   2
 -11   7  10 7.78593 6.87471   2
  -9   1   9 32.4686 3.73018   2
 -12   4  14 8.24943 5.72536   2
  -9   7   5 46.8942 6.35655   2
 -11   3  11 106.123 5.79630   2
 -10   8   9 25.6648 7.07299   2
  -7   5   1 45.4047 3.80353   2
 -10   4   7 4.23904 4.57175   2
 -12   4  15 286.618 8.48444   2
 -10   2  10 1668.42 12.1567   2
  -8   0  10 2746.52 11.9834   2
 -12   4  16 71.9284 6.56136   2
 -11   3  12 31.0546 4.84432   2
 -12   4  17 38.3639 6.14650   2
  -9   3   6 473.403 6.83910   2
 -12   4  18 10.8961 6.05679   2
  -9   5   5 20.1440 4.77168   2
  -7  -1  12 163.616 3.68500   2
  -7   9   5 1.73093 5.87098   2
  -9   1  10 895.369 8.21159   2
  -6   8   2 13.0940 5.17568   2
  -4  -2  10 2.95973 1.08220   2
  -9   7   6 47.9864 6.47357   2
 -10   4   8 366.880 7.38775   2
 -11   3  13 1.00871 4.87472   2
 -10   2  11 314.743 6.45216   2
  -5   7   0 11.0732 4.11246   2
 -11   3  14 199.984 7.01722   2
  -9   1  11 254.088 5.33191   2
  -7   5   2 16.7874 3.90758   2
  -9   3   7 52.8181 4.18447   2
 -10   2  12 258.822 6.24786   2
  -9   7   7 8.22303 6.16496   2
  -8   6   4 6.38707 4.80869   2
 -11   3  15 333.185 7.96672   2
 -11   5  13 5.38044 6.04141   2
 -11   3  16 177.244 6.96876   2
  -3   7  -2 14.2914 3.40844   2
  -6   4   1 10.4839 2.96999   2
 -11   3  21 128.612 7.18730   2
  -8   0  12 720.966 6.86339   2
 -11   3  17-5.56310 5.38769   2
 -10   2  13 160.547 5.70221   2
 -11   3  20 11.4964 5.95793   2
 -11   3  18 3.53683 5.19909   2
 -11   5  14 46.0379 6.56866   2
 -11   3  19 17.5334 5.71858   2
  -9   1  12 35.1273 3.95746   2
  -7  -1  14 775.302 6.39637   2
  -9   7   8-3.72357 5.77963   2
 -10   2  14 1.18305 3.97221   2
  -9   5   7 18.0922 4.66458   2
  -8   6   5 18.4686 5.03487   2
 -10   6  11 9.63367 5.89486   2
  -9   1  13 73.7563 4.09633   2
 -11   5  17 29.6144 6.17349   2
 -10   2  15 496.039 7.98402   2
  -7   5   3 111.440 4.81000   2
 -10   4  11 253.975 6.74223   2
  -9   7   9 46.1615 6.28945   2
 -10   2  16 288.925 7.00826   2
  -7   9   8 11.8353 6.44580   2
 -10   6  12 7.60272 5.72410   2
  -9   1  14 235.556 5.34770   2
 -10   2  17 112.101 5.80078   2
  -9   5   8 25.7317 4.95527   2
  -9   3   9 59.4476 4.33545   2
  -8   0  14 579.796 6.47294   2
 -10   2  20 2.99698 4.70411   2
 -10   2  18 484.868 8.31298   2
 -10   2  19 44.3319 5.10454   2
  -4  -2  11 267.714 2.37612   2
  -9   7  10-6.88113 5.61518   2
  -9   1  15 171.628 5.25032   2
  -7   9   9-16.3941 6.24557   2
  -9   1  16 668.752 8.01019   2
  -9   7  11-7.94137 5.60816   2
  -9   3  10 385.308 6.48894   2
  -8   0  16 1580.12 10.0752   2
  -9   1  17 160.021 5.30285   2
  -9   1  18 123.886 5.00246   2
  -5  -1   9 998.790 5.07153   2
  -8   6   7 234.454 6.47280   2
  -9   7  12 30.0814 5.84541   2
  -9   3  11 231.003 5.55317   2
  -4   2   1 3.23930 1.56741   2
 -10   4  21 15.6006 6.13374   2
  -9   7  13 124.657 7.27489   2
 -10   4  17 12.2711 5.68517   2
 -10   4  18 0.97080 5.30877   2
  -9   7  14 0.07018 6.16554   2
  -8   6   8 16.8888 4.86347   2
  -9   5  11 4.41930 4.69237   2
  -9   3  12-8.54277 4.08385   2
  -6   4   3 21.6118 2.97360   2
  -7   5   5 518.372 7.33928   2
  -9   7  15-7.42315 6.49270   2
  -5   9   6 34.1697 5.86901   2
  -7   1   9 28.0725 2.83702   2
  -8   6   9 363.524 7.90059   2
  -9   5  13-3.69759 5.02396   2
  -8   2  11 143.091 4.48903   2
  -7   5   6 56.9133 4.44064   2
  -5   9   7 16.2181 5.88771   2
  -9   3  22 36.4668 6.02945   2
  -9   3  15 4.87068 4.63405   2
  -8   6  10 13.0837 5.35085   2
  -4   8   3 19.6716 4.90747   2
  -9   3  21 2.48545 5.29164   2
  -9   5  15 25.3551 5.45932   2
  -5   7   4 14.7621 4.44724   2
  -6   8   8 50.1894 5.88616   2
  -9   3  20 29.3820 5.13940   2
  -9   3  17-6.92618 4.65808   2
  -9   3  19 41.6054 5.51121   2
  -9   3  18 113.416 6.13241   2
  -8   2  12 546.342 6.89085   2
  -8   6  11-10.9939 5.14516   2
  -9   5  17 0.76091 5.70057   2
  -6   0  10 4306.14 12.9692   2
  -5   9   8 18.1189 6.19624   2
  -9   5  19-2.15814 6.12113   2
  -7   5   7 33.6687 4.27694   2
  -8   6  12 179.020 7.00784   2
  -6   8   9-9.14450 5.57313   2
  -8   2  13 76.2616 3.99602   2
  -5  -1  11 14.5429 1.87577   2
  -5   9   9-0.21270 6.01170   2
  -8   6  13 22.2466 5.46940   2
  -8   2  14 6.43282 3.58906   2
  -6   8  10 68.9429 6.53438   2
  -3   9   5 18.3398 5.20598   2
  -8   6  14 13.9546 5.48612   2
  -7   5   8 22.3874 4.38543   2
  -8   2  15 4.47042 3.79202   2
  -7   1  12 182.551 4.16689   2
  -8   2  21 13.6894 4.82967   2
  -8   6  15 307.156 8.42911   2
  -8   2  16 123.373 5.16438   2
  -8   2  20 256.728 6.74729   2
  -8   6  16 8.48068 5.72494   2
  -6   8  11-3.99922 6.02697   2
  -8   2  17 14.9476 4.20375   2
  -8   2  19 65.1463 5.09385   2
  -8   2  18 97.2504 5.24231   2
  -8   6  17 13.1881 5.99539   2
  -8   6  19 6.70994 6.15989   2
  -8   6  18 44.0859 6.67811   2
  -5   9  11 18.6253 6.70138   2
  -4   8   5 15.0588 5.18881   2
  -5  -1  12 93.6993 2.63673   2
  -7   5   9 45.4830 4.58112   2
  -7   1  13 43.4328 3.41231   2
  -6   8  12 23.3695 6.33478   2
  -8   4  22 38.4751 6.06673   2
  -6   0  12 5.23156 2.40803   2
  -6   4   6 14.1230 3.24556   2
  -8   4  21 5.09865 5.51824   2
  -8   4  15 4.53571 4.47732   2
  -6   8  13 242.051 8.14979   2
  -7   1  14 804.817 7.25194   2
  -7   5  10 3.77497 4.04641   2
  -6   8  14 34.7692 6.40930   2
  -8   4  18 22.1350 5.17456   2
  -7   1  15 103.329 3.94241   2
  -5  -1  13 139.255 2.83466   2
  -5   7   7-1.66720 4.36636   2
  -3   5   1 15.4344 2.51800   2
  -7   1  20 227.710 5.61988   2
  -7   1  16 50.9456 3.70461   2
  -7   1  19 19.7981 3.94436   2
  -7   5  11 322.451 6.90824   2
  -7   1  17 24.8619 3.80372   2
  -7   1  18 40.3076 3.96775   2
  -6   4   7 20.7652 3.22861   2
  -6   0  14 1145.70 7.66761   2
  -5  -1  14 170.619 3.20684   2
  -7   5  12 76.1842 5.07733   2
  -5   7   8 16.6326 4.74969   2
  -3   9   8 18.7686 5.55188   2
  -4   6   4 202.247 4.98806   2
  -7   5  13 62.8671 5.05049   2
  -5   3   5 308.958 4.45379   2
  -7   3  23-0.72649 5.30821   2
  -5  -1  15 451.376 4.69715   2
  -6   0  16 537.620 5.88667   2
  -6   0  18 486.476 5.99089   2
  -7   5  14 49.3974 5.01719   2
  -6   4   8 129.367 4.32860   2
  -7   5  21 37.5461 6.05393   2
  -5   7   9 74.2843 5.43110   2
  -3   9   9 20.2325 5.87176   2
  -7   5  15 130.722 5.99970   2
  -7   5  20 11.2971 5.71912   2
  -7   5  19 124.769 6.89626   2
  -7   5  16 27.5620 5.13548   2
  -7   3  14 7.06998 3.90193   2
  -7   5  18-0.44527 5.22388   2
  -7   5  17 7.05011 5.14483   2
  -7   3  15 1.79780 3.86709   2
  -4   8   9 4.39484 5.11214   2
  -5   7  10-0.26971 4.69823   2
  -6   4   9-4.28846 3.19490   2
  -3   7   4 10.7201 3.91673   2
  -5   3   6 465.138 5.17155   2
  -3   9  11 24.1848 6.15348   2
  -3   1   3 7.13945 1.37262   2
  -5   7  11-6.22405 4.84544   2
  -6   4  10 532.054 7.08481   2
  -5   7  12 104.709 6.22215   2
  -4   8  11 27.6112 6.06061   2
  -2   8   5 3.30152 4.57823   2
  -5   7  13 30.9981 5.74441   2
  -6   4  11 244.799 5.72288   2
  -6   4  23-3.82475 5.68386   2
  -5   7  14-13.2553 5.62116   2
  -4   8  13-18.1852 6.14795   2
  -5   3   7 55.9508 3.21072   2
  -5   7  15 62.8619 6.73226   2
  -5   7  18 35.9777 7.11834   2
  -1   9   7 84.1019 5.79557   2
  -6   4  12 83.0698 4.43508   2
  -4   6   7 60.7297 4.47740   2
  -6   4  21 17.7331 5.70095   2
  -6   4  13 121.297 5.21724   2
  -3   7   6 0.97777 4.23046   2
  -6   4  20 9.27107 5.32443   2
  -6   4  14 8.14354 4.19268   2
  -1   9   8 30.0588 5.61335   2
  -6   4  19 48.6057 5.55237   2
  -6   2  16 15.1922 3.78602   2
  -5   3   8 267.479 4.64504   2
  -6   4  15 6.80334 4.29133   2
  -6   4  18 175.372 6.86135   2
  -6   4  16 225.441 6.55923   2
  -6   4  17-12.3356 4.54279   2
  -4   6   8 146.638 5.27462   2
   0   8   3 195.574 5.41230   2
  -1   9   9 37.4529 6.11930   2
  -3   7   7 4.47772 4.22110   2
  -5   3  24 0.07048 5.55159   2
  -5   3   9 761.920 7.22437   2
  -4   6   9 18.8819 4.46031   2
  -1   9  10 24.1401 5.88103   2
  -1   7   3 0.92650 3.68715   2
  -5   3  23 2.36937 5.48306   2
  -4   6  10 16.3389 4.41018   2
  -5   3  10 128.499 4.05567   2
   0   8   4 201.270 5.79636   2
  -1   9  12 3.14181 6.58405   2
  -5   3  22-0.38797 5.55341   2
  -4   6  11 846.278 9.92607   2
  -3   5   5 23.0989 3.20164   2
  -2   8  10 13.7633 5.84344   2
  -1   9  13 37.7565 7.30461   2
  -4   6  21 16.0436 6.90702   2
  -5   3  11 448.539 6.24376   2
  -5   3  21 107.905 6.57239   2
  -3   7  10 0.34344 4.96294   2
  -4   6  12 180.653 6.46518   2
  -4   6  20-17.7455 6.33416   2
  -5   3  12 683.737 7.65059   2
  -5   3  20 457.619 8.70353   2
  -4   6  13 205.070 6.77528   2
  -4   6  19 251.798 8.65709   2
  -2   8  12 0.91273 6.20761   2
   0   8   5 28.6498 4.61810   2
  -4   6  14 50.0738 5.37671   2
  -4   6  18 17.7943 6.08724   2
  -5   3  19 106.430 5.72978   2
  -4   6  15 32.5556 5.62237   2
  -4   6  17 91.2431 6.74478   2
  -2   8  13 11.4308 6.64296   2
  -5   3  13 13.0817 3.39753   2
  -4   6  16 84.0919 6.35609   2
  -3   7  12 4.64826 5.38397   2
  -3   7  18 19.8591 7.11910   2
  -2   8  16 5.02482 7.00999   2
  -2   8  15 26.1210 7.04232   2
  -5   3  18 120.547 5.59269   2
  -3   5   6 100.825 3.89327   2
  -4   2  24 36.4001 5.60290   2
  -5   3  14 86.2698 4.29885   2
  -3   7  13 10.4873 5.29656   2
  -5   3  17 3.92562 4.16581   2
  -5   3  15 169.924 5.36516   2
  -3   7  14 28.9087 6.18804   2
  -5   3  16 111.492 4.97431   2
  -3   7  15 12.8710 6.05116   2
   1   7   1 57.6301 3.60345   2
   1   9   8 7.35669 5.55445   2
   0   8   6 443.184 7.84252   2
  -4   2  23 110.970 6.34312   2
  -3   5   7-0.88453 3.43461   2
  -4   2  22 19.4978 5.61463   2
   0   8   7 217.270 6.85290   2
  -4   2   9 117.591 3.50500   2
  -1   7   6 18.2560 4.49708   2
   1   9  10 38.2354 6.88014   2
  -3   5  23 4.58559 7.13924   2
  -4   2  21 177.299 6.54529   2
  -3   5  22 24.6240 6.75070   2
   0   8   8 112.123 6.66715   2
   1   7   2 36.3476 3.68007   2
   1   9  12 10.1950 7.32945   2
  -4   2  20 25.7546 4.85929   2
  -3   5  21 118.713 8.34642   2
   0   8   9 30.1902 6.23414   2
  -4   2  19 67.2562 5.45240   2
  -2   6  21 23.6964 7.93519   2
  -3   5  20 58.6497 7.14494   2
  -3   5  10 82.7145 5.25493   2
  -4   2  18 50.3629 4.83914   2
  -4   2  12 5.56191 2.95776   2
  -3   5  19 11.9515 6.58828   2
  -2   6  20 17.1038 7.53960   2
  -3   5  11 23.7591 4.41158   2
  -4   2  17 15.3369 4.30193   2
   0   8  11 101.556 7.34339   2
  -4   2  13 20.3298 3.28682   2
  -2   4  25-13.4332 7.38208   2
  -3   5  18 128.182 7.26126   2
   0   8  17 29.8036 8.67972   2
  -4   2  16 100.986 4.84726   2
  -2   6   9 1.16396 4.30508   2
  -4   2  14 266.670 5.56931   2
   2   6  -1 5.23782 2.51488   2
   0   8  12 184.515 8.56076   2
   1   7   3 90.8020 4.59342   2
  -4   2  15 498.052 7.03177   2
   0   8  16 15.6548 8.22548   2
  -3   5  17-32.5074 5.53914   2
   0   8  13 54.1008 7.69049   2
   0   8  15 66.2879 8.14531   2
   0   8  14 51.7026 8.10809   2
  -3   5  13 94.7006 5.45579   2
  -3   1  22 60.2173 5.17978   2
  -3   5  16 41.1710 5.69416   2
  -3   5  14 27.2810 5.14785   2
  -1   7  18 30.1064 8.19498   2
  -3   5  15 46.0518 5.42430   2
  -1   7  17 19.9008 7.47488   2
  -2   6  17 6.10227 6.60088   2
  -1   7  12 33.2850 6.20298   2
  -2   6  15-1.17408 5.95230   2
  -3   1  21 14.9782 4.60514   2
   1   7   4 50.8563 4.40871   2
  -2   4  23 16.6146 6.55991   2
  -3   1  20 140.712 5.72693   2
   3   9  10 11.2581 6.95384   2
  -2   4   6 1754.50 9.68204   2
  -1   3  26 10.5682 6.57971   2
   3   9  12 11.7481 7.56969   2
   3   9  13 7.00813 7.46152   2
  -3   1  19 92.8151 4.77788   2
   2   8   7 31.9111 5.72033   2
   1   7   5 520.224 7.21166   2
  -1   5  22 5.00751 6.71124   2
  -2   4  21 36.0539 6.38513   2
   2   6   0 393.691 4.88995   2
  -3   1  18 1138.96 9.84273   2
   2   8   8 0.36311 5.46895   2
  -2   4   7 100.513 3.47147   2
  -1   3  25 46.7740 6.86418   2
  -2   4  20 267.785 7.83059   2
  -3   1  17 118.337 4.33240   2
   1   7   6 12.0600 4.23403   2
  -3   1  16 1332.94 9.73293   2
  -2   4  19 13.0824 5.44951   2
   2   8  16-4.13973 7.71291   2
   0   6  20 6.54567 7.15321   2
  -3   1  15 11.0223 3.02808   2
   1   7  19 149.109 9.37027   2
  -1   3  24 39.3881 6.86873   2
   1   7   7 177.775 5.95942   2
   2   8  15 21.2042 7.92116   2
   2   8  14 23.5878 7.38386   2
   3   5  -3 98.5435 2.14242   2
   0   6   6 9.55039 3.68827   2
  -1   5  19 41.7865 6.63907   2
   1   7  18 3.29311 7.46300   2
   0   6  19 5.70586 6.79031   2
   1   7   8 162.662 5.90931   2
   3   7   2-5.10248 3.43989   2
  -2   0  20 564.665 7.52035   2
   1   7  17-9.02007 6.93474   2
  -2   4  16 44.1330 4.89205   2
   0   6  18 48.2483 7.36256   2
  -1   3  23 71.2281 6.52963   2
   2   6   1 1599.44 8.78730   2
   1   7   9 34.3984 4.90400   2
   1   7  16 13.8484 7.00521   2
  -2   4  12 823.446 8.47107   2
  -2   4  14 145.154 5.15973   2
  -2   4  13 8.96608 3.98403   2
   0   6  17 18.2265 6.99018   2
   1   7  15 94.5538 7.88101   2
   1   7  10 0.11536 5.06657   2
   5   9  12-19.0998 7.36622   2
   1   7  14 119.320 8.01849   2
   1   7  11 80.0603 6.00689   2
   1   7  13 494.040 9.95305   2
   1   7  12 24.1045 5.81958   2
   0   6  16 12.3883 6.51656   2
   0   4  23 6.30771 6.84316   2
   1   5  23 8.27806 7.74551   2
   1   3  26 12.3988 7.13917   2
  -1   5  13 35.5982 5.06344   2
   0   6  11 15.5861 4.93147   2
  -2   0  18 38.8992 3.61773   2
   0   4  22 15.0347 6.71444   2
 -15   3   5 81.8729 6.57981   2
  -7   3  -4 463.261 5.48432   2
  -9   5  -4 137.219 5.31458   2
 -14   2   5 596.088 9.48009   2
  -5   1  -2 4222.89 11.4968   2
 -11   7  -2 107.900 7.08740   2
  -7   1  -1 279.870 3.95151   2
  -5  -1   3 4.23341 1.15088   2
 -13   1   6 591.088 8.54961   2
 -16   4   7 48.3557 7.41319   2
 -11  -1  10 25.0569 3.36991   2
 -15   3   6 94.7766 6.94525   2
  -6   2  -3 1035.88 6.56901   2
  -9  -1   6 538.444 5.35956   2
 -12   8   0 78.8410 7.76017   2
 -12   2   2 259.164 6.25420   2
 -14   2   6 258.488 7.39797   2
  -4   0   0 3943.86 8.68785   2
 -10   0   4 248.805 4.76199   2
  -4   6  -6 47.5436 3.02259   2
  -6   4  -5 276.872 4.46874   2
 -12   0   8 443.138 6.96645   2
  -3   5  -6 312.619 3.85359   2
  -6  -2   8 1864.52 6.22813   2
 -11   1   3 96.4772 4.41951   2
 -11  -1  11 29.8051 3.59172   2
 -16   2  14 96.7087 7.07021   2
 -13   1   7 31.3555 4.69412   2
  -4  -2   7 34.7015 0.99225   2
 -14   2   7 126.538 6.36300   2
  -1   5  -6 593.911 3.68941   2
  -9  -1   7 94.0992 3.21250   2
  -7   3  -3 62.2656 3.08064   2
 -10   6  -2 253.574 7.33358   2
 -13   1   8 279.305 6.65861   2
  -8   4  -3 748.961 7.71341   2
  -8   2  -1 768.631 6.73876   2
 -14   2   8 328.573 7.81347   2
  -7   1   0 3667.97 12.1272   2
 -15   3   9 46.9418 6.38059   2
 -12   0  10 39.0074 4.13653   2
  -5   3  -4 614.569 5.15317   2
 -14   2   9 45.6643 5.60388   2
 -11   5   0 55.8011 5.42587   2
  -6   2  -2 1105.29 6.73056   2
  -5   1  -1 105.195 2.23547   2
  -9  -1   8 36.7162 2.89164   2
  -6  -2   9 2111.37 6.65690   2
  -3   1  -2 1428.29 5.04392   2
  -9   5  -2 53.9642 4.58876   2
 -10   0   6 303.154 5.08984   2
  -5  -1   4 164.919 2.18212   2
  -6   4  -4 478.076 5.49567   2
  -3  -1   3 4.81925 0.74906   2
 -10   6  -1 153.381 6.42829   2
 -13   1  10 282.720 6.94521   2
 -15   3  11 131.470 7.52646   2
 -12   0  12 719.268 8.67195   2
  -6   0   2 3637.49 10.4920   2
  -4   2  -3 3.31822 1.52306   2
 -15   3  12 95.5979 7.07154   2
  -8   4  -2 712.126 7.50144   2
 -13   1  11 9.68448 4.87836   2
  -8   2   0 15.4407 2.72397   2
 -11   7   1 77.3817 6.88134   2
 -14   2  11 249.214 7.65494   2
  -7   3  -2 47.1182 3.10672   2
  -9  -1   9 63.3937 3.15261   2
 -11   5   1 177.151 6.72755   2
  -2   4  -5 2242.58 7.37649   2
 -15   3  13 47.0218 6.70953   2
  -9   3   0 885.323 8.36301   2
 -11   1   6 59.5942 4.26326   2
 -14   2  12 56.3797 6.28078   2
  -7   1   1 277.952 3.99692   2
 -12   2   6 234.717 6.35686   2
 -12   0  14 1028.09 10.2676   2
 -10   6   0 79.0953 6.00940   2
  -3   5  -5 612.613 5.18500   2
  -9   5  -1 36.5763 4.44246   2
 -14   2  13 253.145 7.93605   2
  -6  -2  10 7.78132 1.48810   2
  -2   0   0 1029.44 3.12997   2
 -13   1  13 52.7509 5.44439   2
  -9  -1  10 856.063 7.02871   2
 -14   2  14 241.521 8.06778   2
 -14   4   9 62.4371 7.00058   2
 -13   1  14 403.741 8.17534   2
 -10   0   8 418.142 5.99820   2
 -11   1   7 56.6908 4.29803   2
  -6   2  -1 1460.62 7.84472   2
  -4  -2   8 2201.71 5.02450   2
 -12   2   7 82.1803 5.58784   2
  -5   3  -3 729.573 5.65296   2
  -6   4  -3 279.836 4.61787   2
  -8   4  -1 2615.51 13.7073   2
 -14   2  16 66.5166 6.72864   2
  -9   3   1 181.737 5.03348   2
 -14   2  17 82.1577 6.64867   2
  -5   1   0 134.040 2.51039   2
 -10   6   1 70.0674 5.98046   2
  -9  -1  11 234.479 4.41807   2
  -7   3  -1 114.045 3.70823   2
   0   4  -5 3672.98 6.85797   2
  -5  -1   5 2.80194 1.29051   2
 -11   1   8 30.4637 3.99284   2
  -9   5   0 120.891 5.42966   2
 -12   2   8 27.8613 4.85425   2
  -7   1   2 66.9938 2.79727   2
  -6  -2  11 331.297 3.17120   2
  -4   6  -4 26.6302 3.20266   2
 -14   4  12 126.903 8.09168   2
  -9  -1  12 34.8944 3.20372   2
  -5   7  -3 74.4975 4.35455   2
 -13   3  10 136.544 6.86951   2
 -12   2   9 127.135 5.87816   2
 -11   1   9 38.0087 4.31146   2
 -10   0  10 404.672 6.18278   2
  -1   5  -5 1521.68 6.27188   2
 -10   6   2 173.402 7.23001   2
  -4   2  -2 77.2763 2.07952   2
  -1   3  -4 1878.92 5.43622   2
  -9   3   2 112.083 4.67836   2
  -8   4   0 7.90735 3.74304   2
  -8   2   2 59.7167 3.37547   2
  -9  -1  13 78.0331 3.62538   2
 -12   2  10 434.500 8.15864   2
  -9   5   1 242.957 6.58092   2
  -6   2   0 10851.0 20.9164   2
 -14   4  15 71.7360 7.26044   2
  -3   1  -1 525.801 3.32395   2
 -11   1  10 28.8775 4.38615   2
  -6   4  -2 108.299 3.58932   2
 -11   7   5 201.223 8.71604   2
  -7   3   0 496.938 5.88848   2
 -10   8   4 56.6953 7.15521   2
  -3   5  -4 15.6459 2.54778   2
  -5   3  -2 716.215 5.68424   2
 -12   2  11 135.369 6.23964   2
 -10   6   3-0.90688 5.50659   2
  -4   0   2 7282.38 12.1581   2
 -13   3  13 80.6735 6.50652   2
  -6   0   4 1398.54 6.95502   2
  -7   1   3 111.480 3.17690   2
 -10   0  12 117.980 4.63138   2
  -9   3   3 4.83651 3.79811   2
 -13   3  14 151.436 7.38217   2
  -2   4  -4 280.870 3.18281   2
  -5   1   1 778.246 5.07651   2
 -11   7   6 124.833 8.07927   2
  -9   5   2 170.843 5.93998   2
  -8   4   1 10.4878 3.50195   2
 -11   1  12 125.861 5.49592   2
  -5  -1   6 1527.53 6.00518   2
  -5   7  -2 99.6657 4.61140   2
  -8   2   3 110.089 3.78413   2
  -3  -1   4 846.914 3.15086   2
 -12   2  13 8.97231 4.82339   2
  -4   6  -3 1542.88 9.42965   2
  -4  -2   9 93.4411 1.57083   2
 -10   6   4 46.9274 6.11067   2
 -10   0  14 235.083 5.62977   2
  -9   7   3 124.638 6.86308   2
 -10   8   6 163.116 8.53942   2
  -7   3   1 66.2616 3.35252   2
 -12   2  15 60.4700 5.83879   2
  -6   4  -1 168.546 4.09437   2
  -6   2   1 6015.84 15.5280   2
 -12   2  16 204.740 6.80833   2
 -11   5   7 79.1644 6.36452   2
  -9   5   3 367.812 7.20844   2
  -7   1   4 582.809 5.39417   2
 -11   1  15 44.6321 4.78500   2
 -10   6   5 8.57254 5.66581   2
 -12   2  18 57.4527 5.61653   2
  -4   2  -1 27.6160 1.86313   2
  -8   4   2 205.793 5.11316   2
 -12   6  11 106.868 7.53320   2
   0   2  -3 15.3257 0.65862   2
  -5   3  -1 548.253 5.05815   2
 -11   5   8 138.401 6.91251   2
  -5   7  -1 379.770 6.65386   2
  -8   6   2 227.503 6.64746   2
  -6   8   1 89.2453 5.86011   2
 -10   6   6 66.9767 6.30370   2
  -9   3   5 688.182 8.02544   2
  -3   5  -3 13.3759 2.52235   2
  -9   5   4 1.58167 4.65105   2
 -12   6  13 150.603 8.08134   2
  -2   6  -4 33.9170 2.79512   2
  -5   1   2 55.4937 2.13812   2
 -11   5   9 49.9491 6.19872   2
  -7   3   2 36.3465 3.21263   2
  -5  -1   7 341.148 3.20276   2
  -4   6  -2 9.98979 3.11600   2
  -8   4   3 867.057 8.73926   2
  -6   4   0 76.5570 3.50200   2
 -11   7  11 159.657 8.80189   2
  -8   2   5 473.058 6.06723   2
  -7   1   5 307.330 4.44875   2
 -10   6   7 159.518 7.37493   2
  -6   2   2 426.709 4.79515   2
 -11   5  10 8.65017 5.79360   2
  -8   6   3 166.321 6.18646   2
  -3   1   0 12887.1 15.3791   2
  -6   0   6 3021.64 10.3723   2
 -11   5  11 136.198 7.17747   2
 -10   6   8 164.537 7.71782   2
  -2   4  -3 469.478 4.02604   2
  -5   3   0 434.152 4.75968   2
 -11   5  12 127.776 7.22647   2
  -8   4   4 177.264 5.34882   2
  -8   2   6 165.008 4.33912   2
  -7   3   3 62.4447 3.51479   2
  -7  -1  13 12.7971 2.82128   2
  -7   9   6 51.5478 7.32585   2
  -9   5   6 234.997 6.92245   2
 -10   6   9 41.0295 6.27318   2
 -10   4   9 20.8371 4.89688   2
  -7   1   6 1706.68 9.34492   2
  -4   2   0 3379.82 10.0585   2
  -6   8   3 64.8194 5.98134   2
  -1   3  -3 188.578 2.11702   2
   0   4  -4 382.744 2.76887   2
  -4   6  -1 279.124 5.13420   2
  -5  -1   8 48.5279 1.94668   2
 -10   6  10 61.6643 6.34394   2
   1   3  -4 1585.65 3.06141   2
  -5   1   3 9.28143 1.79201   2
 -10   4  10-5.04399 4.59707   2
  -6   2   3 2431.06 10.4402   2
  -7   9   7 78.3812 7.22696   2
 -11   5  15 191.351 8.06979   2
  -3   5  -2 219.889 3.84536   2
  -9   3   8 2.42548 3.69904   2
  -1   5  -4 7.17702 1.87412   2
  -8   4   5 3048.30 15.5423   2
  -5   7   1 85.4078 5.26494   2
 -11   5  16 43.9218 6.54720   2
  -8   2   7 65.2147 3.75978   2
  -2   6  -3 389.534 4.91501   2
 -11   5  18 56.8938 6.78875   2
  -3  -1   5 14.6729 0.97098   2
  -7   3   4 1302.03 9.06988   2
  -6   8   4 138.561 6.57337   2
  -7   1   7 55.5377 2.98667   2
 -10   4  12 20.4605 5.02359   2
  -8   6   6 134.703 6.00933   2
 -10   6  13 102.144 7.10407   2
  -4   0   4 10361.8 14.6693   2
  -5   3   1 3652.83 12.4686   2
  -5   9   4 43.5542 5.83761   2
  -6   4   2 970.431 7.86071   2
  -8   4   6 217.437 5.49116   2
  -8   2   8 83.8311 3.68148   2
  -4   8   1 33.7766 4.68350   2
 -10   4  13 36.8484 5.17106   2
 -10   6  14 104.741 6.80804   2
  -9   5   9 132.666 5.94112   2
  -3   7  -1 3.77378 3.19718   2
  -5   7   2 162.119 5.39192   2
  -7   5   4 394.779 6.57808   2
  -4   6   0 38.6883 3.41276   2
 -10   6  15 137.022 7.29402   2
  -6   2   4 280.923 4.10233   2
  -6   8   5 75.7070 5.92541   2
 -10   4  14 244.519 7.14019   2
  -6   0   8 124.568 2.74794   2
 -10   6  16 109.996 7.02293   2
  -7   3   5 372.087 5.39161   2
  -7   1   8 2100.82 10.0505   2
 -10   4  15 55.2066 5.53402   2
  -5   9   5 36.1523 5.79954   2
  -9   5  10-5.34659 4.66992   2
  -8   2   9 190.898 4.55250   2
  -5   1   4 165.807 2.76426   2
  -8   4   7 608.618 7.59530   2
 -10   4  16 54.7046 5.70063   2
  -3   1   1 26.1534 1.36449   2
 -10   4  20 46.9566 6.37974   2
 -10   4  19 43.6537 5.97410   2
  -2   4  -2 3580.09 10.0863   2
  -6   8   6 61.5199 6.08845   2
  -3   5  -1 43.7581 2.67454   2
  -4   8   2 223.089 6.21423   2
  -5   7   3 3.11592 4.34758   2
  -8   2  10 21.0083 3.30781   2
  -8   4   8 52.7286 4.50097   2
  -7   3   6 17.3393 3.21859   2
  -2   6  -2 1854.72 9.18615   2
  -5   3   2 501.262 5.06351   2
  -9   5  12 130.290 6.30708   2
  -9   3  13 106.081 5.26344   2
  -6   2   5 943.799 6.93381   2
  -6   8   7 230.039 7.71326   2
  -4   6   1 41.5239 3.74311   2
  -5  -1  10 661.591 4.64267   2
  -3   7   0 19.0884 3.85648   2
  -9   3  14 46.2008 4.87879   2
  -8   4   9 71.5295 4.80426   2
  -9   5  14 115.627 6.38917   2
  -1   5  -3 403.577 3.76762   2
  -7   1  10 436.457 5.46182   2
  -9   3  16 254.536 6.95923   2
  -6   4   4 321.830 5.34716   2
  -7   3   7 158.971 4.44755   2
  -5   1   5-0.80061 1.75036   2
  -9   5  16 50.9872 6.25094   2
  -9   5  20 110.579 7.62528   2
  -9   5  18 46.9753 6.48779   2
  -8   4  10 48.6365 4.62963   2
   0   6  -3 98.8637 2.80399   2
  -6   2   6 4249.33 14.3857   2
  -4   2   2 3255.83 10.1813   2
  -7   1  11 8.68134 2.90833   2
  -5   3   3 282.415 4.31602   2
  -3   5   0 739.666 6.39237   2
  -4   8   4 145.012 6.24475   2
  -8   4  11 1704.10 12.9448   2
  -4   6   2 193.032 4.91450   2
  -3  -1   6 743.496 3.31813   2
  -7   3   8 130.178 4.37228   2
  -3   7   1 1.54658 3.56169   2
  -5   7   5 198.640 6.25501   2
  -1   3  -2 989.679 4.44341   2
  -6   4   5 392.730 5.93620   2
   1   5  -4 1058.47 4.50366   2
  -5   9  10 40.1571 6.75689   2
  -2   6  -1 1454.35 8.76814   2
  -8   4  12 260.530 6.68909   2
  -1   7  -1 44.2978 3.32175   2
  -2   0   2 551.551 2.48516   2
   0   4  -3 2867.67 7.46797   2
  -2   4  -1 559.571 4.54418   2
  -8   4  13 788.920 9.72673   2
  -7   3   9 16.4107 3.34789   2
  -3   1   2 4168.46 9.25391   2
  -6   2   7 1667.98 9.42105   2
  -5   1   6 1571.04 7.66987   2
  -5   7   6 57.2066 5.04917   2
  -8   4  14 7.76682 4.43310   2
  -2   8   2 256.162 6.21696   2
  -3   9   6 50.1429 5.80130   2
  -4   6   3 492.971 6.62766   2
  -5   3   4 27.3417 2.65926   2
  -3   7   2 78.5578 4.35437   2
  -8   4  20 28.1137 5.62686   2
  -8   4  16 42.7958 5.22932   2
  -4   0   6 1487.04 6.11152   2
  -7   3  10 677.140 7.57032   2
  -8   4  19 488.195 9.36024   2
  -8   4  17 241.869 7.15562   2
  -4   8   6 14.5144 4.90913   2
  -3   9   7 127.371 6.78229   2
  -4   2   3 109.976 2.49642   2
  -6   2   8 1993.02 10.2821   2
  -1   5  -2 360.238 3.95930   2
  -7   3  11 140.546 4.77272   2
  -2   8   3 253.638 6.16768   2
  -2   6   0 356.402 5.08859   2
  -4   8   7 53.0462 5.78655   2
  -1   7   0 31.3703 3.43132   2
  -7   3  24 182.784 7.50282   2
  -5   1   7 327.961 3.92385   2
  -7   3  12 387.238 6.45731   2
  -3   7   3 583.132 7.52073   2
   0   6  -2 23.4410 2.59945   2
  -6   2   9 2482.43 11.6603   2
  -7   3  13 118.932 4.80692   2
  -4   8   8 143.520 6.51541   2
  -7   3  22 4.15814 5.28469   2
  -7   3  21-7.33254 5.12023   2
   0   2  -2 4268.11 6.00563   2
  -2   4   0 367.197 3.93009   2
  -3  -1   7 2.73500 1.03216   2
  -2   8   4 41.5681 4.70554   2
  -7   3  20 74.0727 5.80225   2
  -3   9  10 42.6479 6.50172   2
  -3   5   2 24.4084 3.04207   2
  -4   6   5 1272.18 10.2002   2
  -6   2  10 11.2139 2.67819   2
  -7   3  19 198.187 6.66124   2
  -7   3  16 66.9071 4.75891   2
  -5   1   8 46.5328 2.38020   2
  -7   3  18 505.137 8.32701   2
  -7   3  17 175.337 5.91627   2
  -4   2   4 681.284 5.07055   2
  -2  -2   8 4617.81 5.37704   2
  -4   8  10 68.3406 6.18485   2
  -2   6   1 12.4518 3.02222   2
  -1   7   1 283.971 5.22998   2
  -3   9  12 24.1224 6.57800   2
  -6   2  11 326.848 5.22277   2
  -6   4  24 118.908 7.85051   2
  -3   9  13 154.091 8.16663   2
  -4   6   6 61.7813 4.48322   2
  -1   3  -1 1677.99 6.00818   2
  -4   8  12 1.31181 5.98352   2
  -3   7   5 47.5492 4.29689   2
  -6   2  12 781.949 7.61090   2
  -1   5  -1 386.322 4.20761   2
  -5   1   9 1044.82 6.90202   2
  -6   2  22 44.4235 5.28786   2
  -3   5   3 99.3383 3.61280   2
  -4   8  14 65.7639 7.36888   2
  -4   8  16 107.461 8.02650   2
  -4   8  15 50.3273 7.42102   2
  -6   2  21 81.5587 5.64537   2
  -6   2  13 397.185 6.04297   2
  -4   0   8 1490.34 6.71170   2
   1   5  -3 130.666 2.33535   2
  -2   8   6 42.0736 5.27436   2
   0   6  -1 537.840 5.30941   2
  -6   2  20 815.641 10.2623   2
  -4   2   5 359.469 4.16529   2
  -6   2  14 1647.85 11.3569   2
  -6   2  19 102.433 5.31737   2
  -2   6   2 107.891 4.15956   2
  -1   7   2 88.6870 4.33025   2
  -6   2  15 384.769 6.53646   2
  -5   1  10 754.447 6.33396   2
  -6   2  18 15.8256 4.30569   2
  -2   4   1 3444.58 11.4824   2
  -6   2  17 388.459 6.97208   2
   2   4  -4 83.3549 1.30293   2
  -2   8   7 11.3305 5.19498   2
  -3  -1   8 112.639 1.89578   2
  -3   5   4 26.8949 3.26401   2
  -5   1  11 20.2850 2.65668   2
  -3   1   4 890.087 4.90624   2
  -2   8   8 92.2282 6.32549   2
  -4   2   6 678.410 5.65125   2
  -3   7   8 7.54433 4.75631   2
  -5   1  21 218.273 6.28520   2
  -2   6   3 45.5973 3.92630   2
  -5   1  12 100.200 3.62549   2
  -1   5   0 398.277 4.59357   2
  -2   8   9 173.060 7.15416   2
   1   3  -3 387.783 2.15753   2
  -5   1  20 242.521 6.54144   2
  -5   1  13 122.388 3.86301   2
  -3   7   9 173.118 6.39984   2
   0   4  -2 329.353 3.09631   2
  -5   1  19 89.0196 4.80045   2
   0   6   0 103.449 3.63461   2
  -5   1  14 207.163 4.65394   2
  -4   0  10 9195.05 17.9250   2
  -5   1  18-8.57575 3.71909   2
  -5   1  15 510.723 6.34784   2
  -2   4   2 6.42024 2.16232   2
  -5   1  17 374.434 6.22481   2
  -2   8  11 45.2845 6.60917   2
  -5   1  16 288.266 5.44897   2
  -4   2   7 47.3194 2.59889   2
  -1   7   4 32.8190 4.11263   2
  -2   6   4 760.269 8.00773   2
  -3   7  11 325.769 8.00363   2
  -3  -1   9 61.2736 1.72560   2
  -3   7  19 70.6360 7.81016   2
  -1   3   0 167.567 2.52791   2
  -2   8  14 83.3285 7.55127   2
  -2  -2   9 1169.01 3.55127   2
  -3   7  17 155.282 8.33384   2
  -3   7  16 133.303 7.73659   2
  -3   1   5 13.6299 1.63275   2
  -4   2   8 2470.76 10.8357   2
  -1   7   5 162.742 5.32852   2
  -1   5   1 920.423 6.76011   2
  -2   6   5 1640.02 11.0822   2
   1   5  -2 489.167 4.13998   2
  -4   0  12 1507.30 8.11804   2
   1   9   9 65.2187 6.35999   2
   0   6   1 564.266 6.01113   2
  -4   0  18 2135.55 12.2215   2
  -2   4   3 916.921 6.86482   2
  -3  -1  10 5433.78 11.7405   2
  -4   0  14 417.749 5.28825   2
  -2   6   6 1038.32 9.80602   2
  -4   0  16 1122.86 8.63340   2
  -3   5   8 5.10561 3.63617   2
  -2   0   4 1687.28 5.11230   2
   1   9  11 90.0926 7.87147   2
  -4   2  10 6.91640 2.92424   2
  -3   1   6 890.721 5.54217   2
  -1   7   7 56.3624 5.25573   2
  -2   6   7 239.975 5.94119   2
  -3  -1  11 33.2659 1.98621   2
  -1   5   2 545.952 5.76574   2
  -4   2  11 380.563 5.67157   2
   0   4  -1 4958.49 11.5756   2
   0   6   2 24.5466 3.77154   2
  -2   4   4 115.987 3.51587   2
  -1   7   8 145.123 6.42369   2
  -2  -2  10 6524.26 9.93939   2
  -2   6   8 87.1021 5.25687   2
   2   8   4 357.362 7.62888   2
  -1   3   1 20.3327 1.78492   2
  -3  -1  12 70.2203 2.54477   2
  -1   7   9 61.0287 5.79004   2
  -1   7  19 117.825 9.55858   2
  -3   5  12 73.3583 5.24920   2
  -2   6  19 137.448 8.77741   2
   0   2  -1 77.8107 1.42462   2
  -3  -1  13 77.7419 2.63205   2
  -3  -1  16 1358.60 8.47284   2
  -3   1   7 5.17470 1.95882   2
  -1   7  10 1.72750 5.43300   2
  -2   6  18 111.794 8.29112   2
  -3  -1  14 328.051 4.33947   2
  -3  -1  15 4.32075 2.44851   2
  -2   6  10 297.871 7.53646   2
   1   5  -1 1000.18 6.37799   2
  -1   7  11 183.395 7.47343   2
  -1   5   3 159.134 4.09885   2
   2   8   5 143.531 6.41010   2
  -2   6  11 456.201 8.67054   2
  -1   7  16 104.553 8.22632   2
  -2   4   5 352.575 5.00209   2
  -2   6  16 74.9801 7.20642   2
   0   6   3 92.4203 4.14848   2
  -2   6  12 509.798 9.21680   2
  -1   7  15 110.555 8.06148   2
  -1   7  13 90.1239 7.29374   2
  -1   7  14 131.619 7.72820   2
  -2   6  13 521.258 9.52833   2
  -2   6  14 46.9835 6.22188   2
  -2  -2  11 2531.18 6.92438   2
  -3   1   8 151.141 3.03492   2
   2   8   6 192.246 6.91082   2
  -1   5  23 51.3024 7.84185   2
  -1   5   4 1109.13 8.39853   2
   3   9  11 139.615 8.72470   2
  -2  -2  12 34.5788 1.68891   2
   0   6   4 71.3729 4.31357   2
   0   4   0 3334.51 10.6620   2
  -3   1   9 69.2455 2.51562   2
  -2  -2  13 552.289 3.97614   2
  -1   3   2 2795.72 9.35847   2
  -1   5   5 694.605 7.01614   2
  -3   1  10 5863.56 15.6970   2
  -1   5  21 117.387 8.24070   2
   0   6   5 55.4132 3.98275   2
   0   6  21 174.001 9.33841   2
   2   8   9 0.44837 5.63251   2
   1   5   0 356.195 4.30560   2
   1   3  -2 2706.17 6.35192   2
  -3   1  11 31.5985 2.44354   2
  -2   4   8 20.3397 3.18357   2
   2   8  10 76.2372 6.65238   2
  -1   5  20 251.589 8.87707   2
   0   4  25 218.201 9.63175   2
  -3   1  12 72.2424 2.97672   2
   2   8  11 51.6516 6.94604   2
  -1   5   6 615.480 6.86816   2
  -3   1  14 402.255 5.51275   2
  -3   1  13 77.7491 3.40010   2
   2   8  12 182.488 8.51072   2
  -2   4  18 128.314 6.40821   2
   2   8  13 69.1797 8.01851   2
  -2   4   9 862.955 7.94661   2
   2   4  -3 905.428 4.16472   2
  -2   4  17 35.7025 5.21041   2
  -2   0   6 2183.64 6.62722   2
  -2   4  10 37.8861 3.75655   2
  -1   5  18 590.625 10.6583   2
  -1   5   7 9.09924 3.19857   2
   0   4  24 139.966 8.48725   2
   0   6   7 852.608 8.92539   2
  -1   3   3 420.759 4.15334   2
  -2   4  11 83.2492 4.33976   2
  -2   4  15 134.385 5.63990   2
   0   4   1 4984.00 13.0665   2
  -1   5  17 6.10959 5.64220   2
  -1   5   8 58.1360 4.10223   2
   0   6   8-1.11679 4.05675   2
  -1   5  16 96.0719 6.33025   2
  -1   3  22 246.184 8.50521   2
  -1   5   9 638.437 7.83695   2
  -1   5  15 439.301 8.76854   2
   0   6   9 231.005 6.35729   2
   1   5   1 378.862 4.64118   2
   0   6  15 366.094 9.23928   2
  -1   5  14 69.2066 5.78174   2
   3   7   3 40.1199 4.18166   2
  -1   5  10 217.828 5.83990   2
   0   6  10 34.2269 5.17360   2
   0   6  14 66.2328 6.35663   2
  -1   5  11 94.4052 5.13488   2
   0   2  25 152.828 7.73174   2
  -1   5  12 1047.77 10.7792   2
   0   6  13 227.699 7.49462   2
   0   6  12 31.2874 5.45301   2
  -1   3  21 176.500 7.66265   2
   4   8   6 108.805 6.37313   2
   0   4   2 346.259 4.14313   2
   4   8   7 38.9103 5.78172   2
  -5   3  10 126.405 4.70618   3
  -5   3  20 487.320 10.1772   3
  -4   6   8 143.228 6.04718   3
  -3   7   6-0.51545 4.91146   3
  -5   3  19 133.554 6.95272   3
  -1   9   7 79.5064 6.78702   3
  -4   2  23 122.432 7.22217   3
  -5   3  18 94.0615 6.32665   3
  -4   6   9 42.4427 4.96899   3
  -5   3  12 698.521 8.65026   3
  -5   3  17 6.40970 5.06979   3
  -3   7   7 5.00413 5.07626   3
  -1   9   8 6.62105 6.55278   3
  -5   3  13 26.1986 4.14559   3
  -5   3  16 86.7447 5.60513   3
  -4   2  22 24.7843 5.87593   3
  -5   3  14 95.3852 5.09000   3
  -5   3  15 198.327 6.19612   3
  -4   6  10 6.10249 5.00600   3
  -4   6  19 311.919 10.0056   3
  -1   9   9 31.2351 6.64083   3
  -4   6  11 840.015 10.8155   3
  -4   6  18 18.7087 6.82574   3
  -4   2  21 176.872 7.31879   3
  -4   6  12 171.903 6.98434   3
  -4   6  17 153.279 8.15428   3
  -1   9  10-19.9773 6.80932   3
  -4   6  13 239.948 7.66042   3
  -4   6  16 82.3871 7.26390   3
  -4   6  14 59.1776 6.31946   3
  -4   6  15 26.9821 6.25749   3
  -1   9  11-10.3001 6.83396   3
  -3   7  18 34.6619 8.09913   3
  -4   2  20 21.4114 5.24992   3
  -1   9  12 19.3182 7.34598   3
  -3   7  10 40.4919 6.04808   3
   0   8   3 168.497 5.87172   3
  -4   2  19 60.6540 5.24237   3
  -3   7  15 44.0244 7.11512   3
  -3   7  12 4.27446 5.93991   3
  -2   8  12-9.47681 7.01996   3
  -2   8  15 42.0426 8.11316   3
  -2   8  13 25.5810 7.45271   3
  -1   7   3 12.9033 4.09940   3
  -4   2  18 51.4369 5.04635   3
  -3   5  22 19.5948 7.18453   3
  -3   5   6 104.654 4.38946   3
  -4   2  17 20.7085 4.49793   3
  -3   1  21 19.1352 4.77442   3
   0   8   4 224.711 6.59063   3
  -4   2  16 113.261 5.19720   3
  -3   5  21 99.3721 8.13200   3
  -4   2  15 466.608 7.35502   3
  -4   2  13 11.1838 3.54516   3
  -4   2  14 292.347 5.83001   3
  -3   5   7 8.79071 3.59732   3
  -3   1  20 157.787 6.03152   3
  -3   5  20 55.2007 7.17516   3
   0   8   5 34.1831 5.32947   3
  -3   5  19 9.17128 6.76389   3
  -2   4  24 12.8557 7.19109   3
  -3   1  19 103.353 5.44025   3
   1   7   0 70.4094 3.99112   3
  -2   6  20 7.99490 8.02857   3
  -3   5  18 83.9271 7.53619   3
   1   9   8 14.6434 6.55380   3
  -3   5   9 1.26102 3.80353   3
   0   8   6 448.679 8.85646   3
  -3   5  17 4.79933 5.75783   3
  -3   1  18 1236.21 11.3393   3
  -3   5  10 68.1567 5.51219   3
  -2   4  23-11.3527 6.95810   3
   1   9   9 59.8784 7.74238   3
  -3   5  16 61.5922 6.49788   3
  -3   5  11 29.3352 4.82032   3
  -3   5  15 47.2687 5.86446   3
   1   9  10 49.6349 7.80012   3
   0   8   7 253.971 8.06000   3
  -3   5  12 99.7520 5.69202   3
  -3   1  17 104.535 4.94728   3
  -3   5  14 22.4896 5.44317   3
  -3   5  13 78.9795 5.89872   3
   1   9  12 34.0139 8.62833   3
  -1   7  18 9.34589 8.59111   3
  -2   6  17-5.72725 7.38586   3
  -2   4  22-2.51262 7.00045   3
  -3   1  16 1528.38 11.6379   3
   0   8   8 144.294 7.75284   3
  -1   7  17 30.0546 8.45152   3
   0   8  16 17.1014 8.77743   3
   0   8   9-0.07430 6.59586   3
  -2   6   9 1.71030 4.78030   3
   1   7   1 40.5499 4.21539   3
  -2   6  15 7.43677 6.49747   3
   0   8  15 62.9883 8.71481   3
   0   8  10 44.4125 7.04554   3
   0   8  14 45.3298 9.02603   3
   0   8  11 123.886 8.35686   3
   0   8  13 52.7821 8.30005   3
   0   8  12 189.832 9.59235   3
  -1   5  22 13.4984 8.28322   3
  -2   0  18 26.6395 4.03812   3
  -1   7  12 32.7156 7.38230   3
   1   7   2 46.1063 4.40426   3
   0   6  20 23.4310 8.75115   3
  -2   4  17 29.2889 5.95708   3
  -1   5  19 42.8232 7.56177   3
   1   7   3 95.9258 5.05019   3
   2   6  -2 104.464 3.74219   3
  -2   4  16 20.0055 5.43590   3
   0   4  23 16.5862 7.72540   3
   0   6  19 14.8147 8.30859   3
  -1  -1  17 682.209 7.44921   3
  -2   4  14 129.463 5.78995   3
   1   7  18 14.1024 8.71390   3
   0   6  18 53.2692 8.20310   3
   1   7   4 32.0381 4.51291   3
  -2   4  13 4.85924 4.24998   3
  -2   4  12 782.171 8.85582   3
   0   4  22 14.7612 6.89489   3
   1   7  17-1.56413 7.90596   3
   2   8  15 15.7657 8.55258   3
  -1   3  20 3.70184 5.66505   3
   1   7   5 568.501 7.94657   3
   2   8  14-12.9600 8.38362   3
   0   2  23-3.35986 5.83134   3
  -1  -1  16 256.464 4.49881   3
   2   8   8 20.2519 6.29889   3
   1   7  16 20.0703 7.76107   3
   0   6  16 10.1026 6.95388   3
   1   5  22 21.5223 8.11204   3
   2   8   9 4.29948 6.41894   3
   0   4  21 3.18199 6.88887   3
   1   7  15 47.5194 8.26217   3
   1   7   6-2.01936 4.71423   3
   1   7  14 175.024 8.86461   3
   0   6   6 18.5081 4.34254   3
   1   7   7 194.496 6.53182   3
  -1  -1  15 324.630 5.36652   3
   2   6  -1 6.40349 2.60864   3
   1   5  21-3.74934 7.51977   3
   1   7  13 544.749 10.9677   3
   0   4  20-0.90699 6.64552   3
   1   7   8 171.972 6.65859   3
   1   7  12 11.1621 6.52351   3
  -1   3  18 1.28488 5.02106   3
   1   7   9 20.1742 5.67413   3
   1   7  11 55.5897 6.53715   3
   1   7  10 10.2135 6.07591   3
   0   6   8 9.14613 4.38631   3
   0   6  11-3.93413 5.11231   3
  -1  -1  14 60.8905 2.87340   3
   2   2  25 21.7943 6.89454   3
  -1   3  17 9.01500 4.77307   3
   2   6  20 7.18902 8.45055   3
   0   2  21 14.6981 5.85773   3
   5   9  10-0.57775 8.03258   3
   2   6  19 40.4764 8.34359   3
   2   6   0 450.457 5.56370   3
   2   2  24 5.33554 6.46637   3
   4   8  14-10.1079 8.58687   3
   2   6  18 18.4277 8.04718   3
   3   7  17 11.4972 8.78410   3
   3   7   2-6.77536 4.18911   3
   3   5  22 516.233 12.3562   3
   3   7  16 7.53699 8.18058   3
   2   6  17 29.9236 8.53258   3
   2   6   1 1610.65 9.66349   3
   0  -2  14 374.656 4.06747   3
   3   3  24 243.261 11.3704   3
   4   8   7 25.0757 6.53163   3
   4   8   8 2.56665 6.85319   3
   1   5  16-3.23557 6.26686   3
   2   6  16 333.320 9.79798   3
   3   5  21 61.9430 8.27719   3
   2   6  15 480.008 10.7564   3
   2   6   2 1955.69 11.0300   3
   3   7  13 24.6299 7.41355   3
   3   5  -4 11.4227 1.82676   3
   3   3  23 20.5604 7.08743   3
   2   2  22 15.0877 6.13005   3
   2   6  14 430.264 10.1725   3
   4   2  25 2.95166 6.94819   3
   0  -2  13 19.7587 1.96445   3
   3   5  20 156.665 8.62985   3
   3   7  11 22.7899 6.59528   3
   2   6   3 355.759 6.16780   3
   2   6  13 3.46236 5.87793   3
   4   4  23 77.7929 8.47845   3
   2   6  12 14.1879 6.13909   3
   2   6   4 27.9598 4.24118   3
   3   5  19 160.778 8.85161   3
   6   8  13 1.23721 8.34045   3
   3   3  22-0.49731 8.98807   3
   2   6  11 37.1630 6.03100   3
   5   7  16-5.77748 8.63790   3
   0  -2  12 125.062 2.41222   3
   2   6   5 18.8312 3.73715   3
   4   2  24 144.180 7.76993   3
   2   6  10 197.513 7.01709   3
   4   6  18-8.52535 8.16268   3
   6   8  12 43.2980 8.81403   3
   2   6   6 118.361 5.22087   3
   2   6   9 945.996 11.2324   3
   2   4  18 9.22782 6.34480   3
   4   4  22 74.7902 10.4485   3
   2   6   8 1085.51 10.8603   3
   2   6   7 97.7652 5.15951   3
   3   5  18 85.4282 8.08510   3
   6   8  11 16.8848 8.13736   3
   6   8  10 46.1818 8.15051   3
   3   3  21 42.6607 6.80402   3
   6   8   9-5.84583 7.25977   3
   2   4  17 15.3318 5.91736   3
   3   5  17 27.4486 7.12673   3
   5   5  21 2.28418 7.68329   3
   0  -2  11 38.6569 1.70969   3
   6   8   6 7.40991 6.13793   3
   3   1  22 2.63768 5.62308   3
   4   4  21 50.2408 7.93373   3
   4   2  23 31.0347 6.70750   3
   4   6  16 9.46459 8.03519   3
   5   7  13 7.71519 8.61754   3
   1   1  18-3.34882 4.28469   3
   3   5  -3 104.210 2.54755   3
   3   3  20-1.07256 6.31721   3
   3   5  16 452.150 10.0801   3
   5   3  23 57.1150 7.72549   3
   4   6  15-0.08911 7.55312   3
   5   5  20 0.78069 7.74875   3
   4   4  20 156.834 11.3855   3
   5   7  11-3.19927 7.79240   3
   4   2  22 1.99941 6.04559   3
   3   5  15 348.575 9.74320   3
   4   6  14-6.70982 7.16713   3
   8   8  11-8.45349 8.78051   3
   6   6  17-8.40016 8.63571   3
   7   7  15 37.6501 9.34238   3
   4   6  13 11.7512 7.21340   3
   6   2  24-6.78054 6.79324   3
   5   3  22 1.95290 6.64466   3
   4   4  19 82.8522 7.46154   3
   3   5  14 1040.82 12.5623   3
   8   8  10 12.5946 8.41540   3
   5   7   7 10.1390 6.09155   3
   3   5  -2 14.3613 2.36539   3
   5   1  23 51.0819 6.75071   3
   5   7   5 28.5550 5.90639   3
   7   7  14 23.1350 9.34403   3
   4   6  12 14.6719 6.88009   3
   8   8   9 13.6815 8.13321   3
   4   2  21-18.2135 6.27070   3
   6   6  16 19.4055 8.52786   3
   3   5  13 21.0037 6.34824   3
   5   5  18 17.6151 7.79998   3
   0   2   3 9.74102 1.66347   3
   4   4  18 20.7316 9.73713   3
   7   7  13 27.6860 9.12177   3
   5   3  21-4.20190 7.30833   3
   3   5  12 31.6420 6.36526   3
   6   2  23 13.3014 7.42487   3
   4   6  10 33.0059 6.83606   3
   7   7  12 53.9906 9.54078   3
   7   5  19 34.7770 9.83881   3
   3   5  -1 1.69721 2.60605   3
   3   5  11 217.806 7.32479   3
   5   1  22 166.278 7.73988   3
   4   4  17 214.850 8.91558   3
  -4   2   6 769.509 6.65436   3
  -3   5   3 114.789 4.09379   3
  -3  -1  12 73.6944 2.84239   3
  -4   0  16 1086.84 9.24305   3
  -4   0  14 403.279 5.75687   3
  -2   8   6 51.4858 6.30114   3
  -5   3  11 469.070 7.25475   3
  -3  -1  13 65.9653 2.80100   3
  -3  -1  16 1275.01 8.53558   3
  -3  -1  14 355.190 4.65308   3
  -3  -1  15 4.48421 2.48740   3
  -4   2   7 50.5065 2.93604   3
  -2   8   7 10.6500 5.93875   3
  -2   0   4 1638.94 5.67831   3
  -3   1   5 14.8786 2.00336   3
  -1   3  -1 1797.58 6.75603   3
  -3   5   4 25.1744 3.81017   3
  -2   6   2 113.995 5.07502   3
  -2   4   1 3618.23 12.7003   3
  -1   5  -1 394.178 4.81076   3
  -3   7   8 11.6304 5.33927   3
  -2   8   8 122.751 7.04752   3
  -1   7   2 95.7738 4.89737   3
  -4   2   8 2503.24 11.9337   3
  -3   7   9 156.127 7.11397   3
  -2   8   9 175.707 7.95159   3
  -3   5   5 30.0250 3.68139   3
  -3   7  17 197.559 9.63748   3
  -2   8  10 15.2545 6.28269   3
  -2   6   3 57.8893 4.28298   3
  -3   7  11 367.184 9.16787   3
  -3   7  16 123.580 8.53767   3
  -4   2   9 128.518 3.96391   3
  -2   8  11 71.4024 7.27255   3
  -3   1  22 51.4793 5.51005   3
  -3   7  14 71.9796 7.40546   3
  -3   7  13-1.74894 6.36869   3
  -3   1   6 838.838 5.72767   3
  -2   8  14 96.2846 9.07229   3
   0   6  -1 627.313 6.22609   3
  -4   2  10 3.79351 2.87658   3
  -2   4   2 5.58537 2.59052   3
  -4   2  11 350.402 5.73121   3
   0   2  -2 4204.78 6.32281   3
  -2   6   4 740.464 8.33960   3
  -4   2  12-2.89196 3.09101   3
  -1   5   0 412.499 4.98057   3
  -1   7   4 35.5072 4.57898   3
  -3   1   7 1.70197 1.87596   3
  -2   6   5 1733.71 12.4193   3
  -3   5   8 6.61337 3.95808   3
  -1   7   5 188.819 6.33061   3
  -1   3   0 175.031 2.78932   3
   0   6   0 113.729 4.01796   3
  -2   4   3 982.235 7.50085   3
  -3   1   8 137.439 3.33194   3
  -2   6   6 1050.52 10.3751   3
   1   5  -3 129.410 2.69062   3
  -2   6  19 174.158 9.59264   3
  -1   7   6 35.7794 5.03475   3
  -1   5   1 982.008 7.54769   3
  -2   6  18 113.319 8.84954   3
  -2   6   7 234.775 6.30929   3
  -3   1   9 61.5940 2.82298   3
   1   9  11 86.4044 8.98207   3
   0   4  -2 345.779 3.42911   3
  -1   7   7 70.6199 5.99997   3
  -2   6   8 79.8792 5.76683   3
  -3   1  10 6076.37 17.9098   3
  -1   3  25 78.9941 8.05937   3
  -2   6  16 80.9529 8.39392   3
  -2   0   6 2164.24 7.43326   3
  -2   4   4 115.593 3.78767   3
  -3   1  15 24.4018 3.82006   3
  -1   7   8 154.526 6.78926   3
  -3   1  11 37.1883 3.11828   3
  -3   1  14 443.166 6.71886   3
  -1   7  16 131.995 9.52707   3
  -2   4  21 50.8392 7.71818   3
  -2   6  14 69.6342 7.12263   3
  -2   6  10 351.159 8.50703   3
   0   6   1 581.444 6.90124   3
  -3   1  12 70.7411 3.68255   3
  -3   1  13 84.2819 3.99775   3
  -2   6  13 584.867 10.8846   3
  -2   6  11 493.147 9.70174   3
  -1   7   9 65.7195 6.51151   3
  -2   6  12 561.401 10.4611   3
  -1   7  15 122.383 9.06679   3
  -1   7  14 133.086 8.80754   3
  -1   7  10 8.65042 5.98642   3
  -1   5   2 535.608 6.21998   3
  -1   3  24 55.2736 7.55966   3
  -1   7  13 100.304 8.22074   3
  -1   7  11 189.884 8.37223   3
  -2   4  20 296.432 10.0776   3
  -2   4   5 361.954 5.65097   3
  -1   5  21 184.789 10.4153   3
  -2   4  19 28.6755 6.95035   3
  -1   3   1 21.1704 2.10752   3
  -1   3  23 61.2135 8.25355   3
   0   6   2 29.5989 3.95921   3
  -1   5  20 301.799 10.8560   3
  -1  -1   5 954.809 3.18217   3
  -2   4   6 1939.51 11.5926   3
  -2   4  18 138.243 7.57081   3
  -1   5   3 146.024 4.39894   3
   0   4  24 149.984 9.92642   3
  -2   0  16 771.087 8.17133   3
   2   8   4 376.168 8.64109   3
   1   5  -2 543.761 5.02699   3
  -2   0   8 51.4108 2.39732   3
  -1   3  22 250.524 9.63589   3
  -2   4   7 90.5360 4.00043   3
   0   6   3 106.278 4.75719   3
   0   4  -1 5476.42 13.5815   3
  -1   5   4 1224.07 9.55855   3
  -1   5  18 678.161 12.4068   3
   3   9   9 69.8688 8.56967   3
   2   8   5 142.856 7.00802   3
  -2   4   8 22.4067 3.56095   3
   3   9  11 153.377 10.1735   3
   3   9  10 9.74906 8.12620   3
  -2   0  14 325.804 5.21143   3
  -2   4  15 127.480 6.38163   3
   0   2  24 103.749 7.92481   3
  -1   3  21 217.162 8.49746   3
  -2   4   9 998.426 9.21788   3
   2   2  -5 3963.33 5.08513   3
  -1   5  17 17.5382 6.60892   3
  -2   0  10 1176.99 7.02610   3
   2   8   6 174.746 7.49174   3
  -2   4  10 48.1695 4.14153   3
  -2   0  12 390.397 4.94142   3
   1   3  25 221.431 9.46798   3
  -2   4  11 89.9409 4.71915   3
  -1   5   5 710.982 7.53555   3
  -1   3   2 2979.53 10.1091   3
   0   6   4 51.6924 4.39493   3
  -1   5  16 95.4078 7.04493   3
   0   6  17 41.1654 7.58790   3
   2   8   7 44.9115 6.33470   3
  -1   5  15 455.975 9.48679   3
  -1   5   6 630.834 7.34994   3
   2   8  13 110.016 9.14046   3
   0   6   5 65.8668 4.52793   3
   2   8  12 162.373 9.66836   3
  -1   5  14 78.5752 6.11893   3
   2   8  10 94.3547 8.00548   3
   2   8  11 84.1253 8.20720   3
   1   3  24 462.026 11.2775   3
  -1   5   7 0.12081 3.42797   3
   0   6  15 350.670 9.87785   3
  -1   3  19 213.734 7.64180   3
  -1   5  13 35.6926 5.41119   3
  -1   5   8 38.9878 4.15029   3
  -1   5  12 1091.79 11.7257   3
   1   5  -1 960.531 6.45442   3
  -1  -1   6 1100.12 3.81740   3
   0   6  14 93.6352 7.19354   3
  -1   5  11 96.9194 5.33754   3
   0   2  -1 69.4570 1.38713   3
  -1   5   9 698.783 8.68078   3
  -1   5  10 192.855 5.98095   3
   0   2  22 5.52779 5.95433   3
   1   3  -3 402.474 2.43856   3
   0   4   0 3077.30 10.4722   3
   0   6   7 841.293 9.57788   3
   0   6  13 245.456 8.19648   3
  -1   3   3 440.704 4.53178   3
   0   6  12 54.8424 6.24149   3
   0   6   9 265.590 7.18374   3
   1   3  23 112.350 7.97082   3
   0   6  10 43.5543 5.70682   3
   1   5  20 116.827 8.90922   3
   0   4  19 396.549 9.93807   3
  -1  -1  13 549.491 5.17315   3
   1   1  23 101.998 6.83097   3
   1   5  19 2.20995 7.27356   3
  -1   3   4 1777.41 8.78759   3
  -1   3  16 488.062 8.81933   3
   2   4  23 59.8155 8.40452   3
  -1  -1   7 1638.94 5.26490   3
   0   4  18 144.401 7.57892   3
   1   3  22 160.006 8.65248   3
   3   7   1 5.41310 3.97671   3
   1   5   0 423.405 5.05123   3
   0   4   1 5188.00 14.2804   3
  -1  -1  12 155.565 3.21630   3
   0   2  20 140.590 7.04031   3
  -1   3  15 671.357 9.51630   3
   1   5  18 58.0721 7.85133   3
   0   4  17 393.691 9.53877   3
  -1  -1   8 3166.43 8.12478   3
  -1   3   5 867.684 6.68417   3
  -1  -1  11 1324.59 6.84176   3
   2   4  22 99.0652 8.47661   3
  -1   3  14 290.971 6.84399   3
   4   8  13 81.8677 9.40262   3
   1   3  21 147.751 8.24325   3
   1   1  22 48.3840 6.03037   3
  -1  -1  10 132.175 2.57391   3
  -1  -1   9 389.426 3.41598   3
   0   4  16 111.466 6.91687   3
   1   5  17 49.5553 7.12634   3
   4   8  12 128.045 9.60272   3
  -1   3  13 34.7389 4.15569   3
   0   2  19 142.933 6.68146   3
   4   8   5 47.9600 6.55161   3
  -1   3   6 43.1477 2.80637   3
   4   8  11 45.8544 8.63470   3
  -1   3  12 73.2780 4.27872   3
   4   8   6 97.9823 7.20277   3
   0   4   2 355.565 4.64804   3
   4   8  10 214.563 9.78836   3
   2   2  23 164.770 7.99766   3
   1   5   1 405.950 5.13295   3
   3   7  15 142.874 9.68925   3
  -1   3   7 15.6603 2.64358   3
   0   4  15 43.7841 5.49096   3
   4   8   9 28.3722 7.77812   3
   2   4  21 107.677 8.48784   3
  -1   3  11 937.573 8.81808   3
   1   3  20 8.37404 5.86336   3
   3   7   3 40.6022 4.58199   3
   2   4  -4 102.236 1.80351   3
  -1   3   8 1298.61 8.87514   3
  -1   3  10 116.278 4.08608   3
  -1   3   9 339.098 5.30420   3
   3   7  14-1.65627 7.42323   3
   0   2  18 662.028 9.63633   3
   1   1  21 43.0662 5.46625   3
   0   4  14 156.192 6.53479   3
   1   5  15 9.67788 5.72113   3
   3   7   4 76.1837 5.18045   3
   0   4   3 2927.62 11.5681   3
   2   4  20 39.4057 7.19690   3
   0   4  13 461.433 7.96210   3
   1   5   2 327.569 4.84917   3
   1   3  19 26.5419 5.82014   3
   3   7  12 143.432 8.74107   3
   1   5  14 103.281 6.73087   3
   3   7   5 275.490 7.26534   3
   0   2   0 9559.04 12.2843   3
   0   2  17 3.04887 4.53046   3
   0   4  12 163.768 5.70270   3
   3   7   6 230.947 7.18356   3
   0   4   4 353.733 4.81041   3
   3   7  10 15.4034 6.45957   3
   1   5  13 158.237 6.89154   3
   1   1  20 1350.66 12.8661   3
   3   7   7 168.014 6.89927   3
   3   7   9 5.23420 5.94514   3
   0   4  11 1321.83 11.3054   3
   3   7   8 7.77614 5.72573   3
   4   6  19 11.7851 8.00280   3
   2   4  19 162.349 8.13150   3
   1   5   3 424.545 5.57548   3
   1   3  18 480.960 9.56141   3
   0   4   5 3691.16 14.0396   3
   0   4  10 218.551 5.57385   3
   1   5  12 346.066 8.02902   3
   0   2  16 430.104 7.60757   3
   0   4   9 1457.36 10.7388   3
   0   4   6 336.385 5.46842   3
   2   2  21 374.469 9.18292   3
   0   4   8 167.918 4.89541   3
   0   4   7 1404.90 9.71913   3
   3   1  23 342.577 8.87963   3
   1   5  11 27.3055 5.04171   3
   1   5   4 9.22475 3.18913   3
   1   5  10 21.4871 4.69558   3
   1   5   5 1398.74 9.94926   3
   1   3  17 321.366 8.05760   3
   1   1  19 110.200 5.73260   3
   5   7  15 238.980 10.8869   3
   1   5   9 165.261 5.67864   3
   0   2  15 143.992 5.52294   3
   1   5   6 643.751 7.52949   3
   1   5   8 156.632 5.33986   3
   1   5   7 43.8146 4.30141   3
   4   6  17 140.232 9.45537   3
   2   2  20 366.824 8.93244   3
   1   3  16 1462.20 13.4536   3
   6   8   8 127.506 8.42805   3
   0   2  14 541.838 7.56133   3
   6   8   7 207.984 8.80190   3
   0   2   1 80.3967 1.80680   3
   2   4  16 478.507 9.90572   3
   2   4  -3 913.425 4.57498   3
   0   2  13 32.9987 3.90115   3
   1   3  15 486.433 8.61275   3
   5   7  12 327.183 11.1082   3
   2   0  20 378.936 7.65609   3
   2   2  19-6.59846 5.43557   3
   1   3  -2 2978.33 7.07507   3
   6   6  18 208.124 11.2566   3
   0   2  12 191.632 4.90162   3
   0  -2  10 3291.58 7.87536   3
   2   4  15 258.135 7.80763   3
   1   1  17 129.674 5.65732   3
   3   1  21 281.866 8.07908   3
   1   3  14 7.69774 4.62544   3
   5   7  10 82.6252 8.08665   3
   3   3  19 194.100 8.09525   3
   4   6  -1 54.0849 3.55592   3
   5   5  19 89.8457 8.83400   3
   5   7   9 561.201 11.3118   3
   2   2  18 558.212 9.36004   3
   0   2  11 55.3901 3.51724   3
   0   2   2 4500.21 10.0137   3
   5   7   2 78.0768 5.60584   3
   2   4  14 121.552 6.61786   3
   5   7   8-6.93131 6.85607   3
   1   3  13 123.198 5.31157   3
   5   7   3 64.3339 5.73624   3
   5   7   4 471.456 8.90917   3
   5   7   6 85.6925 6.80834   3
   0   2  10 4139.14 15.1497   3
   1   1  16 71.3946 4.72780   3
   0  -2   9 22.9514 1.28649   3
   3   1  20 46.3393 6.11114   3
   3   3  18 599.891 10.7422   3
   2   4  13 347.966 7.98512   3
   8   8   8 52.3120 8.44785   3
   4   6   0 23.1416 3.50956   3
   1   3  12 19.9790 4.44739   3
   0   2   9 27.0756 2.97628   3
   2   2  17 565.268 9.15084   3
   4   6  11 209.057 8.57701   3
   8   8   7 64.1212 8.01776   3
   2   4  -2 2.50842 1.69045   3
   6   4  21 66.2874 8.97394   3
   0   2   8 184.468 3.91693   3
   1   3  -1 19.5795 1.54831   3
   6   6  15 127.086 10.1820   3
   2   4  12 123.858 6.53368   3
   0   2   4 1468.27 6.51060   3
   1   3  11 3.62480 4.30122   3
   4   6   1 267.569 5.34815   3
   1   1  15 238.409 5.79351   3
   2   0  18 143.168 5.48385   3
   0   2   7 67.5737 2.95191   3
   5   5  17-5.46634 7.79818   3
   0   2   5 272.019 3.42500   3
   0   2   6 220.063 4.35679   3
   3   3  17 48.1948 7.08874   3
   4   6   9 188.594 7.65702   3
   4   2  20 345.219 8.91639   3
   2   2  16 36.7852 5.24764   3
   2   4  11 953.816 10.1590   3
   4   6   2 12.9682 4.17406   3
   1   3  10 2706.21 13.4338   3
   3   1  19 125.820 6.63033   3
   4   6   8 43.6165 6.40419   3
   6   6  14 52.9840 9.20407   3
   7   7  11 64.2485 9.61041   3
   4   6   7 83.9640 6.60991   3
   6   4  20 12.4135 8.55189   3
   0  -2   8 134.343 1.51676   3
   4   6   3 1410.13 10.6883   3
   5   5  16 220.279 9.84166   3
   4   6   6 54.8589 5.92628   3
   4   6   4 38.4330 5.05760   3
   4   6   5 29.9038 5.18338   3
   2   4  -1 3463.26 9.74400   3
   1   3   0 214.245 2.74462   3
 -14   4  -4 8.47775 7.25775   4
 -12   4  -4 150.519 7.77698   4
  -7  -1 -18 68.7057 6.26999   4
 -16   4  -2 19.7786 8.61896   4
 -11   3 -10 177.654 8.15689   4
 -10   4  -1 22.2449 4.50027   4
  -9  -1 -19 29.2109 6.86597   4
 -12   0 -18 15.3263 7.77771   4
  -8   2 -12 36.0941 5.66014   4
 -14   4  -3-12.2536 6.91020   4
 -12   4  -3 188.852 7.56185   4
  -5   1 -12 3.32729 3.60626   4
 -13   1 -16-8.21385 8.04568   4
 -10   2 -13 92.3636 7.29400   4
  -7   1 -14 273.566 7.25269   4
  -4   2  -6 3204.21 12.7004   4
 -15   3  -9 60.8980 9.76168   4
 -11  -1 -19 55.5469 8.13576   4
 -14   2 -13 52.0552 9.77994   4
 -12   4  -2-8.30323 5.67246   4
  -9   1 -15 14.9034 6.28354   4
  -6  -2 -18 25.4675 4.88037   4
 -11   3  -9-6.11096 6.11904   4
 -12   2 -13 12.7261 7.60729   4
 -14   4  -1 4.23627 6.61658   4
 -12   4  -1 39.1935 6.23299   4
 -13   3  -9 19.0358 7.63090   4
 -14   4   0 9.42617 6.26003   4
 -12   4   0-3.09048 5.42207   4
  -4  -2 -16 158.311 5.12901   4
 -15   3  -8 22.5367 8.43425   4
  -4   2  -5 53.1762 2.86821   4
 -12   4   1 1024.18 11.5968   4
 -10   2 -12 93.0684 7.80493   4
 -12   4   2 162.035 6.44163   4
 -13   1 -15 49.6847 9.23874   4
  -8   0 -16 45.6195 6.39060   4
  -7  -1 -17 200.343 6.99859   4
 -14   2 -12 30.2749 9.07106   4
 -11   3  -8 78.0783 6.74096   4
  -5   1 -11 23.7086 3.57550   4
  -7   1 -13 383.722 7.61007   4
 -13   3  -8-7.67249 7.62974   4
 -12   2 -12 48.6974 7.83593   4
  -9   1 -14 18.0232 5.65353   4
 -15   3  -7 8.88776 7.85543   4
 -10  -2 -19-14.4580 6.95873   4
 -17   3  -5 33.9292 9.50482   4
  -4   2  -4 932.418 6.55444   4
  -9   3  -6 142.921 5.93937   4
 -11   3  -7 15.2725 5.92031   4
 -10   2 -11 238.688 8.07097   4
  -5  -1 -15 299.797 6.14074   4
 -13   3  -7 37.2214 7.28336   4
 -17   3  -4 18.8930 9.15636   4
 -15   3  -6 26.3823 8.31607   4
  -6  -2 -17 109.945 5.22077   4
 -15   1 -13 30.5973 9.23876   4
 -17   3  -3 55.7596 9.10393   4
 -11   3  -6 43.3281 6.15657   4
  -4   2  -3 13.6015 2.07373   4
  -9   1 -13 120.042 6.51884   4
 -13   3  -6 0.15459 6.85040   4
  -7  -1 -16 112.152 5.74411   4
 -14   2 -10 50.3617 8.46968   4
  -4  -2 -15 7.79015 3.58258   4
 -13  -1 -17 5.02384 7.59576   4
 -10   2 -10 1115.06 12.5063   4
 -17   3  -2-10.4820 8.31459   4
  -1  -1  -9 6.56156 1.55410   4
 -13   1 -13-5.71059 7.71360   4
  -9   3  -4 24.4449 4.38476   4
 -15   3  -4 3.98756 7.57680   4
 -11   3  -5 45.2127 5.54794   4
 -12  -2 -18 9.25875 7.66881   4
 -17   3  -1 43.4998 8.92436   4
  -4   2  -2 101.816 2.59538   4
 -15   1 -12 58.0672 9.48577   4
 -16   2  -8 25.0072 8.56609   4
 -14   2  -9 28.3772 8.14467   4
  -5  -1 -14 8.02587 3.79949   4
 -15   3  -3 25.6335 7.77103   4
  -8   0 -14 1482.52 13.6876   4
  -9   1 -12 412.573 8.51879   4
 -10   2  -9 720.926 10.3565   4
  -1  -3 -12 10.9288 1.81221   4
 -11   3  -4 65.7585 5.88923   4
  -6  -2 -16 138.908 5.74748   4
 -12   2  -9 21.3653 6.80903   4
 -13   1 -12 27.0288 7.52573   4
 -13  -1 -16 7.19605 7.52197   4
 -14   0 -14 112.450 9.46684   4
 -15   3  -2 47.8864 7.54107   4
  -9  -1 -16 26.2797 6.14360   4
  -4   2  -1 64.3745 2.27117   4
 -16   2  -7 3.75390 8.35422   4
  -7  -1 -15 299.335 6.81226   4
  -9   3  -2 229.708 5.56161   4
 -14   2  -8 7.64842 7.55430   4
 -11   3  -3 1.38874 4.65079   4
 -12   0 -14 30.8960 7.29963   4
 -12  -2 -17-1.05553 6.85164   4
 -10   2  -8 14.3027 4.86969   4
  -8   2  -7 29.0243 4.33010   4
  -9   3  -1 645.785 7.66572   4
 -16   2  -6 10.3259 8.08556   4
  -9   1 -11 135.019 6.11903   4
 -15   3   0 9.84413 6.58579   4
  -4   2   0 2990.05 9.12866   4
 -11   3  -2 187.416 6.01087   4
 -13   1 -11 21.7993 7.10536   4
 -15   1 -10 5.09026 8.22224   4
 -13  -1 -15 29.6552 7.88709   4
  -9   3   0 864.473 8.27981   4
  -5  -1 -13 116.665 4.39770   4
 -15   3   2 30.2501 6.57321   4
 -11   3  -1 23.7088 4.58726   4
 -16   2  -5 23.4732 8.08526   4
 -10   2  -7 269.115 7.12907   4
  -4   2   1 0.16499 1.40463   4
 -12   2  -7 8.16763 5.88125   4
  -8   2  -6 24.2050 3.92334   4
  -6  -2 -15 3.04627 4.04359   4
  -7  -1 -14 261.003 6.62561   4
 -11   3   0 45.0735 5.05553   4
 -13   1 -10 29.1696 7.29296   4
 -12  -2 -16 18.8974 7.48138   4
 -18   2  -1 17.5122 8.83711   4
  -9   1 -10 289.827 7.05133   4
 -15   1  -9 108.101 8.86263   4
  -9   3   2 117.668 4.23230   4
 -16   2  -4 48.6946 8.64018   4
 -11  -3 -17 2.06883 6.76538   4
 -14   0 -12 42.0331 8.15868   4
  -4   2   2 3198.39 8.28524   4
 -17   1  -7 13.3753 8.73907   4
 -11   3   1 278.308 6.48661   4
  -9   3   3 21.7306 3.29011   4
 -18   2   0 10.3873 8.09199   4
  -8   0 -12 869.602 9.96913   4
 -12   2  -6 13.7575 6.04500   4
 -10   2  -6-3.92105 5.03272   4
 -13  -1 -14 135.931 9.17758   4
 -14   2  -5 41.0875 7.53561   4
  -9   3   6 454.755 5.26632   4
 -14  -2 -15 4.28447 8.23670   4
  -9   3   5 663.443 6.45622   4
 -16   2  -3 13.4437 7.81811   4
 -15  -1 -13 36.2286 9.03330   4
 -11   3   2 82.4721 5.10655   4
  -5  -3 -15 14.0553 3.70443   4
 -12   0 -12 14.1559 6.75552   4
 -15   1  -8 7.37847 7.59902   4
 -13   1  -9 32.1281 6.77727   4
  -9  -1 -14 21.4112 5.72206   4
  -4  -2 -13-5.72607 2.86492   4
 -11   3   3 13.7105 4.11960   4
 -17   1  -6 9.86150 8.57979   4
 -13  -3 -16 45.4812 8.23171   4
  -9   1  -9 94.2010 5.31060   4
  -7  -3 -16 12.7016 4.66044   4
  -5  -1 -12-4.45772 3.10623   4
  -4   2   4 696.824 3.48336   4
 -16   2  -2 0.94516 7.59969   4
 -11   3   4 88.6300 4.62914   4
 -14   2  -4-18.7711 6.54516   4
 -12  -2 -15 11.7860 6.92952   4
 -10   2  -5 447.431 8.01497   4
  -7  -1 -13 383.824 6.92605   4
 -11   3   5 226.118 5.49281   4
  -6  -2 -14 630.902 7.87753   4
 -11  -3 -16 121.453 8.02445   4
 -15   1  -7 29.3740 7.87529   4
 -17   1  -5-14.8506 8.41793   4
  -5   1  -6-0.24401 2.47517   4
 -16   2  -1 37.8795 7.88820   4
 -15  -1 -12 55.0327 8.75563   4
  -3  -3 -13 136.574 3.80704   4
 -10   2  -4 1661.68 12.4592   4
  -9   1  -8 13.5055 4.21271   4
 -11   1  -8 9.30606 5.18973   4
  -8   2  -3 11.0132 3.69777   4
 -13  -3 -15 0.27391 7.38019   4
 -15   1  -6 13.4198 7.44941   4
 -14   2  -2-13.0074 6.19865   4
 -12  -2 -14 6.42948 6.79946   4
 -13   1  -7-7.50221 6.24850   4
 -12   2  -3-6.00676 5.13143   4
 -16   0  -8 13.8090 8.28112   4
 -13  -1 -12 21.0375 6.86461   4
 -15  -1 -11 24.0346 8.61499   4
  -7  -1 -12 109.436 4.78573   4
  -5  -3 -14 311.436 5.53951   4
 -17   1  -3-7.94022 7.68681   4
 -10   2  -3 595.523 8.14411   4
 -10  -2 -14 13.0160 5.95731   4
 -16   2   2 4.41040 6.82236   4
 -14  -2 -13 36.2640 8.20814   4
  -8   0 -10 37.9718 4.19273   4
 -11  -3 -15 1.46885 6.32153   4
  -4  -2 -12 121.445 3.76502   4
 -16   2   3-11.6576 6.55709   4
  -9   1  -7 53.7363 4.42106   4
  -6  -2 -13 658.529 8.10452   4
 -11  -1 -12 18.1241 6.03724   4
  -3   1  -2 1589.98 6.22140   4
 -13  -3 -14-9.56128 7.35214   4
 -10   2  -2 607.563 7.79878   4
 -15  -1 -10 3.79813 7.80982   4
 -13  -1 -11 5.87573 6.42679   4
 -12  -2 -13 9.54470 6.54166   4
 -15   1  -4 8.94069 7.01562   4
 -12  -4 -15 14.1923 7.25478   4
 -12   2  -1 4.21846 4.89128   4
 -14   0  -8 23.2566 7.44818   4
 -17   1  -1 3.62948 7.99689   4
 -14  -2 -12 18.6614 7.89068   4
 -14   2   1 44.4935 6.36466   4
 -16   0  -6 20.7004 8.15621   4
 -13   1  -5-0.06877 6.22738   4
  -9   1  -6 11.3155 4.06633   4
  -7  -1 -11 413.516 6.95154   4
 -10  -4 -15 45.2824 6.85934   4
 -11  -3 -14 2.75092 6.54559   4
 -10   2  -1 871.666 8.87113   4
  -8  -2 -13 13.3122 4.71662   4
 -17   1   0 37.5213 8.58334   4
  -3  -3 -12 439.185 5.60899   4
 -17  -1  -7 8.03378 8.82554   4
  -5  -3 -13 499.268 6.81855   4
 -17   1   1-5.61877 7.60814   4
 -12  -2 -12 50.9534 7.45595   4
  -6  -2 -12 54.6276 4.17132   4
 -18   0  -2 56.9454 9.10473   4
 -10   2   0 96.1585 4.35363   4
 -12  -4 -14 18.7549 6.94640   4
  -9   1  -5 365.141 6.38119   4
  -3   1  -1 529.874 3.61616   4
 -17   1   2 23.0843 7.57714   4
 -17  -1  -6 2.14857 8.18721   4
 -15  -1  -8-2.33249 6.92909   4
 -14  -4 -13-14.0229 7.54993   4
  -8   0  -8 1315.08 11.1165   4
 -11  -3 -13 4.58496 5.80173   4
 -17   1   3 21.3933 7.31049   4
 -10   2   1 355.747 5.82153   4
  -7  -1 -10 1413.80 10.3927   4
 -13  -1  -9 28.8647 6.23150   4
 -10  -4 -14 77.0873 6.57777   4
 -13  -3 -12 47.1172 7.90393   4
 -18   0   0 10.5444 8.07698   4
 -14  -2 -10 33.0496 7.78610   4
 -12   2   3-6.34125 4.45385   4
 -17  -1  -5-13.6846 8.30356   4
 -15   1   0 9.98644 6.43102   4
  -9   1  -4 644.811 7.44624   4
  -7  -3 -13 15.6995 4.32179   4
 -15  -1  -7 43.5763 7.79892   4
 -10   2   2 756.041 8.01920   4
 -16  -2  -8 3.87860 7.94900   4
 -13   1  -2 14.1098 5.55623   4
 -14  -4 -12-7.16999 7.06552   4
  -6  -2 -11 1043.43 8.92023   4
 -15   1   1 9.04190 6.06730   4
 -15  -3 -10-13.7619 7.30135   4
  -5  -3 -12 593.368 6.60450   4
 -10   2   3 840.972 8.09137   4
 -13  -5 -13-15.4933 7.06615   4
 -18   0   2-5.32507 7.95152   4
 -11  -3 -12-3.50909 6.07649   4
 -15  -1  -6 29.3537 7.18577   4
 -13   1  -1 0.22936 5.19952   4
 -12  -2 -10-1.22575 6.09702   4
  -7  -1  -9 252.017 5.21658   4
  -9   1  -3 2.00259 3.33508   4
 -15   1   2 16.7498 6.28385   4
 -16  -2  -7 3.01565 7.79358   4
 -10   2   4 1812.00 10.6070   4
 -17  -1  -3 9.06257 7.68895   4
  -9  -3 -12 2.96902 4.83761   4
 -14  -4 -11 7.92444 7.36032   4
 -18   0   4 19.2468 7.72898   4
 -15   1   3-6.33639 6.02302   4
 -13  -1  -7 8.68118 5.73702   4
 -11  -5 -13 23.0019 6.42746   4
 -11  -1  -8 10.7358 4.88825   4
 -10   2   5 415.645 5.79046   4
 -15  -1  -5 13.6039 7.13381   4
  -8   0  -6 3917.02 16.1743   4
 -14  -2  -8 39.1327 7.24327   4
 -16  -2  -6 22.0984 7.85352   4
 -13  -5 -12-0.08499 6.88247   4
 -15   1   4 18.2159 6.12784   4
 -16   0   0-4.89151 7.03455   4
 -11  -3 -11 14.2917 5.84714   4
  -9   1  -2 30.5125 3.46089   4
 -12  -2  -9 34.9699 6.23127   4
 -10   2   6 4.11581 3.06226   4
  -8   2   5 456.098 4.97942   4
  -4  -4 -12 111.095 4.67882   4
 -13   1   1 20.9475 5.59755   4
  -6  -2 -10 54.2794 3.72249   4
  -9  -5 -13 29.3403 5.66527   4
  -9  -1  -8 6.67208 4.14354   4
 -15  -3  -8 8.75677 7.71950   4
 -10  -4 -12 2.64356 5.92559   4
 -14   0  -2 23.6537 6.14849   4
 -10   2   7 597.757 6.43900   4
 -14  -4 -10 6.25424 7.63051   4
 -15  -1  -4 1.67542 6.99245   4
  -7  -1  -8 479.251 6.71538   4
 -17  -1  -1 0.81621 7.84348   4
 -15   1   6 4.45867 5.90971   4
 -16  -2  -5-14.2828 8.10843   4
  -5  -3 -11 1333.01 9.12546   4
  -8   2   6 163.550 3.54576   4
 -14  -2  -7 43.6314 7.37604   4
 -13   1   2-7.07133 5.12811   4
  -9   1  -1 111.582 4.28807   4
 -13  -5 -11 4.89263 6.97320   4
  -8  -4 -12-5.09451 4.77191   4
 -17  -1   0 46.3113 8.33827   4
 -12  -2  -8 16.9518 5.78139   4
  -8   2   7 44.7071 2.79021   4
 -11  -3 -10 143.207 6.77625   4
 -15  -3  -7-9.27544 7.43726   4
 -16  -2  -4 36.5498 8.08190   4
  -8   2   8 68.9934 2.66179   4
 -17  -1   1 25.7585 7.60899   4
 -10  -4 -11 35.0265 5.84601   4
  -9  -5 -12 169.430 6.66113   4
  -9   1   0 349.624 5.29513   4
  -6  -2  -9 150.854 3.94500   4
 -15  -1  -2 15.4604 6.73793   4
  -7  -1  -7 613.005 6.71942   4
 -13  -3  -8 7.81485 6.20092   4
 -13  -5 -10 15.8081 6.77565   4
 -17  -1   2 22.2583 7.49160   4
  -8   0  -4 992.908 8.15226   4
 -11  -5 -11 22.8489 6.44803   4
 -13   1   5 4.27536 4.85109   4
 -12  -6 -11 3.88582 6.41221   4
 -10  -2  -8 17.5440 4.56083   4
 -14  -4  -8 20.2478 7.20153   4
  -4  -4 -11 665.020 6.37456   4
 -16   0   6-9.65420 6.18261   4
 -17  -1   3-6.61634 6.97231   4
  -5  -3 -10 43.9252 3.25113   4
 -16  -2  -2-20.7280 7.29817   4
  -9   1   1 125.619 4.00819   4
  -9  -1  -6 7.11251 3.58485   4
 -12  -4  -9 28.7286 6.52457   4
 -13  -1  -3 18.7854 5.37829   4
 -14   0   2 28.4134 5.59540   4
 -13  -3  -7 1.48562 6.06159   4
 -13   1   7 26.8397 4.79583   4
 -10  -4 -10 13.9309 5.38170   4
 -17  -3  -2 11.3345 7.87045   4
 -16  -4  -5-8.61879 7.61978   4
 -13  -5  -9 44.7509 7.24194   4
 -12  -2  -6 19.6683 5.24719   4
 -15  -1   0 6.91168 6.17759   4
  -9  -5 -11 73.2760 5.58927   4
 -14  -2  -4 11.0754 6.03074   4
 -14  -4  -7 28.3225 7.11481   4
  -7  -1  -6 641.220 6.49075   4
 -17  -1   5 11.1882 6.82053   4
 -16  -2  -1 25.5852 7.17537   4
 -12  -6 -10 4.75102 6.55812   4
  -6  -2  -8 2408.33 11.9383   4
  -9   1   2 364.472 5.16847   4
 -17  -3  -1 19.5382 7.76428   4
 -17  -1   6 1.61939 6.60147   4
 -13  -1  -2 14.6672 5.15191   4
 -15  -3  -4 14.5541 6.61806   4
 -15  -1   1 3.18452 6.03004   4
 -16  -4  -4 15.9117 7.78411   4
 -13  -3  -6-3.13349 5.91971   4
 -12  -4  -8 17.2914 6.19796   4
  -7  -5 -11 10.6311 4.25091   4
 -17  -1   7 23.0946 6.77307   4
 -15  -5  -6-3.76973 7.52928   4
 -13  -5  -8 27.2672 7.06697   4
 -11   1   5-7.11909 3.48148   4
 -14  -4  -6-5.99793 6.83190   4
 -17  -3   0 53.8836 8.26997   4
 -17  -1   8-14.5243 6.95604   4
 -15  -1   2 22.5944 5.84276   4
  -9   1   3 14.2424 2.91348   4
  -7  -3  -9-10.0410 3.44362   4
  -8   0  -2 321.074 5.50330   4
 -11  -3  -7 16.0772 5.15721   4
  -5  -3  -9 93.5184 3.67981   4
 -11  -5  -9 39.5712 6.28593   4
 -16  -2   1 17.2746 6.63319   4
 -10  -2  -6 11.6152 4.40421   4
  -9  -5 -10 11.3200 4.92647   4
  -4  -4 -10 79.5034 4.10406   4
  -7  -1  -5 290.730 4.77917   4
 -14  -2  -2-0.87521 5.77180   4
 -17  -3   1 23.4327 8.10145   4
 -15  -5  -5 46.7063 7.95330   4
 -15  -1   3 16.4421 6.30030   4
 -14  -4  -5 26.2001 6.89655   4
 -13  -5  -7 24.7562 6.77106   4
 -16  -2   2 8.00392 6.74204   4
  -6  -2  -7 1224.20 8.41573   4
 -16  -4  -2 15.3236 7.63445   4
 -15  -3  -2 12.9540 6.96722   4
  -9   1   4 341.765 4.85509   4
 -17  -3   2-16.5192 7.26431   4
 -15  -1   4 29.1076 6.32694   4
 -14  -6  -6-3.82638 7.06580   4
 -16  -2   3-1.55254 6.56161   4
 -15  -5  -4-17.1389 6.87723   4
 -11  -5  -8 7.74805 5.84174   4
 -17  -3   3 38.8863 7.67424   4
  -8  -6 -10-9.39098 4.37797   4
 -14  -4  -4 22.7120 6.54232   4
 -12  -2  -3-8.77380 4.82109   4
  -9  -5  -9 141.841 6.10507   4
 -11   1   9 25.0098 3.75697   4
 -13  -5  -6 16.2145 6.69195   4
  -9   1   5 69.5012 3.25746   4
 -12  -4  -6 27.7459 6.12284   4
 -16  -2   4 16.1103 6.70984   4
  -7  -1  -4 877.498 6.93525   4
 -17  -3   4 11.3747 7.49854   4
 -15  -1   6 6.01943 5.70897   4
 -14  -6  -5 5.64179 6.94848   4
  -5  -3  -8 10.6756 2.69890   4
 -16  -2   5 29.0932 6.82719   4
 -15  -3   0 11.1933 6.39045   4
 -12  -6  -7 21.9508 6.21670   4
 -13  -1   2 5.60996 4.70407   4
 -11  -7  -8 31.6228 6.65326   4
 -14  -4  -3 11.5009 6.40835   4
 -17  -3   5 17.6770 7.20873   4
  -5  -5 -10 8.27472 3.24656   4
  -9   1   6 621.140 6.01732   4
 -11  -5  -7-1.27431 5.53886   4
  -8   0   0 5370.35 16.2606   4
  -6  -2  -6 1648.60 9.45570   4
 -13  -5  -5 13.0863 6.15712   4
  -4  -4  -9 1325.15 8.78303   4
 -17  -3   6 19.8582 7.16227   4
 -16  -4   1 6.90426 7.48841   4
 -14  -6  -4-4.23672 7.17615   4
  -7  -5  -9 27.7289 4.34799   4
 -13  -1   3-2.55396 4.81066   4
  -9  -5  -8 120.171 5.88924   4
  -9  -1  -2 20.1852 3.44326   4
 -16  -2   7 6.35388 6.58283   4
 -15  -1   9-10.5965 5.61955   4
 -13  -3  -2 29.1457 5.98830   4
 -17  -3   7 54.6717 8.12518   4
  -9   1   7 88.3131 3.39730   4
 -12  -6  -6 1.86375 6.31889   4
  -7  -1  -3 408.562 5.03815   4
 -16  -2   8 25.1282 6.69883   4
 -16  -4   2 22.2871 7.26069   4
 -11  -7  -7 37.4385 6.69670   4
 -17  -3   8 41.2590 7.86671   4
 -13  -5  -4 10.0689 6.43218   4
 -15  -3   2 35.5084 7.05358   4
 -15  -5  -1 47.2109 8.03247   4
 -16  -2   9 8.96556 6.40253   4
 -14  -6  -3 34.5281 7.34953   4
  -9   1   8 27.5951 2.97109   4
 -13  -3  -1 35.3083 5.94186   4
 -16  -4   3 24.9167 7.67311   4
 -14  -4  -1 14.7877 6.56971   4
 -15  -3   3 10.6443 6.56142   4
  -5  -3  -7 934.047 7.42581   4
 -16  -2  11 24.5377 6.74696   4
 -13  -1   5-2.81963 4.86635   4
 -15  -5   0 51.2484 8.11263   4
 -12  -6  -5 26.1761 6.90768   4
  -9  -5  -7 19.4251 4.81934   4
  -6  -6  -9 6.24675 3.85425   4
  -6  -2  -5 3470.28 13.2133   4
 -13  -5  -3 4.04932 6.59901   4
  -9   1   9 31.0085 3.36151   4
  -8  -6  -8 85.3751 5.86089   4
 -11  -7  -6 4.16997 6.18824   4
 -15  -3   4 15.7527 6.45714   4
 -14  -4   0 1.19485 6.33466   4
  -3  -5  -9 21.9488 3.32031   4
  -7  -1  -2 64.3235 2.93511   4
  -8   0   2 3938.73 13.6340   4
  -4  -4  -8 1.34123 3.27588   4
  -9   1  10 890.068 6.86837   4
 -13  -7  -3-5.22454 7.28154   4
  -9  -7  -7-1.03481 5.37423   4
 -12  -6  -4 22.0495 6.60281   4
 -13  -5  -2 5.00423 6.46249   4
 -14  -6  -1 4.25988 7.09979   4
 -14  -4   1 33.0242 6.73143   4
 -15  -5   2 18.0050 7.30774   4
 -12  -4  -2-13.6917 5.19764   4
  -9  -5  -6 83.0121 5.29151   4
 -11  -7  -5 6.14588 6.15055   4
 -16  -4   7 50.0911 7.52806   4
  -8  -6  -7 220.371 6.36913   4
 -13  -7  -2 5.52417 7.25539   4
 -14  -6   0 50.2407 7.56738   4
 -13  -5  -1 41.9749 6.80052   4
 -14  -4   2-7.67673 5.94582   4
  -6  -6  -8-3.39985 3.79763   4
  -6  -2  -4 49.7496 2.94108   4
  -7  -5  -7 26.5787 4.17418   4
 -15  -5   3-2.82656 7.11721   4
 -15  -3   7 19.5532 6.00825   4
 -16  -4   8 11.1266 6.98486   4
  -5  -3  -6 675.829 5.92369   4
 -13  -3   2 40.1049 5.79347   4
  -7  -1  -1 241.455 4.06503   4
  -9  -7  -6 0.24098 5.26550   4
 -16  -4   9-16.3310 6.87142   4
 -15  -3   8-7.99042 6.06221   4
 -10  -8  -5 0.98941 5.84199   4
 -12  -2   3-10.9864 4.46971   4
 -15  -5   4 12.0937 7.80769   4
 -13  -7  -1 36.0386 7.58339   4
 -14  -6   1 25.7218 7.04012   4
 -14  -4   3 40.5551 6.50454   4
 -13  -1  11 5.12482 4.93817   4
 -14  -2   9 30.3044 5.91318   4
 -13  -5   0 5.35050 6.16114   4
 -15  -3   9 14.9053 6.21125   4
  -7  -7  -7 31.3971 6.40126   4
 -12  -6  -2 6.43701 6.37112   4
 -13  -1  12 23.7816 4.94790   4
  -8   0   4 1739.15 8.86191   4
 -15  -3  10 20.2899 6.21712   4
  -4  -4  -7 1592.88 8.95396   4
  -8  -6  -6 46.3199 4.97796   4
  -3  -5  -8 928.342 6.62745   4
 -14  -6   2 7.18996 6.77542   4
 -13  -7   0 17.7819 7.10452   4
 -11  -7  -3 35.9314 6.64417   4
 -13  -5   1 3.05845 6.08629   4
 -10  -8  -4 15.6955 6.00510   4
  -7  -5  -6 0.70581 3.81985   4
  -6  -6  -7 11.7848 4.09512   4
  -7  -1   0 3666.26 12.5879   4
 -15  -3  13 24.4225 6.57982   4
  -6  -2  -3 963.587 6.85278   4
 -14  -4   5 29.9999 6.59699   4
  -1  -1  -3 1.94775 0.90370   4
 -14  -6   3 24.0829 7.47253   4
 -10  -4  -2 32.2380 4.69749   4
 -15  -5   7-16.3184 7.10179   4
  -4  -6  -8 18.3515 3.56174   4
 -13  -7   1 9.42049 6.87689   4
  -5  -3  -5 1777.31 9.20191   4
  -8  -4  -4-0.58317 3.76871   4
 -13  -5   2 9.55612 6.29733   4
 -14  -4   6 23.6718 6.48132   4
  -8  -8  -5 26.0723 5.63650   4
  -7  -7  -6 62.6652 5.27369   4
 -15  -5   8-1.88982 7.09837   4
 -12  -6   0 17.8649 6.42315   4
  -9  -7  -4 11.7258 5.68932   4
 -13  -7   2 6.67802 7.18328   4
 -15  -5   9 33.9403 7.27595   4
 -14  -4   7 28.5694 6.31017   4
 -13  -5   3 20.2030 6.26729   4
 -10  -4  -1 5.65471 4.24644   4
  -9  -5  -3-4.28971 4.58359   4
  -7  -1   1 247.808 3.93713   4
 -14  -4   8-11.3118 5.86971   4
  -8   0   6 1558.13 8.74290   4
 -11  -7  -1 7.03859 6.42699   4
 -12  -6   1 10.0121 6.49812   4
 -13  -7   3 16.1541 7.39688   4
  -4  -4  -6 1225.70 8.28082   4
 -11  -1   9 19.6360 4.26010   4
 -13  -5   4 24.6914 6.52353   4
  -6  -2  -2 1025.83 7.02766   4
  -8  -8  -4-0.88776 5.60573   4
 -14  -4   9 40.4796 6.61925   4
 -12  -2   8 14.5782 4.86623   4
  -3  -5  -7 202.754 3.93952   4
  -7  -7  -5 11.8787 6.81850   4
  -8  -6  -4 237.529 6.73578   4
 -11  -3   3 6.58814 4.43443   4
 -14  -6   7-11.0719 7.44269   4
 -14  -4  10 15.0315 6.49215   4
 -13  -7   4 6.72130 7.62365   4
 -11  -7   0 24.5172 6.69370   4
 -13  -5   5 28.0857 6.63024   4
 -13  -3   9 31.7771 5.97151   4
  -5  -3  -4 579.232 5.55869   4
  -5  -5  -6 10.5966 3.23042   4
 -14  -4  11 13.4847 6.64071   4
 -12  -4   4 13.7571 5.61654   4
 -10  -8  -1-1.30002 6.36694   4
 -11  -1  11 22.1089 4.45727   4
  -7  -1   2 27.9086 2.74375   4
 -13  -5   6 0.07443 6.15737   4
 -14  -4  13 9.93325 6.18460   4
  -8  -8  -3 1.56137 5.56417   4
 -12  -6   3 2.73071 6.28399   4
 -13  -3  11 16.8538 5.97171   4
 -14  -4  14 6.85573 6.56379   4
 -11  -7   1 21.9657 7.01917   4
 -14  -4  15 49.2754 7.12359   4
 -14  -4  16 14.5889 6.86368   4
  -8  -6  -3 57.4199 5.12535   4
  -9  -9  -1 16.0892 6.65994   4
 -11  -1  13-1.11254 4.22930   4
  -7  -7  -4 93.9883 5.73218   4
  -8   0   8 4797.54 14.8739   4
 -13  -5   7 22.3080 6.89138   4
  -6  -2  -1 1459.32 8.34794   4
  -9  -5  -1 30.5691 5.19037   4
 -12  -6   4-5.53977 6.75110   4
 -12  -2  13 9.88644 4.99204   4
 -12  -4   6 26.0897 6.10554   4
 -13  -5   8 7.62470 6.68631   4
 -11  -7   2 18.6928 7.11548   4
 -13  -3  15 16.7864 6.16393   4
  -4  -4  -5 3907.08 13.5184   4
  -9  -7  -1-0.13620 6.14399   4
  -9  -9   0 21.5089 7.27721   4
  -6  -8  -4 65.7598 5.67843   4
 -11  -5   3 12.2488 5.93185   4
 -10  -8   1-10.5942 7.08535   4
 -13  -5   9-7.06639 6.78508   4
  -7  -1   3 77.7378 3.20581   4
 -11  -3   6 26.0040 5.20572   4
 -10  -2   6 3.01063 3.84843   4
  -5  -3  -3 646.613 6.02686   4
  -5  -7  -5 25.4676 4.86041   4
  -3  -5  -6 279.578 4.61135   4
 -11  -7   3 15.2575 6.98537   4
 -13  -5  10 22.7102 7.16979   4
  -7  -7  -3 126.154 7.88003   4
 -12  -4   8 41.0334 6.53827   4
 -12  -6   6 10.0871 7.23886   4
 -11  -5   4 7.60649 5.97207   4
 -13  -5  11 3.31259 6.86186   4
  -9  -9   1 36.7490 7.62530   4
  -8   0  10 3275.31 13.0771   4
 -10  -8   2 10.6358 7.20555   4
  -9  -7   0 15.6387 6.38323   4
 -11  -7   4 13.2796 7.10106   4
 -13  -5  12 21.4142 7.33771   4
  -6  -2   0 10194.2 21.8873   4
 -13  -5  13 28.3373 7.30863   4
  -6  -8  -3 15.4683 5.40781   4
  -8  -6  -1 3.19967 5.03613   4
 -13  -5  14 1.89877 7.01849   4
  -7  -1   4 550.672 5.69865   4
 -10  -2   8 11.3981 4.14121   4
 -13  -5  15 52.4117 7.75269   4
  -9  -9   2 27.7596 7.58744   4
 -12  -6   8 35.6986 7.17748   4
  -7  -7  -2 9.76793 5.18766   4
  -9  -7   1 26.5785 6.19302   4
 -12  -4  11-1.25228 5.63517   4
  -4  -4  -4 192.810 4.70893   4
  -8   0  12 840.650 7.13736   4
 -12  -6   9 15.0130 6.82131   4
  -5  -3  -2 625.758 5.79667   4
 -12  -4  12 41.8661 6.47555   4
 -10  -8   4 43.5562 7.24774   4
  -9  -9   3 24.5300 7.27330   4
  -2  -6  -6 109.771 3.89320   4
  -7  -9   0 16.6065 6.12054   4
 -12  -6  10 6.23705 7.01415   4
  -8  -6   0 5.45813 4.64103   4
  -6  -8  -2 52.9005 5.74245   4
  -9  -7   2 1.30778 5.85472   4
  -3  -5  -5 540.449 5.75518   4
 -10  -6   4 33.4493 6.06232   4
  -6  -2   1 5968.95 15.8850   4
  -7  -1   5 309.424 4.56146   4
  -8  -8   1 49.6585 6.62507   4
 -10  -8   5 44.3292 7.44346   4
 -12  -4  18 12.4300 6.31501   4
  -7  -7  -1 106.624 7.80067   4
 -12  -6  12 24.9367 7.12565   4
 -11  -3  12 9.18561 5.03201   4
 -11  -7   8 6.42767 7.08479   4
  -7  -9   1 16.3303 6.39445   4
 -11  -3  13 17.6251 5.30807   4
  -8  -6   1 734.109 9.72929   4
 -11  -7   9 2.61455 7.02836   4
  -8  -8   2-16.5314 6.17875   4
  -6  -8  -1 123.751 6.36665   4
 -11  -3  17 12.7046 5.78496   4
 -10  -4   7-8.10526 4.66666   4
 -10  -8   7 13.1255 7.06005   4
  -4  -6  -4 18.4721 3.74073   4
  -7  -7   0 33.3975 5.14644   4
 -11  -7  10-10.6151 7.12671   4
  -5  -9  -1 4.96893 5.13222   4
 -11  -5  10 16.7234 5.85771   4
  -4  -4  -3 505.328 5.73724   4
  -5  -3  -1 491.829 5.21461   4
 -10  -2  14 1.21003 4.48175   4
  -9  -7   4 22.4528 6.18599   4
  -7  -9   2 11.7981 6.21190   4
  -9  -5   4 0.16366 4.58401   4
  -6 -10   2 14.3894 6.61650   4
 -10  -8   8 7.74281 6.91858   4
  -6  -2   2 325.824 4.46399   4
  -8  -8   3 1.07433 5.93588   4
  -8  -6   2 161.152 6.20547   4
  -2  -6  -5 18.4806 2.91456   4
  -6  -8   0 17.7573 5.26149   4
  -3  -5  -4 24.4153 2.99937   4
  -7  -7   1 100.730 8.04975   4
 -10  -4   9 10.5415 5.01312   4
  -9  -5   5 0.16494 4.68775   4
  -5  -9   0 6.71819 5.17019   4
 -11  -5  14 21.4454 6.37977   4
 -11  -5  18 40.8677 7.30587   4
 -11  -5  16 44.7846 6.74228   4
  -8  -6   3 125.394 6.03795   4
 -11  -5  17 1.16011 6.10508   4
 -10  -4  10-5.10330 4.83706   4
  -9  -7   6 4.17150 6.25022   4
 -10  -6   9 25.4669 6.63488   4
  -7  -9   4-4.99001 6.47685   4
  -6  -2   3 2286.00 10.5080   4
  -8  -8   5 36.5964 7.13660   4
  -5  -3   0 361.465 4.74023   4
  -7  -7   2 110.996 6.16712   4
 -10  -6  10 32.2540 6.68101   4
  -7  -1   8 2160.68 10.4521   4
  -9  -7   7 3.82522 6.43383   4
  -4  -4  -2 17.1668 3.63003   4
  -5  -9   1 17.2496 5.85355   4
  -8  -6   4 7.65803 5.10719   4
 -10  -6  11-0.07602 6.37308   4
  -9  -5   7-3.59781 5.32924   4
  -7  -9   5 12.2422 6.81441   4
 -10  -4  13 28.9461 5.71911   4
  -9  -7   8 14.4287 6.50285   4
 -10  -6  12 5.69808 6.67115   4
  -6  -8   2-0.12965 5.74599   4
  -7  -7   3 12.9128 7.31219   4
 -10  -4  16 33.9072 6.38239   4
 -10  -4  17 9.02990 6.05437   4
  -9  -5   8 19.3018 5.16686   4
  -7  -1   9 38.5776 3.09989   4
  -8  -6   5-2.35026 4.89783   4
  -2  -6  -4 13.1221 3.74231   4
  -8  -8   7 3.24788 6.71504   4
  -9  -7   9 32.7869 6.97221   4
  -5  -9   2 13.8061 5.86102   4
  -3  -5  -3 22.8647 3.15749   4
  -5  -7   0 17.5408 4.59126   4
  -6  -2   4 252.574 4.43556   4
 -10  -6  17 13.9261 7.32236   4
  -9  -7  10-1.55296 6.42587   4
  -8  -2  10 21.6649 3.66347   4
  -9  -3  12 19.9141 4.55826   4
  -7  -9   7 50.6128 7.70923   4
  -8  -8   8 18.9187 7.31464   4
  -7  -7   4 0.45917 5.58575   4
  -5  -3   1 3062.01 12.4272   4
  -6  -8   3 53.6852 6.44108   4
  -4 -10   3 10.5116 6.35573   4
  -8  -6   6 116.704 6.33286   4
  -7  -1  10 439.710 5.46485   4
  -9  -7  11-2.83453 6.80595   4
  -5  -9   3-2.10448 6.00970   4
  -9  -5  10-1.96575 5.03190   4
  -8  -8   9 8.98161 6.91309   4
  -3  -9   0 34.3999 5.75145   4
  -7  -9   8-8.01082 7.15302   4
  -4  -4  -1 2182.98 10.8524   4
  -9  -7  12 12.8222 7.22624   4
  -1  -7  -4 35.3826 3.60082   4
  -9  -3  15 17.5050 5.00919   4
  -9  -5  11 16.1924 5.34910   4
  -7  -7   5 19.9372 7.47681   4
  -8  -8  10 14.3984 6.99395   4
  -4 -10   4 32.1659 6.84298   4
  -7  -1  11 8.41683 2.99543   4
  -9  -7  14 6.84264 7.11510   4
  -3  -7  -2 6.36775 3.96903   4
  -9  -7  15 5.13410 7.00792   4
  -6  -2   5 918.430 7.05475   4
  -9  -5  12 102.724 6.51343   4
  -8  -8  11 19.7210 7.44870   4
  -8  -4   8 30.0305 4.66749   4
  -5  -9   4 45.8844 6.84272   4
  -8  -6   8 35.9197 5.57496   4
  -7  -1  12 158.480 4.38873   4
  -7  -7   6 22.3728 5.58616   4
  -2  -8  -2 16.5058 4.57644   4
  -3  -5  -2 173.532 4.00788   4
  -3  -9   1 14.7018 5.56373   4
  -9  -5  14 110.532 6.97574   4
  -2  -6  -3 393.207 5.86938   4
  -6  -4   3 5.23832 3.42964   4
  -8  -2  14-0.41350 3.82316   4
  -4 -10   5 8.75782 6.77920   4
  -9  -5  19-16.7144 6.37744   4
  -5  -3   2 483.709 5.45942   4
  -9  -5  15 37.1328 6.30471   4
  -9  -5  16 34.0447 6.67184   4
  -9  -5  17-3.97277 6.33251   4
  -5  -9   5 33.2558 6.57303   4
  -8  -2  17 12.8363 4.30432   4
  -7  -1  13 13.2766 3.27611   4
  -7  -1  14 893.675 7.82736   4
  -6  -2   6 4267.05 14.6197   4
  -6  -8   6 25.9470 6.49579   4
  -4  -4   0 122.641 4.63751   4
  -7  -1  15 126.530 4.39724   4
  -5  -9   6 40.3438 6.98107   4
  -3  -9   2 12.2509 5.62312   4
  -8  -6  11 19.3572 5.72128   4
  -7  -7   8 8.74468 5.54251   4
  -1  -7  -3 80.8664 4.05091   4
  -5  -7   3 22.3060 5.09289   4
  -8  -6  12 143.910 7.58111   4
  -2  -8  -1-7.12962 4.38269   4
  -5  -9   7 19.3725 6.93909   4
  -8  -4  21 2.92315 6.46504   4
  -8  -6  13 3.16558 6.29290   4
  -5  -3   3 262.385 4.53806   4
  -6  -2   7 1439.64 9.22480   4
  -8  -6  14 1.80236 6.43604   4
  -6  -8   8 16.5098 6.81999   4
  -8  -6  19 12.3672 8.00674   4
  -8  -4  20 32.5120 6.65548   4
  -3  -5  -1 42.0381 3.50346   4
  -8  -6  18 13.7808 7.33963   4
  -2  -6  -2 1794.12 10.8042   4
  -7  -7  10 16.7211 5.88334   4
  -8  -6  16-9.96087 6.83873   4
  -8  -6  17 50.5528 7.24608   4
  -8  -4  14 14.4292 5.14257   4
  -5  -9   8-1.67472 6.71829   4
  -2 -10   4 41.1771 7.33555   4
  -8  -4  18 12.5998 6.15414   4
  -5  -7   4 8.71138 4.94696   4
  -8  -4  16 33.8245 6.13070   4
  -6  -8   9 0.49815 7.01712   4
  -7  -7  11 7.31730 6.55115   4
  -4  -4   1 4632.01 16.4767   4
  -5  -9   9 4.72213 6.88053   4
  -7  -7  12 21.6281 7.35630   4
  -3  -9   4 6.03221 6.03799   4
  -6  -2   8 1961.93 10.7489   4
  -5  -9  10 22.6583 7.48280   4
  -2 -10   5 22.5091 6.68950   4
  -1  -7  -2 26.2612 3.78073   4
  -7  -7  14 19.7729 7.23348   4
  -6  -8  11-5.69006 7.12796   4
  -5  -3   4 15.3139 2.93467   4
  -7  -7  15 199.756 12.0687   4
  -7  -5  10 6.43598 4.94682   4
  -7  -7  17-1.21295 10.6805   4
  -7  -7  16-2.00719 7.50788   4
  -5  -9  11 2.47847 7.34969   4
  -6  -8  12 18.8765 7.49034   4
  -3  -9   5 3.50226 6.16814   4
  -3  -7   1 1.49137 4.33024   4
  -2 -10   6 26.7030 7.26134   4
  -6  -2   9 2313.38 11.5084   4
  -3  -5   0 683.440 7.06688   4
  -6  -8  14 19.4857 7.74091   4
  -2  -6  -1 1354.20 9.83159   4
  -7  -5  21 29.4535 7.54813   4
  -5  -5   4 9.63751 3.95804   4
  -4  -4   2 1168.08 9.34014   4
  -7  -3  14 4.74343 4.37606   4
  -7  -5  20-10.1088 6.72072   4
  -2 -10   7-12.2651 7.06792   4
  -7  -3  15 1.10936 4.25196   4
  -3  -9   6 17.7910 6.67007   4
  -4  -8   6 7.16340 6.09178   4
  -5  -3   5 259.442 4.67512   4
  -6  -2  10 1.40949 2.99012   4
  -7  -5  18 14.5699 6.50432   4
  -5  -7   7-12.5496 5.58399   4
  -7  -5  17 11.1008 6.55534   4
  -1  -9   2 27.7981 5.67332   4
   0  -8  -1 41.5730 4.65192   4
  -1  -7  -1 68.5857 4.36850   4
  -4  -8   7 34.4603 6.55667   4
  -6  -2  11 352.002 5.38105   4
  -3  -5   1 13.7350 3.53687   4
  -6  -4   9-3.22822 3.90016   4
  -3  -9   8-0.92577 6.57104   4
  -2  -6   0 352.527 5.94506   4
  -6  -2  12 708.005 7.23080   4
  -4  -4   3 2076.31 11.1910   4
  -5  -3   6 428.962 5.69024   4
  -6  -6  20 8.80581 7.60126   4
  -5  -5   6 11.4345 4.14576   4
  -3  -9   9-3.22646 6.64421   4
  -6  -6  19 9.34267 6.96081   4
  -6  -6  13 2.86759 6.04610   4
  -6  -4  22 27.9350 6.94306   4
  -6  -2  13 422.813 6.32394   4
  -6  -2  19 97.2921 5.41731   4
  -4  -8   9 11.1626 6.38929   4
  -6  -6  18 38.2143 7.26899   4
  -6  -6  15 33.0878 6.71633   4
  -6  -2  18 4.40279 4.09110   4
  -6  -2  14 1694.90 11.1923   4
  -6  -6  16 51.1475 7.27235   4
  -3  -9  10 16.4851 7.00137   4
   0  -8   0 406.473 7.67993   4
  -6  -4  21 29.3742 6.54461   4
  -6  -2  15 357.669 6.21639   4
  -1  -7   0 62.2108 4.31226   4
  -6  -2  16 2.19530 3.77146   4
  -5  -7  11-2.20348 5.71589   4
  -1  -9   4 10.5852 5.79489   4
  -3  -9  11 9.64811 7.03719   4
  -5  -3   7 49.3071 3.50276   4
  -6  -4  20-2.84912 5.54999   4
  -3  -7   4-3.22941 4.29912   4
  -4  -8  11 23.9183 6.61871   4
  -3  -9  12 26.1354 7.29617   4
  -3  -5   2 33.0564 3.54584   4
  -5  -7  13 32.8596 6.61650   4
  -4  -4   4 849.897 8.52173   4
   0 -10   6 10.7657 6.47126   4
  -5  -7  18 37.0313 7.66296   4
  -5  -7  14 7.71621 6.70528   4
  -4  -8  12 2.82258 6.42612   4
  -5  -7  17 21.2315 7.01234   4
  -2  -6   1 2.27487 3.16637   4
  -4  -8  13 6.67109 6.87201   4
  -6  -4  15 14.0539 4.88304   4
  -1  -9   5 6.86512 5.59026   4
  -4  -8  14 52.3693 7.94317   4
  -5  -5  23 38.3070 7.43982   4
  -4  -8  15 29.9408 7.52615   4
  -5  -3   8 209.473 4.59966   4
   0  -8   1 54.6720 4.91537   4
  -1  -7   1 286.329 5.94765   4
   0 -10   8 1.27528 6.99635   4
  -1  -9   6 1.24206 5.84455   4
  -5  -1  18 6.50430 3.59658   4
  -4  -4   5 117.741 4.31936   4
  -3  -5   3 86.7710 3.86277   4
  -5  -1  14 177.705 4.29368   4
  -5  -1  17 440.669 6.24153   4
  -5  -3   9 702.859 7.01135   4
  -5  -5  21 9.83275 6.69446   4
  -5  -1  15 555.105 6.32372   4
  -5  -1  16 309.841 5.44273   4
  -2  -6   2 92.5231 4.71914   4
  -1  -9   7 48.3269 6.95977   4
  -5  -5  20 16.4391 6.50778   4
   0  -8   2 210.190 6.29000   4
  -5  -3  10 97.6277 3.88777   4
   1  -9   3 121.169 6.14866   4
  -5  -5  12 20.7645 5.18262   4
  -3  -7   7 12.7910 4.79925   4
  -1  -9   8 0.07774 6.11821   4
  -1  -7   2 73.8343 4.70243   4
  -2  -8   7 9.73668 5.60349   4
  -4  -4   6 81.8099 5.03421   4
  -5  -3  20 479.413 8.87257   4
  -4  -6   9 17.1901 4.84252   4
  -5  -3  11 358.036 5.93817   4
  -4  -6  21 16.8141 7.06617   4
  -3  -5   4-1.54738 3.35406   4
  -1  -9   9 26.0891 6.47028   4
  -3  -7   8 20.2974 5.10323   4
  -5  -3  19 111.191 5.90966   4
  -2  -6   3 61.5410 4.31676   4
 -16   4  -3 62.5430 9.32283   4
 -14   2 -14 86.7464 10.8872   4
  -9   3  -9 950.333 11.7922   4
  -3   1  -9 1478.72 9.07102   4
 -10   0 -18 225.888 9.88175   4
  -3  -1 -14 372.635 6.03105   4
  -6   2 -10 23.0983 4.33791   4
 -13   3 -10 225.175 10.6199   4
  -2   0 -10 32.5799 2.65682   4
  -7   3  -6 833.274 9.06272   4
 -10   4   3 187.312 5.45757   4
 -10   4   0 329.790 6.88440   4
 -11   1 -16 139.078 9.29039   4
 -10   4   1 117.553 5.38225   4
 -10   4   2 84.2642 4.91406   4
 -14   4  -2 67.4614 7.51187   4
  -5  -1 -16 900.603 9.62444   4
  -9   3  -8 592.895 9.57432   4
  -7   3  -5 306.066 6.07983   4
  -1  -1 -10 1249.64 6.57500   4
  -6   2  -9 170.998 5.31343   4
  -8   2 -11 38.1070 5.62307   4
  -3   1  -8 946.734 7.03081   4
  -9   3  -7 185.953 6.73777   4
 -11   1 -15 78.6243 7.97590   4
  -7   3  -4 466.166 6.65128   4
  -9  -1 -18 198.359 8.61634   4
  -3  -1 -13 338.804 5.25601   4
 -11  -1 -18 67.2874 8.12759   4
  -6   2  -8 2570.90 14.1248   4
  -7   3  -3 49.6702 3.96872   4
  -2  -2 -13 321.912 4.50852   4
  -8   2 -10 206.490 6.56324   4
  -4   0 -12 175.726 4.62470   4
 -14   2 -11 94.2294 9.66755   4
  -6   0 -14 85.7044 5.15294   4
 -13   1 -14 100.990 9.14590   4
  -3   1  -7 1313.25 7.76462   4
 -11   1 -14 152.050 8.49123   4
 -10   0 -16 141.784 8.08103   4
 -12   0 -16 82.0093 8.76960   4
 -12   2 -11 112.586 8.39574   4
  -7   3  -2 49.2489 3.66024   4
  -7   1 -12 100.751 5.23244   4
  -9   3  -5 57.4997 4.85417   4
  -5   1 -10 1242.60 9.72338   4
  -8  -2 -18-6.21889 5.50929   4
 -15   3  -5 62.5239 8.77208   4
  -7   3   7 143.328 2.75974   4
  -9  -1 -17 15.8991 6.66959   4
  -6   2  -7 1179.90 9.60173   4
 -16   2  -9 89.0749 10.2927   4
  -8   2  -9 387.957 7.69358   4
  -7   3  -1 105.760 3.92924   4
 -11  -1 -17 64.7783 8.20217   4
   0  -2  -9 21.6362 1.43986   4
 -10  -2 -18 126.236 8.06590   4
 -12   2 -10 10.2237 7.29499   4
 -13   3  -5 191.498 8.45775   4
 -11   1 -13 164.277 8.28394   4
  -7   3   0 416.121 5.51164   4
  -2   0  -8 1932.08 8.40614   4
  -7   3   6 22.4845 2.34347   4
  -3  -1 -12 85.7108 3.48855   4
  -3   1  -6 244.120 3.71437   4
  -7   3   1 61.3767 3.30593   4
  -7   1 -11 422.613 7.44730   4
  -6   2  -6 1681.25 10.7371   4
  -9   3  -3 542.229 7.76270   4
  -5   1  -9 275.971 5.14109   4
  -8   2  -8 201.307 6.10230   4
 -13   3  -4 250.234 8.68039   4
  -7   3   5 390.282 4.31766   4
  -7   3   2 24.7281 2.93854   4
  -7   3   4 1223.24 7.26458   4
  -7   3   3 43.7695 2.83673   4
  -8  -2 -17 27.6384 6.05470   4
 -11   1 -12 33.7397 6.40294   4
 -11  -1 -16 139.603 8.73457   4
 -15   1 -11 54.9972 9.15543   4
  -2  -2 -12 1088.22 6.85366   4
 -13   3  -3 114.439 7.44921   4
 -15   3  -1 75.3907 7.46000   4
 -10  -2 -17 83.6852 7.56734   4
 -10   0 -14 152.667 7.61845   4
  -6   2  -5 3807.12 15.1523   4
 -12   2  -8 21.6709 6.51163   4
 -13   3  -2 39.0363 6.29799   4
  -7   1 -10 1438.42 11.5674   4
  -3   1  -5 68.6504 2.36506   4
  -6   0 -12 82.1871 4.47257   4
  -4  -2 -14 526.005 6.51269   4
  -5   1  -8 1395.39 9.45744   4
  -4   0 -10 11068.2 24.5021   4
 -14   2  -7 66.6771 7.96436   4
 -15   3   1 92.7754 7.76929   4
 -11   1 -11 225.611 8.38004   4
 -13   3  -1 27.4408 6.22008   4
  -3  -1 -11 223.447 4.10267   4
  -9  -1 -15 6.27430 5.75667   4
 -11  -1 -15 64.8873 7.63409   4
  -6   2  -4 75.2684 3.46329   4
  -1  -1  -8 631.616 4.16124   4
  -9   3   1 170.839 4.86813   4
 -13   3   0 80.5761 6.60087   4
  -8  -2 -16 170.107 7.10224   4
 -14   2  -6 240.425 9.54172   4
  -9  -3 -17 134.674 7.62007   4
  -7   1  -9 219.376 5.63837   4
 -10  -2 -16 83.9272 7.32436   4
 -13   3   1 165.489 7.17389   4
 -11   1 -10 602.188 10.6100   4
  -3   1  -4 690.142 4.96767   4
  -5   1  -7 56.8608 3.28782   4
 -13   3   2 70.3156 5.98131   4
  -9   3   4 16.1476 3.32880   4
  -6   2  -3 972.059 7.54854   4
  -8   2  -5 317.757 6.11016   4
 -13   3   3 71.7787 5.76733   4
  -4   2   3 120.008 2.04997   4
 -13   3   4 115.823 6.03738   4
 -11  -1 -14 147.265 7.90444   4
  -2  -2 -11 7.29546 2.02529   4
 -16   0 -10 177.403 10.8144   4
 -10   0 -12 17.0668 5.89952   4
  -4   2   6 624.543 2.58253   4
 -12   2  -5 89.4793 6.45276   4
  -7   1  -8 491.735 7.04241   4
 -11   1  -9 81.9345 6.56569   4
  -2   0  -6 705.198 4.63642   4
  -8  -2 -15 36.4002 5.52221   4
  -4   2   5 356.831 2.40593   4
  -3  -1 -10 2105.07 9.63532   4
  -8   2  -4 126.936 4.71351   4
  -6   2  -2 1106.51 7.67674   4
 -10  -2 -15 213.626 8.60719   4
  -9  -3 -16 125.641 7.17420   4
  -1  -3 -11 12.7450 1.70899   4
 -13  -1 -13 15.2113 7.41316   4
   0  -2  -8 131.962 1.73568   4
 -13   1  -8 174.773 8.16003   4
 -14  -2 -14 97.8064 9.15084   4
  -6   0 -10 130.084 4.27792   4
 -14   2  -3 194.265 8.25882   4
  -3   1  -3 236.712 3.06662   4
 -12   2  -4 74.1875 6.31474   4
 -11  -1 -13 165.152 7.89493   4
 -16   2   0 92.8394 7.95059   4
 -14   0 -10 110.566 8.80600   4
  -9  -1 -13 84.3058 5.80214   4
 -17   1  -4 186.399 10.3396   4
  -4   0  -8 3536.76 12.7989   4
  -6   2  -1 1514.05 8.48866   4
  -7   1  -7 649.570 7.42158   4
  -1  -1  -7 229.800 2.50647   4
  -5  -1 -11 21.9058 3.12302   4
  -7  -3 -15 65.8765 5.29534   4
 -12   0 -10 349.380 9.32031   4
  -8  -2 -14 60.7613 5.55436   4
  -5   1  -5 24.7819 2.53925   4
 -14   2  -1 193.949 7.87513   4
  -9  -3 -15 380.583 9.01839   4
 -15   1  -5 11.0702 7.16192   4
 -11   1  -7 157.129 6.66081   4
  -8   2  -2 828.058 7.75208   4
  -6   2   0 10538.1 20.6518   4
 -12   2  -2 78.0780 6.05576   4
 -10   0 -10 1615.02 14.1430   4
 -17   1  -2 92.0946 9.07518   4
 -13   1  -6 148.067 7.48892   4
 -14   2   0 345.227 9.04369   4
  -9  -1 -12 415.561 8.15091   4
  -3  -1  -9 1559.84 8.06996   4
  -7   1  -6 731.344 7.63311   4
  -2  -2 -10 699.106 5.11401   4
  -8   2  -1 792.124 7.50877   4
 -11   1  -6 253.103 7.40160   4
  -6   2   1 5428.34 14.5537   4
 -10  -2 -13 67.8441 6.73081   4
  -5   1  -4 18.6211 2.32398   4
 -14   2   2 96.1933 6.86170   4
 -15   1  -3 94.5788 7.91191   4
 -11  -1 -11 202.103 8.02532   4
 -12   2   0 54.7278 5.64979   4
  -5  -1 -10 1185.84 8.82781   4
 -15  -1  -9 100.950 9.00338   4
  -7  -3 -14 402.382 7.64683   4
  -9  -3 -14 280.024 8.21037   4
  -6   0  -8 462.666 6.24872   4
  -7   1  -5 337.641 5.53806   4
 -13  -1 -10 60.5838 7.30161   4
 -14   2   3 114.647 6.85238   4
 -13  -3 -13 65.6245 8.68552   4
  -8   2   0 7.67504 3.00686   4
  -9  -1 -11 97.3812 5.95348   4
 -12   0  -8 300.288 8.56583   4
 -11   1  -5 353.327 7.63106   4
 -13   1  -4 55.5552 6.28071   4
  -6   2   2 403.474 4.37321   4
 -14  -2 -11 78.6814 8.57697   4
 -12   2   1 226.765 6.74566   4
 -15   1  -2-13.0223 7.06145   4
  -4  -2 -11 129.585 3.69275   4
 -14   2   4-0.75936 5.53538   4
  -1  -3 -10 2373.42 7.74682   4
 -14   2   5 620.275 9.99430   4
 -10   0  -8 92.3579 5.51437   4
 -16  -2  -9 92.4195 8.94444   4
 -10  -2 -12 84.7649 6.22217   4
 -12   2   2 219.296 6.36570   4
 -11  -1 -10 648.926 10.3806   4
  -8   2   1 557.373 6.06956   4
 -14   0  -6 116.766 7.57735   4
 -16   0  -4 468.422 11.8392   4
 -15   1  -1 97.2200 7.60227   4
  -5   1  -3 42.9980 2.44677   4
 -13   1  -3 12.0156 5.59668   4
  -3  -1  -8 981.060 6.17003   4
 -15  -3 -11 1.53216 7.69941   4
  -4   0  -6 865.569 6.07883   4
  -6   2   3 2289.27 8.57402   4
 -11   1  -4 377.489 7.60707   4
  -8  -2 -12 48.9632 4.76079   4
  -7   1  -4 832.916 7.44225   4
  -8  -4 -14 2.78098 4.91159   4
 -17   1   4 159.320 8.98197   4
  -2   0  -4 995.421 4.74951   4
  -9  -3 -13 60.8515 6.00388   4
 -12  -2 -11 87.0044 7.03141   4
  -1  -1  -6 4224.94 8.72806   4
  -9  -1 -10 265.299 6.66717   4
  -5  -1  -9 287.815 4.69859   4
  -8   2   2 45.4499 3.09475   4
 -12  -4 -13 49.4626 7.59708   4
  -2  -2  -9 6186.18 13.5599   4
 -12   2   4 105.914 5.52225   4
  -6   2   4 273.744 3.35805   4
 -11   1  -3 201.791 6.05974   4
 -11  -1  -9 112.837 6.19300   4
 -13  -1  -8 166.155 7.82093   4
 -12   0  -6 330.229 8.14694   4
 -10  -2 -11 150.995 6.80260   4
 -17  -1  -4 218.412 10.3729   4
 -12   2   5 38.8092 4.49189   4
 -16   0  -2 179.879 9.08742   4
 -14  -2  -9 63.8050 7.69694   4
   0  -2  -7 66.6683 1.27391   4
  -8   2   3 102.376 3.32158   4
  -3  -3 -11 76.2824 2.97443   4
 -13  -3 -11 169.840 8.74362   4
  -7   1  -3 402.503 5.27833   4
  -5   1  -2 4741.37 12.9431   4
 -12   2   6 199.537 5.93316   4
 -14   0  -4 148.840 7.61126   4
  -4  -2 -10 1379.61 8.22142   4
 -10  -4 -13 10.3012 6.08464   4
  -3   1   0 12826.0 15.2698   4
  -8  -2 -11 21.2124 4.67010   4
  -9  -1  -9 84.9726 5.11732   4
  -6   2   5 976.450 5.26013   4
 -11   1  -2 644.646 8.44753   4
  -6   0  -6 29.5691 2.94991   4
 -10   0  -6 482.024 7.72584   4
  -8  -4 -13 28.1204 5.29332   4
 -12  -4 -12 133.967 8.06010   4
 -15  -3  -9 69.0172 8.22544   4
  -8   2   4 497.210 5.20613   4
 -13   1   0 843.881 10.7100   4
  -6  -4 -13 5.00144 3.66544   4
  -7  -3 -12 72.4487 4.54543   4
  -3  -1  -7 1248.42 6.56096   4
  -5  -1  -8 1387.10 8.62502   4
 -10  -2 -10 981.593 11.3963   4
  -6   2   6 4320.24 10.1057   4
 -17  -1  -2 110.513 8.99235   4
 -13  -3 -10 263.914 9.52956   4
  -7   1  -2 66.9389 3.14179   4
 -11   1  -1 38.7828 4.65332   4
 -15   1   5 89.8795 7.14502   4
 -12   0  -4 260.160 7.44174   4
  -5   1  -1 119.658 2.79786   4
 -13  -1  -6 140.688 7.32005   4
  -8  -2 -10 208.617 5.98984   4
  -6   2   7 1588.23 5.99299   4
 -11  -1  -7 151.904 6.45222   4
 -12  -4 -11 235.351 9.14402   4
  -9  -3 -11 1.70183 5.01162   4
 -11   1   0 117.238 5.11336   4
 -11  -5 -12 137.226 8.13019   4
 -16   0   2 157.269 8.91128   4
 -13  -3  -9 4.10569 6.58592   4
 -10  -2  -9 630.267 9.47960   4
  -6   2   8 1955.17 6.30458   4
  -4  -2  -9 101.905 3.14595   4
  -2  -2  -8 560.475 4.23491   4
  -7   1  -1 295.491 4.49619   4
 -15  -1  -3 79.8629 7.85012   4
 -13  -1  -5 11.6024 5.87800   4
 -13   1   3 3.06437 4.94079   4
  -7  -3 -11 1.89024 4.00208   4
  -3   1   1 29.4708 1.35636   4
  -4   0  -4 10289.9 18.3802   4
 -10   0  -4 522.505 7.67481   4
  -6  -4 -12 216.494 5.76505   4
  -3  -3 -10 993.649 6.69643   4
  -6   2   9 2211.28 6.19149   4
 -14  -2  -6 232.332 8.68350   4
  -9  -1  -7 54.9599 4.53952   4
 -11   1   1 205.242 5.74552   4
  -5  -1  -7 47.8955 2.79254   4
 -11  -1  -6 219.781 6.68156   4
 -14   0   0 365.502 8.78098   4
 -13   1   4 94.3184 5.94059   4
 -16   0   4 566.471 11.2047   4
 -12  -4 -10 54.1865 7.25333   4
  -1  -1  -5 521.765 3.02523   4
  -5   1   0 139.993 2.64794   4
  -8  -2  -9 383.260 6.77429   4
 -12   0  -2 1080.50 11.2444   4
 -16  -2  -3 0.34082 7.22232   4
  -9  -3 -10 44.1222 4.78928   4
 -13  -1  -4 66.6688 6.20651   4
 -12  -2  -7 7.80358 5.30139   4
 -15  -3  -6 56.4543 7.62032   4
  -3  -1  -6 247.366 3.23455   4
 -11   1   2 9.84326 3.64540   4
  -6   0  -4 978.044 7.04582   4
  -7  -5 -12 207.417 6.19184   4
 -11  -3  -9 3.18509 5.63356   4
  -7   1   0 3685.45 12.9014   4
 -14  -2  -5 27.2277 6.77637   4
  -8  -4 -11 33.7675 4.83852   4
 -15  -1  -1 91.6693 7.29601   4
 -13   1   6 609.816 9.03074   4
 -11  -1  -5 337.667 7.15620   4
  -7  -3 -10 243.411 5.65885   4
 -11   1   3 98.4207 4.58043   4
 -15  -3  -5 71.7834 7.80679   4
 -17  -1   4 138.977 8.72743   4
  -4  -2  -8 333.734 4.28068   4
  -6  -4 -11 93.1698 4.43102   4
  -8  -2  -8 175.246 5.03781   4
 -10  -6 -11 3.81846 5.71434   4
 -13   1   8 279.025 6.80226   4
 -10   0  -2 402.675 6.49806   4
 -11  -5 -10 129.910 7.30423   4
  -9  -3  -9 921.100 10.1275   4
  -5  -1  -6-2.70971 2.05771   4
 -10  -2  -7 247.527 6.32215   4
  -5   1   1 779.270 4.84628   4
 -11  -3  -8 60.9568 5.59822   4
   1  -3  -7 14.2190 0.61307   4
  -7   1   1 292.270 4.03502   4
 -12   0   0 1056.10 10.6657   4
  -2  -4 -10 278.957 3.57142   4
 -11   1   4 404.489 6.49965   4
 -11  -1  -4 315.466 6.92921   4
  -9  -1  -5 336.727 6.02957   4
  -2   0  -2 3575.16 7.30630   4
 -16  -2   0 107.534 8.08371   4
  -3   1   2 4188.99 7.37988   4
  -3  -3  -9 706.505 5.45144   4
 -14  -2  -3 197.596 7.95144   4
  -8  -4 -10 99.3813 5.20540   4
 -14   0   4 197.436 7.10121   4
 -12  -2  -5 86.2762 5.85319   4
  -2  -2  -7 2470.61 7.82890   4
 -10  -4  -9 56.4623 5.84471   4
 -12  -6  -9 120.864 7.85100   4
 -15  -3  -3-5.53019 7.08630   4
 -13  -1  -1-5.71202 5.11996   4
 -16  -4  -3 93.8729 8.91873   4
 -11  -1  -3 196.235 6.03759   4
 -10  -6 -10 97.3035 6.80289   4
  -8  -2  -7 12.7529 3.66086   4
  -7   1   2 46.4528 2.59449   4
 -11   1   6 64.6270 4.06822   4
  -9  -3  -8 527.504 7.94416   4
  -3  -1  -5 73.5756 2.11648   4
  -5  -5 -11 146.096 4.55341   4
 -13  -3  -5 137.004 7.05541   4
 -14   0   6 106.394 6.42805   4
 -12   0   2 384.147 7.26431   4
  -6  -4 -10 242.313 5.30660   4
  -1  -3  -8 1058.14 4.83531   4
 -12  -2  -4 107.535 5.93698   4
 -12  -4  -7 80.1778 6.81609   4
  -9  -1  -4 659.552 7.58463   4
  -5   1   2 50.3561 1.83921   4
   0  -2  -6 139.168 1.42673   4
 -11   1   7 55.5697 4.03169   4
 -10   0   0 1385.31 10.2873   4
  -5  -1  -5 21.4172 2.30665   4
 -13  -1   0 807.418 10.3784   4
  -6   0  -2 79.8807 2.82201   4
  -4  -2  -7 44.8700 2.54583   4
  -4   0  -2 9770.09 15.8713   4
  -8  -4  -9 902.418 9.51844   4
 -14  -2  -1 174.386 7.46479   4
 -10  -4  -8 92.2748 5.79568   4
 -11  -1  -2 618.996 8.20519   4
 -12  -6  -8 54.1398 7.17187   4
 -11  -3  -6 51.3290 5.26522   4
 -11   1   8 42.6494 3.80332   4
  -7  -5 -10 267.713 6.20093   4
 -10  -2  -5 456.221 7.40014   4
 -14   0   8 194.924 6.92382   4
 -13  -3  -4 263.805 7.94941   4
  -7   1   3 81.6710 2.77070   4
 -10  -6  -9 29.5921 6.04767   4
 -15  -1   5 106.069 6.91323   4
 -16  -4  -1 109.745 9.14382   4
 -15  -3  -1 62.0808 7.16068   4
 -13  -1   1 17.5692 5.23680   4
  -8  -2  -6 25.9081 3.42333   4
  -7  -3  -8 155.714 4.60213   4
  -9  -3  -7 170.974 5.44873   4
  -9  -1  -3 5.16593 3.28957   4
 -14  -2   0 309.241 8.39952   4
 -12   0   4 467.730 7.47610   4
 -15  -5  -3 30.5949 7.61057   4
 -11  -1  -1 45.7378 4.37989   4
  -1  -1  -4 3150.74 6.36521   4
 -16  -4   0 66.5556 8.27121   4
 -13  -3  -3 130.396 6.86143   4
  -3  -3  -8 165.341 3.11630   4
 -11  -3  -5 43.7680 5.14668   4
  -2  -4  -9 464.320 4.27316   4
 -15  -1   7 2.47605 5.87371   4
 -10  -4  -7 17.8613 4.95474   4
  -6  -4  -9 301.373 5.52100   4
  -5   1   3 3.75001 1.44625   4
 -10  -2  -4 1467.65 11.6240   4
 -12  -2  -2 65.2304 5.53224   4
 -14  -2   1 69.7595 6.35519   4
  -7   1   4 600.632 4.97426   4
  -8  -4  -8 226.324 6.06980   4
 -16  -2   6 134.811 7.92181   4
 -10   0   2 4.43631 3.37016   4
 -12  -4  -5 715.425 10.9338   4
 -15  -1   8 57.3214 6.36225   4
 -10  -6  -8 49.2674 6.12978   4
  -5  -1  -4 14.9838 2.20071   4
  -3   1   3 8.71703 0.94266   4
 -15  -5  -2 175.384 9.37296   4
 -15  -3   1 73.9575 7.50874   4
  -9  -3  -6 135.478 5.38009   4
  -8  -2  -5 303.067 5.52303   4
 -11  -1   0 113.158 5.07388   4
  -3  -1  -4 710.483 4.41834   4
 -12   0   6 2378.52 14.5103   4
  -2  -2  -6 1970.11 6.84035   4
 -14  -4  -2 61.3150 7.11226   4
  -7  -3  -7 6.05874 3.35101   4
 -14  -2   2 62.4641 6.35262   4
 -15  -1  10 68.1406 6.88445   4
  -4  -2  -6 3158.69 10.8433   4
 -12  -2  -1 11.3609 4.95776   4
 -11  -3  -4 66.2755 5.55976   4
 -10  -2  -3 555.821 7.87551   4
 -10  -4  -6 134.000 6.06061   4
 -13  -1   4 95.1674 5.87036   4
 -11  -5  -6 183.135 7.44861   4
 -12  -4  -4 149.525 6.93861   4
  -7   1   5 308.171 3.90721   4
  -9  -7  -8 91.0445 6.62703   4
 -14  -2   3 93.1369 6.80799   4
 -11  -1   1 195.518 5.54367   4
 -16  -2  10 48.2143 6.92527   4
 -10  -6  -7 76.7787 6.45892   4
  -8  -4  -7 192.151 5.69440   4
  -9  -1  -1 106.956 4.28065   4
 -12   0   8 434.484 7.46172   4
  -6   0   0 4974.57 13.6109   4
 -13  -7  -4 7.73867 7.45081   4
  -6  -4  -8 15.5516 3.48997   4
  -9  -3  -5 51.8224 4.49744   4
 -12  -2   0 54.1483 5.50172   4
  -5   1   4 188.383 2.47423   4
  -8  -2  -4 143.654 4.48886   4
 -10   0   4 240.991 5.19410   4
 -11  -3  -3 1.07189 4.68845   4
 -14  -2   4-4.77107 5.89181   4
  -5  -5  -9 322.015 5.73485   4
 -14  -6  -2 128.698 8.84933   4
  -7  -5  -8 278.604 6.32858   4
 -10  -2  -2 580.041 7.91965   4
 -12  -4  -3 141.806 7.11444   4
 -11  -5  -5 112.753 6.70429   4
 -13  -3   0 79.1688 6.56309   4
 -13  -1   6 609.441 9.19233   4
 -11  -1   2-4.66352 4.00245   4
 -10  -4  -5 67.8624 5.47866   4
  -7  -3  -6 731.748 7.65279   4
  -5  -1  -3 28.0478 2.30697   4
   0  -4  -8 102.893 2.06441   4
  -7   1   6 1608.44 7.60305   4
  -1  -3  -7 722.057 4.07764   4
 -15  -5   1 61.2210 8.02781   4
 -12   0  10 44.8281 4.61775   4
 -16  -4   5 156.292 9.38859   4
  -3  -3  -7 75.1612 2.50899   4
 -14  -2   5 516.553 9.70586   4
 -12  -2   1 238.515 6.82811   4
 -10  -6  -6 76.3707 6.50056   4
 -15  -3   5 64.3630 6.98613   4
 -13  -1   7 17.1686 5.09226   4
  -9  -1   0 316.960 5.33207   4
 -16  -4   6 57.0186 7.66970   4
 -11  -3  -2 143.268 5.91636   4
  -8  -4  -6 39.0482 4.23254   4
  -9  -3  -4 15.9036 3.90105   4
 -13  -3   1 126.447 6.60141   4
 -14  -2   6 179.142 7.21727   4
  -2  -4  -8 1269.25 6.62360   4
 -11  -1   3 105.934 4.75010   4
  -4  -2  -5 39.7599 2.23084   4
 -15  -3   6 76.1200 7.36164   4
  -8  -2  -3 27.9083 3.48105   4
 -10  -2  -1 827.474 8.84753   4
 -13  -1   8 258.905 7.11689   4
 -11  -5  -4 197.447 7.35933   4
  -4   0   0 4012.59 9.61255   4
 -12  -2   2 180.957 6.17215   4
 -10  -4  -4 42.8715 4.93734   4
 -10   0   6 330.614 5.42076   4
  -7   1   7 47.4049 2.39217   4
  -6  -4  -7 334.934 5.60358   4
 -14  -2   7 138.684 7.07449   4
  -3  -1  -3 224.060 2.67827   4
 -13  -1   9 7.15601 5.04300   4
  -5   1   5 2.59898 1.40307   4
 -12  -6  -3 69.8526 7.07056   4
  -7  -3  -5 282.685 5.13886   4
 -10  -6  -5 8.13888 5.39639   4
 -11  -1   4 357.443 6.51892   4
  -9  -1   1 143.286 4.24300   4
 -11  -3  -1 19.0138 4.59611   4
  -5  -5  -8 242.372 5.11588   4
 -14  -2   8 280.911 8.03916   4
 -12  -4  -1 38.7850 5.87201   4
 -13  -1  10 230.876 7.05276   4
 -11  -7  -4 7.72725 6.10007   4
  -9  -3  -3 523.276 7.35171   4
  -2  -2  -5 634.047 3.93514   4
  -3   1   4 899.977 3.03984   4
 -10  -2   0 101.089 4.62847   4
 -11  -5  -3-1.80659 5.51880   4
  -5  -1  -2 4363.72 12.1341   4
  -9  -5  -5 615.121 8.87087   4
  -8  -4  -5 61.5141 4.43298   4
 -13  -3   3 55.4401 5.76607   4
  -7   1   8 2248.28 8.59529   4
 -10  -4  -3 27.4676 4.73608   4
  -8  -2  -2 741.083 7.23714   4
 -11  -1   5-6.00322 3.70149   4
 -14  -2  10 19.1388 5.56184   4
 -15  -5   5 109.913 8.54438   4
 -12  -2   4 82.0648 5.10404   4
 -14  -4   4 105.239 7.34986   4
 -10   0   8 424.536 6.08362   4
 -12  -4   0 0.60254 5.35814   4
 -11  -3   0 42.4902 4.86973   4
 -14  -2  11 250.474 7.95915   4
 -10  -6  -4 48.1368 6.05309   4
  -9  -1   2 366.967 5.50202   4
 -15  -3  11 78.1351 6.98082   4
  -6   0   2 3897.94 11.4377   4
 -13  -3   4 74.7274 6.10000   4
  -9  -7  -5 207.311 7.40347   4
 -15  -5   6 99.9614 8.28442   4
 -15  -3  12 87.9373 7.07557   4
 -14  -2  12 44.4934 5.92456   4
  -6  -4  -6 69.0944 3.79381   4
 -11  -5  -2-3.32073 5.36940   4
 -10  -2   1 324.916 6.22025   4
  -3  -3  -6 70.9207 2.54217   4
 -11  -1   6 54.3586 4.42249   4
  -7  -3  -4 447.768 5.94055   4
 -12  -6  -1 119.398 7.68524   4
 -14  -2  13 255.649 8.09311   4
  -9  -3  -2 212.502 5.56006   4
  -7   1   9 12.9342 2.18765   4
 -12  -2   5 43.4064 5.06304   4
  -5   1   6 1693.42 5.96315   4
  -4  -2  -4 855.269 5.72540   4
  -9  -5  -4 163.690 6.15500   4
 -12  -4   1 903.613 11.5882   4
 -13  -3   5 115.297 6.73626   4
 -11  -3   1 244.989 6.69113   4
   0  -2  -5 268.927 1.77535   4
  -8  -2  -1 718.643 7.19576   4
  -5  -5  -7 31.9755 3.57558   4
  -2   0   0 1138.41 3.63404   4
 -10   0  10 413.508 6.15191   4
 -11  -1   7 50.1851 4.44383   4
 -11  -7  -2 95.3896 7.27150   4
  -9  -1   3 9.34693 3.06970   4
 -10  -6  -3 1.35903 5.76661   4
 -14  -6   4 58.0410 7.95696   4
  -8  -6  -5 348.192 7.38628   4
 -10  -8  -3 101.143 7.34994   4
 -12  -2   6 190.292 6.43708   4
 -11  -5  -1 27.8657 5.59588   4
 -10  -2   2 748.112 8.44724   4
 -13  -3   6 83.3109 6.19503   4
  -2  -4  -7 504.697 4.52735   4
  -7   1  10 513.792 4.57974   4
  -5  -1  -1 122.516 2.65678   4
 -12  -4   2 141.802 6.89513   4
 -11  -1   8 41.2096 4.25722   4
 -14  -6   5 90.4899 8.41143   4
  -9  -3  -1 600.324 7.65190   4
 -11  -3   2 66.3278 5.28055   4
  -7  -5  -5 20.0479 3.90854   4
  -3  -1  -2 1452.32 5.73317   4
 -12  -2   7 36.4727 5.14494   4
  -1  -3  -6 748.897 4.13761   4
 -13  -3   7 83.2035 6.27019   4
 -10   0  12 114.305 4.52682   4
  -7  -3  -3 54.1791 3.47095   4
  -6  -4  -5 228.041 4.83272   4
  -6  -6  -6 385.772 6.71593   4
  -9  -1   4 309.066 5.24633   4
 -10  -6  -2 203.542 7.45598   4
 -10  -8  -2 30.3261 6.74229   4
  -8  -4  -3 721.033 8.41999   4
 -11  -5   0 48.0230 5.90196   4
 -14  -6   6 139.200 9.10868   4
  -8  -2   0 18.8163 3.11098   4
 -10  -2   3 773.909 8.62432   4
 -12  -4   3 393.048 8.84795   4
  -7   1  11-0.38516 2.05194   4
 -13  -3   8 15.8452 5.84284   4
  -5   1   7 362.768 3.06775   4
 -11  -1  10 36.8592 4.61227   4
   0  -4  -7 1379.56 5.39871   4
 -10  -4   0 295.261 6.99559   4
 -12  -6   2 75.6229 7.25929   4
  -9  -9  -2 57.8695 7.11269   4
  -4  -6  -7 62.7268 3.86801   4
  -9  -3   0 790.398 8.73442   4
 -12  -2   9 86.7894 5.68595   4
  -9  -5  -2 33.4826 4.84455   4
 -11  -5   1 145.683 7.08477   4
  -9  -1   5 81.5014 3.86833   4
  -2  -2  -4 4818.74 10.2883   4
 -10  -6  -1 140.818 7.01861   4
 -10  -2   4 1663.68 11.8887   4
  -4  -2  -3 5.59932 1.88408   4
  -3  -3  -5 2071.56 8.55293   4
   1  -3  -6 30.9220 0.92571   4
 -13  -3  10 105.891 6.92649   4
 -14  -4  12 107.022 7.74828   4
  -7  -5  -4 463.806 7.14158   4
  -5  -7  -6 63.1830 5.05522   4
 -12  -2  10 394.772 7.80875   4
 -11  -3   4 75.8215 5.38914   4
  -6   0   4 1424.16 7.15516   4
 -11  -1  12 117.987 5.34981   4
  -8  -2   1 555.768 6.49014   4
  -7  -3  -2 29.5723 3.51114   4
  -8  -4  -2 607.153 8.01244   4
  -9  -7  -2 94.7036 6.69644   4
  -5  -1   0 128.484 2.72021   4
  -6  -6  -5 1019.84 10.0787   4
 -12  -4   5 49.3040 5.94246   4
 -12  -2  11 117.444 6.19729   4
  -4   0   2 7165.90 12.5200   4
  -6  -4  -4 421.140 5.93348   4
 -10  -4   1 89.8802 5.65951   4
 -13  -3  12 7.96485 5.58467   4
  -3   1   5 17.6375 0.88941   4
 -11  -5   2 272.809 8.17365   4
 -10  -8   0 96.5400 7.80236   4
  -9  -3   1 138.469 5.21000   4
 -11  -1  14 15.6080 4.60514   4
 -10  -2   5 366.436 6.74562   4
  -9  -1   6 616.142 7.07120   4
 -13  -3  13 58.0804 6.57133   4
 -11  -3   5 231.926 6.69183   4
 -10  -6   0 47.6514 6.15940   4
 -13  -3  14 114.288 7.19754   4
 -12  -2  14 35.6264 5.64193   4
  -5   1   8 57.2454 1.85590   4
  -8  -8  -2 190.940 8.16632   4
  -2  -4  -6 25.8623 2.29707   4
 -12  -2  15 53.6883 6.00730   4
  -1  -5  -7 39.0626 2.47022   4
 -10  -4   2 73.3519 5.64398   4
  -7  -5  -3 254.587 6.18263   4
  -5  -5  -5 83.3599 4.16162   4
  -8  -2   2 69.5048 3.77888   4
 -12  -6   5 224.840 9.22161   4
  -8  -4  -1 2316.14 14.2564   4
 -12  -4   7 370.113 9.13293   4
  -4  -6  -6 40.1311 3.78757   4
  -9  -1   7 83.4251 4.22726   4
  -7  -3  -1 95.4662 3.99165   4
  -8  -6  -2 117.169 5.96198   4
 -10  -6   1 49.3778 6.40516   4
  -9  -3   2 101.968 5.13489   4
  -3  -1  -1 568.202 3.90112   4
  -6  -6  -4 431.600 7.67280   4
  -9  -5   0 91.1673 6.00242   4
  -6  -4  -3 269.708 5.37368   4
 -11  -3   7 62.8750 5.67073   4
 -10  -2   7 575.362 8.01977   4
 -10  -4   3 182.730 6.69055   4
  -8  -8  -1 143.160 7.66444   4
  -9  -1   8 54.7989 4.00663   4
  -4  -2  -2 65.8138 2.55888   4
  -5  -1   1 790.936 5.64033   4
 -12  -4   9 581.661 10.6767   4
 -10  -6   2 153.402 7.81525   4
 -12  -6   7 57.2689 8.05027   4
  -8  -2   3 96.2089 4.22664   4
  -8  -4   0 22.0187 4.23909   4
[truncated: 14,577 more chars]
