# Supplementary material for: Expanding the Averievite Family, (MX)Cu5O2(T5+O4)2 (T5+ = P, V; M = K, Rb, Cs, Cu; X = Cl, Br): Synthesis and Single-Crystal X-ray Diffraction Study
Source: Molecules. 2021 Mar 24;26(7):1833. doi: 10.3390/molecules26071833 (PMC8036531; doi:10.3390/molecules26071833)
Supplement: Supplementary file 1 [file molecules-26-01833-s001.zip › Compound_1.cif]

data_averievite-pcscl
_audit_creation_date               2020-12-04
_audit_creation_method
;
Olex2 1.2
(compiled 2018.05.29 svn.r3508 for OlexSys, GUI svn.r5506)
;
_shelxl_version_number             2014/6
_audit_contact_author_address      ?
_audit_contact_author_email        ?
_audit_contact_author_name         ''
_audit_contact_author_phone        ?
_publ_contact_author_id_orcid      ?
_publ_section_references
;
Dolomanov, O.V., Bourhis, L.J., Gildea, R.J, Howard, J.A.K. & Puschmann, H.
 (2009), J. Appl. Cryst. 42, 339-341.

Sheldrick, G.M. (2015). Acta Cryst. C71, 3-8.
;
_chemical_name_common              ?
_chemical_name_systematic          ?
_chemical_formula_moiety           '2(Cl0.5 Cs0.51 Cu2.5 O5 P1)'
_chemical_formula_sum              'Cl Cs Cu5 O10 P2'
_chemical_formula_weight           708.00
_chemical_melting_point            ?
loop_
  _atom_type_symbol
  _atom_type_description
  _atom_type_scat_dispersion_real
  _atom_type_scat_dispersion_imag
  _atom_type_scat_source
 'Cl' 'Cl' 0.1484 0.1585 'International Tables Vol C Tables 4.2.6.8 and 6.1.1.4'
 'Cs' 'Cs' -0.3680 2.1192
 'International Tables Vol C Tables 4.2.6.8 and 6.1.1.4'
 'Cu' 'Cu' 0.3201 1.2651 'International Tables Vol C Tables 4.2.6.8 and 6.1.1.4'
 'O' 'O' 0.0106 0.0060 'International Tables Vol C Tables 4.2.6.8 and 6.1.1.4'
 'P' 'P' 0.1023 0.0942 'International Tables Vol C Tables 4.2.6.8 and 6.1.1.4'

_shelx_space_group_comment
;
The symmetry employed for this shelxl refinement is uniquely defined
by the following loop, which should always be used as a source of
symmetry information in preference to the above space-group names.
They are only intended as comments.
;
_space_group_crystal_system        'trigonal'
_space_group_IT_number             164
_space_group_name_H-M_alt          'P -3 m 1'
_space_group_name_Hall             '-P 3 2"'
loop_
  _space_group_symop_operation_xyz
 'x, y, z'
 '-y, x-y, z'
 '-x+y, -x, z'
 'y, x, -z'
 '-x, -x+y, -z'
 'x-y, -y, -z'
 '-x, -y, -z'
 'y, -x+y, -z'
 'x-y, x, -z'
 '-y, -x, z'
 'x, x-y, z'
 '-x+y, y, z'

_cell_length_a                     6.18420(10)
_cell_length_b                     6.18420(10)
_cell_length_c                     8.2333(2)
_cell_angle_alpha                  90
_cell_angle_beta                   90
_cell_angle_gamma                  120
_cell_volume                       272.691(11)
_cell_formula_units_Z              1
_cell_measurement_reflns_used      3163
_cell_measurement_temperature      296(2)
_cell_measurement_theta_max        40.1210
_cell_measurement_theta_min        3.7950
_shelx_estimated_absorpt_T_max     0.688
_shelx_estimated_absorpt_T_min     0.295
_exptl_absorpt_coefficient_mu      13.460
_exptl_absorpt_correction_T_max    1.00000
_exptl_absorpt_correction_T_min    0.70057
_exptl_absorpt_correction_type     multi-scan
_exptl_absorpt_process_details
;
CrysAlisPro 1.171.39.44a (Rigaku Oxford Diffraction, 2018)
Empirical absorption correction using spherical harmonics,
 implemented in SCALE3 ABSPACK scaling algorithm.
;
_exptl_absorpt_special_details     ?
_exptl_crystal_colour              'clear yellowish green'
_exptl_crystal_colour_lustre       clear
_exptl_crystal_colour_modifier     yellowish
_exptl_crystal_colour_primary      green
_exptl_crystal_density_diffrn      4.311
_exptl_crystal_density_meas        ?
_exptl_crystal_density_method      ?
_exptl_crystal_description         hexagonal
_exptl_crystal_F_000               327
_exptl_crystal_size_max            0.12
_exptl_crystal_size_mid            0.12
_exptl_crystal_size_min            0.03
_exptl_transmission_factor_max     ?
_exptl_transmission_factor_min     ?
_diffrn_reflns_av_R_equivalents    0.0086
_diffrn_reflns_av_unetI/netI       0.0032
_diffrn_reflns_Laue_measured_fraction_full  0.995
_diffrn_reflns_Laue_measured_fraction_max  0.996
_diffrn_reflns_limit_h_max         8
_diffrn_reflns_limit_h_min         -7
_diffrn_reflns_limit_k_max         8
_diffrn_reflns_limit_k_min         -8
_diffrn_reflns_limit_l_max         10
_diffrn_reflns_limit_l_min         -10
_diffrn_reflns_number              2219
_diffrn_reflns_point_group_measured_fraction_full  0.995
_diffrn_reflns_point_group_measured_fraction_max  0.996
_diffrn_reflns_theta_full          25.242
_diffrn_reflns_theta_max           27.499
_diffrn_reflns_theta_min           3.805
_diffrn_ambient_temperature        296(2)
_diffrn_detector_area_resol_mean   ?
_diffrn_measured_fraction_theta_full  0.995
_diffrn_measured_fraction_theta_max  0.996
_diffrn_measurement_details
;
List of Runs (angles in degrees, time in seconds):

  # Type    Start    End  Width  t~exp~   \w     \q     \k     \f   Frames
--------------------------------------------------------------------------
  1  \f   -289.82   4.18   0.50   59.99 -78.98 -42.00 -32.00    --   588
  2  \w    231.09 274.09   0.50   60.00    --  -44.00-112.00-162.00   86
  3  \w    -60.39  -4.39   0.50   60.00    --  -38.00  99.99-132.00  112
  4  \w    251.80 296.30   0.50   60.00    --  -40.00-145.98 -56.01   89
;
_diffrn_measurement_device         'abstract diffractometer'
_diffrn_measurement_device_type    'Bruker APEX II DUO'
_diffrn_measurement_method         '\w and \f scans'
_diffrn_radiation_type             MoK\a
_diffrn_radiation_wavelength       0.71073
_diffrn_source                     ?
_reflns_Friedel_coverage           0.000
_reflns_Friedel_fraction_full      .
_reflns_Friedel_fraction_max       .
_reflns_number_gt                  267
_reflns_number_total               269
_reflns_special_details
;
 Reflections were merged by SHELXL according to the crystal
 class for the calculation of statistics and refinement.
 
 _reflns_Friedel_fraction is defined as the number of unique
 Friedel pairs measured divided by the number that would be
 possible theoretically, ignoring centric projections and
 systematic absences.
;
_reflns_threshold_expression       'I > 2\s(I)'
_computing_cell_refinement         'CrysAlisPro 1.171.39.44a (Rigaku OD, 2018)'
_computing_data_collection         'CrysAlisPro 1.171.39.44a (Rigaku OD, 2018)'
_computing_data_reduction          'CrysAlisPro 1.171.39.44a (Rigaku OD, 2018)'
_computing_molecular_graphics      'Olex2 (Dolomanov et al., 2009)'
_computing_publication_material    'Olex2 (Dolomanov et al., 2009)'
_computing_structure_refinement    'ShelXL (Sheldrick, 2015)'
_computing_structure_solution      'SHELXT 2018/2 (Sheldrick, 2018)'
_refine_diff_density_max           0.743
_refine_diff_density_min           -1.009
_refine_diff_density_rms           0.087
_refine_ls_extinction_coef         0.0109(13)
_refine_ls_extinction_expression  
 'Fc^*^=kFc[1+0.001xFc^2^\l^3^/sin(2\q)]^-1/4^'
_refine_ls_extinction_method       SHELXL
_refine_ls_goodness_of_fit_ref     1.168
_refine_ls_hydrogen_treatment      undef
_refine_ls_matrix_type             full
_refine_ls_number_parameters       33
_refine_ls_number_reflns           269
_refine_ls_number_restraints       0
_refine_ls_R_factor_all            0.0154
_refine_ls_R_factor_gt             0.0153
_refine_ls_restrained_S_all        1.168
_refine_ls_shift/su_max            0.001
_refine_ls_shift/su_mean           0.000
_refine_ls_structure_factor_coef   Fsqd
_refine_ls_weighting_details      
 'w=1/[\s^2^(Fo^2^)+(0.0129P)^2^+0.7518P] where P=(Fo^2^+2Fc^2^)/3'
_refine_ls_weighting_scheme        calc
_refine_ls_wR_factor_gt            0.0365
_refine_ls_wR_factor_ref           0.0365
_refine_special_details            ?
_olex2_refinement_description
;
;
_atom_sites_solution_hydrogens     .
_atom_sites_solution_primary       ?
_atom_sites_solution_secondary     ?
loop_
  _atom_site_label
  _atom_site_type_symbol
  _atom_site_fract_x
  _atom_site_fract_y
  _atom_site_fract_z
  _atom_site_U_iso_or_equiv
  _atom_site_adp_type
  _atom_site_occupancy
  _atom_site_site_symmetry_order
  _atom_site_calc_flag
  _atom_site_refinement_flags_posn
  _atom_site_refinement_flags_adp
  _atom_site_refinement_flags_occupancy
  _atom_site_disorder_assembly
  _atom_site_disorder_group
 Cs1A Cs 1.0000 1.0000 1.0000 0.054(7) Uani 0.60(6) 12 d S T P . .
 Cs1B Cs 1.0000 1.0000 0.948(4) 0.031(2) Uani 0.20(3) 6 d S T P . .
 Cu1 Cu 0.3333 0.6667 0.21267(7) 0.0170(2) Uani 1 6 d S T P . .
 Cu2 Cu 0.0000 0.5000 0.5000 0.0231(2) Uani 1 4 d S T P . .
 Cl1 Cl 1.0000 1.0000 0.5000 0.0337(5) Uani 1 12 d S T P . .
 P1 P 0.3333 0.6667 0.80639(14) 0.0082(3) Uani 1 6 d S T P . .
 O1 O 0.3333 0.6667 0.9892(4) 0.0201(9) Uani 1 6 d S T P . .
 O2 O 0.0629(4) 0.5315(2) 0.7425(2) 0.0202(5) Uani 1 2 d S T P . .
 O3 O 0.3333 0.6667 0.4390(4) 0.0088(7) Uani 1 6 d S T P . .

loop_
  _atom_site_aniso_label
  _atom_site_aniso_U_11
  _atom_site_aniso_U_22
  _atom_site_aniso_U_33
  _atom_site_aniso_U_23
  _atom_site_aniso_U_13
  _atom_site_aniso_U_12
 Cs1A 0.039(2) 0.039(2) 0.083(18) 0.000 0.000 0.0195(10)
 Cs1B 0.026(2) 0.026(2) 0.042(7) 0.000 0.000 0.0130(12)
 Cu1 0.0242(3) 0.0242(3) 0.0024(3) 0.000 0.000 0.01212(14)
 Cu2 0.0091(3) 0.0432(3) 0.0056(3) 0.00056(9) 0.00111(18) 0.00454(15)
 Cl1 0.0327(8) 0.0327(8) 0.0355(12) 0.000 0.000 0.0164(4)
 P1 0.0108(4) 0.0108(4) 0.0030(5) 0.000 0.000 0.0054(2)
 O1 0.0284(14) 0.0284(14) 0.0035(16) 0.000 0.000 0.0142(7)
 O2 0.0098(11) 0.0352(11) 0.0071(8) 0.0004(4) 0.0008(8) 0.0049(5)
 O3 0.0108(10) 0.0108(10) 0.0049(14) 0.000 0.000 0.0054(5)

_geom_special_details
;
 All esds (except the esd in the dihedral angle between two l.s. planes)
 are estimated using the full covariance matrix.  The cell esds are taken
 into account individually in the estimation of esds in distances, angles
 and torsion angles; correlations between esds in cell parameters are only
 used when they are defined by crystal symmetry.  An approximate (isotropic)
 treatment of cell esds is used for estimating esds involving l.s. planes.
;
loop_
  _geom_bond_atom_site_label_1
  _geom_bond_atom_site_label_2
  _geom_bond_distance
  _geom_bond_site_symmetry_2
  _geom_bond_publ_flag
 Cs1A Cs1B 0.43(3) 7_777 ?
 Cs1A O1 3.57157(13) 7_777 ?
 Cs1A O1 3.57156(13) . ?
 Cs1A O1 3.57154(11) 7_677 ?
 Cs1A O1 3.57158(13) 1_665 ?
 Cs1A O1 3.57154(11) 1_655 ?
 Cs1A O1 3.57158(13) 7_667 ?
 Cs1A O2 3.7640(11) 8_667 ?
 Cs1A O2 3.7640(11) 7_667 ?
 Cs1A O2 3.7640(11) 1_665 ?
 Cs1A O2 3.7640(11) 2_665 ?
 Cs1A O2 3.7640(11) 9_667 ?
 Cs1B Cs1B 0.86(7) 7_777 ?
 Cs1B O1 3.587(3) . ?
 Cs1B O1 3.586(3) 1_655 ?
 Cs1B O1 3.587(3) 1_665 ?
 Cs1B O1 3.608(5) 7_777 ?
 Cs1B O1 3.608(5) 7_677 ?
 Cs1B O2 3.541(16) 3_565 ?
 Cs1B O2 3.541(16) 3_665 ?
 Cs1B O2 3.541(16) 1_665 ?
 Cs1B O2 3.541(16) 1_655 ?
 Cs1B O2 3.541(16) 2_775 ?
 Cs1B O2 3.541(16) 2_665 ?
 Cu1 Cs1A 3.9767(3) 1_454 ?
 Cu1 Cs1B 3.808(12) 7_676 ?
 Cu1 Cs1B 3.808(12) 7_776 ?
 Cu1 Cs1B 3.808(12) 7_666 ?
 Cu1 Cu2 2.9637(5) 3_565 ?
 Cu1 Cu2 2.9637(5) 2_665 ?
 Cu1 Cu2 2.9637(5) . ?
 Cu1 O1 1.840(4) 1_554 ?
 Cu1 O2 2.154(2) 7_566 ?
 Cu1 O2 2.154(2) 8_556 ?
 Cu1 O2 2.154(2) 9_666 ?
 Cu1 O3 1.863(3) . ?
 Cu2 Cu1 2.9637(5) 7_566 ?
 Cu2 O2 2.0251(19) . ?
 Cu2 O2 2.0251(19) 7_566 ?
 Cu2 O3 1.8545(9) . ?
 Cu2 O3 1.8545(9) 7_566 ?
 Cl1 Cs1A 4.11665(9) 1_554 ?
 Cl1 Cs1B 3.69(3) 7_776 ?
 P1 Cs1A 3.9101(5) 1_455 ?
 P1 Cs1A 3.9101(5) 1_445 ?
 P1 Cs1B 4.103(17) 7_777 ?
 P1 Cs1B 4.103(17) 7_677 ?
 P1 Cs1B 3.756(11) 1_445 ?
 P1 Cs1B 3.756(10) 1_455 ?
 P1 O1 1.505(4) . ?
 P1 O2 1.541(2) 3_565 ?
 P1 O2 1.541(2) . ?
 P1 O2 1.541(2) 2_665 ?
 O1 Cs1A 3.57156(11) 1_455 ?
 O1 Cs1A 3.57156(11) 1_445 ?
 O1 Cs1B 3.587(3) 1_445 ?
 O1 Cs1B 3.608(5) 7_777 ?
 O1 Cs1B 3.587(3) 1_455 ?
 O1 Cs1B 3.608(5) 7_667 ?
 O1 Cs1B 3.608(5) 7_677 ?
 O1 Cu1 1.840(4) 1_556 ?
 O2 Cs1A 3.7640(11) 1_455 ?
 O2 Cs1A 3.7640(11) 1_445 ?
 O2 Cs1B 3.541(16) 1_445 ?
 O2 Cs1B 3.541(16) 1_455 ?
 O2 Cu1 2.154(2) 7_566 ?
 O3 Cu2 1.8545(9) 2_665 ?
 O3 Cu2 1.8545(9) 3_565 ?

loop_
  _geom_angle_atom_site_label_1
  _geom_angle_atom_site_label_2
  _geom_angle_atom_site_label_3
  _geom_angle
  _geom_angle_site_symmetry_1
  _geom_angle_site_symmetry_3
  _geom_angle_publ_flag
 Cs1B Cs1A O1 88.57(6) 7_777 7_677 ?
 Cs1B Cs1A O1 91.43(7) 7_777 1_665 ?
 Cs1B Cs1A O1 88.57(7) 7_777 7_777 ?
 Cs1B Cs1A O1 91.43(6) 7_777 1_655 ?
 Cs1B Cs1A O1 91.43(7) 7_777 . ?
 Cs1B Cs1A O1 88.57(7) 7_777 7_667 ?
 Cs1B Cs1A O2 55.73(5) 7_777 8_667 ?
 Cs1B Cs1A O2 124.27(5) 7_777 2_665 ?
 Cs1B Cs1A O2 124.27(3) 7_777 1_665 ?
 Cs1B Cs1A O2 55.73(3) 7_777 9_667 ?
 Cs1B Cs1A O2 55.73(3) 7_777 7_667 ?
 O1 Cs1A O1 119.938(6) 7_677 7_667 ?
 O1 Cs1A O1 60.062(6) 7_777 1_665 ?
 O1 Cs1A O1 60.062(6) 7_677 . ?
 O1 Cs1A O1 60.062(6) 1_655 7_667 ?
 O1 Cs1A O1 180.0 7_677 1_655 ?
 O1 Cs1A O1 60.062(6) . 7_667 ?
 O1 Cs1A O1 119.938(5) . 1_665 ?
 O1 Cs1A O1 119.938(5) 7_777 7_667 ?
 O1 Cs1A O1 180.0 7_667 1_665 ?
 O1 Cs1A O1 119.938(6) 1_655 . ?
 O1 Cs1A O1 119.938(6) 7_677 7_777 ?
 O1 Cs1A O1 60.062(6) 7_677 1_665 ?
 O1 Cs1A O1 180.0 . 7_777 ?
 O1 Cs1A O1 119.938(6) 1_655 1_665 ?
 O1 Cs1A O1 60.062(6) 1_655 7_777 ?
 O1 Cs1A O2 130.72(5) 7_777 9_667 ?
 O1 Cs1A O2 49.28(5) 7_677 1_665 ?
 O1 Cs1A O2 94.32(5) 7_777 7_667 ?
 O1 Cs1A O2 85.67(5) 1_665 9_667 ?
 O1 Cs1A O2 140.36(6) 1_655 9_667 ?
 O1 Cs1A O2 140.36(6) 7_667 1_665 ?
 O1 Cs1A O2 140.36(6) 1_665 7_667 ?
 O1 Cs1A O2 85.68(5) 1_655 8_667 ?
 O1 Cs1A O2 94.33(5) . 1_665 ?
 O1 Cs1A O2 94.32(5) 1_655 2_665 ?
 O1 Cs1A O2 85.67(5) . 7_667 ?
 O1 Cs1A O2 39.65(6) . 2_665 ?
 O1 Cs1A O2 39.64(6) 7_667 7_667 ?
 O1 Cs1A O2 49.28(5) 7_667 2_665 ?
 O1 Cs1A O2 94.32(5) 7_677 8_667 ?
 O1 Cs1A O2 130.72(5) 1_665 2_665 ?
 O1 Cs1A O2 130.72(5) 1_655 1_665 ?
 O1 Cs1A O2 39.64(6) 1_665 1_665 ?
 O1 Cs1A O2 85.68(5) 7_777 1_665 ?
 O1 Cs1A O2 130.72(5) 7_677 7_667 ?
 O1 Cs1A O2 49.28(5) 1_655 7_667 ?
 O1 Cs1A O2 85.68(5) 7_677 2_665 ?
 O1 Cs1A O2 39.64(6) 7_677 9_667 ?
 O1 Cs1A O2 140.35(6) . 8_667 ?
 O1 Cs1A O2 49.28(5) . 9_667 ?
 O1 Cs1A O2 39.64(6) 7_777 8_667 ?
 O1 Cs1A O2 94.33(5) 7_667 9_667 ?
 O1 Cs1A O2 130.72(5) 7_667 8_667 ?
 O1 Cs1A O2 49.28(5) 1_665 8_667 ?
 O1 Cs1A O2 140.36(6) 7_777 2_665 ?
 O2 Cs1A O2 180.0 8_667 2_665 ?
 O2 Cs1A O2 88.61(3) 2_665 7_667 ?
 O2 Cs1A O2 91.39(3) 8_667 9_667 ?
 O2 Cs1A O2 91.39(3) 7_667 9_667 ?
 O2 Cs1A O2 180.0 7_667 1_665 ?
 O2 Cs1A O2 91.39(3) 8_667 7_667 ?
 O2 Cs1A O2 88.61(3) 2_665 9_667 ?
 O2 Cs1A O2 88.61(3) 8_667 1_665 ?
 O2 Cs1A O2 91.39(3) 2_665 1_665 ?
 O2 Cs1A O2 88.61(3) 1_665 9_667 ?
 Cs1B Cs1B O1 81.8(5) 7_777 7_677 ?
 Cs1B Cs1B O1 81.8(6) 7_777 7_777 ?
 Cs1B Cs1B O1 84.6(6) 7_777 1_665 ?
 Cs1B Cs1B O1 84.6(5) 7_777 . ?
 Cs1B Cs1B O1 84.6(5) 7_777 1_655 ?
 Cs1B Cs1B O2 118.5(5) 7_777 2_775 ?
 Cs1B Cs1B O2 118.5(5) 7_777 3_565 ?
 Cs1B Cs1B O2 118.5(5) 7_777 1_655 ?
 Cs1B Cs1B O2 118.5(5) 7_777 2_665 ?
 Cs1B Cs1B O2 118.5(5) 7_777 1_665 ?
 Cs1B Cs1B O2 118.5(5) 7_777 3_665 ?
 O1 Cs1B O1 59.59(7) 1_665 7_677 ?
 O1 Cs1B O1 119.12(17) . 1_665 ?
 O1 Cs1B O1 166.3(11) 1_655 7_677 ?
 O1 Cs1B O1 119.12(17) 1_655 . ?
 O1 Cs1B O1 166.3(11) . 7_777 ?
 O1 Cs1B O1 59.59(7) . 7_677 ?
 O1 Cs1B O1 59.59(7) 1_665 7_777 ?
 O1 Cs1B O1 119.12(17) 1_655 1_665 ?
 O1 Cs1B O1 118.0(3) 7_677 7_777 ?
 O1 Cs1B O1 59.59(7) 1_655 7_777 ?
 O2 Cs1B O1 40.96(9) 1_655 1_655 ?
 O2 Cs1B O1 138.7(6) 3_665 . ?
 O2 Cs1B O1 88.53(18) 1_655 7_777 ?
 O2 Cs1B O1 138.7(6) 2_665 1_665 ?
 O2 Cs1B O1 149.8(7) 2_665 7_777 ?
 O2 Cs1B O1 50.74(10) 2_775 7_777 ?
 O2 Cs1B O1 149.8(7) 1_655 7_677 ?
 O2 Cs1B O1 98.0(2) 2_665 1_655 ?
 O2 Cs1B O1 40.96(9) 3_665 1_655 ?
 O2 Cs1B O1 98.0(2) 3_565 1_665 ?
 O2 Cs1B O1 50.74(10) 3_665 7_777 ?
 O2 Cs1B O1 138.7(5) 1_655 1_665 ?
 O2 Cs1B O1 50.74(9) 3_565 7_677 ?
 O2 Cs1B O1 40.96(9) 2_775 1_665 ?
 O2 Cs1B O1 88.53(18) 2_775 7_677 ?
 O2 Cs1B O1 138.7(6) 1_665 1_655 ?
 O2 Cs1B O1 40.96(9) 3_565 . ?
 O2 Cs1B O1 40.96(9) 2_665 . ?
 O2 Cs1B O1 138.7(6) 2_775 . ?
 O2 Cs1B O1 98.0(2) 1_665 . ?
 O2 Cs1B O1 88.53(18) 1_665 7_777 ?
 O2 Cs1B O1 88.53(18) 2_665 7_677 ?
 O2 Cs1B O1 149.8(7) 3_565 7_777 ?
 O2 Cs1B O1 50.74(9) 1_665 7_677 ?
 O2 Cs1B O1 138.7(6) 3_565 1_655 ?
 O2 Cs1B O1 149.8(7) 3_665 7_677 ?
 O2 Cs1B O1 40.96(9) 1_665 1_665 ?
 O2 Cs1B O1 98.0(2) 2_775 1_655 ?
 O2 Cs1B O1 98.0(2) 3_665 1_665 ?
 O2 Cs1B O1 98.0(2) 1_655 . ?
 O2 Cs1B O2 99.1(6) 2_665 3_665 ?
 O2 Cs1B O2 62.5(3) 3_665 2_775 ?
 O2 Cs1B O2 41.5(2) 2_665 3_565 ?
 O2 Cs1B O2 62.5(3) 2_665 1_655 ?
 O2 Cs1B O2 99.1(6) 1_655 2_775 ?
 O2 Cs1B O2 121.7(9) 1_665 1_655 ?
 O2 Cs1B O2 41.5(2) 1_665 2_775 ?
 O2 Cs1B O2 41.5(2) 3_665 1_655 ?
 O2 Cs1B O2 99.1(6) 3_565 2_775 ?
 O2 Cs1B O2 99.1(6) 3_565 1_655 ?
 O2 Cs1B O2 99.1(6) 2_665 1_665 ?
 O2 Cs1B O2 99.1(6) 1_665 3_665 ?
 O2 Cs1B O2 121.7(9) 3_665 3_565 ?
 O2 Cs1B O2 121.7(9) 2_665 2_775 ?
 O2 Cs1B O2 62.5(3) 1_665 3_565 ?
 Cs1B Cu1 Cs1A 5.8(5) 7_676 1_454 ?
 Cs1B Cu1 Cs1A 105.5(3) 7_666 1_454 ?
 Cs1B Cu1 Cs1A 105.5(3) 7_776 1_454 ?
 Cs1B Cu1 Cs1B 108.6(5) 7_676 7_776 ?
 Cs1B Cu1 Cs1B 108.6(5) 7_666 7_776 ?
 Cs1B Cu1 Cs1B 108.6(5) 7_676 7_666 ?
 Cu2 Cu1 Cs1A 153.164(15) 2_665 1_454 ?
 Cu2 Cu1 Cs1A 94.649(2) . 1_454 ?
 Cu2 Cu1 Cs1A 94.649(2) 3_565 1_454 ?
 Cu2 Cu1 Cs1B 89.7(4) . 7_676 ?
 Cu2 Cu1 Cs1B 89.7(4) 3_565 7_676 ?
 Cu2 Cu1 Cs1B 147.4(5) 2_665 7_676 ?
 Cu2 Cu1 Cs1B 89.7(4) 2_665 7_666 ?
 Cu2 Cu1 Cs1B 147.4(5) 3_565 7_666 ?
 Cu2 Cu1 Cs1B 89.7(4) . 7_666 ?
 Cu2 Cu1 Cs1B 89.7(4) 3_565 7_776 ?
 Cu2 Cu1 Cs1B 89.7(4) 2_665 7_776 ?
 Cu2 Cu1 Cs1B 147.4(5) . 7_776 ?
 Cu2 Cu1 Cu2 62.888(11) 3_565 . ?
 Cu2 Cu1 Cu2 62.888(11) 3_565 2_665 ?
 Cu2 Cu1 Cu2 62.888(11) . 2_665 ?
 O1 Cu1 Cs1A 63.875(8) 1_554 1_454 ?
 O1 Cu1 Cs1B 69.7(5) 1_554 7_676 ?
 O1 Cu1 Cs1B 69.7(5) 1_554 7_776 ?
 O1 Cu1 Cs1B 69.7(5) 1_554 7_666 ?
 O1 Cu1 Cu2 142.960(7) 1_554 . ?
 O1 Cu1 Cu2 142.960(7) 1_554 3_565 ?
 O1 Cu1 Cu2 142.961(7) 1_554 2_665 ?
 O1 Cu1 O2 99.86(5) 1_554 7_566 ?
 O1 Cu1 O2 99.86(5) 1_554 9_666 ?
 O1 Cu1 O2 99.86(5) 1_554 8_556 ?
 O1 Cu1 O3 180.0 1_554 . ?
 O2 Cu1 Cs1A 163.73(6) 8_556 1_454 ?
 O2 Cu1 Cs1A 68.47(3) 9_666 1_454 ?
 O2 Cu1 Cs1A 68.47(3) 7_566 1_454 ?
 O2 Cu1 Cs1B 169.5(5) 8_556 7_676 ?
 O2 Cu1 Cs1B 66.27(18) 8_556 7_776 ?
 O2 Cu1 Cs1B 66.27(18) 8_556 7_666 ?
 O2 Cu1 Cs1B 66.27(17) 7_566 7_676 ?
 O2 Cu1 Cs1B 66.27(17) 9_666 7_676 ?
 O2 Cu1 Cs1B 66.27(18) 9_666 7_776 ?
 O2 Cu1 Cs1B 169.5(5) 7_566 7_776 ?
 O2 Cu1 Cs1B 169.5(5) 9_666 7_666 ?
 O2 Cu1 Cs1B 66.27(18) 7_566 7_666 ?
 O2 Cu1 Cu2 43.10(5) 7_566 . ?
 O2 Cu1 Cu2 99.21(5) 7_566 2_665 ?
 O2 Cu1 Cu2 43.10(5) 9_666 3_565 ?
 O2 Cu1 Cu2 99.21(5) 8_556 3_565 ?
 O2 Cu1 Cu2 43.10(5) 8_556 2_665 ?
 O2 Cu1 Cu2 99.21(5) 8_556 . ?
 O2 Cu1 Cu2 99.21(5) 7_566 3_565 ?
 O2 Cu1 Cu2 99.21(5) 9_666 . ?
 O2 Cu1 Cu2 99.21(5) 9_666 2_665 ?
 O2 Cu1 O2 117.13(3) 7_566 8_556 ?
 O2 Cu1 O2 117.13(3) 9_666 7_566 ?
 O2 Cu1 O2 117.13(3) 9_666 8_556 ?
 O3 Cu1 Cs1A 116.124(8) . 1_454 ?
 O3 Cu1 Cs1B 110.3(5) . 7_666 ?
 O3 Cu1 Cs1B 110.3(5) . 7_676 ?
 O3 Cu1 Cs1B 110.3(5) . 7_776 ?
 O3 Cu1 Cu2 37.040(7) . 3_565 ?
 O3 Cu1 Cu2 37.040(7) . . ?
 O3 Cu1 Cu2 37.040(7) . 2_665 ?
 O3 Cu1 O2 80.14(5) . 7_566 ?
 O3 Cu1 O2 80.14(5) . 9_666 ?
 O3 Cu1 O2 80.14(5) . 8_556 ?
 Cu1 Cu2 Cu1 180.0 7_566 . ?
 O2 Cu2 Cu1 46.62(7) 7_566 . ?
 O2 Cu2 Cu1 133.38(7) . . ?
 O2 Cu2 Cu1 133.38(7) 7_566 7_566 ?
 O2 Cu2 Cu1 46.62(7) . 7_566 ?
 O2 Cu2 O2 179.999(17) 7_566 . ?
 O3 Cu2 Cu1 37.24(10) . . ?
 O3 Cu2 Cu1 37.24(10) 7_566 7_566 ?
 O3 Cu2 Cu1 142.75(10) . 7_566 ?
 O3 Cu2 Cu1 142.76(10) 7_566 . ?
 O3 Cu2 O2 96.14(12) 7_566 7_566 ?
 O3 Cu2 O2 83.86(12) 7_566 . ?
 O3 Cu2 O2 96.14(12) . . ?
 O3 Cu2 O2 83.86(12) . 7_566 ?
 O3 Cu2 O3 180.0 7_566 . ?
 Cs1A Cl1 Cs1A 180.0 . 1_554 ?
 Cs1B Cl1 Cs1A 0.000(5) . . ?
 Cs1B Cl1 Cs1A 180.0 . 1_554 ?
 Cs1B Cl1 Cs1A 0.000(2) 7_776 1_554 ?
 Cs1B Cl1 Cs1A 180.0 7_776 . ?
 Cs1B Cl1 Cs1B 180.0 7_776 . ?
 Cs1A P1 Cs1A 104.519(18) . 1_445 ?
 Cs1A P1 Cs1A 104.519(18) 1_455 1_445 ?
 Cs1A P1 Cs1A 104.519(18) 1_455 . ?
 Cs1A P1 Cs1B 5.5(4) . 7_777 ?
 Cs1A P1 Cs1B 101.3(2) 1_455 7_777 ?
 Cs1A P1 Cs1B 101.3(2) . 7_677 ?
 Cs1A P1 Cs1B 101.3(2) 1_445 7_677 ?
 Cs1A P1 Cs1B 5.5(4) 1_455 7_677 ?
 Cs1A P1 Cs1B 101.3(2) 1_445 7_777 ?
 Cs1B P1 Cs1A 6.0(5) 1_445 1_445 ?
 Cs1B P1 Cs1A 6.0(5) . . ?
 Cs1B P1 Cs1A 6.0(5) 1_455 1_455 ?
 Cs1B P1 Cs1A 107.9(3) . 1_445 ?
 Cs1B P1 Cs1A 107.9(3) . 1_455 ?
 Cs1B P1 Cs1A 107.9(3) 1_455 . ?
 Cs1B P1 Cs1A 107.9(3) 1_455 1_445 ?
 Cs1B P1 Cs1A 107.9(3) 1_445 1_455 ?
 Cs1B P1 Cs1A 107.9(3) 1_445 . ?
 Cs1B P1 Cs1B 105.11(9) . 7_677 ?
 Cs1B P1 Cs1B 105.11(9) 1_445 7_677 ?
 Cs1B P1 Cs1B 11.4(9) . 7_777 ?
 Cs1B P1 Cs1B 110.8(5) 1_445 . ?
 Cs1B P1 Cs1B 105.11(10) 1_445 7_777 ?
 Cs1B P1 Cs1B 110.8(5) 1_455 1_445 ?
 Cs1B P1 Cs1B 11.4(9) 1_455 7_677 ?
 Cs1B P1 Cs1B 110.8(5) 1_455 . ?
 Cs1B P1 Cs1B 105.11(9) 1_455 7_777 ?
 Cs1B P1 Cs1B 97.8(5) 7_677 7_777 ?
 O1 P1 Cs1A 65.941(16) . . ?
 O1 P1 Cs1A 65.941(16) . 1_455 ?
 O1 P1 Cs1A 65.941(16) . 1_445 ?
 O1 P1 Cs1B 60.5(4) . 7_777 ?
 O1 P1 Cs1B 71.9(5) . 1_445 ?
 O1 P1 Cs1B 71.9(5) . 1_455 ?
 O1 P1 Cs1B 71.9(5) . . ?
 O1 P1 Cs1B 60.5(4) . 7_677 ?
 O1 P1 O2 109.95(8) . 2_665 ?
 O1 P1 O2 109.95(8) . 3_565 ?
 O1 P1 O2 109.95(8) . . ?
 O2 P1 Cs1A 175.89(9) 2_665 1_455 ?
 O2 P1 Cs1A 73.14(4) . 1_445 ?
 O2 P1 Cs1A 73.14(4) 2_665 . ?
 O2 P1 Cs1A 73.14(4) 3_565 1_455 ?
 O2 P1 Cs1A 73.14(4) . 1_455 ?
 O2 P1 Cs1A 73.14(4) 3_565 . ?
 O2 P1 Cs1A 175.89(9) 3_565 1_445 ?
 O2 P1 Cs1A 175.89(9) . . ?
 O2 P1 Cs1A 73.14(4) 2_665 1_445 ?
 O2 P1 Cs1B 170.4(4) 2_665 7_677 ?
 O2 P1 Cs1B 170.4(4) . 7_777 ?
 O2 P1 Cs1B 70.1(3) 2_665 . ?
 O2 P1 Cs1B 70.1(2) 3_565 1_455 ?
 O2 P1 Cs1B 70.1(3) 3_565 . ?
 O2 P1 Cs1B 70.1(2) . 1_455 ?
 O2 P1 Cs1B 76.1(2) 3_565 7_777 ?
 O2 P1 Cs1B 178.1(5) 2_665 1_455 ?
 O2 P1 Cs1B 76.1(2) . 7_677 ?
 O2 P1 Cs1B 178.1(5) 3_565 1_445 ?
 O2 P1 Cs1B 178.1(5) . . ?
 O2 P1 Cs1B 70.1(3) . 1_445 ?
 O2 P1 Cs1B 76.1(2) 3_565 7_677 ?
 O2 P1 Cs1B 70.1(3) 2_665 1_445 ?
 O2 P1 Cs1B 76.1(2) 2_665 7_777 ?
 O2 P1 O2 108.99(8) 3_565 . ?
 O2 P1 O2 108.99(8) 3_565 2_665 ?
 O2 P1 O2 108.99(8) . 2_665 ?
 Cs1A O1 Cs1A 119.938(5) . 1_445 ?
 Cs1A O1 Cs1A 119.938(5) 1_455 . ?
 Cs1A O1 Cs1A 119.938(5) 1_455 1_445 ?
 Cs1A O1 Cs1B 120.00(2) . 1_455 ?
 Cs1A O1 Cs1B 6.9(5) 1_455 1_455 ?
 Cs1A O1 Cs1B 6.8(5) . 7_777 ?
 Cs1A O1 Cs1B 120.00(2) 1_445 1_455 ?
 Cs1A O1 Cs1B 119.41(7) 1_445 7_677 ?
 Cs1A O1 Cs1B 120.00(2) 1_455 . ?
 Cs1A O1 Cs1B 119.41(7) 1_455 7_667 ?
 Cs1A O1 Cs1B 6.9(5) . . ?
 Cs1A O1 Cs1B 6.8(5) 1_445 7_667 ?
 Cs1A O1 Cs1B 119.998(16) 1_445 . ?
 Cs1A O1 Cs1B 119.41(7) 1_455 7_777 ?
 Cs1A O1 Cs1B 120.00(2) 1_455 1_445 ?
 Cs1A O1 Cs1B 119.41(6) 1_445 7_777 ?
 Cs1A O1 Cs1B 119.998(16) . 1_445 ?
 Cs1A O1 Cs1B 119.41(6) . 7_667 ?
 Cs1A O1 Cs1B 6.9(5) 1_445 1_445 ?
 Cs1A O1 Cs1B 6.8(5) 1_455 7_677 ?
 Cs1A O1 Cs1B 119.41(7) . 7_677 ?
 Cs1B O1 Cs1B 119.12(19) 1_455 1_445 ?
 Cs1B O1 Cs1B 118.0(3) 7_677 7_777 ?
 Cs1B O1 Cs1B 118.0(3) 7_677 7_667 ?
 Cs1B O1 Cs1B 119.12(18) . 1_445 ?
 Cs1B O1 Cs1B 119.12(18) 1_455 . ?
 Cs1B O1 Cs1B 13.7(11) 1_455 7_677 ?
 Cs1B O1 Cs1B 120.41(8) 1_445 7_777 ?
 Cs1B O1 Cs1B 120.41(8) . 7_677 ?
 Cs1B O1 Cs1B 120.41(9) 1_455 7_667 ?
 Cs1B O1 Cs1B 120.41(8) 1_445 7_677 ?
 Cs1B O1 Cs1B 13.7(11) 1_445 7_667 ?
 Cs1B O1 Cs1B 120.41(8) 1_455 7_777 ?
 Cs1B O1 Cs1B 118.0(3) 7_777 7_667 ?
 Cs1B O1 Cs1B 13.7(11) . 7_777 ?
 Cs1B O1 Cs1B 120.41(8) . 7_667 ?
 Cu1 O1 Cs1A 88.57(6) 1_556 . ?
 Cu1 O1 Cs1A 88.57(6) 1_556 1_445 ?
 Cu1 O1 Cs1A 88.57(6) 1_556 1_455 ?
 Cu1 O1 Cs1B 81.8(5) 1_556 7_777 ?
 Cu1 O1 Cs1B 95.4(5) 1_556 1_455 ?
 Cu1 O1 Cs1B 81.8(5) 1_556 7_667 ?
 Cu1 O1 Cs1B 95.4(5) 1_556 . ?
 Cu1 O1 Cs1B 95.4(5) 1_556 1_445 ?
 Cu1 O1 Cs1B 81.8(5) 1_556 7_677 ?
 P1 O1 Cs1A 91.43(6) . 1_445 ?
 P1 O1 Cs1A 91.43(6) . . ?
 P1 O1 Cs1A 91.43(6) . 1_455 ?
 P1 O1 Cs1B 98.2(5) . 7_777 ?
 P1 O1 Cs1B 84.6(5) . 1_445 ?
 P1 O1 Cs1B 98.2(5) . 7_677 ?
 P1 O1 Cs1B 84.6(5) . 1_455 ?
 P1 O1 Cs1B 84.6(5) . . ?
 P1 O1 Cs1B 98.2(5) . 7_667 ?
 P1 O1 Cu1 180.0 . 1_556 ?
 Cs1A O2 Cs1A 110.47(5) 1_445 1_455 ?
 Cs1B O2 Cs1A 116.1(5) 1_455 1_445 ?
 Cs1B O2 Cs1A 5.7(5) 1_445 1_445 ?
 Cs1B O2 Cs1A 116.1(5) 1_445 1_455 ?
 Cs1B O2 Cs1A 5.7(5) 1_455 1_455 ?
 Cs1B O2 Cs1B 121.7(9) 1_445 1_455 ?
 Cu1 O2 Cs1A 79.36(4) 7_566 1_455 ?
 Cu1 O2 Cs1A 79.36(4) 7_566 1_445 ?
 Cu1 O2 Cs1B 79.89(6) 7_566 1_455 ?
 Cu1 O2 Cs1B 79.89(7) 7_566 1_445 ?
 Cu2 O2 Cs1A 122.71(3) . 1_455 ?
 Cu2 O2 Cs1A 122.71(3) . 1_445 ?
 Cu2 O2 Cs1B 117.1(5) . 1_445 ?
 Cu2 O2 Cs1B 117.1(5) . 1_455 ?
 Cu2 O2 Cu1 90.28(9) . 7_566 ?
 P1 O2 Cs1A 83.80(5) . 1_445 ?
 P1 O2 Cs1A 83.80(5) . 1_455 ?
 P1 O2 Cs1B 85.78(18) . 1_455 ?
 P1 O2 Cs1B 85.78(18) . 1_445 ?
 P1 O2 Cu1 150.20(12) . 7_566 ?
 P1 O2 Cu2 119.52(13) . . ?
 Cu2 O3 Cu1 105.72(10) 3_565 . ?
 Cu2 O3 Cu1 105.72(10) 2_665 . ?
 Cu2 O3 Cu1 105.72(10) . . ?
 Cu2 O3 Cu2 112.95(8) . 2_665 ?
 Cu2 O3 Cu2 112.95(8) 3_565 . ?
 Cu2 O3 Cu2 112.95(8) 3_565 2_665 ?

loop_
  _geom_torsion_atom_site_label_1
  _geom_torsion_atom_site_label_2
  _geom_torsion_atom_site_label_3
  _geom_torsion_atom_site_label_4
  _geom_torsion
  _geom_torsion_site_symmetry_1
  _geom_torsion_site_symmetry_2
  _geom_torsion_site_symmetry_3
  _geom_torsion_site_symmetry_4
  _geom_torsion_publ_flag
 Cs1A Cu1 O3 Cu2 180.000(0) 1_454 . . 2_665 ?
 Cs1A Cu1 O3 Cu2 -60.000(0) 1_454 . . 3_565 ?
 Cs1A Cu1 O3 Cu2 60.000(0) 1_454 . . . ?
 Cs1A P1 O1 Cs1A 120.000(0) 1_445 . . . ?
 Cs1A P1 O1 Cs1A -120.000(1) 1_455 . . . ?
 Cs1A P1 O1 Cs1A 120.000(0) . . . 1_455 ?
 Cs1A P1 O1 Cs1A 120.000(1) 1_455 . . 1_445 ?
 Cs1A P1 O1 Cs1A -120.000(0) . . . 1_445 ?
 Cs1A P1 O1 Cs1A -120.000(0) 1_445 . . 1_455 ?
 Cs1A P1 O1 Cs1B -120.000(2) 1_455 . . . ?
 Cs1A P1 O1 Cs1B 120.000(5) . . . 7_677 ?
 Cs1A P1 O1 Cs1B -120.000(5) 1_445 . . 1_455 ?
 Cs1A P1 O1 Cs1B 0.000(2) . . . . ?
 Cs1A P1 O1 Cs1B -120.000(2) 1_455 . . 7_777 ?
 Cs1A P1 O1 Cs1B -120.000(3) . . . 7_667 ?
 Cs1A P1 O1 Cs1B 0.000(5) 1_455 . . 7_677 ?
 Cs1A P1 O1 Cs1B 120.000(4) . . . 1_455 ?
 Cs1A P1 O1 Cs1B -120.000(6) 1_445 . . 7_677 ?
 Cs1A P1 O1 Cs1B -120.000(3) . . . 1_445 ?
 Cs1A P1 O1 Cs1B 120.000(1) 1_445 . . 7_777 ?
 Cs1A P1 O1 Cs1B 0.000(2) 1_445 . . 1_445 ?
 Cs1A P1 O1 Cs1B 120.000(2) 1_455 . . 7_667 ?
 Cs1A P1 O1 Cs1B 0.000(2) 1_445 . . 7_667 ?
 Cs1A P1 O1 Cs1B 120.000(1) 1_445 . . . ?
 Cs1A P1 O1 Cs1B 0.000(5) 1_455 . . 1_455 ?
 Cs1A P1 O1 Cs1B 120.000(2) 1_455 . . 1_445 ?
 Cs1A P1 O1 Cs1B 0.000(2) . . . 7_777 ?
 Cs1A P1 O2 Cs1A 111.45(4) 1_445 . . 1_455 ?
 Cs1A P1 O2 Cs1A -111.45(4) 1_455 . . 1_445 ?
 Cs1A P1 O2 Cs1B -116.9(5) 1_455 . . 1_445 ?
 Cs1A P1 O2 Cs1B -5.4(4) 1_445 . . 1_445 ?
 Cs1A P1 O2 Cs1B 116.9(5) 1_445 . . 1_455 ?
 Cs1A P1 O2 Cs1B 5.4(5) 1_455 . . 1_455 ?
 Cs1A P1 O2 Cu1 -55.724(19) 1_455 . . 7_566 ?
 Cs1A P1 O2 Cu1 55.722(19) 1_445 . . 7_566 ?
 Cs1A P1 O2 Cu2 124.277(19) 1_455 . . . ?
 Cs1A P1 O2 Cu2 -124.277(19) 1_445 . . . ?
 Cs1B Cu1 O3 Cu2 60.0 7_776 . . 3_565 ?
 Cs1B Cu1 O3 Cu2 180.000(0) 7_666 . . 3_565 ?
 Cs1B Cu1 O3 Cu2 -60.000(0) 7_776 . . 2_665 ?
 Cs1B Cu1 O3 Cu2 -60.000(0) 7_666 . . . ?
 Cs1B Cu1 O3 Cu2 60.000(0) 7_676 . . . ?
 Cs1B Cu1 O3 Cu2 60.000(0) 7_666 . . 2_665 ?
 Cs1B Cu1 O3 Cu2 -60.000(0) 7_676 . . 3_565 ?
 Cs1B Cu1 O3 Cu2 180.0 7_676 . . 2_665 ?
 Cs1B Cu1 O3 Cu2 180.0 7_776 . . . ?
 Cs1B P1 O1 Cs1A 0.000(1) 7_677 . . 1_455 ?
 Cs1B P1 O1 Cs1A -120.000(1) 7_677 . . . ?
 Cs1B P1 O1 Cs1A -120.000(0) . . . 1_445 ?
 Cs1B P1 O1 Cs1A 120.000(1) 7_677 . . 1_445 ?
 Cs1B P1 O1 Cs1A 120.000(0) 1_455 . . 1_445 ?
 Cs1B P1 O1 Cs1A -120.000(0) 7_777 . . 1_445 ?
 Cs1B P1 O1 Cs1A 0.000(0) 1_455 . . 1_455 ?
 Cs1B P1 O1 Cs1A 120.000(0) 7_777 . . 1_455 ?
 Cs1B P1 O1 Cs1A 0.000(0) 7_777 . . . ?
 Cs1B P1 O1 Cs1A -120.000(0) 1_455 . . . ?
 Cs1B P1 O1 Cs1A 0.000(0) 1_445 . . 1_445 ?
 Cs1B P1 O1 Cs1A 120.000(0) 1_445 . . . ?
 Cs1B P1 O1 Cs1A -120.000(0) 1_445 . . 1_455 ?
 Cs1B P1 O1 Cs1A 120.000(0) . . . 1_455 ?
 Cs1B P1 O1 Cs1A 0.000(0) . . . . ?
 Cs1B P1 O1 Cs1B 0.000(5) 7_677 . . 1_455 ?
 Cs1B P1 O1 Cs1B 120.000(1) 1_445 . . 7_777 ?
 Cs1B P1 O1 Cs1B 120.000(2) 1_455 . . 1_445 ?
 Cs1B P1 O1 Cs1B 120.000(4) 7_777 . . 1_455 ?
 Cs1B P1 O1 Cs1B -120.000(3) . . . 7_667 ?
 Cs1B P1 O1 Cs1B -120.000(6) 1_445 . . 7_677 ?
 Cs1B P1 O1 Cs1B 120.000(5) 7_777 . . 7_677 ?
 Cs1B P1 O1 Cs1B 120.000(5) . . . 7_677 ?
 Cs1B P1 O1 Cs1B 0.000(2) 1_445 . . 7_667 ?
 Cs1B P1 O1 Cs1B -120.000(3) 7_777 . . 7_667 ?
 Cs1B P1 O1 Cs1B 0.000(2) 7_777 . . . ?
 Cs1B P1 O1 Cs1B -120.000(2) 1_455 . . . ?
 Cs1B P1 O1 Cs1B -120.000(3) . . . 1_445 ?
 Cs1B P1 O1 Cs1B 120.000(1) 1_445 . . . ?
 Cs1B P1 O1 Cs1B -120.000(2) 1_455 . . 7_777 ?
 Cs1B P1 O1 Cs1B 0.000(2) . . . 7_777 ?
 Cs1B P1 O1 Cs1B 120.000(2) 1_455 . . 7_667 ?
 Cs1B P1 O1 Cs1B -120.000(5) 1_445 . . 1_455 ?
 Cs1B P1 O1 Cs1B 0.000(5) 1_455 . . 7_677 ?
 Cs1B P1 O1 Cs1B 120.000(4) . . . 1_455 ?
 Cs1B P1 O1 Cs1B -120.000(2) 7_677 . . . ?
 Cs1B P1 O1 Cs1B 120.000(2) 7_677 . . 7_667 ?
 Cs1B P1 O1 Cs1B 120.000(2) 7_677 . . 1_445 ?
 Cs1B P1 O1 Cs1B -120.000(3) 7_777 . . 1_445 ?
 Cs1B P1 O1 Cs1B -120.000(2) 7_677 . . 7_777 ?
 Cs1B P1 O2 Cs1A -116.9(5) 1_455 . . 1_445 ?
 Cs1B P1 O2 Cs1A 116.9(5) 1_445 . . 1_455 ?
 Cs1B P1 O2 Cs1A -5.4(4) 1_455 . . 1_455 ?
 Cs1B P1 O2 Cs1A 4.8(4) 7_677 . . 1_455 ?
 Cs1B P1 O2 Cs1A -106.7(4) 7_677 . . 1_445 ?
 Cs1B P1 O2 Cs1A 5.4(4) 1_445 . . 1_445 ?
 Cs1B P1 O2 Cs1B -122.3(9) 1_455 . . 1_445 ?
 Cs1B P1 O2 Cs1B 10.2(8) 7_677 . . 1_455 ?
 Cs1B P1 O2 Cs1B 122.3(9) 1_445 . . 1_455 ?
 Cs1B P1 O2 Cs1B -112.06(10) 7_677 . . 1_445 ?
 Cs1B P1 O2 Cu1 -50.9(4) 7_677 . . 7_566 ?
 Cs1B P1 O2 Cu1 61.1(5) 1_445 . . 7_566 ?
 Cs1B P1 O2 Cu1 -61.1(5) 1_455 . . 7_566 ?
 Cs1B P1 O2 Cu2 129.1(4) 7_677 . . . ?
 Cs1B P1 O2 Cu2 -118.9(5) 1_445 . . . ?
 Cs1B P1 O2 Cu2 118.9(5) 1_455 . . . ?
 Cu1 Cu2 O3 Cu1 179.999(0) 7_566 . . . ?
 Cu1 Cu2 O3 Cu2 -115.13(13) . . . 2_665 ?
 Cu1 Cu2 O3 Cu2 115.13(13) . . . 3_565 ?
 Cu1 Cu2 O3 Cu2 -64.87(13) 7_566 . . 3_565 ?
 Cu1 Cu2 O3 Cu2 64.87(13) 7_566 . . 2_665 ?
 Cu2 Cu1 O3 Cu2 120.000(0) . . . 2_665 ?
 Cu2 Cu1 O3 Cu2 -120.000(1) 2_665 . . . ?
 Cu2 Cu1 O3 Cu2 120.000(1) 3_565 . . . ?
 Cu2 Cu1 O3 Cu2 -120.000(1) 3_565 . . 2_665 ?
 Cu2 Cu1 O3 Cu2 120.000(1) 2_665 . . 3_565 ?
 Cu2 Cu1 O3 Cu2 -120.000(0) . . . 3_565 ?
 O1 P1 O2 Cs1A -55.723(19) . . . 1_445 ?
 O1 P1 O2 Cs1A 55.723(19) . . . 1_455 ?
 O1 P1 O2 Cs1B 61.1(5) . . . 1_455 ?
 O1 P1 O2 Cs1B -61.1(5) . . . 1_445 ?
 O1 P1 O2 Cu1 -0.001(1) . . . 7_566 ?
 O1 P1 O2 Cu2 180.000(0) . . . . ?
 O2 Cu1 O3 Cu2 0.000(0) 9_666 . . 3_565 ?
 O2 Cu1 O3 Cu2 -120.000(0) 9_666 . . 2_665 ?
 O2 Cu1 O3 Cu2 119.99(6) 9_666 . . . ?
 O2 Cu1 O3 Cu2 -120.01(6) 8_556 . . . ?
 O2 Cu1 O3 Cu2 119.99(6) 7_566 . . 2_665 ?
 O2 Cu1 O3 Cu2 119.99(6) 8_556 . . 3_565 ?
 O2 Cu1 O3 Cu2 0.00(8) 8_556 . . 2_665 ?
 O2 Cu1 O3 Cu2 0.000(0) 7_566 . . . ?
 O2 Cu1 O3 Cu2 -120.01(6) 7_566 . . 3_565 ?
 O2 Cu2 O3 Cu1 0.000(0) 7_566 . . . ?
 O2 Cu2 O3 Cu1 180.000(0) . . . . ?
 O2 Cu2 O3 Cu2 115.13(13) 7_566 . . 3_565 ?
 O2 Cu2 O3 Cu2 -115.13(13) 7_566 . . 2_665 ?
 O2 Cu2 O3 Cu2 64.87(13) . . . 2_665 ?
 O2 Cu2 O3 Cu2 -64.87(13) . . . 3_565 ?
 O2 P1 O1 Cs1A -60.001(1) 2_665 . . 1_445 ?
 O2 P1 O1 Cs1A 60.000(0) . . . 1_445 ?
 O2 P1 O1 Cs1A 59.999(1) 2_665 . . . ?
 O2 P1 O1 Cs1A 180.000(0) . . . . ?
 O2 P1 O1 Cs1A 179.999(0) 2_665 . . 1_455 ?
 O2 P1 O1 Cs1A -60.000(0) . . . 1_455 ?
 O2 P1 O1 Cs1A -60.001(0) 3_565 . . . ?
 O2 P1 O1 Cs1A 179.999(0) 3_565 . . 1_445 ?
 O2 P1 O1 Cs1A 59.999(1) 3_565 . . 1_455 ?
 O2 P1 O1 Cs1B 179.999(2) 3_565 . . 7_667 ?
 O2 P1 O1 Cs1B 180.000(2) . . . . ?
 O2 P1 O1 Cs1B 180.000(2) . . . 7_777 ?
 O2 P1 O1 Cs1B -60.001(2) 2_665 . . 1_445 ?
 O2 P1 O1 Cs1B 179.999(5) 2_665 . . 1_455 ?
 O2 P1 O1 Cs1B -60.000(5) . . . 7_677 ?
 O2 P1 O1 Cs1B -60.000(5) . . . 1_455 ?
 O2 P1 O1 Cs1B 59.999(2) 2_665 . . 7_777 ?
 O2 P1 O1 Cs1B 59.999(2) 2_665 . . . ?
 O2 P1 O1 Cs1B 59.999(6) 3_565 . . 7_677 ?
 O2 P1 O1 Cs1B -60.001(1) 3_565 . . 7_777 ?
 O2 P1 O1 Cs1B 179.999(2) 3_565 . . 1_445 ?
 O2 P1 O1 Cs1B 60.000(2) . . . 1_445 ?
 O2 P1 O1 Cs1B 59.999(6) 3_565 . . 1_455 ?
 O2 P1 O1 Cs1B 179.999(5) 2_665 . . 7_677 ?
 O2 P1 O1 Cs1B -60.001(3) 2_665 . . 7_667 ?
 O2 P1 O1 Cs1B -60.001(1) 3_565 . . . ?
 O2 P1 O1 Cs1B 60.000(3) . . . 7_667 ?
 O2 P1 O2 Cs1A 176.30(9) 2_665 . . 1_455 ?
 O2 P1 O2 Cs1A 64.86(11) 2_665 . . 1_445 ?
 O2 P1 O2 Cs1A -176.30(9) 3_565 . . 1_445 ?
 O2 P1 O2 Cs1A -64.86(11) 3_565 . . 1_455 ?
 O2 P1 O2 Cs1B 59.5(5) 2_665 . . 1_445 ?
 O2 P1 O2 Cs1B -178.3(5) 2_665 . . 1_455 ?
 O2 P1 O2 Cs1B -59.5(5) 3_565 . . 1_455 ?
 O2 P1 O2 Cs1B 178.3(5) 3_565 . . 1_445 ?
 O2 P1 O2 Cu1 -120.58(10) 3_565 . . 7_566 ?
 O2 P1 O2 Cu1 120.58(10) 2_665 . . 7_566 ?
 O2 P1 O2 Cu2 -59.42(10) 2_665 . . . ?
 O2 P1 O2 Cu2 59.42(10) 3_565 . . . ?

_shelx_res_file
;
TITL mo_47_3_gr P -3 m 1 R New: P-3m1
CELL 0.71073 6.1842 6.1842 8.2333 90 90 120
ZERR 1 0.0001 0.0001 0.0002 0 0 0
LATT 1
SYMM -Y,+X-Y,+Z
SYMM +Y-X,-X,+Z
SYMM +Y,+X,-Z
SYMM -X,-X+Y,-Z
SYMM -Y+X,-Y,-Z
SFAC Cl Cs Cu O P
UNIT 1 1 5 10 2

L.S. 20
PLAN  -20
SIZE 0.12 0.12 0.03
TEMP 23(2)
CONF
fmap 2
acta
OMIT -4 55
REM <olex2.extras>
REM <HklSrc "%.\\averievite-PCsCl.hkl">
REM </olex2.extras>

WGHT    0.012900    0.751800
EXTI    0.010903
FVAR       0.65863
CS1A  2    1.000000    1.000000    1.000000     0.05040    0.03907    0.03907 =
         0.08277    0.00000    0.00000    0.01954
CS1B  2    1.000000    1.000000    0.947979     0.03404    0.02597    0.02597 =
         0.04184    0.00000    0.00000    0.01299
CU1   3    0.333333    0.666667    0.212673    10.16667    0.02424    0.02424 =
         0.00242    0.00000    0.00000    0.01212
CU2   3    0.000000    0.500000    0.500000    10.25000    0.00908    0.04317 =
         0.00558    0.00056    0.00111    0.00454
CL1   1    1.000000    1.000000    0.500000    10.08330    0.03273    0.03273 =
         0.03554    0.00000    0.00000    0.01636
P1    5    0.333333    0.666667    0.806388    10.16667    0.01082    0.01082 =
         0.00300    0.00000    0.00000    0.00541
O1    4    0.333333    0.666667    0.989166    10.16667    0.02842    0.02842 =
         0.00348    0.00000    0.00000    0.01421
O2    4    0.062906    0.531453    0.742543    10.50000    0.00977    0.03524 =
         0.00714    0.00039    0.00077    0.00488
O3    4    0.333333    0.666667    0.438989    10.16667    0.01078    0.01078 =
         0.00485    0.00000    0.00000    0.00539
HKLF 4 1 1 1 0 0 -1 0 0 0 -1

REM  mo_47_3_gr P -3 m 1 R New: P-3m1
REM R1 =  0.0153 for     267 Fo > 4sig(Fo)  and  0.0154 for all     269 data
REM     33 parameters refined using      0 restraints

END

WGHT      0.0129      0.7518

REM Highest difference peak  0.743,  deepest hole -1.009,  1-sigma level  0.087
Q1    1   0.7334  1.2666  0.7972  10.50000  0.05    0.74
Q2    1   1.4611  0.9222  1.2255  10.50000  0.05    0.38
Q3    1   0.5930  1.1859  1.2261  10.50000  0.05    0.36
Q4    1   0.7187  1.4373  1.0342  10.50000  0.05    0.25
Q5    1   0.6667  1.3333  1.1012  10.16667  0.05    0.22
Q6    1   1.1574  1.0787  0.9575  10.50000  0.05    0.16
Q7    1   0.9030  1.4515  0.5904  10.50000  0.05    0.16
Q8    1   1.6667  1.3333  1.3425  10.16667  0.05    0.15
Q9    1   0.8770  1.1230  0.9193  10.50000  0.05    0.14
Q10   1   0.9507  1.4754  0.9319  10.50000  0.05    0.14
Q11   1   1.2406  1.4812  1.0564  10.50000  0.05    0.13
Q12   1   1.1829  1.3658  1.1685  10.50000  0.05    0.13
Q13   1   1.1828  1.3655  1.2745  10.50000  0.05    0.13
Q14   1   1.3640  1.3614  1.3260  11.00000  0.05    0.12
Q15   1   1.4752  0.9503  0.9647  10.50000  0.05    0.11
Q16   1   1.2187  1.1094  1.0709  10.50000  0.05    0.11
Q17   1   1.2057  1.4113  0.7328  10.50000  0.05    0.11
Q18   1   1.3850  1.3114  1.3799  11.00000  0.05    0.11
Q19   1   0.9394  1.3898  0.5423  11.00000  0.05    0.10
Q20   1   1.5498  1.0996  1.4381  10.50000  0.05    0.09
;
_shelx_res_checksum                70919
_shelx_hkl_file
;
   0   0   2 1125.55    2.79
   0   0  -2 1132.67    2.81
   0   0  -2 1129.75    2.60
   0   0  -3 3379.37    5.40
   0   0   3 3373.38    5.89
   0   0  -4 9999.00   11.93
   0   0   4 9962.34   11.75
   0   0   5    8.60    0.51
   0   0  -5    9.19    0.53
   0   0  -5    9.31    0.46
   0   0  -6  982.19    4.05
   0   0  -6  994.60    4.62
   0   0   6  978.57    4.55
   0   0  -7 2347.58    6.69
   0   0  -7 2351.59    7.67
   0   0   7 2345.80    7.66
   0   0  -8  443.43    3.08
   0   0   8  459.87    3.65
   0   0  -8  460.65    3.71
   0   0  -9  122.08    2.07
   0   0   9  114.17    2.03
   0   0  -9  113.64    1.69
   0   0 -10  953.53    4.95
   0   0  10  973.83    6.12
   0   0 -10  977.47    5.99
   0   0  11  272.81    3.48
   0   0 -11  274.25    3.35
   0   0 -12   65.23    1.81
   0   0  12   60.94    1.84
   0   0  13  410.19    4.74
   0   0  14  380.09    4.74
  -1   0  14  105.09    2.52
   0   1  14  104.74    2.61
   1  -1  14  111.40    2.69
   1  -1  13  311.07    4.16
   0   1  13  322.93    4.29
   1   0 -13  320.02    4.19
  -1   0  13  309.10    4.01
   0   1  12   68.44    2.02
   1  -1  12   60.30    1.91
  -1   0  12   64.92    1.89
   0  -1 -12   63.46    1.83
   1  -1  11    0.89    0.74
   1   0 -11    0.05    0.73
  -1   0  11    1.48    0.74
   0  -1 -11    1.10    0.61
   0   1  11    0.51    0.77
   0  -1 -11    2.03    0.67
   1  -1  10  544.20    4.60
  -1   1 -10  554.31    3.81
   1   0 -10  543.27    4.78
  -1   0  10  552.30    4.50
   0  -1 -10  539.55    4.50
   0  -1 -10  565.07    4.26
   0   1  10  551.13    4.83
  -1   1 -10  571.07    4.19
   0   1   9    0.42    0.63
  -1   0   9    0.20    0.55
   1   0  -9   -0.52    0.64
   0  -1  -9   -0.58    0.55
  -1   1  -9    0.44    0.45
  -1   1  -9    0.15    0.47
   0  -1  -9    0.13    0.56
   1  -1   9    0.44    0.60
   1   0  -8  156.63    2.36
  -1   1  -8  148.29    1.86
   1  -1   8  155.95    2.21
   0  -1  -8  154.75    2.04
   0  -1  -8  152.90    2.18
   0   1   8  157.14    2.31
  -1   0   8  157.13    2.10
  -1   1  -8  152.49    1.97
   1   0  -8  153.86    1.58
   1   0  -7  334.64    2.19
   1   0  -7  342.87    3.26
  -1   0   7  337.82    2.81
   1  -1   7  339.13    3.00
  -1   1  -7  330.33    2.57
  -1   1  -7  339.30    2.71
   0  -1  -7  330.55    2.78
   0  -1  -7  333.38    2.97
   0   1   7  337.65    3.09
  -1   0   6   89.31    1.34
   0   1   6   92.26    1.53
   1  -1   6   91.49    1.47
   1   0  -6   89.26    1.06
  -1   1  -6   85.67    1.26
   1   0  -6   88.55    1.56
   0  -1  -6   86.98    1.35
  -1   1  -6   91.21    1.31
   1  -1   5  175.52    1.80
   1   0  -5  188.94    1.36
  -1   0   5  186.34    1.70
  -1   1  -5  175.87    1.59
   1   0  -5  179.29    2.02
   0  -1  -5  189.38    1.84
  -1   1  -5  173.05    1.63
   0   1   5  180.79    1.89
  -1   1  -4   14.85    0.48
   0   1   4   13.00    0.54
   1  -1   4   14.16    0.53
   1   0  -4   13.10    0.35
  -1   1  -4   14.32    0.43
   0  -1  -4   12.69    0.52
   1   0  -4   13.84    0.58
  -1   0   3 1841.20    3.80
   1   0  -3 1807.81    5.05
  -1   1  -3 1827.83    4.07
   1  -1   3 1812.45    4.31
   0   1   3 1827.99    4.53
   1   0  -3 1828.37    2.91
   0  -1  -3 1828.57    4.58
  -1   1  -3 1834.12    3.43
  -1   1  -2 1680.37    3.28
   0  -1  -2 1679.47    3.79
   0   1   2 1680.68    3.56
   1  -1   2 1683.87    3.48
   1   0  -2 1662.19    4.11
  -1   0   2 1682.26    2.78
   0  -1  -1  420.93    1.54
   1   0  -1  422.08    1.43
   1  -1   1  427.01    1.47
  -1   1  -1  418.59    1.40
   1   0  -1  422.47    1.64
  -1   1   0  434.00    0.92
   0   1   0  432.05    1.49
   1  -1   0  427.27    1.36
   1   0   0  428.92    1.47
   1   0   0  435.09    1.16
   1   0   1 1718.04    3.24
   1  -1  -1 1730.74    2.92
  -1   0  -1 1728.08    2.76
   0   1  -1 1727.73    3.26
  -1   1   2 1468.62    3.17
   1   0   2 1477.47    3.73
   0  -1   2 1452.95    2.33
  -1   0  -2 1470.60    3.27
   1  -1  -2 1461.81    3.17
   1  -1  -3 1238.80    3.38
   1   0   3 1233.93    4.03
   0   1  -3 1224.17    3.61
   0  -1   3 1245.73    2.90
  -1   0  -3 1221.42    3.66
   0   1  -3 1244.15    2.58
  -1   1   3 1230.24    3.49
   1   0   4  897.85    3.82
  -1   1   4  883.80    3.47
   0  -1   4  884.34    3.11
   1  -1  -4  864.57    3.22
   0   1  -4  875.39    3.57
  -1   0  -4  888.35    3.48
   0   1  -4  885.27    2.61
   1  -1  -5   20.56    0.63
   1  -1  -5   21.62    0.77
   0   1  -5   18.15    0.64
   0  -1   5   21.29    0.63
   0   1  -5   19.99    0.50
  -1   1   5   21.25    0.70
   1   0   5   20.70    0.73
  -1   1   6   60.54    1.19
  -1   0  -6   63.40    1.10
   0  -1   6   55.52    1.08
   1  -1  -6   60.66    1.29
   0   1  -6   59.33    0.89
   1  -1  -6   61.63    1.07
   0   1  -6   60.24    1.19
  -1   0  -6   58.91    1.15
   1   0   6   60.99    1.27
  -1   1   7  158.29    2.09
   0  -1   7  168.42    2.01
   1   0   7  162.01    2.17
   0   1  -7  159.81    2.06
   1  -1  -7  164.40    2.24
   0   1  -7  159.50    1.53
  -1   0  -7  165.56    1.94
  -1   0  -7  159.44    1.95
   1  -1  -7  161.03    1.81
  -1   0  -8  259.19    2.62
   1  -1  -8  248.77    2.89
   0  -1   8  256.09    2.65
  -1   0  -8  257.22    2.53
   0   1  -8  267.25    2.87
   0   1  -8  259.76    2.07
   1   0   8  253.93    2.86
   1  -1  -8  251.96    2.38
   0   1  -9   58.52    1.49
   1  -1  -9   54.95    1.23
  -1   0  -9   58.10    1.37
   0  -1   9   59.99    1.47
  -1   1   9   62.12    1.60
   1   0   9   62.41    1.60
  -1   0  -9   63.49    1.43
   1  -1  -9   63.71    1.63
  -1   0 -10    0.08    0.55
  -1   0 -10   -0.37    0.52
   1   0  10    0.68    0.67
   0  -1  10    0.67    0.62
  -1   1  10   -0.42    0.74
   0   1 -10    2.15    0.64
   1  -1 -10    0.76    0.65
   1  -1 -10    0.02    0.49
   0   1 -11   33.56    1.31
  -1   0 -11   37.15    1.26
   1  -1 -11   37.26    1.49
   0  -1  11   36.36    1.39
  -1   1  11   33.91    1.39
   1   0  11   33.22    1.43
   1   0  12   54.65    1.80
   0  -1  12   53.93    1.73
   1  -1 -12   54.53    1.81
  -1   1  12   55.53    1.83
   1   0  13   34.93    1.64
   1  -1 -13   36.10    1.59
   0  -1  13   33.10    1.52
  -1   1  13   36.13    1.63
   1   0  14   15.37    1.31
   0  -1  14   13.49    1.23
  -1   1  14   16.37    1.37
   2  -1   0 5262.77    5.77
   2  -1   0 5273.52    5.35
   1  -2   0 5252.12    5.92
   1   1   0 5251.86    6.64
  -1   2   0 5267.34    6.16
  -1   2  -1 2271.24    4.27
   2  -1  -1 2294.72    3.87
   2  -1  -1 2285.99    4.73
   2  -1   1 2273.33    4.35
   1   1  -1 2300.58    4.57
   1  -2  -1 2291.72    4.33
   1   1   1 2301.64    4.45
  -1  -1  -1 2290.71    3.62
  -1   2  -1 2272.75    3.49
  -2   1  -1 2304.75    4.12
   1  -2   1 2293.40    3.80
   1   1   2   19.07    0.45
   1  -2  -2   19.55    0.51
   1  -2   2   20.66    0.42
  -2   1  -2   20.21    0.48
   1   1   2   20.99    0.48
  -1   2  -2   19.86    0.38
   2  -1  -2   21.32    0.39
   2  -1   2   20.07    0.52
  -1  -1  -2   21.01    0.50
   2  -1  -2   21.05    0.39
   1   1  -2   22.53    0.55
   2  -1  -2   21.06    0.59
  -1   2  -3    0.23    0.18
   1   1   3    0.73    0.30
   2  -1   3    0.24    0.29
   1  -2   3    0.39    0.21
   2  -1  -3    0.30    0.31
   1   1   3    0.38    0.23
  -1  -1  -3    0.79    0.29
  -1  -1   3    1.06    0.13
   1  -2  -3    0.34    0.28
   2  -1  -3    0.45    0.19
   1   1   4  460.80    2.31
  -1  -1   4  468.01    2.02
   2  -1  -4  469.93    2.10
   1   1   4  465.79    2.83
   1  -2  -4  490.93    2.83
   2  -1   4  456.06    2.87
  -1  -1  -4  480.61    2.82
   2  -1  -4  459.76    3.21
  -1   2  -4  466.67    2.15
  -2   1  -4  477.74    2.63
   1  -2   4  465.94    2.39
   1   1  -4  458.85    2.94
  -2   1   4  461.30    2.42
  -2   1  -4  469.64    1.77
  -2   1   5 2680.04    6.52
  -2   1  -5 2669.22    5.19
   1  -2  -5 2613.99    7.20
   1   1   5 2655.20    5.97
  -1  -1  -5 2665.88    7.29
   2  -1  -5 2662.98    5.45
   2  -1  -5 2681.65    8.20
   1   1  -5 2665.58    7.79
   2  -1   5 2664.13    7.52
  -1   2   5 2634.80    7.09
   1  -2   5 2689.91    6.46
  -1  -1   5 2655.81    5.86
  -1   2  -5 2666.97    5.70
   1   1   5 2672.70    7.56
  -2   1  -5 2679.64    6.87
  -1  -1   6    1.18    0.35
   2  -1  -6    0.98    0.50
  -1   2   6    1.19    0.50
  -2   1  -6    0.72    0.27
   1  -2   6    1.75    0.44
  -2   1  -6    1.21    0.44
  -2   1   6    4.80    0.49
   2  -1   6    0.95    0.49
   2  -1  -6    1.72    0.32
   1   1   6    0.64    0.47
  -1  -1  -6    2.53    0.51
  -1   2  -6    1.26    0.33
   1   1  -6    0.77    0.43
   1  -2  -6    1.09    0.43
   1   1   6    5.57    0.42
   2  -1  -7  144.31    1.52
  -1  -1   7  140.23    1.73
   1   1  -7  137.79    2.13
   1   1   7  143.25    1.56
   2  -1  -7  141.94    2.22
  -2   1   7  143.20    1.92
  -1  -1  -7  132.76    1.90
   1  -2   7  143.79    1.92
   2  -1   7  144.29    2.13
   1  -2  -7  142.99    1.94
  -2   1  -7  145.71    1.59
  -2   1  -7  149.71    1.96
   1   1   7  138.07    2.09
  -1   2  -7  143.00    1.54
  -1   2   7  142.19    2.10
  -2   1   8  460.44    3.69
  -2   1  -8  457.84    3.03
   2  -1  -8  449.95    2.79
  -1  -1   8  459.02    3.39
   2  -1  -8  456.61    4.19
  -1  -1  -8  447.55    3.67
   2  -1   8  441.20    3.85
   1   1  -8  473.48    4.17
  -1  -1  -8  453.24    3.53
   1   1   8  459.94    4.00
   1  -2  -8  459.90    4.05
   1  -2   8  471.67    3.76
  -1   2   8  453.38    3.97
  -2   1  -8  462.43    3.58
  -1   2  -8  460.31    2.83
   1  -2  -8  454.95    3.55
   1  -2  -9  471.78    3.77
   1   1  -9  467.81    4.36
  -1  -1  -9  460.24    3.93
  -1  -1  -9  484.03    3.85
  -1  -1   9  450.43    3.63
   2  -1   9  454.44    4.12
  -2   1  -9  461.43    3.73
  -2   1   9  452.83    3.93
   1   1   9  458.85    4.22
   2  -1  -9  467.10    4.45
   1  -2   9  465.48    3.99
   1  -2  -9  450.93    4.24
  -1   2   9  468.95    4.26
   1  -2  10  104.88    2.09
   1  -2 -10  111.18    2.30
  -1  -1 -10  106.58    1.96
   2  -1  10  106.55    2.20
   1   1  10  112.86    2.32
  -1   2  10  111.80    2.29
  -1  -1  10  112.08    2.02
  -2   1  10  120.03    2.23
  -1  -1 -10  108.29    2.06
   1  -2 -10  105.55    1.89
   2  -1 -10  112.91    2.40
   1   1 -10  114.54    2.33
  -2   1 -10  109.48    1.98
  -2   1  11   10.41    0.97
   2  -1  11   12.01    1.07
   1  -2  11   11.60    1.00
  -2   1 -11   12.13    0.91
   1  -2 -11   12.07    0.87
   1   1 -11   10.84    0.99
  -1  -1 -11   12.63    0.97
  -1  -1  11   15.27    0.98
   1   1  11   13.96    1.16
  -1   2  11   12.86    1.07
   1  -2 -11   10.53    1.01
   2  -1 -11   13.02    1.12
  -1  -1  12  279.39    3.55
   1  -2 -12  272.39    3.84
  -1   2  12  271.14    3.86
  -2   1  12  274.68    3.68
   1   1  12  270.24    3.82
   2  -1  12  282.38    3.89
   1  -2  12  277.80    3.70
   2  -1 -12  270.50    3.88
   1  -2 -13    1.69    0.88
   1   1  13    1.75    0.95
  -1  -1  13    1.24    0.86
   2  -1  13    2.67    0.97
   2  -1 -13    1.84    0.88
   1  -2  13    1.91    0.88
  -1  -1  14   44.34    1.72
   2  -1  14   43.17    1.85
   1  -2  14   40.06    1.76
   2  -1 -14   39.55    1.79
   1   1  14   45.22    1.86
  -2   0  14   46.80    1.79
   2  -2  14   45.50    1.92
   2  -2  13  532.02    5.49
  -2   0  13  532.54    5.12
   2   0 -13  523.84    5.62
   2   0 -12  242.44    3.79
   0   2  12  250.91    3.73
   2  -2  12  245.21    3.60
   0  -2 -12  237.51    3.42
   0  -2 -12  240.89    3.23
  -2   0  12  239.88    3.34
   0  -2 -11  155.28    2.70
   0  -2 -11  153.63    2.53
  -2   0  11  165.63    2.63
   2  -2  11  154.59    2.77
   2   0 -11  151.84    2.87
   0   2  11  158.27    2.86
   2   0 -10  260.90    3.59
  -2   0  10  262.28    3.09
  -2   2 -10  263.72    2.76
   0  -2 -10  248.67    3.11
   0   2  10  261.59    3.46
   2  -2  10  264.88    3.36
   0  -2 -10  258.97    3.30
   0   2   9 1160.39    6.82
   2   0  -9 1158.73    7.02
   0  -2  -9 1170.29    6.28
   2  -2   9 1180.37    6.68
   0  -2  -9 1154.36    6.53
  -2   2  -9 1184.27    5.52
  -2   0   9 1156.41    5.92
   0   2   8  546.48    4.43
   2  -2   8  550.42    4.30
   0  -2  -8  556.18    4.12
  -2   2  -8  540.46    3.62
   2   0  -8  561.63    4.70
  -2   0   8  555.76    3.81
   0   2   7  434.45    3.65
   0  -2  -7  446.38    3.54
  -2   0   7  442.85    3.12
  -2   2  -7  420.93    3.04
   2   0  -7  431.11    3.91
   2  -2   7  432.53    3.54
   0   2   6 1005.60    5.05
  -2   0   6 1031.98    4.27
  -2   2  -6 1006.38    4.38
   0  -2  -6  999.86    4.97
   2  -2   6  984.19    4.84
   2   0  -6 1024.16    5.66
   2   0  -5 1437.37    6.18
   2  -2   5 1466.22    5.31
   0   2   5 1455.24    3.42
   0  -2  -5 1463.02    5.58
  -2   2  -5 1466.67    4.87
   0   2   5 1471.57    5.47
  -2   0   5 1452.48    4.53
   0   2   4 1570.01    4.98
   2  -2   4 1531.78    4.88
  -2   0   4 1524.99    3.94
   2   0  -4 1532.58    5.79
  -2   2  -4 1529.85    4.53
   0   2   4 1539.29    3.34
   0  -2  -4 1531.27    5.23
  -2   0   3  494.36    1.79
   0  -2  -3  493.22    2.75
   2   0  -3  492.03    2.91
   2  -2   3  491.47    2.56
  -2   2  -3  489.31    2.35
  -2   2  -2 3776.67    6.05
   0  -2  -2 3753.58    6.66
   2   0  -2 3786.08    7.00
   2  -2   2 3787.71    6.30
   0  -2  -1  251.37    1.45
   2   0  -1  248.30    1.39
   2   0  -1  253.43    1.60
   2  -2   1  248.33    1.52
  -2   2  -1  253.82    1.48
   2   0  -1  250.53    1.59
   0  -2   0 4385.15    4.91
   2  -2   0 4368.35    6.27
   2   0   0 4375.26    6.67
   0   2   0 4370.31    6.87
   2   0   0 4373.77    5.23
  -2   2   0 4361.27    4.09
  -2   0  -1 2211.80    3.83
   2  -2  -1 2206.39    4.52
   2   0   1 2216.11    4.87
   0   2  -1 2220.50    4.95
   0  -2   1 2221.08    2.95
   2   0   1 2226.98    4.29
   2   0   2 4107.17    6.95
  -2   0  -2 4082.86    6.24
   2  -2  -2 4129.18    6.41
   0   2  -2 4093.61    7.23
   2   0   2 4073.53    6.99
   0  -2   2 4048.95    4.04
   2  -2  -3   25.41    0.60
  -2   0  -3   26.42    0.63
   0  -2   3   26.09    0.42
   2   0   3   27.70    0.71
  -2   0  -4 4232.22    8.30
   0  -2   4 4248.17    6.19
   2  -2  -4 4261.40    7.68
  -2   0  -5 3620.98    8.53
   2   0   5 3624.94    8.95
   2  -2  -5 3617.09    7.68
   0  -2   5 3612.77    6.75
   0  -2   6  354.52    2.46
  -2   2   6  357.87    2.90
   2   0   6  352.12    3.05
  -2   0  -6  353.32    2.89
   2  -2  -6  356.81    3.29
   2  -2  -6  349.83    2.60
  -2   0  -7  131.18    1.58
   2   0   7  134.44    2.07
  -2   2   7  130.48    1.96
  -2   0  -7  122.37    1.88
   0  -2   7  127.36    1.70
   2  -2  -7  117.85    2.05
   2  -2  -7  124.12    1.67
   2  -2  -8 2246.11    7.22
   0  -2   8 2228.87    7.61
  -2   0  -8 2242.16    6.93
  -2   0  -8 2269.72    8.29
   2  -2  -8 2251.68    9.26
   2   0   8 2276.58    8.77
   2  -2  -9  953.76    4.91
  -2   2   9  944.47    6.01
   2   0   9  944.54    5.99
   0  -2   9  959.37    5.55
  -2   0  -9  922.88    5.59
   2  -2  -9  926.40    6.27
   0  -2  10   19.26    1.00
   2  -2 -10   18.54    1.15
  -2   2  10   15.94    1.07
   2  -2 -10   19.57    0.86
  -2   0 -10   19.51    1.07
   2   0  10   18.36    1.13
  -2   0 -11  284.23    3.41
   0  -2  11  281.92    3.38
   2  -2 -11  282.09    3.92
   2   0  11  297.29    3.83
   0  -2  12  819.08    6.04
   2   0  12  804.44    6.55
   2  -2 -12  801.35    6.80
   2   0  13   11.21    1.25
   0  -2  13    8.24    1.02
   2  -2 -13   10.25    1.18
   2  -2 -14    4.83    1.06
   0  -2  14    4.44    1.02
   2   0  14    2.23    1.02
   2  -3  14   58.60    2.08
   1  -3 -13  158.79    3.17
   2  -3  13  162.60    3.12
  -1  -2 -13  166.27    2.94
   3  -2  13  160.49    3.20
   3  -1 -13  163.52    3.39
   1  -3 -12   36.13    1.64
   2  -3  12   37.15    1.59
   3  -2  12   33.78    1.60
  -1  -2 -12   33.93    1.50
  -2  -1  12   39.41    1.46
   3  -1 -12   34.92    1.71
   1  -3 -12   38.26    1.45
   1   2  12   37.38    1.65
   2  -3  11    5.02    0.90
   1   2  11    3.65    0.88
  -1  -2 -11    2.13    0.78
   3  -1 -11    3.93    0.95
   1  -3 -11    2.99    0.89
   1  -3 -11    3.99    0.77
   3  -2  11    3.57    0.91
  -3   2 -11    2.99    0.72
  -2  -1  11    3.18    0.72
  -2  -1  10  349.70    3.39
  -3   1  10  337.34    3.65
   1  -3 -10  339.60    3.65
   3  -2  10  331.47    3.92
  -1  -2 -10  343.62    3.78
   3  -1 -10  335.76    4.23
  -3   2 -10  348.30    3.56
   1   2  10  347.23    4.05
   1  -3 -10  334.52    4.06
  -1  -2 -10  341.42    3.66
   2  -3  10  357.31    3.97
   3  -2   9   25.72    1.24
   1   2   9   26.95    1.23
   2  -3   9   23.67    1.12
   1  -3  -9   27.62    1.15
   2   1  -9   29.12    1.35
  -1  -2  -9   26.36    1.16
  -3   2  -9   26.03    1.08
  -3   1   9   25.73    1.07
  -2  -1   9   27.11    1.00
   3  -1  -9   24.62    1.28
  -1  -2  -8   95.65    1.86
  -2  -1   8   95.11    1.53
  -3   2  -8   99.89    1.82
  -2   3  -8   98.55    1.49
   3  -1  -8   98.07    2.14
   3  -2   8   93.83    1.96
   1   2   8   91.98    1.90
   1  -3  -8  100.94    1.91
   2  -3   8   97.08    1.88
   2   1  -8   97.12    2.11
  -3   1   8   96.89    1.74
   3  -2   7  412.72    3.69
   1   2   7  416.56    3.61
  -2  -1   7  409.57    2.79
  -2   3  -7  416.31    2.82
  -3   1   7  398.60    3.11
   2  -3   7  412.35    3.41
  -3   2  -7  418.68    3.35
   3  -1  -7  420.02    4.07
   2   1  -7  412.11    3.95
   1  -3  -7  432.69    3.63
  -1  -2  -7  418.88    3.62
   1   2   6   39.51    1.12
  -3   2  -6   37.84    1.02
  -3   1   6   35.71    0.92
  -1  -2  -6   36.47    1.09
   1  -3  -6   33.15    1.04
   1   2   6   35.20    0.81
   2   1  -6   33.86    1.15
  -2  -1   6   37.20    0.80
  -2   3  -6   36.34    0.85
   2  -3   6   46.21    1.12
   3  -1  -6   42.54    1.32
   3  -2   6   40.88    1.19
   3  -2   5  381.79    3.04
  -1  -2  -5  378.62    3.03
   1   2   5  373.42    2.39
  -3   2  -5  375.11    2.74
   3  -1  -5  375.55    3.37
  -2  -1   5  388.21    2.07
   1  -3  -5  389.03    3.06
   3  -1  -5  385.17    1.66
   1   2   5  385.22    2.89
  -2   3  -5  378.36    2.40
   2   1  -5  385.86    3.27
   2  -3   5  385.27    2.73
   3  -1  -4    5.43    0.25
   3  -2   4    3.99    0.46
   3  -1  -4    3.83    0.50
   1   2   4    5.04    0.45
   1   2   4    4.85    0.38
  -3   2  -4    4.43    0.42
   2  -3   4    4.08    0.39
  -1  -2  -4    3.72    0.47
  -2   3  -4    4.48    0.36
  -2  -1   4    5.22    0.27
   1  -3  -4    4.86    0.49
   3  -2   3 1966.66    5.60
   3  -1  -3 1977.55    6.38
  -1  -2  -3 1967.63    5.63
   2  -3   3 1957.18    5.06
  -2   3  -3 1972.13    4.68
  -3   2  -3 1942.71    5.28
   3  -1  -3 1961.71    3.41
   1  -3  -3 1980.75    5.75
   1   2   3 1940.53    5.09
   1   2   2  834.92    3.28
  -3   2  -2  839.74    3.24
  -2   3  -2  817.31    2.88
   3  -2   2  832.39    3.43
   3  -1  -2  823.71    2.26
   3  -1  -2  826.97    3.08
   2  -3   2  825.74    3.14
   2   1  -2  833.19    3.43
  -2   3  -2  827.19    3.01
  -1  -2  -2  827.44    3.27
   1  -3  -2  823.48    3.38
   3  -1  -2  817.87    3.62
   2   1  -1    2.19    0.30
  -2   3  -1    2.40    0.25
   3  -1  -1    2.71    0.30
   3  -2   1    2.03    0.29
   3  -1  -1    2.64    0.28
   1   2   1    2.62    0.34
   2  -3   1    2.42    0.27
  -2   3  -1    1.63    0.24
  -3   2  -1    2.60    0.29
   3  -1  -1    2.80    0.23
   1  -3  -1    2.35    0.28
  -1  -2  -1    2.03    0.24
   3  -2   1    2.03    0.16
   3  -1   0  157.34    1.16
   2   1   0  157.24    1.38
   3  -2   0  156.12    1.31
   2   1   0  151.14    1.48
   3  -1   0  153.90    1.19
  -2  -1   0  159.45    0.83
   1   2   0  154.87    1.49
   2  -3   0  158.97    1.37
   3  -2   0  154.92    1.21
   3  -1   0  159.68    1.46
  -1  -2   0  159.16    0.94
  -2   3   0  147.80    1.18
  -1   3   0  158.09    1.42
   3  -1   0  152.49    0.78
   1  -3   0  152.13    1.23
   3  -2  -1 1982.44    5.16
   3  -1   1 2003.18    4.79
   2   1   1 1969.39    5.30
   3  -2  -1 1985.76    4.58
  -3   1  -1 1957.77    4.49
  -1   3  -1 1973.70    3.49
  -1   3  -1 1985.99    5.02
   2   1   1 1971.94    4.95
  -2  -1  -1 1976.35    3.84
   1   2  -1 2012.80    5.41
   2  -3  -1 1972.10    4.90
   3  -1   1 1986.24    2.87
   1  -3   1 1979.27    4.24
   2  -3  -2  648.81    3.01
   2   1   2  625.96    2.43
  -3   1  -2  633.04    2.76
   1  -3   2  643.44    2.40
   3  -2  -2  634.29    2.60
   3  -1   2  636.68    3.07
   3  -2  -2  633.39    2.33
  -1   3  -2  641.79    3.07
   2   1   2  624.95    3.04
  -2  -1  -2  637.28    2.63
  -1   3  -2  636.58    1.92
   1   2  -2  634.10    3.22
   3  -2  -2  633.51    3.33
   2   1   3  267.84    1.94
  -1   3  -3  277.39    1.35
   3  -2  -3  265.66    1.76
   1   2  -3  263.36    2.24
   3  -1   3  274.45    2.24
   1  -3   3  261.23    1.65
   2  -3  -3  272.51    2.09
   3  -2  -3  276.05    1.44
  -3   1  -3  269.21    2.00
  -2  -1  -3  273.65    2.03
   3  -2  -3  261.48    2.39
   2   1   3  272.08    2.11
   2   1   4  337.89    2.48
  -3   1  -4  340.12    1.12
  -2  -1  -4  337.39    2.54
   2   1   4  338.15    2.57
  -1   3  -4  340.91    1.60
   3  -2  -4  343.62    2.11
   1  -3   4  335.19    2.04
  -3   1  -4  338.93    2.47
   3  -2  -4  342.19    2.95
  -1  -2   4  346.61    1.43
   2  -3  -4  349.27    2.55
   3  -1   4  351.79    2.74
   2  -3  -5  121.40    1.67
  -2  -1  -5  117.58    1.66
   1  -3   5  127.32    1.43
  -3   1  -5  123.25    1.66
  -1   3  -5  120.92    1.02
  -3   1  -5  124.13    0.89
   2   1   5  120.87    1.73
   3  -1   5  121.86    1.80
  -1  -2   5  116.99    1.09
   3  -2  -5  121.59    1.35
   2   1   5  121.54    1.57
   3  -2  -5  122.40    1.95
   2   1   6    9.23    0.59
   2  -3  -6    7.49    0.59
   1  -3   6    8.25    0.53
   3  -1   6    7.42    0.69
   3  -2  -6    8.21    0.48
  -3   1  -6    7.76    0.63
   2   1   6    8.35    0.67
  -2  -1  -6    7.82    0.66
   3  -2  -6    7.42    0.74
   2  -3  -7   26.29    0.97
   2   1   7   29.39    0.92
   1  -3   7   28.23    0.92
   3  -2  -7   27.94    0.78
  -1  -2   7   29.03    0.82
  -2  -1  -7   28.51    1.08
   3  -1   7   28.98    1.13
   2   1   7   29.36    1.10
  -3   1  -7   26.43    1.02
   3  -2  -7   28.05    1.18
   2   1   8  123.47    1.78
   2  -3  -8  120.47    1.97
   2   1   8  118.56    2.15
  -2  -1  -8  123.86    2.15
  -1  -2   8  124.08    1.75
   2  -3  -8  126.99    2.35
   3  -2  -8  119.49    1.55
   3  -2  -8  117.02    2.28
   1  -3   8  117.26    1.92
   3  -1   8  119.50    2.16
  -3   1  -8  119.56    2.06
   2  -3  -9    5.83    0.71
   1  -3   9    6.08    0.74
   3  -1   9    7.23    0.89
   3  -2  -9    7.15    0.89
  -3   1  -9    4.74    0.75
   2  -3  -9    5.96    0.85
   2   1   9    5.83    0.79
  -1  -2   9    6.15    0.64
  -2  -1  -9    6.53    0.78
   2   1  10    6.70    0.93
  -1  -2  10    5.69    0.69
  -3   1 -10    5.14    0.82
   3  -1  10    4.09    0.87
   1  -3  10    5.93    0.80
  -2  -1 -10    6.19    0.85
   3  -2 -10    6.72    0.96
   2  -3 -10    5.92    0.91
   2  -3 -10    5.49    0.70
   2   1  11    6.69    0.98
   2  -3 -11    6.12    0.73
  -1  -2  11    9.48    0.83
   2  -3 -11    6.03    0.98
   3  -1  11    9.20    1.00
  -2  -1 -11    8.62    0.94
   1  -3  11    9.53    0.96
  -3   1 -11    8.11    0.91
   3  -2 -11    7.06    0.99
  -3   1 -12   24.20    1.26
   3  -1  12   24.43    1.49
  -2  -1 -12   22.72    1.30
   1  -3  12   23.67    1.29
   2   1  12   22.36    1.39
   2  -3 -12   21.25    1.39
  -1  -2  12   22.84    1.18
   3  -2 -12   21.38    1.47
   2   1  13    8.08    1.20
   2  -3 -13    9.27    1.19
   1  -3  13    7.31    1.02
   3  -1  13    9.11    1.16
  -2  -1 -13    5.55    0.94
   3  -2 -13    7.90    1.17
   1  -3  14   27.87    1.54
   3  -3  13    4.46    1.04
   0  -3 -13    5.29    0.96
  -3   0  12  147.58    2.64
   0  -3 -12  160.56    3.05
   3  -3  12  157.51    3.10
   3   0 -12  151.48    3.22
   0  -3 -12  156.72    2.81
   0  -3 -11    0.09    0.78
   0  -3 -11    0.84    0.76
   3  -3  11    1.15    0.87
   3   0 -11    1.60    0.90
  -3   0  11    1.62    0.67
   3  -3  10   96.53    2.26
   3   0 -10   95.93    2.43
  -3   0  10   93.99    1.88
   0  -3 -10   93.91    2.09
  -3   0   9  386.86    3.41
   0  -3  -9  393.79    3.94
  -3   3  -9  396.68    3.46
   3  -3   9  394.64    4.15
   3   0  -9  403.75    4.53
   0  -3  -8  248.64    3.00
   3   0  -8  252.79    3.41
   3  -3   8  244.69    3.07
  -3   0   8  245.66    2.51
  -3   3  -8  249.54    2.66
   0  -3  -7  313.98    3.22
   3  -3   7  309.04    3.19
   3   0  -7  308.68    3.57
  -3   0   7  305.71    2.55
  -3   3  -7  311.28    2.80
   0  -3  -6   11.36    0.76
  -3   3  -6   12.50    0.67
  -3   0   6   14.22    0.58
   3  -3   6   11.36    0.75
   3   0  -6   11.69    0.84
   3  -3   5 1955.71    6.64
  -3   0   5 1999.87    5.17
   3   0  -5 1981.17    7.75
  -3   3  -5 2000.83    6.12
   0  -3  -5 1999.44    7.14
   0  -3  -4  383.17    2.93
  -3   0   4  385.36    1.96
   3  -3   4  390.62    2.79
   3   0  -4  378.39    3.11
  -3   3  -4  382.07    2.53
   0  -3  -3  198.23    1.93
   3   0  -3  193.34    2.02
   3  -3   3  194.61    1.83
  -3   3  -3  191.04    1.72
   3   0  -2    3.00    0.36
   0  -3  -2    3.19    0.35
  -3   3  -2    2.67    0.33
   3  -3   2    2.68    0.35
   3  -3   1 1758.48    4.92
  -3   3  -1 1747.38    3.14
  -3   3  -1 1743.43    4.70
   0  -3  -1 1740.55    4.49
   0   3   1 1761.35    5.45
   3   0  -1 1750.09    4.36
   3   0  -1 1735.51    5.23
  -3   3   0 3165.22    4.15
  -3   0   0 3175.71    4.86
   3  -3   0 3222.87    6.41
   0  -3   0 3165.68    5.32
   0   3   0 3173.08    7.21
   3   0   0 3176.24    7.09
   3   0   0 3131.30    5.52
   3  -3  -1  453.27    2.51
   3   0   1  447.92    2.76
   3   0   1  443.03    2.12
   3   0   1  438.12    2.02
  -3   0  -1  448.72    2.07
   0  -3   1  441.42    1.78
   0   3  -1  450.06    2.77
   0   3  -2    1.33    0.35
   0  -3   2    0.94    0.16
   3   0   2    0.77    0.33
  -3   0  -2    0.99    0.25
   3   0   2    0.74    0.26
   3  -3  -2    1.59    0.30
   3   0   3   12.99    0.62
   3  -3  -3   11.87    0.30
  -3   0  -3   13.80    0.56
   0   3  -3   11.51    0.60
   3  -3  -3   13.75    0.57
   3   0   3    9.89    0.55
   0  -3   3   10.84    0.32
   3   0   4  322.60    2.69
   3  -3  -4  304.31    2.36
  -3   0  -4  318.16    2.47
   3   0   4  302.07    2.54
   0  -3   4  324.52    1.71
   3   0   5 1033.14    5.06
   3  -3  -5 1030.54    4.53
  -3   0  -5 1051.69    4.96
   0  -3   5 1032.72    3.57
   3   0   5 1034.29    4.98
   3  -3  -6   43.90    1.35
   3  -3  -6   46.58    1.09
   3   0   6   43.79    1.15
   3   0   6   44.08    1.21
   0  -3   6   44.86    0.90
  -3   0  -6   51.16    1.29
   3  -3  -7   87.62    1.51
  -3   0  -7   85.71    1.74
   3  -3  -7   85.76    1.93
   3   0   7   90.43    1.79
   3   0   7   84.97    1.60
   0  -3   7   92.89    1.44
   0  -3   8  317.05    2.88
   3   0   8  309.59    3.38
   3  -3  -8  316.62    2.88
  -3   0  -8  309.51    3.36
   3  -3  -8  321.55    3.78
   3   0   8  323.46    3.16
   0  -3   9  157.23    2.24
   3   0   9  158.86    2.31
   3   0   9  160.32    2.61
  -3   0  -9  160.57    2.58
   3  -3  -9  164.88    2.95
   3  -3  -9  163.76    2.17
   3  -3 -10  181.09    3.19
   3   0  10  187.84    3.02
  -3   0 -10  184.44    2.89
   0  -3  11   13.08    0.96
   3  -3 -11   10.49    1.16
   3   0  11   10.61    1.12
  -3   0 -11    9.86    1.04
   0  -3  12  208.40    3.08
   3  -3 -12  218.49    3.80
   3   0  12  210.23    3.51
  -3   0 -12  211.97    3.31
   3   0  13    4.17    1.06
   3  -3 -13    4.77    1.11
  -3   0 -13    6.73    1.04
   2   2   0 9039.86   12.58
  -2   4   0 8998.42   10.25
  -4   2   0 9043.23   11.00
   4  -2   0 9054.74   11.07
   4  -2   0 9118.82    9.71
   4  -2  -1   78.88    1.13
  -2   4  -1   76.30    1.10
   2   2  -1   72.88    1.18
  -2  -2   1   76.07    0.44
   2  -4   1   75.14    1.06
   2  -4  -1   72.84    1.11
  -2   4   1   75.01    1.13
   2   2   1   70.79    1.18
   4  -2  -1   74.75    1.09
  -4   2  -1   76.59    1.09
   4  -2  -1   74.18    0.97
  -2   4  -1   75.38    0.94
  -2  -2  -1   71.92    0.88
   4  -2   1   70.55    1.07
  -2   4  -2  528.14    2.95
   4  -2   2  521.11    3.04
  -4   2  -2  529.65    2.92
   4  -2  -2  545.77    2.79
   2  -4   2  543.97    2.79
   2   2   2  533.30    3.21
  -2   4  -2  533.67    2.39
   4  -2  -2  533.82    2.47
  -2  -2  -2  520.59    2.75
   2   2  -2  524.24    3.25
   4  -2  -2  529.72    3.22
   2  -4  -2  526.08    3.06
   4  -2   3 1330.41    5.18
   2  -4  -3 1366.60    5.22
   2  -4   3 1369.36    4.57
   4  -2  -3 1347.33    4.24
  -2   4  -3 1360.81    3.83
   2   2   3 1344.63    5.20
   2   2  -3 1346.30    5.46
   4  -2  -3 1356.74    5.71
  -4   2  -3 1367.10    4.95
   4  -2  -3 1361.90    3.89
  -2  -2  -3 1360.34    4.92
   2  -4   4 3136.03    7.30
   2   2   4 3151.95    7.20
  -4   2  -4 3156.27    8.04
   2  -4  -4 3108.45    8.50
  -2  -2  -4 3117.66    8.20
   4  -2   4 3101.70    8.63
   4  -2  -4 3124.02    5.99
  -2   4  -4 3106.65    6.04
   2   2   4 3136.70    8.11
   4  -2  -4 3085.95    9.41
   2   2   5   21.13    0.78
   2  -4  -5   23.23    0.91
   2   2   5   24.87    0.84
   4  -2  -5   21.92    0.57
  -4   2  -5   24.01    0.87
  -2  -2  -5   18.10    0.82
   2  -4   5   19.85    0.72
   4  -2  -5   19.38    0.96
  -2   4  -5   21.57    0.59
   4  -2   5   21.59    0.94
   2   2   6  579.47    3.98
   4  -2  -6  583.78    4.79
   4  -2   6  566.98    4.29
   2   2   6  573.29    3.73
  -2  -2  -6  566.19    4.13
  -4   2  -6  568.53    3.97
   2  -4  -6  572.06    4.14
   2  -4   6  565.70    3.67
  -2   4  -6  569.02    2.81
   4  -2  -7 1153.79    7.01
  -2  -2  -7 1147.56    6.30
   4  -2   7 1173.78    6.54
   2  -4   7 1140.60    5.67
  -4   2  -7 1138.16    5.99
   2  -4  -7 1148.21    6.13
   2   2   7 1121.98    5.31
   2   2   7 1115.99    6.01
   2  -4  -8  102.47    2.04
   2   2   8  102.46    2.06
   2  -4   8  103.83    1.93
  -4   2  -8   96.89    1.93
  -2  -2  -8   95.92    2.02
   4  -2  -8  106.32    2.35
   4  -2   8  101.86    2.13
   2  -4  -9   35.98    1.34
   4  -2   9   31.55    1.42
   2  -4   9   30.06    1.27
   2   2   9   34.00    1.36
  -2  -2  -9   34.87    1.40
   4  -2  -9   30.81    1.50
  -4   2  -9   32.04    1.30
  -2  -2 -10  572.61    5.11
   2  -4 -10  562.75    4.81
   2  -4  10  580.43    5.04
   4  -2  10  559.32    5.21
   2   2  10  574.07    5.18
   4  -2 -10  575.42    5.76
   2  -4 -10  546.90    5.52
  -4   2 -10  564.91    4.92
   2  -4 -11  136.45    2.97
   2   2  11  138.71    2.75
   4  -2  11  133.47    2.78
  -2  -2 -11  147.61    2.79
   2  -4  11  140.20    2.73
  -4   2 -11  143.63    2.65
   2  -4 -11  140.48    2.53
   4  -2 -11  133.65    3.01
   4  -2  12   11.15    1.22
   2   2  12   11.03    1.17
   4  -2 -12   11.85    1.25
   2  -4  12   10.03    1.12
   2  -4 -12   11.14    1.27
   2  -4 -12   10.68    1.02
  -2  -2 -12    8.46    1.08
  -4   2 -12   12.23    1.05
   2  -4 -13  203.52    3.77
   2  -4  13  208.47    3.49
   4  -2  13  198.59    3.65
   4  -2 -13  201.16    3.87
  -2  -2 -13  209.45    3.49
   4  -1 -13   17.51    1.47
  -1  -3 -13   20.07    1.39
   1  -4 -13   17.25    1.22
   3  -4  13   13.89    1.34
   4  -3  13   18.86    1.46
   1  -4 -13   18.92    1.42
   4  -1 -12   25.44    1.64
   1  -4 -12   30.01    1.61
   3  -4  12   32.25    1.63
  -1  -3 -12   27.68    1.51
   4  -3  12   28.97    1.63
   1  -4 -12   29.91    1.45
   4  -3  11   32.55    1.59
  -1  -3 -11   32.51    1.50
   1  -4 -11   32.18    1.44
   1  -4 -11   31.08    1.58
   4  -1 -11   32.26    1.71
   3  -4  11   32.51    1.58
  -4   3 -11   30.04    1.29
  -1  -3 -10    7.08    0.96
   3  -4  10    8.91    1.02
   1  -4 -10    7.38    0.94
  -4   3 -10    9.87    0.94
   4  -1 -10    8.16    1.07
   4  -3  10    8.77    1.08
   1  -4  -9   18.07    1.12
   3  -4   9   17.41    1.12
   4  -3   9   14.33    1.11
  -1  -3  -9   16.65    1.08
   4  -1  -9   15.82    1.20
  -4   3  -9   17.09    1.03
  -1  -3  -8  107.97    2.14
   4  -3   8  107.81    2.22
   1  -4  -8  105.60    2.14
   3  -4   8  108.99    2.13
  -4   3  -8  107.56    1.96
  -3   4  -8  102.13    1.63
   4  -1  -8  111.45    2.41
  -4   3  -7  106.52    1.85
   4  -3   7  108.47    2.11
   1  -4  -7  106.84    2.04
  -1  -3  -7  110.84    2.04
   4  -1  -7  109.43    2.26
   3  -4   7  105.94    1.92
  -3   4  -7  105.26    1.60
  -1  -3  -6    2.72    0.64
  -4   3  -6    1.36    0.53
   1  -4  -6    2.11    0.59
   4  -1  -6    1.54    0.65
   4  -3   6    1.99    0.62
  -3   4  -6    4.14    0.50
   3  -4   6    1.81    0.52
   4  -1  -5   27.10    1.10
  -4   3  -5   25.48    0.90
   1  -4  -5   25.46    0.98
  -3   4  -5   24.70    0.78
   3  -4   5   26.42    0.91
   4  -3   5   25.36    0.99
   4  -1  -4  218.44    2.50
   4  -3   4  231.86    2.38
  -4   3  -4  220.64    2.18
  -3   4  -4  223.02    1.95
   3  -4   4  225.57    2.19
   1  -4  -4  225.39    2.37
  -1  -3  -4  226.51    2.32
  -1  -3  -3  579.78    3.43
   1  -4  -3  585.37    3.49
   4  -1  -3  579.21    3.17
  -3   4  -3  577.96    3.00
   3  -4   3  572.99    3.25
   4  -3   3  596.81    3.55
   4  -1  -3  576.96    3.67
  -4   3  -3  579.18    3.30
   4  -1  -2  212.70    2.02
   4  -1  -2  211.77    1.95
   4  -1  -2  213.00    0.98
  -1  -3  -2  212.15    1.91
   3   1  -2  211.98    1.96
  -3   4  -2  219.84    1.67
  -4   3  -2  214.93    1.94
  -3   4  -2  213.53    1.79
   3  -4   2  212.17    1.94
   1  -4  -2  214.48    1.96
   4  -3   2  216.11    0.84
   4  -3   2  209.73    1.99
  -3   4  -1  783.28    3.35
   1   3   1  784.51    4.06
   3  -4   1  764.87    3.49
   4  -1  -1  788.32    3.45
   3   1  -1  789.39    3.57
  -3   4  -1  791.16    3.00
   1  -4  -1  805.70    3.47
   4  -1  -1  779.47    3.75
  -1   4   1  792.29    3.95
  -4   3  -1  802.07    3.57
   4  -3   1  793.31    3.65
  -1  -3  -1  786.88    3.23
   4  -1  -1  803.43    2.58
   4  -3   1  793.31    2.61
   1   3   0   87.11    1.39
  -1   4   0   87.40    1.33
  -3   4   0   89.53    1.01
  -1   4   0   86.12    0.86
  -3  -1   0   85.52    0.82
   4  -1   0   94.05    1.08
   1  -4   0   85.71    1.10
  -4   1   0   90.30    1.08
   3  -4   0   90.86    1.27
   4  -3   0   85.12    1.09
   4  -1   0   93.75    1.39
   3   1   0   91.88    1.23
   3   1   0   86.90    1.39
  -1  -3   0   83.82    0.93
   4  -1   0   86.91    0.80
   4  -3   0   88.17    1.21
   3   1   1  187.25    2.01
   1  -4   1  184.02    1.53
   3   1   1  195.67    1.76
   4  -3  -1  179.91    1.70
   4  -1   1  177.33    1.92
  -1  -3   1  184.16    1.10
   1   3  -1  178.39    1.95
  -1   4  -1  176.53    1.87
  -1   4  -1  188.04    1.09
   4  -1   1  183.45    1.12
  -3  -1  -1  180.93    1.38
   4  -1   1  189.50    1.70
   3  -4  -1  190.02    1.85
  -4   1  -1  184.93    1.58
  -3   4   1  180.56    1.49
   4  -3  -1  184.40    1.84
   3   1   2  253.14    2.09
  -1   4  -2  258.31    2.30
   4  -1   2  255.49    2.39
   3  -4  -2  254.06    2.19
   1   3  -2  255.33    2.40
  -1  -3   2  252.59    1.05
   3   1   2  257.35    2.39
   4  -3  -2  253.25    1.77
   1  -4   2  255.63    1.77
  -1   4  -2  254.76    1.03
   4  -1   2  256.74    2.17
   4  -1   2  257.21    1.50
   4  -3  -2  256.60    2.01
  -4   1  -2  257.08    2.01
   4  -3  -2  257.76    2.38
  -3  -1  -2  259.30    1.88
   3   1   2  249.51    1.50
   4  -1   3 1002.34    4.89
   1   3  -3  989.33    4.92
   3   1   3 1008.24    3.84
   4  -1   3 1015.75    4.61
  -1  -3   3 1000.85    2.08
   4  -3  -3 1020.84    3.26
   3   1   3 1004.07    4.81
   4  -3  -3 1002.88    4.06
   1  -4   3 1004.74    3.52
  -1   4  -3 1006.51    4.69
   4  -3  -3  998.97    5.09
   3  -4  -3  988.66    4.43
  -4   1  -3 1000.19    4.24
  -3  -1  -3 1031.48    4.22
   1  -4   4    3.81    0.39
   3   1   4    3.42    0.55
   4  -1   4    1.92    0.54
   4  -3  -4    3.29    0.28
   4  -3  -4    2.71    0.44
   3  -4  -4    2.90    0.53
  -4   1  -4    2.92    0.48
  -3  -1  -4    1.74    0.46
   3   1   4    2.07    0.45
   4  -3  -4    2.12    0.57
   4  -3  -5   81.99    1.28
   4  -1   5   81.14    1.58
   3   1   5   81.16    1.56
   4  -3  -5   83.73    1.77
   3  -4  -5   88.77    1.54
   1  -4   5   82.00    1.20
  -4   1  -5   79.76    1.48
   3   1   5   78.22    1.46
  -3  -1  -5   84.94    1.57
   3   1   6  105.91    1.81
   4  -3  -6  108.78    2.14
   3  -4  -6  112.29    1.83
   4  -1   6  109.30    1.90
   4  -3  -6  101.54    1.45
   3   1   6  107.30    1.84
  -4   1  -6  106.41    1.84
   1  -4   6  118.19    1.58
  -3  -1  -6  113.52    1.92
   3  -4  -7  266.12    2.92
   4  -3  -7  274.25    3.51
   3   1   7  269.40    2.96
   4  -3  -7  270.77    2.40
  -4   1  -7  279.93    3.09
   3   1   7  273.23    3.05
   1  -4   7  269.08    2.59
  -3  -1  -7  271.10    3.15
   1  -4   8   79.55    1.61
   3  -4  -8   78.13    1.70
  -3  -1  -8   85.11    1.92
   3   1   8   76.25    1.66
   4  -1   8   79.26    1.86
   4  -3  -8   82.92    2.11
  -4   1  -8   78.62    1.83
   3   1   8   80.89    1.87
   1  -4   9    0.26    0.62
   3   1   9    0.53    0.68
   4  -3  -9    3.95    0.91
   3  -4  -9    1.49    0.87
  -4   1  -9    1.49    0.80
  -3  -1  -9    1.50    0.75
   3  -4  -9    1.42    0.65
   4  -1   9    1.82    0.85
   4  -1  10  403.96    3.99
  -4   1 -10  403.83    4.37
   3  -4 -10  427.06    3.94
   3  -4 -10  407.11    4.87
   4  -1  10  418.56    4.48
   1  -4  10  417.36    4.08
  -3  -1 -10  415.84    4.46
   4  -3 -10  413.22    4.95
   3   1  10  420.33    4.53
   3  -4 -11    2.90    1.02
   4  -3 -11    3.00    1.02
   4  -1  11    2.99    0.89
   1  -4  11    4.38    0.85
   3   1  11    3.28    0.99
  -4   1 -11    3.07    0.91
  -3  -1 -11    2.95    0.94
   3   1  12   34.37    1.62
  -3  -1 -12   38.04    1.73
   1  -4  12   38.60    1.53
  -4   1 -12   38.57    1.66
   4  -1  12   38.76    1.73
   4  -3 -12   33.07    1.81
   3  -4 -12   39.35    1.89
  -4   1 -13  198.74    3.32
   3   1  13  194.01    3.46
  -3  -1 -13  202.93    3.43
   4  -3 -13  197.57    3.91
   1  -4  13  188.41    3.15
   4  -1  13  199.20    3.57
   3  -4 -13  191.40    3.82
   0  -4 -13    0.13    0.90
   4  -4  13    1.24    1.09
   4  -4  12  401.61    5.04
   0  -4 -12  408.90    4.74
   0  -4 -12  405.65    4.88
   0  -4 -11  150.34    2.88
   4  -4  11  157.66    3.15
   0  -4 -10    6.66    0.97
   4  -4  10    8.81    1.08
   0  -4  -9  458.54    4.59
   4   0  -9  452.63    5.09
   4  -4   9  458.69    4.69
  -4   4  -9  442.80    3.85
   4   0  -8 1014.31    7.21
   0  -4  -8  982.32    6.38
   4  -4   8  987.71    6.42
  -4   4  -8 1001.05    5.52
   4  -4   7   53.40    1.52
   0  -4  -7   54.06    1.54
  -4   4  -7   51.58    1.30
   4   0  -7   49.77    1.67
   4   0  -6  217.92    3.02
  -4   4  -6  224.10    2.40
   0  -4  -6  215.04    2.72
   4  -4   6  222.80    2.73
   4   0  -5 1529.78    7.32
   0  -4  -5 1534.34    6.80
  -4   4  -5 1532.24    5.90
   4  -4   5 1517.41    6.51
   0  -4  -4 1227.06    5.65
  -4   4  -4 1247.65    5.07
   4  -4   4 1249.55    5.62
   0  -4  -3    4.64    0.52
  -4   4  -3    5.67    0.51
   4  -4   3    3.61    0.51
   0   4   2 2066.98    7.18
   4   0  -2 2053.09    6.67
   0  -4  -2 2087.10    6.16
   4  -4   2 2040.54    6.46
  -4   4  -2 2071.42    6.18
   4   0  -1  684.91    3.12
   0   4   1  657.94    3.95
   4   0  -1  686.96    3.92
  -4   4  -1  680.79    3.46
   4  -4   1  668.66    3.61
   0  -4  -1  694.99    3.26
   0  -4   0 1014.35    3.57
   4   0   0 1023.25    4.86
   0   4   0 1003.36    4.83
   4  -4   0 1011.30    4.37
  -4   4   0 1007.59    4.22
  -4   0   0 1016.50    3.35
  -4   4   0 1015.49    2.56
   4   0   0 1011.53    3.65
   0   4  -1   64.21    1.28
  -4   4   1   67.96    0.77
   4   0   1   64.88    1.30
   4  -4  -1   64.30    1.15
   0  -4   1   64.32    0.85
   4   0   1   63.23    0.95
   4   0   1   61.33    0.71
  -4   0  -2 1940.15    5.47
   4   0   2 1896.97    6.91
   4   0   2 1919.11    5.20
   0  -4   2 1942.68    4.27
   0   4  -2 1904.01    6.86
   4   0   2 1926.50    5.10
   4  -4  -2 1916.26    6.17
   0  -4   3  174.24    1.30
   4   0   3  168.90    2.19
   4  -4  -3  170.24    1.89
  -4   0  -3  174.91    1.85
   4   0   3  173.16    1.80
   0   4  -3  170.63    2.17
   4  -4  -4  442.39    3.13
   0  -4   4  447.40    2.23
   4   0   4  455.37    3.23
  -4   0  -4  452.31    3.22
   4   0   4  445.43    3.62
   4   0   5  535.30    4.13
   4  -4  -5  536.11    3.60
   0  -4   5  525.90    2.64
   4   0   5  521.98    3.74
  -4   0  -5  540.65    3.84
   4  -4  -6  513.88    3.69
   4   0   6  502.04    4.15
   4   0   6  525.04    4.00
  -4   0  -6  511.87    4.08
   0  -4   6  501.39    2.89
   4  -4  -6  516.32    4.61
   4   0   7  235.14    2.97
   4   0   7  228.79    2.86
   4  -4  -7  228.54    3.29
  -4   0  -7  237.22    2.98
   4  -4  -7  239.14    2.61
   4   0   8  195.90    2.78
   4  -4  -8  194.85    2.45
   4  -4  -8  194.73    3.19
   4   0   8  196.07    2.80
  -4   0  -8  205.45    2.98
   4   0   9  501.89    4.46
   4  -4  -9  504.71    3.97
  -4   0  -9  518.06    4.86
   4   0   9  519.49    4.78
   4  -4  -9  512.44    5.38
  -4   0 -10  173.50    3.04
   4   0  10  166.68    2.93
   4  -4 -10  167.37    3.24
  -4   0 -11  115.38    2.59
   4   0  11  106.98    2.50
   4  -4 -11  115.52    2.86
   4  -4 -12  103.40    2.84
   4   0  12  105.18    2.59
  -4   0 -13  277.53    4.08
   4   0  13  278.87    4.14
   3  -5  13  153.26    3.19
   5  -2 -12   51.84    2.17
   2  -5 -12   60.78    1.93
   5  -3  12   49.94    1.97
   2  -5 -12   53.84    2.14
   3  -5  12   57.52    2.06
  -2  -3 -12   55.60    2.06
  -2  -3 -11   11.31    1.19
   3  -5  11    7.55    1.08
   2  -5 -11    6.65    0.98
   5  -3  11    6.53    1.14
  -5   3 -11    8.44    1.04
   2  -5 -11    7.47    1.13
   5  -2 -11    8.96    1.25
   2  -5 -10  223.52    3.35
   5  -3  10  238.45    3.77
   3  -5  10  236.74    3.51
  -2  -3 -10  228.74    3.46
  -5   3 -10  237.66    3.38
   5  -2 -10  224.12    3.85
   5  -3   9   -0.49    0.82
   2  -5  -9    0.18    0.74
   5  -2  -9    0.50    0.80
  -5   3  -9    0.05    0.76
   3  -5   9    0.69    0.80
  -2  -3  -9    0.24    0.75
   2  -5  -8  102.16    2.21
   5  -3   8  109.41    2.34
   5  -2  -8  104.13    2.46
  -5   3  -8  111.71    2.21
   3  -5   8  113.21    2.17
  -2  -3  -8  109.74    2.28
   2  -5  -7   49.82    1.53
   5  -2  -7   47.08    1.67
  -2  -3  -7   50.33    1.50
  -5   3  -7   48.30    1.40
   5  -3   7   48.11    1.56
   3  -5   7   47.76    1.35
   2  -5  -6   13.84    0.93
   5  -3   6   16.29    1.01
  -5   3  -6   15.07    0.86
   3  -5   6   16.61    0.85
   5  -2  -6   17.64    1.07
   5  -2  -5   72.58    1.77
  -5   3  -5   70.28    1.48
   5  -3   5   73.42    1.63
  -3   5  -5   70.20    1.14
   3  -5   5   71.08    1.41
  -2  -3  -5   67.40    1.53
   2  -5  -5   67.42    1.58
   5  -3   4   16.82    0.83
   5  -2  -4   16.24    0.88
   3  -5   4   16.82    0.76
  -5   3  -4   15.62    0.80
  -3   5  -4   17.26    0.62
   2  -5  -4   16.22    0.84
  -2  -3  -4   18.60    0.85
   3   2  -3  274.94    2.72
  -5   3  -3  266.93    2.51
   2  -5  -3  270.92    2.60
   5  -3   3  281.30    2.67
   5  -2  -3  272.34    2.32
   2   3   3  272.61    2.83
   3  -5   3  265.10    2.38
  -3   5  -3  266.51    2.02
  -2  -3  -3  268.29    2.45
   5  -2  -3  270.92    2.71
   5  -2  -2  437.77    2.26
   2  -5  -2  435.27    3.11
   5  -2  -2  435.34    2.98
   3  -5   2  428.46    2.95
  -3   5  -2  432.84    2.58
  -2   5   2  432.65    3.21
   2   3   2  425.56    3.38
  -3   5  -2  442.76    2.86
  -2  -3  -2  440.36    2.87
   3   2  -2  442.19    3.28
   5  -3   2  438.92    3.09
  -5   3  -2  428.95    3.03
   5  -2  -2  443.51    3.07
   5  -2  -1  111.34    1.40
  -3   5  -1  113.64    1.45
   2  -5  -1   99.34    1.44
   5  -2  -1  106.44    1.56
   2   3   1  107.68    1.69
   3  -5   1  107.84    1.51
  -2   5   1  105.51    1.58
  -5   3  -1  105.91    1.49
  -3   5  -1  109.44    1.35
   5  -2  -1  108.75    1.26
   5  -3   1  106.70    1.49
   3   2  -1  109.04    1.62
  -2  -3  -1  108.86    1.30
   5  -3   1  110.14    0.97
  -3   5   0   21.77    0.68
  -3   5   0   22.55    0.71
   3   2   0   23.26    0.82
   3  -5   0   23.10    0.78
  -5   3   0   21.28    0.74
   5  -2   0   25.05    0.85
   2  -5   0   28.97    0.81
  -5   2   0   23.35    0.72
  -2   5   0   23.38    0.61
  -3  -2   0   23.05    0.49
   2   3   0   20.92    0.84
   5  -3   0   21.43    0.72
  -2  -3   0   22.00    0.53
   5  -3   0   23.74    0.61
  -2   5   0   23.46    0.79
   5  -2   0   23.10    0.69
  -2   5  -1  163.61    1.38
  -3   5   1  153.83    1.71
   3   2   1  153.67    1.89
  -2   5  -1  150.59    1.82
   2   3  -1  155.01    2.00
   5  -2   1  154.62    1.72
   5  -3  -1  154.41    1.76
   3  -5  -1  157.44    1.87
   2  -5   1  154.12    1.69
  -5   2  -1  153.30    1.73
   5  -2   1  160.37    2.02
  -3  -2  -1  156.14    1.42
   5  -3  -1  150.86    1.64
   5  -3  -1  161.27    1.74
   5  -2   2  425.67    3.05
   3   2   2  425.33    3.17
   5  -2   2  421.99    3.37
  -2   5  -2  419.31    3.10
   5  -3  -2  418.98    2.76
   2  -5   2  418.75    2.72
  -5   2  -2  417.00    2.91
  -2   5  -2  430.41    2.08
   2   3  -2  420.26    3.37
   5  -3  -2  421.70    2.67
   3   2   2  415.12    3.34
   3  -5  -2  413.42    3.11
  -3   5   2  417.16    2.90
  -3  -2  -2  426.33    2.66
   5  -3  -2  428.44    3.15
   2   3  -3  326.91    3.08
  -2   5  -3  333.10    2.86
   3  -5  -3  325.34    2.90
   5  -3  -3  326.90    2.31
   3   2   3  345.25    3.11
   3   2   3  315.92    2.85
   5  -2   3  329.54    2.87
   2  -5   3  324.96    2.44
  -5   2  -3  321.73    2.71
   5  -3  -3  327.70    2.33
  -2   5  -3  334.04    1.78
  -3  -2  -3  348.17    2.72
   5  -3  -3  330.93    3.07
   3  -5  -4   92.43    1.66
   3   2   4   95.85    1.73
   5  -3  -4   93.25    1.20
   5  -3  -4   95.88    1.30
   2  -5   4   94.52    1.40
  -5   2  -4   97.67    1.63
  -3  -2  -4   98.34    1.62
   5  -3  -4   94.04    1.83
   5  -2   4   94.45    1.68
   5  -2   5   10.61    0.80
   3   2   5   12.58    0.67
   3  -5  -5   14.57    0.84
   5  -3  -5   12.59    0.57
  -5   2  -5   14.07    0.83
   2  -5   5   13.08    0.66
   3   2   5   15.80    0.86
  -3  -2  -5   11.53    0.79
   5  -3  -5   11.90    0.88
   5  -2   6   36.59    1.27
   3   2   6   36.86    1.10
   3  -5  -6   38.34    1.26
   3   2   6   33.89    1.17
  -5   2  -6   34.14    1.19
   2  -5   6   35.04    1.05
  -3  -2  -6   32.37    1.20
   5  -3  -6   37.38    1.41
   3   2   7   38.59    1.23
   3  -5  -7   37.06    1.33
   3   2   7   40.23    1.27
  -5   2  -7   36.40    1.32
   2  -5   7   39.30    1.17
  -3  -2  -7   36.09    1.33
   5  -3  -7   39.23    1.53
   5  -2   8   59.66    1.80
   3  -5  -8   54.78    1.63
  -5   2  -8   51.87    1.60
   3   2   8   52.82    1.52
  -3  -2  -8   54.42    1.67
   5  -3  -8   50.50    1.80
   2  -5   8   55.78    1.48
   3  -5  -9   64.22    1.80
   5  -3  -9   64.41    2.08
   3   2   9   64.70    1.79
   5  -2   9   67.05    1.90
   2  -5   9   70.17    1.78
  -5   2  -9   64.11    1.85
  -3  -2  -9   65.15    1.87
   2  -5  10    9.42    0.96
   3   2  10    8.77    1.01
   3  -5 -10   13.58    1.08
   3  -5 -10   11.13    1.22
   5  -2  10   10.59    1.12
  -5   2 -10   10.13    1.12
   5  -3 -10    9.80    1.19
  -3  -2 -10   11.53    1.12
  -3  -2 -11    7.93    1.10
   5  -2  11    8.22    0.98
   3  -5 -11   10.98    1.00
   3  -5 -11    7.48    1.21
   5  -2  11    9.65    1.17
  -5   2 -11    8.12    1.07
   3   2  11    6.78    1.05
   2  -5  11    8.89    1.02
   5  -3 -11    9.91    1.26
  -3  -2 -12   14.72    1.37
   2  -5  12   19.89    1.31
   5  -2  12   17.11    1.39
   3  -5 -12   16.61    1.49
  -5   2 -12   16.19    1.28
   5  -3 -12   18.13    1.46
   2  -5  13   41.25    1.69
   5  -4  12  143.10    3.18
   1  -5 -12  135.60    2.89
  -1  -4 -12  131.84    2.92
   4  -5  12  135.80    3.10
   1  -5 -12  130.60    3.09
   1  -5 -11   17.58    1.30
  -1  -4 -11   19.24    1.31
   5  -1 -11   18.87    1.49
   5  -4  11   20.21    1.47
   5  -1 -10   58.35    2.16
   5  -4  10   56.97    1.99
   1  -5 -10   60.56    1.93
  -1  -4 -10   57.18    1.88
   4  -5  10   60.31    2.01
  -5   4 -10   59.25    1.75
   5  -1  -9  113.19    2.74
  -1  -4  -9  103.56    2.33
   1  -5  -9  116.11    2.47
   5  -4   9  115.36    2.57
  -5   4  -9  113.19    2.23
   4  -5   9  115.05    2.48
   5  -1  -8  201.50    3.41
   4  -5   8  199.66    3.01
   5  -4   8  205.79    3.21
  -1  -4  -8  197.69    3.00
   1  -5  -8  203.28    3.12
  -5   4  -8  196.76    2.76
   5  -1  -7   33.15    1.46
  -1  -4  -7   32.21    1.31
   5  -4   7   29.74    1.32
  -5   4  -7   29.90    1.16
  -4   5  -7   31.04    1.04
   1  -5  -7   33.57    1.36
   4  -5   7   29.42    1.22
   1  -5  -6    1.12    0.62
   4  -5   6    1.72    0.64
  -5   4  -6    2.12    0.60
   5  -1  -6    0.76    0.64
   5  -4   6    2.30    0.69
  -4   5  -6    3.00    0.54
  -1  -4  -6    1.75    0.67
  -1  -4  -5  637.24    4.53
   1  -5  -5  636.68    4.64
   5  -1  -5  635.51    4.95
  -5   4  -5  635.14    4.18
  -4   5  -5  626.64    3.79
   4  -5   5  633.79    4.36
   5  -4   5  638.67    4.60
   5  -1  -4  126.25    2.08
   1  -5  -4  121.44    1.94
  -5   4  -4  129.93    1.87
  -4   5  -4  130.53    1.70
   4  -5   4  131.55    1.92
   5  -4   4  128.11    1.98
  -1  -4  -4  126.27    1.94
   1  -5  -3    1.06    0.50
   5  -1  -3    1.25    0.44
   5  -4   3    0.46    0.50
  -4   5  -3    0.59    0.40
   1   4   3    1.47    0.58
  -5   4  -3    0.60    0.48
   4  -5   3    2.66    0.52
  -1  -4  -3    0.91    0.43
   5  -1  -3    0.76    0.44
   4   1  -2   52.93    1.14
   5  -1  -2   50.71    1.18
  -5   4  -2   52.71    1.18
  -4   5  -2   54.12    1.09
  -1   5   2   52.71    1.31
   4  -5   2   52.63    1.18
   1  -5  -2   52.41    1.12
   5  -4   2   56.33    1.22
   1   4   2   50.49    1.34
  -1  -4  -2   51.25    1.08
   1   4   1  372.80    3.27
   4   1  -1  369.86    2.77
  -4   5  -1  368.43    2.17
   1  -5  -1  371.07    2.68
   5  -1  -1  375.51    3.11
  -1   5   1  371.73    1.99
   4  -5   1  367.27    2.91
  -1   5   1  376.34    3.17
  -5   4  -1  361.89    2.82
  -4  -1   1  363.98    1.79
  -4   5  -1  374.29    2.72
  -1  -4  -1  368.45    2.49
   5  -4   1  365.81    2.88
   5  -4   1  357.05    2.09
  -1   5   0 1370.99    5.94
   1   4   0 1366.58    6.20
  -4   5   0 1366.39    4.09
   1  -5   0 1357.15    4.83
   5  -1   0 1356.65    5.92
   5  -1   0 1317.65    3.71
   5  -4   0 1358.21    4.86
   4   1   0 1356.83    6.12
  -5   4   0 1353.01    5.34
  -4   5   0 1375.98    5.22
   4  -5   0 1358.50    5.55
  -5   1   0 1378.54    4.63
  -1   5   0 1362.92    3.16
  -4  -1   0 1357.89    3.84
  -1  -4   0 1337.65    4.18
   5  -4   0 1334.47    5.36
   4   1   0 1368.14    5.07
   4   1   1  684.13    3.67
  -1   5  -1  673.55    4.23
   1   4  -1  686.74    4.44
   5  -1   1  683.96    2.52
   1  -5   1  681.58    3.30
   5  -1   1  662.99    4.29
   4   1   1  667.29    4.39
   4  -5  -1  682.02    4.04
   5  -1   1  678.25    3.24
  -4   5   1  683.49    3.06
  -5   1  -1  672.96    3.43
   5  -4  -1  689.62    3.80
  -4  -1  -1  682.42    3.06
  -1  -4   1  682.11    2.65
   5  -4  -1  686.41    3.89
  -4   5   2   76.00    1.14
   4   1   2   76.24    1.30
   5  -1   2   77.13    0.92
  -1   5  -2   76.39    1.51
   1   4  -2   75.88    1.58
   5  -1   2   74.85    1.56
   1  -5   2   74.30    1.10
   4   1   2   74.29    1.57
   5  -1   2   85.36    1.34
   4  -5  -2   80.44    1.46
   5  -4  -2   77.38    1.34
  -5   1  -2   77.14    1.29
  -4  -1  -2   73.39    1.16
   5  -4  -2   76.94    1.48
   5  -1   3   29.37    0.67
   4   1   3   29.68    0.67
   1   4  -3   27.98    1.08
  -1   5  -3   29.97    1.04
   5  -1   3   31.78    1.15
   5  -4  -3   29.92    0.72
   5  -1   3   28.17    0.92
   4   1   3   31.79    1.12
   4  -5  -3   29.08    0.98
   1  -5   3   30.99    0.75
   5  -4  -3   29.52    0.89
   4   1   3   31.29    0.94
  -5   1  -3   26.56    0.88
  -4  -1  -3   30.74    0.89
   5  -4  -3   30.07    1.07
   4   1   4  177.12    1.84
   5  -1   4  170.75    2.46
   4   1   4  177.21    2.45
   4  -5  -4  170.58    2.21
   1   4  -4  170.85    2.45
   5  -4  -4  167.01    1.93
   5  -4  -4  172.35    2.51
   1  -5   4  175.35    1.74
  -5   1  -4  169.97    2.14
  -4  -1  -4  172.25    2.15
   5  -1   5  980.94    6.07
   4  -5  -5  985.71    5.43
   4   1   5 1000.06    5.95
   4   1   5  992.42    4.97
   5  -1   5  988.70    5.41
   5  -4  -5  978.10    4.81
   1  -5   5  983.78    4.24
  -5   1  -5  987.76    5.44
  -4  -1  -5  975.99    5.42
   5  -4  -5  961.69    6.19
   5  -1   6    5.50    0.78
   4  -5  -6    5.20    0.69
   4   1   6    5.76    0.76
   5  -1   6    5.74    0.71
   5  -4  -6    6.19    0.60
  -5   1  -6    2.44    0.63
   1  -5   6    4.08    0.48
  -4  -1  -6    5.78    0.75
   4   1   6    3.29    0.65
   5  -4  -6    4.06    0.79
   5  -1   7   89.37    2.05
   4  -5  -7   91.86    1.88
   4   1   7   92.72    2.01
   1  -5   7   92.27    1.58
   5  -4  -7   96.55    1.62
   5  -1   7   95.22    1.99
   4   1   7   89.24    1.85
  -5   1  -7   94.70    2.02
  -4  -1  -7  100.23    2.09
   5  -4  -7   90.38    2.23
   5  -1   8  153.04    2.68
   4  -5  -8  150.63    2.43
   4   1   8  151.03    2.55
  -4  -1  -8  151.63    2.68
   5  -1   8  148.56    2.55
  -5   1  -8  148.70    2.65
   4  -5  -8  150.03    2.93
   5  -4  -8  147.01    2.90
   4   1   8  149.47    2.52
   1  -5   8  148.73    2.14
   5  -1   9  224.39    3.30
   4  -5  -9  241.05    3.10
   5  -1   9  225.23    3.22
  -5   1  -9  231.78    3.42
   4  -5  -9  231.26    3.80
  -4  -1  -9  235.66    3.49
   5  -4  -9  220.51    3.67
   4   1   9  232.56    3.27
  -5   1 -10   24.27    1.42
   4  -5 -10   24.80    1.53
   4  -5 -10   24.04    1.18
   5  -1  10   20.64    1.23
   5  -1  10   23.39    1.33
  -4  -1 -10   25.14    1.45
   5  -4 -10   25.48    1.59
   4   1  10   24.11    1.31
   4  -5 -11    1.63    1.01
   5  -4 -11    5.48    1.18
   5  -1  11    2.02    0.94
  -5   1 -11    4.60    1.05
  -4  -1 -11    3.85    1.07
   4   1  11    2.36    0.92
   4  -5 -12  104.00    2.92
   4   1  12  104.64    2.53
   5  -1  12   95.59    2.57
  -5   1 -12  100.27    2.55
   5  -4 -12  109.57    3.05
  -4  -1 -12   97.22    2.55
   0  -5 -12   -1.19    1.04
   0  -5 -12   -0.81    0.96
   5  -5  12    0.56    1.05
   5  -5  11    7.46    1.27
   0  -5 -11    9.69    1.20
   0  -5 -10    1.66    0.90
   5  -5  10    1.34    0.96
   0  -5  -9    5.92    0.97
   5  -5   9    6.30    1.00
   5  -5   8    8.37    1.00
   0  -5  -8   10.64    1.05
   5  -5   7    7.34    0.87
   0  -5  -7    7.15    0.91
  -5   5  -7    6.77    0.73
   0  -5  -6   16.08    0.99
  -5   5  -6   14.80    0.85
   5  -5   6   16.28    0.99
   0  -5  -5    9.30    0.80
  -5   5  -5    8.27    0.68
   5  -5   5    8.73    0.83
   0  -5  -4   22.48    0.96
  -5   5  -4   22.75    0.91
   5  -5   4   24.17    1.02
   0  -5  -3   20.24    0.88
   0   5   3   21.29    1.01
  -5   5  -3   19.65    0.84
   5  -5   3   17.52    0.88
   0   5   2  346.57    3.40
   0  -5  -2  362.69    2.94
  -5   5  -2  361.99    2.98
   5  -5   2  348.74    3.09
   0   5   1  282.48    2.99
   5   0  -1  293.70    2.95
  -5   0   1  286.83    1.99
  -5   5  -1  277.44    2.58
   5   0  -1  284.51    2.28
   5  -5   1  282.09    2.72
   0  -5  -1  287.78    2.39
   0   5   0    8.32    0.73
   0  -5   0   10.07    0.52
   5   0   0   10.08    0.78
   5  -5   0   10.36    0.71
  -5   5   0   11.47    0.70
  -5   0   0   10.50    0.50
   5   0   0   11.71    0.54
   0   5  -1   15.27    0.87
   5   0   1   17.05    0.60
   0  -5   1   16.07    0.56
   5   0   1   20.27    0.96
  -5   0  -1   18.49    0.65
   5  -5  -1   16.46    0.79
   5   0   2  515.74    2.96
   0   5  -2  532.92    4.19
   0  -5   2  525.82    2.67
   5  -5  -2  508.47    3.54
   5   0   2  525.51    4.18
  -5   0  -2  524.65    3.25
   0   5  -3  411.08    3.75
   5   0   3  403.18    3.80
   5  -5  -3  399.41    3.32
  -5   0  -3  390.00    3.04
   5   0   3  391.40    2.59
   5   0   3  399.17    2.78
   5   0   4    6.13    0.55
   0   5  -4    6.25    0.77
   5   0   4    3.72    0.69
   5  -5  -4    7.18    0.68
   5   0   4    6.83    0.57
  -5   0  -4    4.48    0.61
   5   0   5  336.42    3.74
   5   0   5  350.97    3.15
   5  -5  -5  348.12    3.21
   5   0   6    9.15    0.93
   5  -5  -6   10.21    0.76
   5   0   6   10.36    0.80
  -5   0  -6   10.09    0.86
   5  -5  -6    9.96    0.98
   5  -5  -7  108.67    2.48
   5   0   7  111.80    2.38
   5  -5  -7  109.13    1.95
   5   0   7  107.41    2.06
  -5   0  -7  105.14    2.20
   5   0   8   69.42    1.94
   5  -5  -8   68.57    1.60
   5   0   8   66.22    1.76
  -5   0  -8   65.64    1.91
   5  -5  -8   64.60    2.08
   5   0   9   69.09    1.98
   5   0   9   72.98    1.91
  -5   0  -9   68.97    2.08
   5   0  10   73.36    2.05
  -5   0 -10   69.75    2.18
   5  -5 -10   72.49    2.38
   5  -5 -11   -0.88    1.04
   5   0  11    0.89    0.96
  -5   0 -11    0.78    1.01
  -5   0 -12   34.63    1.77
   5   0  12   36.23    1.68
   6  -3   0  903.99    3.64
   6  -3   0  905.28    4.96
   3   3   0  891.07    5.14
   3  -6   0  898.31    4.72
  -3   6   0  902.46    4.67
  -6   3   0  913.16    4.58
  -3   6   0  903.10    3.94
   6  -3   0  902.05    4.32
  -3   6  -1  489.62    3.49
   3   3  -1  474.74    3.80
   6  -3   1  472.97    3.81
   6  -3  -1  471.75    3.53
   3  -6  -1  478.71    3.55
   3  -6   1  491.28    3.48
  -6   3   1  494.69    3.33
  -3   6   1  484.20    3.06
  -6   3  -1  471.64    3.41
  -3   6  -1  471.83    2.77
   3   3   1  481.28    3.79
  -3   6   1  474.31    3.45
   6  -3   1  471.02    3.34
  -3  -3  -1  472.79    2.90
   6  -3  -1  490.28    3.07
   6  -3  -1  467.33    3.03
   6  -3   2  152.51    2.02
   3   3   2  160.22    2.27
   3   3  -2  161.04    2.32
  -3   6  -2  157.52    2.02
   3  -6  -2  157.75    2.17
   3  -6   2  157.01    1.97
  -3   6   2  157.96    2.09
   6  -3  -2  156.13    1.99
  -6   3  -2  152.68    2.04
  -3   6  -2  158.81    1.59
  -3  -3  -2  161.58    1.89
   6  -3  -2  166.43    1.75
   6  -3  -2  155.24    1.98
   3   3   3    3.22    0.69
   6  -3   3    2.87    0.61
  -3   6  -3    3.45    0.55
   3  -6  -3    3.15    0.66
   6  -3  -3    3.58    0.53
  -3   6   3    3.76    0.60
  -6   3  -3    4.47    0.66
  -3   6  -3    3.42    0.39
   3   3  -3    3.92    0.68
  -3  -3  -3    2.98    0.56
   6  -3  -3    3.46    0.64
   6  -3   4   88.20    1.78
   3   3   4   85.02    1.83
   3  -6  -4   83.46    1.74
   6  -3  -4   89.59    1.42
   3  -6   4   84.44    1.54
   6  -3  -4   84.35    1.83
  -6   3  -4   87.95    1.71
  -3  -3  -4   88.25    1.70
   6  -3   5  684.26    5.03
   3  -6  -5  681.73    4.97
  -3  -3  -5  680.25    4.85
  -6   3  -5  697.86    4.85
   3  -6   5  689.24    4.42
   6  -3  -5  700.39    5.50
   6  -3   6   21.57    1.14
   3  -6  -6   25.55    1.23
  -6   3  -6   24.34    1.13
   3  -6   6   24.11    1.04
  -3  -3  -6   22.70    1.10
   6  -3  -6   23.22    1.28
   6  -3   7   16.51    1.14
  -3  -3  -7   15.51    1.09
   3  -6  -7   14.84    1.06
  -6   3  -7   16.02    1.07
   3  -6   7   13.96    0.96
   6  -3  -7   14.36    1.18
   3  -6  -8  164.48    2.92
   6  -3   8  155.14    2.87
  -6   3  -8  156.10    2.73
   3  -6   8  157.29    2.59
  -3  -3  -8  155.83    2.79
   6  -3  -8  160.72    3.20
   3  -6  -9  156.42    2.86
   3  -6   9  162.49    2.82
  -6   3  -9  160.19    2.91
   6  -3  -9  156.39    3.26
  -3  -3  -9  161.40    2.98
  -3  -3 -10    7.31    1.11
   3  -6 -10    8.12    1.03
   6  -3  10    9.51    1.20
   3  -6  10    9.15    1.07
  -6   3 -10    7.73    1.09
   6  -3 -10    6.58    1.17
   3  -6 -11   24.15    1.41
  -3  -3 -11   28.70    1.65
   3  -6  11   24.59    1.46
   6  -3  11   22.62    1.41
   6  -3  11   29.69    1.65
   3  -6 -11   26.73    1.72
  -6   3 -11   23.90    1.48
   6  -3 -11   27.26    1.73
  -3  -3 -12  110.90    2.80
   3  -6  12  104.13    2.61
   3  -6 -12  103.00    2.41
   6  -3  12  105.21    2.78
  -6   3 -12  105.75    2.58
   2  -6 -12   49.36    1.95
   4  -6  12   53.00    2.13
   6  -4  12   57.17    2.22
  -2  -4 -12   54.23    2.09
   6  -2 -11   65.17    2.43
  -2  -4 -11   64.86    2.22
   4  -6  11   71.58    2.29
   2  -6 -11   69.74    2.18
   6  -4  11   66.26    2.28
  -6   4 -11   62.08    1.96
   6  -2 -10  109.38    2.92
  -2  -4 -10  104.28    2.56
   4  -6  10  110.20    2.68
   2  -6 -10  112.69    2.60
   6  -4  10  101.87    2.64
  -6   4 -10  109.58    2.46
   6  -2  -9  261.18    4.21
  -2  -4  -9  246.20    3.65
   2  -6  -9  256.68    3.73
   6  -4   9  262.60    3.89
   4  -6   9  267.61    3.79
  -6   4  -9  253.39    3.55
  -2  -4  -8   83.28    2.13
   2  -6  -8   88.08    2.21
   6  -4   8   79.09    2.19
  -6   4  -8   83.67    2.06
   4  -6   8   86.33    2.08
   6  -2  -8   82.61    2.38
   6  -4   7  113.14    2.43
   2  -6  -7  113.60    2.40
  -2  -4  -7  106.74    2.24
  -6   4  -7  113.00    2.21
   4  -6   7  116.50    2.20
   6  -2  -7  108.97    2.54
   6  -4   6  248.23    3.29
   2  -6  -6  253.85    3.32
  -6   4  -6  248.92    3.06
   4  -6   6  249.12    3.04
  -2  -4  -6  251.44    3.19
   6  -2  -6  247.49    3.51
   6  -4   5  258.87    3.16
   2  -6  -5  249.45    3.09
  -6   4  -5  259.86    2.96
  -4   6  -5  255.04    2.37
   4  -6   5  256.37    2.91
  -2  -4  -5  259.15    3.08
   6  -2  -5  267.48    3.41
   6  -2  -4  154.16    2.39
   2   4   4  151.52    2.48
   2  -6  -4  152.66    2.31
  -6   4  -4  152.82    2.21
  -4   6  -4  156.81    1.84
   4  -6   4  158.32    2.22
  -2  -4  -4  149.74    2.21
   6  -4   4  157.58    2.36
   6  -2  -3   41.81    1.22
  -2   6   3   40.60    1.28
   2   4   3   46.62    1.42
   2  -6  -3   44.41    1.25
   6  -2  -3   47.73    1.19
  -6   4  -3   45.83    1.27
  -4   6  -3   44.19    1.03
   4  -6   3   43.41    1.19
   6  -4   3   47.97    1.31
  -2  -4  -3   46.75    1.21
  -2   6   2  961.42    5.45
   2   4   2  945.06    5.66
   4   2  -2  971.34    5.31
  -4   6  -2  967.70    4.40
   2  -6  -2  928.88    5.04
   6  -2  -2  958.08    5.16
   4  -6   2  939.35    5.08
  -6   4  -2  965.09    5.13
  -4   6  -2  954.73    4.41
   6  -4   2  942.96    5.16
  -2  -4  -2  969.58    4.78
  -2   6   1   51.51    1.32
  -4   6  -1   44.85    0.98
   4   2  -1   45.03    1.21
   2  -6  -1   45.34    1.14
   6  -2  -1   50.95    1.30
   2   4   1   48.89    1.38
  -2  -4  -1   47.86    1.02
  -6   2   1   43.76    1.02
  -2   6   1   47.29    0.90
   4  -6   1   48.16    1.20
  -6   4  -1   46.85    1.20
  -4   6  -1   44.33    1.05
   6  -4   1   45.97    1.19
  -2   6   0  298.21    2.99
  -4   6   0  301.36    2.41
   6  -2   0  298.87    2.29
   2  -6   0  298.39    2.66
   6  -2   0  294.09    3.03
   4   2   0  306.42    2.85
   4  -6   0  302.79    2.91
  -6   4   0  290.83    2.73
  -4   6   0  287.69    2.52
  -6   2   0  289.79    2.50
  -2   6   0  305.36    1.97
   2   4   0  286.69    3.10
   6  -4   0  287.93    2.66
  -4   6   1  235.15    2.19
   6  -2   1  224.49    2.20
   6  -4  -1  232.21    2.41
   6  -2   1  236.58    2.82
   2  -6   1  234.33    2.29
   4  -6  -1  237.06    2.62
  -6   2  -1  232.59    2.33
   2   4  -1  219.71    2.70
   4   2   1  232.66    2.54
  -4  -2  -1  224.79    1.94
  -2   6  -1  225.76    2.56
   6  -4  -1  233.12    2.33
   6  -4  -1  225.78    2.24
  -4   6   2 1142.18    5.02
   4   2   2 1113.67    5.57
   2   4  -2 1160.83    6.30
   6  -2   2 1136.37    5.23
   6  -2   2 1142.22    6.25
   6  -4  -2 1136.95    4.98
   4  -6  -2 1155.95    5.79
   4   2   2 1129.06    6.32
   2  -6   2 1124.23    4.91
  -6   2  -2 1150.10    5.35
   6  -4  -2 1135.27    5.06
   6  -4  -2 1138.80    5.55
  -4  -2  -2 1140.65    4.79
  -2   6  -2 1126.14    5.85
   6  -4  -3    3.12    0.57
   4   2   3    3.22    0.59
  -2   6  -3    5.31    0.65
   6  -2   3    2.49    0.56
  -4   6   3    1.58    0.45
   2   4  -3    2.94    0.68
   6  -4  -3    3.77    0.47
   4  -6  -3    4.13    0.65
   4   2   3    3.42    0.69
   6  -2   3    2.70    0.72
   2  -6   3    2.54    0.44
  -6   2  -3    4.31    0.60
   6  -4  -3    3.45    0.49
  -4  -2  -3    3.24    0.51
   2   4  -4  407.87    4.00
   6  -2   4  424.60    4.17
   6  -2   4  424.44    3.63
   4  -6  -4  407.92    3.70
   4   2   4  425.85    4.10
   2  -6   4  412.22    3.09
   6  -4  -4  406.69    3.01
  -6   2  -4  403.22    3.52
   4   2   4  408.43    3.68
  -4  -2  -4  402.38    3.47
   6  -4  -4  414.43    4.01
   6  -2   5  729.73    5.69
   6  -2   5  750.82    5.09
   4  -6  -5  748.79    5.17
   4   2   5  747.56    5.56
   6  -4  -5  739.39    4.05
   2  -6   5  759.87    4.34
  -6   2  -5  739.36    4.99
  -4  -2  -5  727.74    4.98
   6  -4  -5  717.25    5.58
   6  -2   6  145.62    2.72
   4  -6  -6  143.63    2.45
   6  -2   6  145.46    2.41
   4   2   6  149.61    2.60
  -6   2  -6  149.77    2.46
   2  -6   6  148.75    2.07
  -4  -2  -6  141.62    2.41
   6  -4  -6  145.50    2.75
   6  -2   7   25.18    1.35
   4  -6  -7   21.29    1.19
   4   2   7   24.60    1.23
   6  -2   7   29.59    1.30
  -6   2  -7   20.27    1.19
   2  -6   7   23.78    1.03
  -4  -2  -7   19.27    1.14
   6  -4  -7   27.99    1.45
   6  -2   8  460.76    4.97
   4  -6  -8  456.80    4.59
   6  -2   8  452.43    4.52
  -6   2  -8  466.70    4.77
  -4  -2  -8  452.40    4.69
   2  -6   8  459.54    4.05
   6  -4  -8  452.77    5.20
   6  -2   9  233.91    3.60
   4  -6  -9  244.02    3.47
   2  -6   9  227.47    3.07
   6  -2   9  230.68    3.43
  -6   2  -9  240.60    3.56
  -4  -2  -9  237.77    3.64
   6  -4  -9  240.22    4.01
   4  -6 -10    2.45    1.05
   6  -4 -10    3.49    1.07
   6  -2  10    3.64    0.98
   4  -6 -10    2.76    0.84
   6  -2  10    3.04    0.92
  -6   2 -10    3.55    1.00
  -4  -2 -10    4.66    1.02
   4  -6 -11  100.09    2.31
   4  -6 -11   92.12    2.80
   6  -2  11   95.22    2.46
   6  -2  11   94.75    2.43
  -6   2 -11   99.93    2.60
   6  -4 -11   91.70    2.81
  -4  -2 -11  101.23    2.63
  -4  -2 -12  233.48    4.02
  -6   2 -12  237.38    3.92
   6  -2  12  231.20    3.85
  -1  -5 -11    9.40    1.23
   5  -6  11    8.28    1.24
   1  -6 -11    9.98    1.22
   6  -5  11    7.78    1.27
  -1  -5 -10  218.35    3.64
   5  -6  10  215.47    3.78
   1  -6 -10  227.20    3.73
   6  -5  10  220.45    3.85
   1  -6  -9    2.37    0.91
  -6   5  -9    1.97    0.85
   5  -6   9    2.44    0.94
   6  -5   9    4.05    1.04
  -1  -5  -9    0.88    0.90
   5  -6   8   31.44    1.49
  -1  -5  -8   30.31    1.45
   6  -5   8   33.39    1.59
   1  -6  -8   36.46    1.58
  -6   5  -8   32.17    1.38
   6  -5   7  157.64    2.86
  -1  -5  -7  159.07    2.81
   1  -6  -7  159.01    2.83
  -6   5  -7  161.60    2.58
  -5   6  -7  167.94    2.33
   5  -6   7  161.11    2.74
   1  -6  -6   55.57    1.69
  -1  -5  -6   58.45    1.71
  -6   5  -6   63.60    1.65
  -5   6  -6   60.99    1.42
   5  -6   6   63.41    1.73
   6  -5   6   53.12    1.66
  -1  -5  -5   57.01    1.58
   1  -6  -5   55.42    1.58
  -6   5  -5   54.47    1.48
  -5   6  -5   52.22    1.29
   5  -6   5   58.10    1.61
   6  -5   5   56.76    1.62
   5  -6   4    0.39    0.63
  -1   6   4    1.44    0.72
   1   5   4    1.44    0.74
   6  -5   4    1.01    0.64
   1  -6  -4    1.37    0.60
  -6   5  -4    1.19    0.63
  -5   6  -4    0.82    0.52
  -1  -5  -4    0.27    0.57
  -1   6   3  444.33    4.15
   1   5   3  440.63    4.19
   1  -6  -3  450.72    3.74
  -1  -5  -3  446.62    3.67
  -6   5  -3  441.20    3.65
  -5   6  -3  443.79    3.42
   5  -6   3  437.62    3.75
   6  -5   3  436.85    3.81
  -1  -5  -2   46.08    1.16
   1  -6  -2   45.70    1.20
  -1   6   2   43.21    1.38
   6  -1  -2   43.44    1.29
  -6   5  -2   46.00    1.26
  -5   6  -2   47.58    1.20
   5  -6   2   48.14    1.32
   6  -5   2   44.00    1.28
  -1  -5  -1   48.88    1.09
  -1   6   1   47.43    1.41
   5   1  -1   46.82    1.15
   6  -1  -1   47.20    1.37
  -6   1   1   45.45    1.00
  -6   5  -1   50.40    1.31
  -5   6  -1   45.02    1.20
   5  -6   1   50.57    1.35
   6  -5   1   47.91    1.28
   1   5   1   46.24    1.42
   1  -6  -1   46.51    1.13
  -1   6   0   26.59    1.10
   1   5   0   24.67    1.13
   5   1   0   22.05    0.83
  -1  -5   0   25.04    0.75
   1  -6   0   23.33    0.83
   6  -1   0   22.37    1.03
   5   1   0   24.00    1.11
  -6   5   0   22.63    0.94
  -5   6   0   21.17    0.89
   5  -6   0   22.94    1.00
  -6   1   0   22.70    0.79
  -5  -1   0   20.26    0.64
   6  -5   0   22.49    0.93
   5   1   1  332.04    2.79
  -1   6  -1  324.05    3.33
   1   5  -1  336.13    3.47
   1  -6   1  325.31    2.56
   6  -1   1  338.71    3.51
   5   1   1  329.75    3.52
  -6   5   1  332.24    3.05
  -5   6   1  336.03    3.01
   5  -6  -1  320.10    3.07
  -6   1  -1  328.48    2.73
   6  -5  -1  324.15    2.99
  -5  -1  -1  327.31    2.46
   6  -5  -1  336.93    2.97
   5   1   2   18.23    0.81
  -1   6  -2   18.04    1.00
   1   5  -2   16.83    1.01
   6  -5  -2   17.15    0.72
   6  -1   2   17.72    1.04
   1  -6   2   17.53    0.67
   5   1   2   16.59    0.99
   5  -6  -2   18.04    0.93
   6  -5  -2   19.67    0.89
  -6   1  -2   18.69    0.82
  -5  -1  -2   16.84    0.73
   6  -5  -2   17.64    0.88
   5   1   3  173.88    2.16
   1   5  -3  186.87    2.77
   6  -1   3  178.37    2.76
   5   1   3  180.34    2.77
   5  -6  -3  181.48    2.47
   1  -6   3  180.04    1.91
   6  -5  -3  184.53    2.31
  -6   1  -3  180.02    2.27
  -5  -1  -3  183.60    2.21
   6  -5  -3  185.42    2.63
  -1   6  -3  172.23    2.59
   5   1   4   48.20    1.26
   1   5  -4   48.74    1.57
  -1   6  -4   49.15    1.51
   6  -1   4   55.00    1.68
   5   1   4   54.15    1.67
   5  -6  -4   50.50    1.43
   1  -6   4   51.89    1.09
   6  -1   4   47.47    1.22
   6  -5  -4   50.69    1.30
  -6   1  -4   50.51    1.39
  -5  -1  -4   51.17    1.34
   6  -5  -4   52.90    1.58
   5   1   5   35.23    1.17
   6  -1   5   37.55    1.51
   5   1   5   32.99    1.43
   5  -6  -5   36.11    1.27
   6  -5  -5   34.86    1.12
   6  -1   5   40.50    1.23
  -6   1  -5   35.38    1.26
  -5  -1  -5   36.03    1.26
   6  -5  -5   34.67    1.41
   5   1   6   24.10    1.29
   5  -6  -6   23.29    1.14
   6  -5  -6   24.81    0.99
   6  -1   6   24.38    1.09
   6  -1   6   24.71    1.35
  -6   1  -6   20.25    1.10
  -5  -1  -6   21.94    1.16
   6  -5  -6   26.19    1.40
   6  -1   7   34.70    1.58
   5   1   7   33.13    1.47
   5  -6  -7   32.42    1.30
   6  -1   7   28.18    1.22
  -6   1  -7   30.87    1.41
  -5  -1  -7   29.40    1.37
   6  -5  -7   28.72    1.49
   6  -1   8   30.22    1.52
   5   1   8   39.49    1.62
   5  -6  -8   35.87    1.40
   6  -1   8   37.07    1.44
  -6   1  -8   36.86    1.59
  -5  -1  -8   33.91    1.49
   5  -6  -8   35.27    1.72
   6  -5  -8   34.11    1.66
   5  -6  -9   -0.08    0.96
   6  -5  -9    2.39    1.01
   5  -6  -9    1.01    0.71
   6  -1   9    1.31    0.92
   6  -1   9    0.27    0.79
  -6   1  -9   -0.34    0.89
  -5  -1  -9    1.13    0.87
   6  -1  10   13.59    1.24
   6  -1  10   14.78    1.18
  -6   1 -10   13.62    1.32
   5  -6 -10    9.49    1.31
  -5  -1 -10   14.78    1.34
   6  -5 -10   13.41    1.38
   5  -6 -11   15.98    1.54
   6  -1  11   13.96    1.20
  -6   1 -11   18.26    1.46
   6  -5 -11   19.45    1.65
  -5  -1 -11   17.10    1.46
   6  -1  12   12.04    1.20
   0  -6 -11   33.86    1.77
   6  -6  11   33.75    1.85
   6  -6  10  242.26    4.11
   0  -6 -10  240.81    3.87
   0  -6  -9    5.41    1.06
   6  -6   9    3.83    1.09
   0  -6  -8    0.80    0.82
  -6   6  -8    0.83    0.73
   6  -6   8   -0.19    0.92
   0  -6  -7  314.96    4.00
  -6   6  -7  306.25    3.41
   6  -6   7  322.18    4.01
   0  -6  -6  210.14    3.17
  -6   6  -6  210.71    2.79
   6  -6   6  208.26    3.13
   0   6   5   19.46    1.24
   0  -6  -5   16.36    1.05
  -6   6  -5   16.96    0.97
   6  -6   5   19.32    1.11
   0   6   4  473.86    4.71
   0  -6  -4  471.12    4.22
  -6   6  -4  483.97    3.94
   0   6   3  356.73    3.97
   0  -6  -3  353.09    3.45
  -6   6  -3  346.25    3.32
   6  -6   3  357.78    3.59
   0   6   2  128.73    2.38
   0  -6  -2  135.21    2.02
  -6   6  -2  133.19    2.08
   6  -6   2  128.13    2.15
   0  -6  -1    6.62    0.58
   0   6   1   11.77    0.91
   6   0  -1    8.33    0.87
  -6   6  -1   10.43    0.78
  -6   0   1    7.90    0.51
   6  -6   1    7.85    0.76
   0   6   0 1624.78    7.99
   0  -6   0 1622.21    5.92
   6   0   0 1654.59    8.06
  -6   6   0 1632.57    6.94
  -6   0   0 1629.50    5.68
   6  -6   0 1620.82    7.17
   0   6  -1    8.94    0.85
   0  -6   1    9.84    0.57
   6   0   1    9.83    0.92
  -6   6   1    9.86    0.76
   6  -6  -1    9.11    0.77
  -6   0  -1   10.35    0.62
   0   6  -2  110.97    2.20
   6   0   2  118.47    2.33
   6  -6  -2  117.38    2.01
  -6   0  -2  112.30    1.74
   0   6  -3  355.90    3.91
   6   0   3  355.05    4.02
   6  -6  -3  354.44    3.45
  -6   0  -3  350.06    3.20
   6   0   4  531.81    5.01
   6  -6  -4  517.94    4.13
  -6   0  -4  529.20    4.19
   6   0   5   22.78    1.30
   6  -6  -5   22.11    1.23
   6  -6  -5   22.35    1.07
  -6   0  -5   22.02    1.10
   6   0   6  177.22    3.17
   6  -6  -6  170.48    2.58
  -6   0  -6  171.88    2.77
   6  -6  -6  177.36    3.19
   6   0   7  357.02    4.51
   6  -6  -7  342.72    3.65
  -6   0  -7  354.68    4.13
   6  -6  -7  355.91    4.63
   6   0   8    6.24    1.03
   6  -6  -8    4.98    0.77
  -6   0  -8    7.22    1.01
   6  -6  -8    4.69    1.09
   6  -6  -9    0.56    0.99
   6   0   9    2.05    0.89
  -6   0  -9    0.39    0.93
  -6   0 -10  201.87    3.68
   6  -6 -10  208.47    4.03
  -6   0 -11   64.60    2.29
   4  -7  11    0.81    0.97
   3  -7 -11    2.19    1.04
   7  -4  11    0.48    0.97
   7  -4  11    0.72    1.06
  -7   4 -11   -0.10    0.99
  -3  -4 -11    0.28    1.01
   7  -3 -10   83.08    2.69
  -3  -4 -10   76.83    2.33
   4  -7  10   81.39    2.35
   3  -7 -10   78.72    2.31
   7  -4  10   75.53    2.36
  -7   4 -10   79.69    2.32
   7  -3  -9   24.34    1.59
  -3  -4  -9   23.69    1.41
   4  -7   9   24.31    1.40
   3  -7  -9   22.31    1.44
   7  -4   9   19.41    1.44
  -7   4  -9   26.01    1.47
   7  -4   8   38.55    1.71
   3  -7  -8   38.70    1.63
   7  -3  -8   35.91    1.73
  -7   4  -8   38.27    1.63
   4  -7   8   34.70    1.50
  -3  -4  -8   35.06    1.56
   3  -7  -7   68.05    2.01
  -3  -4  -7   76.46    2.06
   7  -4   7   75.66    2.07
  -7   4  -7   68.40    1.94
   4  -7   7   79.12    1.98
   7  -3  -7   74.20    2.24
   7  -3  -6    2.89    0.87
   7  -4   6    0.01    0.81
   4  -7   6    1.94    0.67
   3  -7  -6    1.83    0.80
   3   4   6    1.22    0.84
  -7   4  -6    2.50    0.80
  -3  -4  -6    3.71    0.81
   3   4   5  130.51    2.59
   7  -4   5  126.64    2.41
   3  -7  -5  129.01    2.39
  -7   4  -5  127.83    2.31
   4  -7   5  130.91    2.23
  -3  -4  -5  128.47    2.31
   7  -3  -5  129.44    2.51
   7  -3  -4    1.49    0.59
  -3   7   4    1.09    0.68
   3   4   4    1.27    0.73
   3  -7  -4    1.49    0.64
  -7   4  -4    1.71    0.67
   7  -3  -4    1.89    0.53
   7  -4   4    0.75    0.65
  -3  -4  -4    1.24    0.61
   4  -7   4    1.25    0.61
   7  -3  -3  225.69    2.78
   7  -4   3  222.44    2.83
   3   4   3  229.62    3.13
   4   3  -3  227.19    3.01
   3  -7  -3  215.81    2.80
   7  -3  -3  226.73    2.65
   4  -7   3  216.65    2.69
  -7   4  -3  224.57    2.81
  -3  -4  -3  221.20    2.70
  -3   7   3  225.70    2.91
  -3   7   2  153.08    2.33
   3   4   2  153.84    2.53
   4   3  -2  144.19    2.37
  -4   7  -2  145.62    2.00
   7  -4   2  155.16    2.51
   3  -7  -2  152.54    2.30
   7  -3  -2  153.55    2.25
  -3   7   2  144.72    1.85
   4  -7   2  156.69    2.28
  -7   4  -2  151.74    2.26
  -4   7  -2  154.07    1.83
  -3  -4  -2  155.43    2.09
   7  -4   2  155.19    2.26
  -3   7   1    2.38    0.63
   3   4   1    1.18    0.69
   4   3  -1   -0.14    0.59
  -4   7  -1    1.58    0.49
  -7   3   1    1.23    0.53
  -3   7   1    0.42    0.41
  -7   4  -1   -0.14    0.51
   3  -7  -1    2.06    0.58
  -4   7  -1    0.45    0.43
   7  -3  -1    0.88    0.59
   7  -4   1    1.40    0.57
   4  -7   1    0.71    0.58
   7  -4   1    0.86    0.64
  -3   7   0    6.12    0.65
  -4   7   0    5.45    0.57
   4   3   0    5.77    0.71
   7  -4   0    7.27    0.74
   7  -3   0    6.83    0.78
   3  -7   0    6.76    0.69
   3   4   0    6.92    0.81
   4  -7   0    5.37    0.68
  -7   4   0    5.81    0.66
  -7   3   0    6.83    0.66
  -4   7   0    7.47    0.59
   7  -4   0    5.88    0.62
   7  -3   1  151.35    2.05
  -4   7   1  149.44    2.07
   4   3   1  150.29    2.36
  -3   7  -1  151.44    2.24
   3   4  -1  153.80    2.49
   7  -3   1  157.39    2.49
   7  -4  -1  155.89    2.26
   4  -7  -1  152.50    2.29
   3  -7   1  148.65    2.12
  -7   4   1  142.62    2.11
  -4   7   1  153.02    1.99
  -7   3  -1  149.92    2.17
   7  -4  -1  154.39    2.03
   4   3   2   84.33    1.82
   7  -3   2   80.32    1.63
   3   4  -2   88.32    1.97
  -3   7  -2   81.13    1.70
  -4   7   2   81.35    1.60
   7  -3   2   79.69    1.89
   7  -4  -2   80.45    1.61
   4  -7  -2   83.16    1.75
   3  -7   2   79.68    1.58
  -7   3  -2   80.13    1.67
  -4  -3  -2   82.17    1.49
   7  -4  -2   81.53    1.46
   7  -4  -2   85.12    1.58
  -4   7   3   41.59    1.25
   4   3   3   42.30    1.38
   7  -3   3   39.78    1.26
   3   4  -3   39.04    1.43
  -3   7  -3   35.81    1.23
   7  -3   3   41.17    1.51
   7  -4  -3   37.28    1.09
   4  -7  -3   38.95    1.32
   3  -7   3   36.69    1.15
  -7   3  -3   40.26    1.30
  -4  -3  -3   41.41    1.21
   7  -4  -3   39.80    1.27
   4   3   4   15.13    0.98
  -4   7   4   15.44    0.90
   7  -3   4   12.63    0.89
   7  -3   4   15.20    1.16
   4  -7  -4   16.30    1.00
   3  -7   4   17.54    0.88
  -7   3  -4   15.40    0.94
  -4  -3  -4   15.90    0.94
   7  -4  -4   14.66    0.96
   4   3   5   11.06    1.00
   7  -3   5    8.13    0.89
   7  -3   5   12.11    1.15
   4  -7  -5    9.70    0.97
  -7   3  -5    8.80    0.88
   3  -7   5   10.42    0.79
  -4  -3  -5    9.53    0.83
   7  -4  -5   11.06    1.01
   7  -4  -6    0.16    0.79
   3  -7   6   -0.03    0.58
   4   3   6    0.87    0.78
   4  -7  -6   -0.12    0.75
   7  -3   6    0.19    0.76
   7  -3   6    1.13    0.96
  -7   3  -6    0.93    0.77
  -4  -3  -6    1.06    0.73
   7  -4  -7    0.37    0.84
   3  -7   7    0.18    0.67
   4  -7  -7    0.33    0.82
   7  -3   7    0.24    0.91
   7  -3   7    0.98    0.80
  -7   3  -7   -0.55    0.83
  -4  -3  -7    0.06    0.80
   7  -3   8    8.67    1.19
   4  -7  -8    9.07    1.09
  -4  -3  -8   11.07    1.10
   7  -3   8    6.48    1.00
   7  -4  -8    9.06    1.18
   3  -7   8    9.75    0.93
   7  -4  -9    3.30    1.05
   4  -7  -9    1.68    0.91
   7  -3   9    1.68    0.99
   3  -7   9    1.82    0.81
  -7   3  -9    1.91    0.90
   7  -3   9    0.31    0.87
  -4  -3  -9    3.12    1.03
   4  -7 -10    0.92    1.14
   7  -4 -10   -0.43    1.03
   4  -7 -10    0.17    0.91
   7  -3  10    2.29    1.01
  -7   3 -10   -0.10    0.95
   3  -7  10   -0.25    0.80
   7  -3  10    0.37    0.96
  -4  -3 -10    0.91    0.97
   7  -3  11    1.75    1.04
   4  -7 -11    2.72    0.96
   7  -3  11    1.50    1.04
  -7   3 -11    0.31    1.02
  -4  -3 -11    3.77    1.13
   5  -7  11    1.79    1.10
  -2  -5 -10   47.50    1.95
   5  -7  10   51.41    2.04
   2  -7 -10   51.96    2.01
   7  -5  10   48.85    2.08
  -7   5 -10   49.20    1.86
   5  -7   9   64.17    2.14
  -2  -5  -9   64.12    2.13
   2  -7  -9   69.84    2.22
   7  -5   9   62.35    2.20
  -7   5  -9   61.06    1.96
  -2  -5  -8   47.90    1.78
   7  -5   8   43.47    1.84
   2  -7  -8   47.30    1.84
  -7   5  -8   47.34    1.72
  -2  -5  -7  107.46    2.42
   2  -7  -7  113.36    2.56
  -7   5  -7  114.67    2.41
   5  -7   7  117.78    2.44
  -2  -5  -6   15.61    1.10
   2   5   6   17.90    1.29
   7  -5   6   14.50    1.14
   2  -7  -6   18.18    1.14
  -7   5  -6   14.53    1.06
   5  -7   6   15.23    1.08
  -2  -5  -5  272.91    3.41
   7  -5   5  265.70    3.48
  -2   7   5  275.37    3.70
   2   5   5  280.64    3.86
   2  -7  -5  275.15    3.51
  -7   5  -5  283.08    3.38
   5  -7   5  283.47    3.41
  -2   7   4  102.15    2.25
   2   5   4   95.52    2.25
   2  -7  -4  100.96    2.08
  -7   5  -4   96.60    1.98
  -5   7  -4   97.18    1.64
   5  -7   4   93.74    1.96
   7  -5   4   96.08    2.07
  -2  -5  -3  104.85    1.94
  -2   7   3  111.24    2.26
   2   5   3  117.44    2.39
   2  -7  -3  110.32    2.07
   7  -2  -3  117.13    2.08
  -7   5  -3  117.95    2.12
  -5   7  -3  109.45    1.76
   5  -7   3  114.97    2.10
   7  -5   3  113.99    2.14
   2  -7  -2    0.38    0.52
  -2   7   2    0.73    0.64
   2   5   2    0.50    0.70
   5   2  -2   -0.08    0.57
  -7   2   2    0.32    0.46
   7  -5   2    0.08    0.60
  -7   5  -2   -0.40    0.60
  -5   7  -2   -0.15    0.50
   7  -2  -2   -0.21    0.62
   5  -7   2    2.10    0.62
  -2  -5  -2    0.52    0.49
  -2   7   1  141.94    2.39
   2   5   1  138.45    2.50
   2  -7  -1  137.60    2.09
   5   2  -1  132.10    2.12
   7  -2  -1  137.08    2.33
  -7   2   1  129.82    1.85
  -7   5  -1  136.69    2.17
  -5   7  -1  132.38    1.92
   5  -7   1  142.77    2.28
   7  -5   1  137.83    2.18
  -2   7   0  599.32    4.73
   2   5   0  635.66    5.14
   5   2   0  627.12    4.43
   2  -7   0  627.50    4.22
   7  -2   0  639.34    4.93
  -7   5   0  609.33    4.36
   5  -7   0  619.25    4.56
  -5   7   0  651.84    4.21
  -7   2   0  628.29    4.09
   7  -5   0  623.95    4.35
   5   2   1   20.77    0.93
  -2   7  -1   23.19    1.10
   2   5  -1   19.89    1.11
   7  -5  -1   20.25    0.94
   7  -2   1   22.64    1.17
   2  -7   1   19.53    0.86
  -7   5   1   22.08    1.00
   5  -7  -1   19.48    1.03
  -5   7   1   25.16    1.01
  -7   2  -1   23.10    0.95
   7  -5  -1   22.12    0.94
   7  -5  -2    0.73    0.49
   5   2   2    0.39    0.52
   2   5  -2   -0.17    0.69
  -2   7  -2    0.74    0.63
  -7   2  -2    0.61    0.56
   7  -5  -2    0.52    0.51
   7  -2   2    0.48    0.75
   2  -7   2    0.54    0.45
   5  -7  -2   -0.53    0.65
  -5  -2  -2    0.52    0.45
   7  -5  -2    0.49    0.51
   5   2   3   19.43    0.99
   2   5  -3   20.92    1.21
  -2   7  -3   19.30    1.07
   7  -2   3   20.16    1.21
   5   2   3   16.29    1.10
   5  -7  -3   20.54    1.06
   2  -7   3   18.22    0.81
  -7   2  -3   20.00    0.97
   7  -5  -3   19.05    0.87
  -5  -2  -3   19.92    0.92
   7  -5  -3   17.67    0.96
   5   2   4   97.45    1.95
   2   5  -4  101.47    2.29
   7  -2   4  101.49    2.39
   5  -7  -4   90.11    1.97
   5   2   4  105.02    2.37
   2  -7   4   96.06    1.69
  -7   2  -4   94.30    1.93
   7  -5  -4   93.67    1.69
  -5  -2  -4   96.67    1.88
   7  -5  -4  101.84    2.17
   5   2   5  122.18    2.27
   7  -2   5  128.27    2.71
   5  -7  -5  123.50    2.36
   5   2   5  124.38    2.61
   7  -2   5  119.21    2.09
   2  -7   5  124.23    1.96
  -7   2  -5  123.53    2.33
  -5  -2  -5  127.37    2.30
   7  -5  -5  125.00    2.57
   5   2   6   29.41    1.30
   7  -2   6   31.20    1.59
   5  -7  -6   27.65    1.34
   5   2   6   30.16    1.48
   7  -2   6   28.52    1.22
  -7   2  -6   26.59    1.32
  -5  -2  -6   28.67    1.31
   7  -5  -6   27.65    1.42
   5   2   7   50.63    1.70
   7  -2   7   50.57    1.93
   5  -7  -7   53.59    1.78
   5   2   7   46.45    1.78
   7  -2   7   55.47    1.70
  -7   2  -7   52.67    1.78
  -5  -2  -7   50.23    1.74
   7  -5  -7   48.33    1.88
   7  -2   8   55.01    2.03
   5  -7  -8   55.70    1.83
   5   2   8   59.76    1.96
   7  -2   8   53.26    1.73
  -7   2  -8   54.04    1.88
   7  -5  -8   56.29    2.09
   7  -2   9   18.20    1.43
   5  -7  -9   18.87    1.27
   7  -2   9   15.81    1.17
  -7   2  -9   19.55    1.39
   5  -7  -9   14.56    1.44
  -5  -2  -9   17.66    1.40
   7  -5  -9   16.46    1.46
   7  -2  10   81.60    2.48
   5  -7 -10   88.19    2.24
   7  -2  10   82.18    2.24
  -7   2 -10   79.35    2.43
   5  -7 -10   81.91    2.70
  -5  -2 -10   86.08    2.49
   7  -5 -10   81.52    2.67
   7  -2  11   -0.77    1.08
   7  -2  11   -0.38    0.99
  -1  -6 -10    1.93    1.00
   1  -7 -10    3.30    1.06
   7  -6  10    3.29    1.17
   6  -7  10    2.76    1.13
   6  -7   9    5.52    1.21
  -1  -6  -9    8.42    1.15
   1  -7  -9    5.56    1.09
   7  -6   9    7.11    1.28
  -7   6  -9    6.64    1.01
   6  -7   8   11.75    1.23
   7  -6   8   10.68    1.22
  -1  -6  -8    8.90    1.14
   1  -7  -8   11.95    1.24
  -7   6  -8   12.43    1.08
  -1   7   7   26.91    1.60
   1   6   7   28.42    1.66
   7  -6   7   27.29    1.49
  -1  -6  -7   24.53    1.39
   1  -7  -7   30.43    1.53
  -7   6  -7   26.31    1.32
   6  -7   7   28.37    1.45
  -1   7   6    8.47    1.08
   1   6   6    9.04    1.19
  -1  -6  -6    8.40    0.99
   1  -7  -6    7.60    0.98
  -7   6  -6    6.03    0.88
  -6   7  -6   10.40    0.85
   6  -7   6    7.86    0.98
   7  -6   6    8.47    1.04
   1  -7  -5    0.83    0.79
   6  -7   5    1.77    0.82
  -1   7   5    1.87    0.91
   1   6   5    0.28    0.86
   7  -6   5    0.48    0.81
  -7   6  -5    0.62    0.76
  -6   7  -5    0.82    0.60
  -1  -6  -5    2.02    0.78
  -1   7   4   24.00    1.32
   1   6   4   24.57    1.39
  -1  -6  -4   27.81    1.25
   1  -7  -4   28.76    1.26
  -7   6  -4   24.80    1.18
  -6   7  -4   24.35    1.06
   6  -7   4   26.24    1.27
   7  -6   4   25.06    1.24
  -1   7   3  144.39    2.69
   1   6   3  144.93    2.75
  -1  -6  -3  153.64    2.39
   1  -7  -3  147.78    2.39
  -7   6  -3  150.66    2.42
  -6   7  -3  140.03    2.20
   6  -7   3  155.76    2.56
   7  -6   3  149.05    2.53
  -1   7   2   16.85    1.09
   1   6   2   18.65    1.18
  -1  -6  -2   20.55    0.94
   1  -7  -2   21.01    0.97
   7  -1  -2   18.97    1.11
  -7   6  -2   18.78    1.05
  -6   7  -2   18.95    0.96
   6  -7   2   22.21    1.13
   7  -6   2   21.52    1.08
  -1   7   1   76.77    1.97
   1   6   1   71.21    1.94
  -1  -6  -1   68.95    1.41
   1  -7  -1   71.87    1.55
   7  -1  -1   62.80    1.74
  -7   1   1   70.76    1.38
  -7   6  -1   69.64    1.66
  -6   7  -1   64.15    1.53
   6  -7   1   70.26    1.74
   7  -6   1   64.35    1.64
  -1   7   0   19.14    1.12
   1   6   0   18.13    1.14
   1  -7   0   18.73    0.86
   7  -1   0   19.21    1.16
  -7   6   0   20.18    1.03
  -6   7   0   20.75    0.97
  -7   1   0   18.94    0.85
   6  -7   0   20.16    1.09
   7  -6   0   19.43    1.00
  -1   7  -1   47.84    1.58
   1   6  -1   45.87    1.60
   1  -7   1   45.53    1.15
   7  -1   1   44.21    1.59
   6   1   1   49.27    1.68
  -7   6   1   45.34    1.40
  -6   7   1   43.68    1.34
   6  -7  -1   50.42    1.49
  -7   1  -1   43.86    1.23
   7  -6  -1   47.90    1.40
   1   6  -2   47.77    1.64
  -1   7  -2   50.41    1.65
   7  -1   2   45.12    1.62
   1  -7   2   47.41    1.15
   6   1   2   51.36    1.72
  -7   6   2   50.07    1.45
  -6   7   2   53.26    1.48
   6  -7  -2   47.57    1.47
  -7   1  -2   44.31    1.26
   7  -6  -2   48.56    1.41
  -6  -1  -2   47.27    1.22
   1   6  -3  145.85    2.74
  -1   7  -3  143.48    2.66
   7  -1   3  151.69    2.84
   6   1   3  152.54    2.87
   6  -7  -3  139.06    2.36
   7  -6  -3  150.64    2.34
  -7   1  -3  146.14    2.28
  -6  -1  -3  144.14    2.18
   7  -6  -3  141.18    2.48
   7  -6  -4    1.88    0.77
   1   6  -4    0.29    0.84
  -1   7  -4   -0.68    0.75
   7  -1   4    1.40    0.86
   6   1   4   -0.18    0.79
  -7   1  -4    1.32    0.67
   6  -7  -4    0.44    0.71
  -6  -1  -4    1.32    0.63
   7  -6  -4    0.05    0.61
   7  -1   5   33.27    1.63
   6   1   5   26.09    1.48
   6  -7  -5   28.27    1.31
   7  -6  -5   28.86    1.16
  -7   1  -5   27.47    1.26
  -6  -1  -5   27.36    1.24
   7  -6  -5   31.21    1.47
   7  -1   6   23.19    1.46
   6   1   6   24.19    1.47
   6  -7  -6   26.89    1.30
  -7   1  -6   25.94    1.32
  -6  -1  -6   24.27    1.30
   7  -6  -6   22.51    1.35
   7  -1   7   76.91    2.37
   6   1   7   69.60    2.23
   6  -7  -7   69.83    1.94
  -7   1  -7   75.49    2.14
  -6  -1  -7   75.44    2.12
   6  -7  -7   74.41    2.35
   7  -6  -7   66.84    2.19
   7  -1   8   19.27    1.46
   6   1   8   20.24    1.43
   6  -7  -8   20.62    1.24
  -7   1  -8   21.30    1.41
  -6  -1  -8   24.12    1.50
   6  -7  -8   22.64    1.59
   7  -6  -8   21.87    1.51
   6  -7  -9    1.17    1.10
   7  -6  -9    0.29    1.00
   7  -1   9    0.97    0.96
  -7   1  -9    0.66    0.98
  -6  -1  -9    1.17    1.02
   7  -1  10  150.35    3.21
  -7   1 -10  151.40    3.29
   6  -7 -10  148.90    3.61
  -6  -1 -10  147.04    3.21
   7  -6 -10  150.30    3.53
   7  -7   9    8.89    1.32
   0  -7  -9    9.05    1.21
   0   7   8   52.92    2.21
   7  -7   8   52.38    2.07
   0  -7  -8   58.83    2.07
   0   7   7    2.79    1.11
   0  -7  -7    1.47    0.89
   7  -7   7    2.30    0.95
  -7   7  -7    1.44    0.76
   0  -7  -6    5.44    0.92
   0   7   6    4.20    1.07
   7  -7   6    6.14    1.01
  -7   7  -6    4.54    0.85
   0   7   5   69.44    2.19
   0  -7  -5   63.33    1.90
  -7   7  -5   71.10    1.81
   7  -7   5   61.10    1.89
   0   7   4   15.09    1.19
   0  -7  -4   15.06    1.06
  -7   7  -4   15.62    1.03
   7  -7   4   15.59    1.17
   0   7   3   11.10    1.09
   0  -7  -3   10.13    0.84
  -7   7  -3    8.48    0.87
   7  -7   3    8.48    0.94
   0   7   2  170.27    3.02
   0  -7  -2  174.92    2.49
  -7   7  -2  167.49    2.57
   7  -7   2  176.49    2.80
   0  -7  -1    0.43    0.48
   0   7   1    0.68    0.78
  -7   7  -1    0.31    0.66
   7  -7   1    1.04    0.77
   0   7   0    4.42    0.90
   7   0   0    3.86    0.92
  -7   7   0    3.34    0.73
   7  -7   0    3.96    0.75
   0   7  -1    0.86    0.77
  -7   7   1    2.17    0.73
   7   0   1    0.15    0.82
  -7   0  -1    1.24    0.53
   7  -7  -1    1.46    0.71
   0   7  -2  135.02    2.72
   7   0   2  139.37    2.84
  -7   7   2  132.69    2.32
   7  -7  -2  134.21    2.40
  -7   0  -2  129.40    2.06
   0   7  -3   16.79    1.20
   7   0   3   17.12    1.26
   7  -7  -3   16.45    1.04
  -7   0  -3   15.74    0.95
   7  -7  -3   16.47    1.07
   7  -7  -4    1.06    0.75
   0   7  -4    1.52    0.86
   7   0   4    0.41    0.89
  -7   0  -4    0.55    0.67
   7  -7  -4    1.45    0.75
   7   0   5   14.67    1.27
   7  -7  -5   16.61    1.10
  -7   0  -5   17.13    1.14
   7  -7  -5   16.52    1.23
   7   0   6   32.43    1.72
   7  -7  -6   30.45    1.35
  -7   0  -6   30.52    1.45
   7  -7  -6   29.88    1.59
   7  -7  -7    4.29    1.04
   7   0   7    3.42    1.02
   7  -7  -7    2.53    0.80
  -7   0  -7    5.45    0.99
   7  -7  -8    2.60    1.06
   7   0   8    2.91    1.10
  -7   0  -8    2.56    1.01
   7   0   9   36.57    1.85
  -7   0  -9   35.64    1.81
   7  -7  -9   32.02    1.84
  -4   8   0  821.22    5.39
   4   4   0  790.29    5.91
   8  -4   0  801.49    5.85
   4  -8   0  814.54    5.52
  -8   4   0  783.15    5.27
  -4   8   1    3.47    0.67
   4   4  -1    4.44    0.82
  -4   8  -1    4.31    0.70
   4   4   1    2.66    0.77
   4  -8  -1    4.15    0.73
   8  -4   1    2.73    0.81
   8  -4  -1    2.90    0.72
  -8   4   1    4.92    0.74
  -8   4  -1    3.70    0.70
   4  -8   1    2.56    0.69
   8  -4   2   61.11    1.58
  -4   8   2   66.98    1.68
   4   4   2   62.21    1.80
   4   4  -2   65.44    1.87
  -4   8  -2   59.62    1.53
   8  -4   2   64.97    1.90
   8  -4  -2   60.56    1.60
   4  -8  -2   60.21    1.66
  -8   4   2   60.51    1.57
  -4   8   2   62.58    1.40
   4  -8   2   61.68    1.61
  -8   4  -2   57.12    1.61
  -4   8   3  212.44    2.94
   4   4   3  202.62    3.15
   8  -4   3  200.10    2.83
   4   4  -3  197.24    3.15
   8  -4   3  208.88    3.34
   4  -8  -3  196.16    2.94
   8  -4  -3  201.13    2.65
   4  -8   3  208.61    2.81
  -8   4  -3  217.51    3.02
   8  -4  -4  232.96    3.20
  -4   8   4  241.86    3.30
   4   4   4  240.94    3.52
   8  -4   4  227.25    3.12
   8  -4   4  238.44    3.69
   4  -8  -4  231.38    3.29
  -8   4  -4  238.79    3.24
   4  -8   4  219.90    2.92
  -4  -4  -4  235.04    3.13
   8  -4  -5   21.51    1.26
  -4   8   5   15.91    1.08
   4   4   5   17.14    1.24
   8  -4   5   16.84    1.13
   8  -4   5   18.76    1.38
   4  -8  -5   17.70    1.19
  -8   4  -5   16.91    1.15
   4  -8   5   15.36    1.02
  -4  -4  -5   18.41    1.13
  -4   8   6  102.46    2.40
   4   4   6  102.84    2.55
   8  -4   6  110.26    2.81
   8  -4   6   99.55    2.35
   4  -8  -6   96.96    2.41
  -8   4  -6  104.77    2.40
   4  -8   6  105.53    2.24
  -4  -4  -6  106.27    2.40
   8  -4  -6  110.45    2.60
  -4   8   7  191.83    3.40
   4   4   7  197.38    3.57
   8  -4   7  178.85    3.56
   8  -4   7  193.44    3.28
   4  -8  -7  186.98    3.36
  -8   4  -7  188.82    3.27
   4  -8   7  194.13    3.12
  -4  -4  -7  187.68    3.26
   8  -4  -7  196.26    3.63
   8  -4  -8   -0.23    0.97
   4   4   8   -0.38    1.03
   4  -8  -8    0.34    0.93
   4  -8   8    0.51    0.80
   8  -4   8    0.70    1.06
   8  -4   8    1.43    0.94
  -8   4  -8    0.38    1.01
  -4  -4  -8   -0.49    0.88
   8  -4  -9   -0.41    1.07
   4   4   9   -0.84    1.16
   4  -8  -9    0.15    0.97
   8  -4   9    0.77    1.01
   4  -8   9   -0.01    0.86
   8  -4   9   -0.45    0.95
  -8   4  -9    0.90    1.04
  -4  -4  -9    0.85    0.96
   4  -8  10  146.03    3.08
   8  -4  10  139.60    3.31
   4  -8 -10  141.91    3.17
   8  -4  10  144.33    3.08
  -8   4 -10  142.48    3.16
   8  -5  10   15.28    1.54
  -8   5 -10   17.16    1.46
   3  -8  -9   -0.04    1.02
   8  -5   9    0.44    1.08
   5  -8   9   -0.20    0.94
  -8   5  -9    0.30    0.99
  -3  -5  -9   -0.83    0.99
  -3  -5  -8   12.85    1.20
  -3   8   8   12.53    1.38
   3   5   8   10.71    1.32
   8  -5   8   12.06    1.31
   3  -8  -8   13.17    1.34
  -8   5  -8   10.00    1.22
   5  -8   8    9.10    1.10
  -3  -5  -7   32.76    1.55
  -3   8   7   34.08    1.73
   3   5   7   32.37    1.73
   8  -5   7   30.57    1.58
   3  -8  -7   35.09    1.66
  -8   5  -7   29.60    1.50
   5  -8   7   34.47    1.57
  -3  -5  -6   32.89    1.52
  -3   8   6   32.05    1.59
   3   5   6   35.11    1.73
   8  -5   6   32.13    1.56
   3  -8  -6   31.75    1.55
  -8   5  -6   30.58    1.47
   5  -8   6   37.64    1.57
  -3  -5  -5    9.27    0.96
  -3   8   5   11.85    1.09
   3   5   5    7.97    1.11
   8  -5   5    8.69    1.02
   3  -8  -5    9.00    1.02
  -8   5  -5    7.99    0.98
   5  -8   5    9.36    0.99
   8  -5   4   20.86    1.21
  -3   8   4   24.77    1.31
   3   5   4   21.09    1.33
   3  -8  -4   20.44    1.20
  -8   5  -4   22.35    1.25
   5  -8   4   19.66    1.13
  -3  -5  -4   22.84    1.14
   8  -5   3  134.19    2.44
  -3   8   3  135.45    2.54
   3   5   3  137.14    2.75
   8  -5   3  133.35    2.66
   3  -8  -3  135.15    2.46
   8  -3  -3  132.72    2.32
  -8   3   3  137.00    2.17
  -8   5  -3  131.70    2.43
   5  -8   3  140.06    2.46
  -3  -5  -3  128.71    2.20
  -3   8   2    0.70    0.71
   3   5   2    0.83    0.84
   5   3  -2   -0.41    0.69
  -8   3   2    1.14    0.62
   3  -8  -2    0.53    0.68
  -8   5  -2    0.34    0.67
   8  -5   2    1.34    0.81
   8  -3  -2    0.63    0.70
   8  -5   2   -0.27    0.68
   5  -8   2    1.05    0.67
  -3   8   1  105.34    2.19
   3   5   1  105.41    2.35
   5   3  -1   97.15    2.10
   8  -5   1  105.74    2.23
   8  -3  -1   97.11    2.15
   3  -8  -1  104.57    2.04
  -8   3   1   94.22    1.85
   5  -8   1  101.46    2.11
  -8   5  -1   95.00    2.00
  -5   8  -1  102.08    1.73
   8  -5   1  102.05    2.00
  -3   8   0   20.46    1.10
   3   5   0   21.04    1.27
   5   3   0   21.70    1.14
   8  -5   0   21.15    1.14
   8  -3   0   21.65    1.23
   3  -8   0   21.70    1.03
   5  -8   0   20.19    1.09
  -8   5   0   21.79    1.13
  -5   8   0   19.73    0.91
  -8   3   0   19.72    1.00
   8  -5   0   22.33    1.01
   5   3   1   42.49    1.46
  -3   8  -1   47.65    1.53
   3   5  -1   46.25    1.67
   8  -5  -1   46.89    1.46
   8  -3   1   42.77    1.59
   3  -8   1   42.16    1.34
   5  -8  -1   45.81    1.53
  -8   5   1   43.25    1.40
  -5   8   1   45.45    1.28
  -8   3  -1   43.72    1.39
   8  -5  -1   47.26    1.32
   5   3   2    8.61    0.89
   3   5  -2    7.79    1.01
  -3   8  -2    7.93    0.86
   8  -3   2    8.14    1.04
   8  -5  -2    7.62    0.77
   5  -8  -2    8.61    0.94
  -8   5   2    7.04    0.84
  -5   8   2    7.73    0.77
   3  -8   2    6.42    0.73
  -8   3  -2    7.80    0.86
   5   3   3  178.81    2.86
   3   5  -3  177.39    3.07
  -3   8  -3  178.11    2.82
   8  -3   3  177.03    3.20
   5  -8  -3  171.39    2.80
   3  -8   3  181.90    2.55
  -8   3  -3  175.23    2.69
  -5  -3  -3  173.87    2.51
   8  -5  -4    0.29    0.67
   5   3   4    2.50    0.78
   8  -3   4    1.74    0.94
   5  -8  -4    2.06    0.83
  -8   3  -4    2.90    0.81
   3  -8   4    1.68    0.64
  -5  -3  -4    2.60    0.71
   5   3   5   16.62    1.19
   8  -3   5   19.76    1.44
   5  -8  -5   17.46    1.15
   3  -8   5   19.96    1.07
  -8   3  -5   17.90    1.18
  -5  -3  -5   20.11    1.17
   8  -5  -5   22.48    1.30
   5   3   6   45.63    1.74
   8  -3   6   46.82    1.97
   5  -8  -6   46.92    1.72
  -8   3  -6   44.89    1.70
   3  -8   6   49.37    1.54
  -5  -3  -6   45.43    1.69
   8  -5  -6   47.71    1.84
   5   3   7   99.90    2.46
   8  -3   7   99.46    2.75
   5  -8  -7  100.29    2.48
  -8   3  -7   98.45    2.47
  -5  -3  -7   96.36    2.42
   8  -5  -7   96.52    2.62
   5   3   8   14.66    1.32
   8  -3   8   15.76    1.48
   5  -8  -8    9.65    1.16
  -8   3  -8   11.30    1.32
  -5  -3  -8   11.86    1.21
   8  -5  -8   15.32    1.38
   8  -5  -9    0.98    1.02
   5  -8  -9    1.67    0.98
   8  -3   9    0.83    1.11
  -8   3  -9    0.70    1.03
  -5  -3  -9    0.86    0.93
   8  -3  10  152.95    3.49
   5  -8 -10  147.56    3.10
   6  -8   9   69.71    2.41
  -2  -6  -9   69.03    2.33
   8  -6   9   66.87    2.43
  -8   6  -9   73.49    2.26
  -2   8   8  125.57    3.18
   2   6   8  126.11    3.25
  -2  -6  -8  125.94    2.92
   8  -6   8  115.39    2.90
   2  -8  -8  116.80    2.87
  -8   6  -8  110.53    2.63
   6  -8   8  115.39    2.81
   8  -6   7    7.17    1.19
   2  -8  -7    5.17    1.04
  -2   8   7    5.48    1.16
   2   6   7    4.40    1.20
  -8   6  -7    5.25    0.99
   6  -8   7    5.05    1.04
  -2  -6  -7    5.77    1.00
  -2   8   6   55.72    2.07
   2   6   6   63.40    2.23
  -2  -6  -6   61.64    1.96
   8  -6   6   51.22    1.93
   2  -8  -6   60.32    2.01
  -8   6  -6   51.17    1.79
   6  -8   6   54.59    1.87
   8  -6   5  229.14    3.55
  -2  -6  -5  225.10    3.40
  -2   8   5  236.79    3.76
   2   6   5  223.44    3.78
   2  -8  -5  230.10    3.52
  -8   6  -5  235.03    3.36
   6  -8   5  225.42    3.36
  -2  -6  -4   75.16    1.92
  -2   8   4   68.81    2.07
   2   6   4   69.50    2.18
   2  -8  -4   79.14    2.03
  -8   6  -4   73.97    1.94
   6  -8   4   73.88    2.00
   8  -6   4   69.58    1.98
   2  -8  -3   -0.30    0.73
  -2   8   3    0.23    0.84
   2   6   3    0.59    0.88
  -8   6  -3   -0.49    0.78
   8  -6   3    0.85    0.76
  -6   8  -3    0.71    0.58
   6  -8   3    1.90    0.82
  -2  -6  -3    2.40    0.68
  -2   8   2  322.91    4.03
   2   6   2  332.70    4.28
   2  -8  -2  335.09    3.65
   8  -2  -2  318.34    3.82
  -8   2   2  314.28    3.07
  -8   6  -2  321.79    3.64
  -6   8  -2  334.89    3.31
   6  -8   2  326.19    3.77
   8  -6   2  321.65    3.69
  -2   8   1   57.97    1.80
   2   6   1   61.97    1.94
   6   2  -1   58.97    1.58
   2  -8  -1   70.19    1.68
   8  -2  -1   61.56    1.87
  -8   2   1   58.21    1.42
  -8   6  -1   61.65    1.70
  -6   8  -1   64.73    1.57
   6  -8   1   66.94    1.83
   8  -6   1   63.77    1.73
  -2   8   0   41.31    1.53
   2   6   0   46.65    1.72
   6   2   0   41.10    1.34
   8  -6   0   42.63    1.43
   2  -8   0   44.19    1.33
   8  -2   0   44.03    1.64
  -8   6   0   42.64    1.46
  -6   8   0   40.60    1.32
   6  -8   0   43.64    1.54
  -8   2   0   43.36    1.31
   8  -6   0   41.90    1.43
  -2   8  -1    6.85    0.93
   2   6  -1    8.97    1.02
   8  -6  -1    6.20    0.78
   8  -2   1    5.96    0.96
   2  -8   1    9.09    0.78
  -8   6   1    5.55    0.81
  -6   8   1    6.94    0.79
   6  -8  -1    6.41    0.90
  -8   2  -1    7.07    0.77
   8  -6  -1    7.70    0.82
   2   6  -2  238.62    3.65
  -2   8  -2  243.33    3.47
   8  -2   2  247.96    3.67
   2  -8   2  247.78    2.83
  -8   6   2  247.02    3.20
  -6   8   2  244.09    3.09
   6  -8  -2  252.11    3.32
  -8   2  -2  248.73    3.09
   8  -6  -2  250.38    3.02
   2   6  -3   16.11    1.28
  -2   8  -3   14.53    1.13
   8  -2   3   15.17    1.27
  -6   8   3   14.20    0.99
   6  -8  -3   13.69    1.09
   2  -8   3   13.44    0.82
  -8   2  -3   16.92    1.08
  -6  -2  -3   13.79    0.91
   8  -2   4   28.40    1.62
   6  -8  -4   29.22    1.41
  -8   2  -4   25.43    1.26
  -6  -2  -4   26.10    1.22
   8  -2   5   49.90    2.04
   6   2   5   46.70    1.93
   6  -8  -5   47.39    1.70
  -8   2  -5   45.31    1.64
  -6  -2  -5   55.81    1.73
   8  -6  -5   53.39    1.85
   8  -2   6   72.26    2.42
   6   2   6   77.46    2.39
   6  -8  -6   81.65    2.20
  -8   2  -6   75.18    2.12
  -6  -2  -6   75.93    2.10
   8  -6  -6   77.07    2.30
   8  -2   7   60.53    2.32
   6   2   7   54.65    2.09
   6  -8  -7   51.17    1.87
  -8   2  -7   54.75    2.00
  -6  -2  -7   61.34    2.00
   8  -6  -7   61.48    2.17
   8  -2   8   16.22    1.51
   6   2   8   17.95    1.43
   6  -8  -8   18.63    1.37
  -8   2  -8   17.30    1.40
   6  -8  -8   17.23    1.53
  -6  -2  -8   16.28    1.34
   8  -6  -8   20.09    1.52
   8  -2   9   64.34    2.38
   6  -8  -9   64.25    2.09
  -8   2  -9   58.56    2.21
  -6  -2  -9   60.05    2.19
   8  -6  -9   61.85    2.40
   8  -2  10   53.24    2.23
   7  -8   8   65.78    2.28
   8  -7   8   59.31    2.26
  -1  -7  -8   64.27    2.23
   1  -8  -8   56.08    2.13
  -8   7  -8   58.13    1.96
  -1  -7  -7    3.67    1.00
   1  -8  -7    1.26    0.88
  -1   8   7    1.93    1.13
   1   7   7    1.20    1.09
   7  -8   7    2.93    1.07
  -8   7  -7    0.82    0.86
   8  -7   7    0.32    1.02
   8  -7   6    9.62    1.18
  -1   8   6    9.22    1.25
   1   7   6   10.17    1.38
  -1  -7  -6    8.21    1.08
   1  -8  -6    8.69    1.08
  -8   7  -6    9.21    1.06
   7  -8   6    8.45    1.15
  -1   8   5  181.22    3.48
   1   7   5  178.69    3.50
  -1  -7  -5  184.07    3.17
   1  -8  -5  179.05    3.16
  -8   7  -5  172.79    2.93
  -7   8  -5  179.57    2.70
   7  -8   5  193.76    3.35
   8  -7   5  187.09    3.33
  -1   8   4   11.69    1.24
   1   7   4   10.14    1.20
  -1  -7  -4   10.14    0.98
   1  -8  -4   12.75    1.09
  -8   7  -4   11.22    1.04
  -7   8  -4   10.16    0.94
   7  -8   4   11.03    1.14
   8  -7   4    9.94    1.09
   7  -8   3   -0.21    0.79
  -1  -7  -3    0.36    0.65
   1  -8  -3    0.36    0.69
  -1   8   3    0.14    0.86
   1   7   3    1.27    0.89
   8  -7   3   -0.38    0.88
  -8   7  -3    0.11    0.74
  -7   8  -3   -0.42    0.69
  -1   8   2   58.33    1.99
   1   7   2   59.74    2.04
   1  -8  -2   62.69    1.67
  -8   7  -2   55.77    1.69
  -7   8  -2   59.47    1.67
   7  -8   2   58.90    1.83
   8  -7   2   61.68    1.85
  -1   8   1  105.46    2.49
   1   7   1  113.52    2.62
   1  -8  -1  101.66    1.98
   8  -1  -1  109.71    2.53
  -8   7  -1   99.48    2.18
  -7   8  -1  110.78    2.15
   7  -8   1  106.25    2.34
   8  -7   1  111.53    2.32
  -1   8   0  188.29    3.25
   1   7   0  183.39    3.29
   1  -8   0  185.23    2.51
   8  -1   0  190.17    3.27
  -8   7   0  194.54    2.95
  -7   8   0  196.73    2.85
  -8   1   0  191.11    2.53
   7  -8   0  187.76    2.99
   8  -7   0  197.13    2.98
  -1   8  -1   82.28    2.25
   1   7  -1   81.00    2.28
   8  -1   1   89.30    2.38
  -8   7   1   80.56    1.96
  -7   8   1   78.30    1.89
   7  -8  -1   82.89    2.08
  -8   1  -1   87.15    1.80
   8  -7  -1   86.53    2.03
   1   7  -2   78.59    2.26
  -1   8  -2   75.32    2.18
   8  -1   2   65.52    2.16
   7   1   2   74.47    2.27
  -8   7   2   67.42    1.86
  -7   8   2   67.48    1.82
   7  -8  -2   78.23    2.04
  -8   1  -2   73.49    1.75
   8  -7  -2   77.80    1.90
   1   7  -3    0.75    0.93
  -1   8  -3    1.28    0.89
  -8   7   3    0.44    0.77
  -7   8   3   -0.20    0.74
   8  -1   3   -0.61    0.90
   7   1   3    1.08    0.97
  -8   1  -3    0.74    0.70
  -7  -1  -3    0.10    0.64
   8  -7  -3    1.39    0.75
   8  -1   4   18.34    1.44
   7   1   4   18.11    1.42
   7  -8  -4   19.47    1.26
   8  -7  -4   19.81    1.13
  -8   1  -4   19.60    1.19
  -7  -1  -4   19.89    1.16
   8  -1   5  173.42    3.56
   7   1   5  183.90    3.65
   7  -8  -5  175.74    3.05
  -8   1  -5  175.15    3.03
  -7  -1  -5  172.81    2.93
   7  -8  -5  178.71    3.38
   8  -7  -5  178.23    3.22
   8  -1   6   19.64    1.55
   7   1   6   24.19    1.60
   7  -8  -6   19.18    1.27
  -8   1  -6   21.47    1.36
  -7  -1  -6   22.98    1.37
   7  -8  -6   22.78    1.49
   8  -7  -6   25.05    1.52
   7  -8  -7    0.98    1.00
   8  -7  -7    1.67    0.98
   8  -1   7    1.40    1.07
   7   1   7    1.51    1.07
   7  -8  -7   -0.33    0.85
  -8   1  -7    1.90    1.01
  -7  -1  -7    2.05    0.94
   8  -1   8   56.18    2.29
   7   1   8   52.92    2.17
  -8   1  -8   49.52    2.02
  -7  -1  -8   54.64    2.07
   7  -8  -8   48.17    2.19
   8  -7  -8   43.76    2.00
   8  -1   9   64.40    2.40
   8  -8   7   18.55    1.52
   0  -8  -7   11.58    1.26
   0   8   6   42.66    2.04
   0  -8  -6   43.03    1.81
  -8   8  -6   39.94    1.58
   8  -8   6   40.59    1.87
   0   8   5   58.11    2.20
   0  -8  -5   56.53    1.95
  -8   8  -5   60.20    1.86
   8  -8   5   58.77    2.02
   0   8   4    8.77    1.20
   0  -8  -4    9.89    1.03
  -8   8  -4    8.06    0.98
   8  -8   4    8.95    1.15
   8  -8   3    1.29    0.91
   0  -8  -3    0.34    0.66
   0   8   3    1.49    1.01
  -8   8  -3    0.75    0.79
   0   8   2  155.22    3.21
   0  -8  -2  152.80    2.52
  -8   8  -2  149.16    2.68
   8  -8   2  157.54    2.95
   0   8   1   20.83    1.46
   8  -8   1   22.72    1.33
   0   8   0    9.18    1.15
  -8   8   0    9.96    1.00
   8  -8   0   12.67    1.12
   0   8  -1   15.01    1.29
   8   0   1   16.98    1.35
  -8   8   1   17.79    1.18
   8  -8  -1   17.93    1.20
   0   8  -2  233.65    3.88
   8   0   2  240.14    4.02
   8  -8  -2  244.47    3.47
   0   8  -3    0.96    0.92
  -8   8   3    3.00    0.92
   8   0   3    2.91    1.10
   8  -8  -3    0.83    0.79
   8   0   4   25.84    1.69
  -8   8   4   24.22    1.34
   8  -8  -4   26.40    1.37
  -8   0  -4   25.77    1.33
   8   0   5  139.86    3.37
   8  -8  -5  136.02    2.68
  -8   0  -5  137.16    2.80
   8   0   6   46.11    2.14
  -8   0  -6   46.97    1.81
   8  -8  -6   50.39    1.99
   8  -8  -7    4.19    1.10
   8   0   7    4.98    1.24
  -8   0  -7    3.90    1.03
   8   0   8   83.76    2.76
  -4  -5  -8   28.95    1.64
   9  -5   8   27.35    1.84
   4  -9  -8   26.37    1.66
   9  -5   8   24.71    1.56
  -9   5  -8   26.89    1.66
   5  -9   8   28.54    1.56
  -4  -5  -7    7.17    1.09
   4   5   7    5.14    1.14
   5  -9   7    4.98    1.01
   4  -9  -7    6.69    1.17
   9  -5   7    5.13    1.03
   9  -5   7    4.61    1.21
  -9   5  -7    3.76    1.07
   5  -9   6   -0.45    0.84
  -4   9   6   -0.88    0.97
   4   5   6    0.42    1.02
   9  -5   6   -0.13    0.92
   4  -9  -6   -0.30    0.94
   9  -5   6    0.54    1.06
  -9   5  -6    1.00    0.95
  -4  -5  -6   -0.33    0.78
  -4   9   5   41.61    1.69
   4   5   5   39.01    1.82
   9  -5   5   32.76    1.53
   9  -5   5   37.98    1.88
   4  -9  -5   42.70    1.74
  -9   5  -5   40.00    1.70
   5  -9   5   39.12    1.56
  -4  -5  -5   32.63    1.46
   9  -5   4    1.93    0.80
  -4   9   4    0.81    0.82
   4   5   4   -0.07    0.90
  -9   4   4    0.79    0.71
   4  -9  -4    1.17    0.82
   9  -5   4    2.91    1.03
  -9   5  -4    2.30    0.86
   5  -9   4    3.73    0.87
  -4   9   3   17.87    1.19
   4   5   3   17.47    1.32
   9  -5   3   15.81    1.31
   4  -9  -3   20.00    1.24
  -9   4   3   16.93    1.07
  -9   5  -3   14.11    1.12
   5  -9   3   16.77    1.12
  -4   9   2   73.03    1.95
   4   5   2   68.63    2.14
   5   4  -2   70.61    2.06
   9  -5   2   65.97    2.06
   9  -4  -2   69.91    1.90
   4  -9  -2   63.98    1.85
  -9   4   2   64.03    1.73
   5  -9   2   68.42    1.89
  -9   5  -2   67.25    1.89
   4   5   1    1.74    0.90
   5   4  -1    3.92    0.93
  -9   4   1    1.06    0.67
  -9   5  -1    0.60    0.77
   9  -5   1    0.37    0.86
   9  -4  -1    2.15    0.89
   4  -9  -1    1.51    0.70
   5  -9   1    2.56    0.83
   4   5   0    0.85    0.86
   5   4   0    0.25    0.80
  -9   5   0   -0.04    0.72
  -9   4   0    1.10    0.69
   9  -5   0    0.02    0.81
   9  -4   0    2.73    0.87
   4  -9   0    0.72    0.71
   5  -9   0    1.31    0.74
   5   4   1    3.84    0.90
   4   5  -1    4.32    1.00
   9  -4   1    4.13    0.98
   9  -5  -1    4.71    0.85
  -9   5   1    4.20    0.85
   5  -9  -1    3.52    0.86
  -9   4  -1    4.24    0.82
   4  -9   1    3.48    0.75
   5   4   2   40.63    1.63
   4   5  -2   41.46    1.75
   9  -4   2   36.52    1.70
   5  -9  -2   36.09    1.51
  -9   5   2   33.01    1.38
   4  -9   2   37.29    1.42
  -9   4  -2   36.66    1.49
   5   4   3   19.56    1.30
   4   5  -3   23.52    1.46
   9  -4   3   23.80    1.51
   5  -9  -3   18.13    1.20
  -9   5   3   23.54    1.28
   4  -9   3   21.54    1.17
  -9   4  -3   20.12    1.20
   5   4   4    1.97    0.89
  -9   5   4    1.81    0.74
  -5   9   4    1.30    0.67
   9  -4   4    3.60    1.12
   5  -9  -4    1.46    0.82
  -9   4  -4    3.11    0.92
   4  -9   4    1.05    0.72
   5   4   5    4.61    1.00
   9  -4   5    3.73    1.15
   5  -9  -5    3.50    0.95
  -9   4  -5    2.48    0.90
   4  -9   5    3.26    0.84
  -5  -4  -5    5.92    0.92
   4  -9   6    3.48    0.88
   5   4   6    1.41    0.93
   9  -4   6    4.09    1.15
   5  -9  -6    1.96    0.97
  -9   4  -6    3.38    0.98
  -5  -4  -6    3.55    0.92
   9  -5  -7    0.21    0.94
   5   4   7    0.51    1.03
   4  -9   7    0.60    0.83
   5  -9  -7   -0.52    1.02
   9  -4   7   -1.00    1.14
  -9   4  -7   -1.04    0.99
  -5  -4  -7   -0.10    0.86
   9  -5  -8    0.87    1.05
   5  -9  -8    0.96    1.05
   9  -4   8    2.91    1.21
  -9   4  -8   -0.60    1.09
  -5  -4  -8    0.67    0.98
  -3  -6  -8   36.75    1.82
   9  -6   8   39.84    2.01
   9  -6   8   38.90    1.89
  -9   6  -8   36.37    1.80
   6  -9   8   36.15    1.82
  -3  -6  -7    7.83    1.11
  -3   9   7    8.66    1.23
   9  -6   7    9.42    1.27
   9  -6   7    8.48    1.33
   3  -9  -7   10.24    1.23
  -9   6  -7    8.81    1.17
   6  -9   7    7.26    1.11
   9  -6   6   -0.43    0.93
  -3   9   6   -0.75    1.00
   3   6   6    0.63    1.08
   6  -9   6    0.52    0.94
   3  -9  -6    1.12    0.94
   9  -6   6    1.53    1.11
  -9   6  -6   -0.47    0.96
  -3  -6  -6    0.07    0.87
  -3  -6  -5   89.64    2.22
  -3   9   5   98.81    2.59
   3   6   5   91.93    2.67
   9  -6   5  100.85    2.51
   9  -6   5   96.85    2.66
   3  -9  -5   95.44    2.48
  -9   6  -5   98.46    2.41
   6  -9   5   94.00    2.38
   9  -6   4   16.67    1.21
  -3   9   4   15.13    1.22
   3   6   4   18.10    1.42
   9  -6   4   15.34    1.36
   3  -9  -4   15.59    1.18
  -9   6  -4   14.74    1.22
   6  -9   4   16.40    1.23
   9  -6   3    7.17    0.97
  -3   9   3    6.09    0.97
   3   6   3    5.95    1.07
   9  -6   3    9.37    1.17
   3  -9  -3    6.14    0.91
  -9   3   3    5.46    0.75
  -9   6  -3    6.47    1.03
   6  -9   3    6.71    0.94
   9  -6   2   14.21    1.09
  -3   9   2   15.63    1.20
   3   6   2   11.69    1.21
   9  -6   2   14.90    1.23
   3  -9  -2   12.59    1.05
   9  -3  -2   14.53    1.14
  -9   3   2   13.07    0.93
  -9   6  -2   13.69    1.12
   6  -9   2   15.65    1.17
  -3   9   1   35.41    1.54
   3   6   1   36.70    1.70
   6   3  -1   38.01    1.49
   9  -6   1   39.66    1.61
   9  -3  -1   36.50    1.59
   3  -9  -1   37.88    1.44
  -9   3   1   37.43    1.36
   6  -9   1   35.50    1.51
   9  -6   1   34.67    1.42
  -3   9   0  173.90    3.07
   3   6   0  188.00    3.42
   6   3   0  178.13    2.91
   9  -6   0  185.87    3.01
   9  -3   0  176.24    3.20
   3  -9   0  171.39    2.73
  -9   6   0  163.51    2.74
   6  -9   0  176.34    3.03
  -9   3   0  173.25    2.71
   3   6  -1   39.69    1.77
  -3   9  -1   37.48    1.59
   9  -6  -1   42.78    1.51
   9  -3   1   44.88    1.80
   3  -9   1   46.59    1.50
   6  -9  -1   36.31    1.56
  -9   6   1   42.40    1.55
  -6   9   1   39.74    1.35
  -9   3  -1   38.25    1.44
   3   6  -2   18.43    1.41
  -3   9  -2   18.11    1.24
   9  -3   2   19.94    1.41
  -9   6   2   17.24    1.13
   3  -9   2   17.65    1.01
   6  -9  -2   18.36    1.21
  -6   9   2   20.49    1.09
  -9   3  -2   19.05    1.17
   3   6  -3    7.20    1.18
  -3   9  -3    9.13    1.01
   9  -3   3   11.22    1.27
  -9   6   3    8.30    1.01
   6  -9  -3    9.70    1.10
  -6   9   3    7.73    0.92
   3  -9   3    9.10    0.87
  -9   3  -3    9.54    1.02
   9  -3   4   23.02    1.62
  -9   6   4   22.81    1.28
   6  -9  -4   24.47    1.45
  -6   9   4   21.06    1.18
   3  -9   4   21.64    1.16
  -9   3  -4   20.34    1.28
   9  -3   5  112.77    3.02
   6  -9  -5  118.18    2.71
  -9   3  -5  114.30    2.64
  -6  -3  -5  109.19    2.43
   9  -3   6    1.45    1.13
   6  -9  -6    1.66    0.97
  -9   3  -6    2.01    0.97
  -6  -3  -6    1.58    0.88
   9  -3   7   14.02    1.55
   6  -9  -7   11.86    1.25
  -9   3  -7   10.49    1.30
  -6  -3  -7    8.48    1.15
   9  -3   8   28.85    1.90
   6  -9  -8   29.87    1.64
  -6  -3  -8   30.56    1.66
  -2  -7  -7    3.94    1.04
   2  -9  -7    4.66    1.13
   7  -9   7    2.11    1.00
  -9   7  -7    2.31    0.99
   9  -7   7    3.78    1.21
  -2  -7  -6    5.56    1.00
  -2   9   6    4.02    1.13
   2  -9  -6    6.52    1.10
  -9   7  -6    3.87    1.03
   7  -9   6    7.83    1.19
   9  -7   6    4.71    1.09
  -2  -7  -5    7.10    0.95
  -2   9   5    7.19    1.18
   2  -9  -5    5.29    1.01
  -9   7  -5    5.70    1.05
   9  -7   5    5.88    1.09
   7  -9   5    8.68    1.16
   7  -9   4   -0.15    0.83
  -2   9   4   -1.30    0.97
   2   7   4   -1.02    1.03
   2  -9  -4    1.09    0.83
  -9   7  -4    0.57    0.83
   9  -7   4    1.79    0.97
  -2   9   3    3.98    1.02
   2   7   3    2.43    1.01
   2  -9  -3    3.08    0.86
  -9   7  -3    1.41    0.89
   9  -7   3    3.04    0.97
   7  -9   3    3.75    0.96
  -2   9   2   58.13    2.05
   2   7   2   59.43    2.16
   9  -7   2   66.09    2.04
   2  -9  -2   59.28    1.78
  -9   7  -2   54.41    1.81
  -7   9  -2   57.23    1.63
   7  -9   2   65.56    2.05
   9  -7   2   65.18    1.95
  -2   9   1    2.18    0.90
   2   7   1    1.52    0.96
   2  -9  -1   -0.18    0.66
  -9   7  -1    1.98    0.84
   9  -7   1    0.11    0.76
  -7   9  -1   -0.22    0.68
   9  -7   1    0.75    0.85
   9  -2  -1    0.48    0.90
   7  -9   1    1.26    0.84
  -2   9   0    1.08    0.86
   2   7   0    0.89    0.99
   9  -7   0   -0.29    0.76
  -9   7   0    1.92    0.84
  -7   9   0    0.52    0.69
  -9   2   0    0.84    0.63
   2  -9   0   -0.06    0.60
   9  -7   0   -0.23    0.81
   9  -2   0   -0.08    0.89
   7  -9   0    0.04    0.86
   9  -7  -1    4.63    0.86
   2   7  -1    3.02    1.02
  -2   9  -1    3.47    0.96
  -7   9   1    3.64    0.83
   2  -9   1    5.15    0.78
  -9   2  -1    4.28    0.77
   9  -2   1    4.07    1.05
  -9   7   1    3.43    0.90
   7  -9  -1    6.43    1.04
   2   7  -2  121.18    2.94
  -2   9  -2  120.74    2.76
   9  -2   2  116.66    2.91
  -7   9   2  121.89    2.38
   7  -9  -2  116.56    2.59
  -9   2  -2  120.31    2.39
   2   7  -3    9.88    1.22
  -2   9  -3    8.77    1.14
   9  -2   3    9.11    1.26
  -9   7   3    8.31    1.04
  -7   9   3    8.19    0.98
   7  -9  -3    9.09    1.09
  -9   2  -3    8.13    0.99
  -9   7   4    1.91    0.86
  -7   9   4    2.54    0.87
   9  -2   4    2.80    1.14
  -9   2  -4    2.48    0.88
   7  -9  -4    1.20    0.86
   9  -2   5   88.09    2.77
   7  -9  -5   83.44    2.32
  -9   2  -5   85.92    2.36
  -7  -2  -5   89.96    2.27
   9  -2   6   12.02    1.44
   7  -9  -6   10.36    1.14
  -9   2  -6   11.46    1.26
  -7  -2  -6   12.00    1.19
   7  -9  -6   13.55    1.36
   7  -9  -7    1.44    1.08
   9  -2   7    4.37    1.26
   7  -9  -7    3.93    1.04
  -9   2  -7    4.12    1.17
  -7  -2  -7    1.85    0.96
   9  -8   6   13.67    1.40
  -1  -8  -6   15.28    1.28
   1  -9  -6   14.28    1.33
  -9   8  -6   13.05    1.23
   8  -9   6   13.20    1.37
  -1  -8  -5    5.61    0.99
   1  -9  -5    6.65    1.04
   9  -8   5    4.83    1.12
  -9   8  -5    7.31    1.10
   8  -9   5    9.00    1.24
   1  -9  -4    0.78    0.82
  -1   9   4   -0.45    1.04
   1   8   4   -0.81    1.08
   8  -9   4    0.19    0.99
  -9   8  -4   -0.26    0.89
   9  -8   4   -0.19    0.98
  -1   9   3   43.12    1.98
   1   8   3   44.71    2.04
   1  -9  -3   42.71    1.63
  -9   8  -3   39.45    1.68
  -8   9  -3   45.71    1.61
   8  -9   3   46.28    1.89
   9  -8   3   43.66    1.77
   8  -9   2    0.89    0.95
  -1   9   2    1.58    1.00
   1   8   2    1.06    0.98
   1  -9  -2    2.01    0.75
   9  -8   2    1.53    0.92
  -9   8  -2    1.97    0.89
  -8   9  -2    1.00    0.77
  -1   9   1   13.54    1.30
   1   8   1   14.07    1.35
  -9   8  -1   11.48    1.10
  -8   9  -1    9.36    1.01
   8  -9   1   11.65    1.19
   9  -8   1   12.53    1.15
  -1   9   0    4.90    1.11
   1   8   0    4.73    1.15
  -9   8   0    4.50    0.93
  -8   9   0    5.94    0.97
   9  -8   0    8.39    1.08
   8  -9   0    6.04    1.03
   1   8  -1   31.47    1.78
  -1   9  -1   30.89    1.69
   9  -1   1   31.33    1.75
  -9   8   1   30.68    1.51
  -8   9   1   28.94    1.41
   8  -9  -1   35.01    1.59
   9  -8  -1   31.48    1.47
   9  -8  -2    2.50    0.89
   1   8  -2    0.23    1.02
  -1   9  -2    1.36    0.98
  -9   8   2    1.01    0.86
  -8   9   2    0.20    0.83
   9  -1   2    0.49    1.03
  -9   1  -2    1.69    0.77
   8  -9  -2    1.80    0.90
   1   8  -3   38.46    1.88
  -1   9  -3   41.38    1.90
   9  -1   3   37.73    1.93
  -9   8   3   37.88    1.65
  -8   9   3   32.61    1.54
   8  -9  -3   40.39    1.71
  -9   1  -3   36.76    1.54
   9  -8  -3   39.66    1.59
   9  -1   4   11.87    1.46
  -9   8   4    8.99    1.15
  -8   9   4   10.11    1.14
   8  -9  -4    9.79    1.11
  -9   1  -4    9.06    1.04
  -8   9   5    5.20    1.03
   9  -1   5    9.02    1.37
  -9   8   5    5.89    1.13
   8  -9  -5    7.23    1.09
  -9   1  -5    7.76    1.12
  -8  -1  -5    6.30    1.03
   9  -1   6   11.44    1.43
   8   1   6   10.15    1.40
   8  -9  -6   11.08    1.19
  -9   1  -6    9.86    1.25
  -8  -1  -6   12.10    1.25
   9  -1   7    3.13    1.26
   8   1   7    5.19    1.30
   0  -9  -5   19.25    1.38
   0  -9  -4   21.65    1.31
  -9   9  -4   20.94    1.33
   9  -9   4   21.01    1.50
  -9   9  -3   47.93    1.76
   9  -9   3   44.80    1.94
   9  -9   2    4.29    1.07
  -9   9  -2    4.27    1.03
   9  -9   1    0.11    0.94
   0   9   1   -0.59    1.01
  -9   9  -1   -0.83    0.89
   0   9   0  144.04    3.34
  -9   9   0  151.97    2.93
   9  -9  -1    0.77    0.89
   0   9  -1   -0.35    1.10
  -9   9   1   -0.73    0.91
  -9   9   2    3.21    0.97
   9  -9  -2    2.51    0.94
  -9   9   3   34.10    1.62
   9  -9  -3   33.48    1.60
   9   0   4   38.92    2.14
  -9   9   4   36.30    1.69
   9  -9  -4   39.18    1.71
   9   0   5   10.32    1.47
  -9   0  -5   11.64    1.23
   5   5   0   99.96    2.62
  10  -5   0   98.09    2.49
   5 -10   0   92.55    2.32
 -10   5   0   95.86    2.32
   5   5   1   48.94    1.96
   5   5  -1   50.12    1.98
  10  -5   1   45.81    1.90
  10  -5  -1   51.27    1.84
   5 -10  -1   45.63    1.73
 -10   5   1   46.03    1.69
   5 -10   1   44.74    1.74
 -10   5  -1   43.26    1.71
   5   5   2   50.25    2.00
   5   5  -2   48.22    1.98
  10  -5   2   49.09    2.02
   5 -10  -2   51.74    1.90
 -10   5   2   54.57    1.82
   5 -10   2   51.66    1.78
 -10   5  -2   49.16    1.82
   5   5   3   -0.47    0.94
 -10   5   3    0.74    0.83
  10  -5   3    0.72    1.09
 -10   5  -3    0.56    0.90
   5 -10  -3    0.21    0.90
   5 -10   3   -0.40    0.78
   5   5   4    5.77    1.13
   5 -10  -4    7.92    1.12
  10  -5   4    4.11    1.22
 -10   5   4    5.20    0.96
 -10   5  -4    5.07    1.02
   5 -10   4    7.00    1.03
  10  -5   5   88.72    2.82
   5 -10  -5  100.13    2.66
 -10   5   5   97.86    2.45
 -10   5  -5   96.00    2.56
   5 -10   5   97.40    2.43
  10  -5   6   15.25    1.62
 -10   5   6   12.90    1.21
   5 -10   6   16.34    1.31
  10  -6   6   24.88    1.81
  10  -6   5   27.33    1.76
   4 -10  -5   30.11    1.64
 -10   6  -5   25.66    1.56
   6 -10   5   24.72    1.47
   4   6   4    1.86    1.10
   4 -10  -4    3.64    0.98
  10  -6   4    3.82    1.19
 -10   6  -4    2.60    1.00
 -10   4   4    5.04    0.84
   6 -10   4    4.00    0.97
   4   6   3   -1.02    1.08
 -10   4   3   -0.04    0.72
  10  -6   3   -1.00    1.07
 -10   6  -3   -0.08    0.87
   4 -10  -3    0.77    0.88
   6 -10   3    1.33    0.89
   4   6   2   90.59    2.63
  10  -6   2   85.49    2.50
  10  -4  -2   83.89    2.27
   4 -10  -2   80.49    2.20
 -10   4   2   81.69    2.05
 -10   6  -2   81.97    2.27
   6 -10   2   87.15    2.31
   4   6   1    9.30    1.23
  10  -6   1    6.94    1.12
  10  -4  -1    6.46    1.10
   4 -10  -1    6.50    0.95
 -10   4   1    8.44    0.99
 -10   6  -1    8.52    1.07
   6 -10   1    6.34    1.04
   4   6   0    1.33    1.06
 -10   6   0    1.87    0.87
 -10   4   0    1.32    0.77
  10  -6   0    3.27    1.00
  10  -4   0    1.20    0.98
   4 -10   0    0.51    0.80
   6 -10   0    1.93    0.94
   4   6  -1   12.00    1.36
  10  -4   1   12.46    1.33
   4 -10   1    9.38    1.00
   6 -10  -1   11.19    1.15
 -10   6   1    9.61    1.09
 -10   4  -1   11.57    1.10
   4   6  -2  142.46    3.23
  10  -4   2  132.68    3.12
   6 -10  -2  135.65    2.90
 -10   6   2  130.36    2.73
   4 -10   2  124.19    2.55
 -10   4  -2  133.24    2.72
 -10   6   3    2.13    0.92
  10  -4   3    2.34    1.15
 -10   4  -3    2.00    0.97
   6 -10  -3    1.84    0.95
   4 -10   3    0.49    0.77
  10  -4   4   12.11    1.42
   6 -10  -4   14.76    1.31
 -10   6   4   11.58    1.21
   4 -10   4   12.83    1.11
 -10   4  -4   11.34    1.21
  10  -4   5   85.89    2.85
   6 -10  -5   85.47    2.50
 -10   6   5   86.38    2.41
 -10   4  -5   84.93    2.44
  10  -4   6   27.94    1.92
   7 -10   5    3.33    1.05
   3 -10  -5    5.06    1.12
  10  -7   5    4.29    1.21
 -10   7  -5    2.28    0.98
  10  -7   5    3.59    1.00
   7 -10   4    1.18    0.95
   3 -10  -4    0.43    0.91
  10  -7   4    1.56    1.09
 -10   7  -4    1.70    0.97
  10  -7   4    0.30    0.89
  -3  10   3   40.25    1.82
  10  -7   3   44.27    1.96
   3 -10  -3   46.01    1.80
 -10   7  -3   38.28    1.70
   7 -10   3   44.47    1.85
  -3  10   2   -0.77    0.96
   3   7   2   -0.46    1.07
 -10   7  -2   -0.59    0.88
  10  -7   2   -0.19    0.95
   3 -10  -2   -0.34    0.81
   7 -10   2    0.86    0.93
  -3  10   1   15.54    1.34
   3   7   1   16.46    1.51
  10  -7   1   17.52    1.33
  10  -3  -1   18.29    1.39
   3 -10  -1   19.69    1.24
 -10   3   1   16.24    1.11
 -10   7  -1   14.36    1.26
   7 -10   1   14.40    1.28
   3   7   0    9.69    1.39
  -3  10   0    3.58    1.01
  10  -3   0    7.25    1.19
   3 -10   0    7.12    0.92
 -10   7   0    6.58    1.04
 -10   3   0    7.28    0.95
   7 -10   0    5.48    1.05
   3   7  -1   27.50    1.76
  -3  10  -1   27.58    1.56
  10  -3   1   28.56    1.73
   3 -10   1   31.28    1.37
 -10   7   1   26.36    1.43
   7 -10  -1   26.74    1.52
 -10   3  -1   23.49    1.31
  -3  10  -2    5.53    1.06
   3   7  -2    4.07    1.18
  10  -3   2    4.73    1.24
 -10   3  -2    3.98    0.90
 -10   7   2    4.76    1.06
   7 -10  -2    4.11    1.00
  10  -3   3   45.36    2.14
 -10   7   3   44.67    1.79
   7 -10  -3   48.19    1.95
 -10   3  -3   46.86    1.78
  10  -3   4   11.37    1.50
 -10   7   4    7.86    1.10
  -7  10   4   10.04    1.07
   7 -10  -4   10.04    1.21
 -10   3  -4    8.55    1.13
 -10   7   5    5.54    1.11
  -7  10   5    7.71    1.06
   7 -10  -5    5.83    1.16
 -10   3  -5    7.93    1.20
  10  -8   4   31.67    1.68
  10  -8   4   31.83    1.76
   2 -10  -4   29.71    1.58
  10  -8   3   51.55    1.95
  10  -8   3   50.44    2.03
   2 -10  -3   49.25    1.83
 -10   8  -3   47.56    1.86
   8 -10   3   50.49    2.03
  10  -8   2   14.43    1.29
   2 -10  -2   14.54    1.14
 -10   8  -2   11.42    1.22
   8 -10   2   10.94    1.27
  10  -8   2   15.76    1.28
 -10   8  -1    0.26    0.94
  10  -8   1    1.52    0.88
   8 -10   1    1.09    0.97
  -2  10   0  152.53    3.37
  10  -2   0  156.36    3.41
   8 -10   0  154.84    3.17
 -10   8   1    1.43    0.92
  -8  10   1    1.56    0.80
  10  -2   1    0.93    1.05
   8 -10  -1    1.62    1.01
  10  -2   2    7.82    1.27
 -10   8   2    7.36    1.09
  -8  10   2    7.34    1.04
   8 -10  -2    8.54    1.21
 -10   2  -2    6.56    0.96
  10  -2   3   61.66    2.48
 -10   8   3   61.75    2.08
  -8  10   3   64.21    1.99
   8 -10  -3   60.27    2.12
 -10   2  -3   62.01    2.00
  10  -2   4   43.69    2.27
  -8  10   4   48.58    1.82
 -10   2  -4   42.62    1.78
  -9  10  -1   15.56    1.25
  10  -9   1   18.54    1.40
  -9  10   0   16.45    1.24
  10  -9   0   18.09    1.38
  -9  10   1    7.29    1.08
  11  -6   2   15.37    1.49
  11  -6   1   -0.14    1.06
  11  -5   0    2.04    1.07
  11  -5   1    1.32    1.12
  11  -5   2    2.35    1.17
  11  -7   2   -1.03    1.15
  11  -4  -1    1.40    1.05
  11  -4   0   79.53    2.49
  11  -4   1    0.21    1.19
   0   0   0    0.00    0.00


TITL mo_47_3_gr in P-3m1
REM P-3m1 (#164 in standard setting)
CELL 0.71073   6.184237   6.184237   8.233348  90.0000  90.0000 120.0000
ZERR    1.00   0.000117   0.000117   0.000156   0.0000   0.0000   0.0000
LATT  1
SYMM -y, x-y, z
SYMM -x+y,-x, z
SYMM  y, x,-z
SYMM  x-y,-y,-z
SYMM -x,-x+y,-z
SFAC O P Cl Cu Cs
UNIT 10.00 2.00 1.00 5.00 1.00
TREF
HKLF 4
END
_computing_structure_solution     'SHELXT 2018/2 (Sheldrick, 2018)'
_computing_structure_solution     'SHELXT 2018/2 (Sheldrick, 2018)'
;
_shelx_hkl_checksum                57281
_olex2_submission_special_instructions  'No special instructions were received'
_oxdiff_exptl_absorpt_empirical_details
;
Empirical correction (ABSPACK) includes:
- Absorption correction using spherical harmonics
- Frame scaling
- Detector area scaling
;

# start Validation Reply Form
_vrf_PLAT250_averievite-pcscl
;
PROBLEM: Large U3/U1 Ratio for Average U(i,j) Tensor ....        6.5 Note  
RESPONSE: The large U3/U1 ratio is a characteristic of the particular structure.
;
# end Validation Reply Form
