# Supplementary material for: Expanding the Averievite Family, (MX)Cu5O2(T5+O4)2 (T5+ = P, V; M = K, Rb, Cs, Cu; X = Cl, Br): Synthesis and Single-Crystal X-ray Diffraction Study
Source: Molecules. 2021 Mar 24;26(7):1833. doi: 10.3390/molecules26071833 (PMC8036531; doi:10.3390/molecules26071833)
Supplement: Supplementary file 1 [file molecules-26-01833-s001.zip › Compound_4.cif]

data_averievite-PKBr
_audit_creation_date               2020-11-18
_audit_creation_method
;
Olex2 1.2
(compiled 2018.05.29 svn.r3508 for OlexSys, GUI svn.r5506)
;
_shelxl_version_number             2014/6
_audit_contact_author_address      ?
_audit_contact_author_email        ?
_audit_contact_author_name         ''
_audit_contact_author_phone        ?
_publ_contact_author_id_orcid      ?
_publ_section_references
;
Dolomanov, O.V., Bourhis, L.J., Gildea, R.J, Howard, J.A.K. & Puschmann, H.
 (2009), J. Appl. Cryst. 42, 339-341.

Sheldrick, G.M. (2015). Acta Cryst. A71, 3-8.

Sheldrick, G.M. (2015). Acta Cryst. C71, 3-8.
;
_chemical_name_common              ?
_chemical_name_systematic          ?
_chemical_formula_moiety           'Br, 0.25(Cu20 K4 O40 P8)'
_chemical_formula_sum              'Br Cu5 K O10 P2'
_chemical_formula_weight           658.65
_chemical_melting_point            ?
_chemical_oxdiff_formula           'K1 Br1 Cu5 O10 P2'
loop_
  _atom_type_symbol
  _atom_type_description
  _atom_type_scat_dispersion_real
  _atom_type_scat_dispersion_imag
  _atom_type_scat_source
 'Br' 'Br' -0.2901 2.4595
 'International Tables Vol C Tables 4.2.6.8 and 6.1.1.4'
 'Cu' 'Cu' 0.3201 1.2651 'International Tables Vol C Tables 4.2.6.8 and 6.1.1.4'
 'K' 'K' 0.2009 0.2494 'International Tables Vol C Tables 4.2.6.8 and 6.1.1.4'
 'O' 'O' 0.0106 0.0060 'International Tables Vol C Tables 4.2.6.8 and 6.1.1.4'
 'P' 'P' 0.1023 0.0942 'International Tables Vol C Tables 4.2.6.8 and 6.1.1.4'

_shelx_space_group_comment
;
The symmetry employed for this shelxl refinement is uniquely defined
by the following loop, which should always be used as a source of
symmetry information in preference to the above space-group names.
They are only intended as comments.
;
_space_group_crystal_system        'monoclinic'
_space_group_IT_number             15
_space_group_name_H-M_alt          'C 1 2/c 1'
_space_group_name_Hall             '-C 2yc'
loop_
  _space_group_symop_operation_xyz
 'x, y, z'
 '-x, y, -z+1/2'
 'x+1/2, y+1/2, z'
 '-x+1/2, y+1/2, -z+1/2'
 '-x, -y, -z'
 'x, -y, z-1/2'
 '-x+1/2, -y+1/2, -z'
 'x+1/2, -y+1/2, z-1/2'

_cell_length_a                     10.9738(5)
_cell_length_b                     6.3067(3)
_cell_length_c                     15.7610(5)
_cell_angle_alpha                  90
_cell_angle_beta                   95.424(4)
_cell_angle_gamma                  90
_cell_volume                       1085.91(8)
_cell_formula_units_Z              4
_cell_measurement_reflns_used      4834
_cell_measurement_temperature      296(2)
_cell_measurement_theta_max        36.2290
_cell_measurement_theta_min        2.5990
_shelx_estimated_absorpt_T_max     0.486
_shelx_estimated_absorpt_T_min     0.157
_exptl_absorpt_coefficient_mu      14.032
_exptl_absorpt_correction_T_max    1.00000
_exptl_absorpt_correction_T_min    0.75722
_exptl_absorpt_correction_type     multi-scan
_exptl_absorpt_process_details
;
CrysAlisPro 1.171.40.53 (Rigaku Oxford Diffraction, 2019)
Empirical absorption correction using spherical harmonics,
 implemented in SCALE3 ABSPACK scaling algorithm.
;
_exptl_absorpt_special_details     ?
_exptl_crystal_colour              'clear dark green'
_exptl_crystal_colour_lustre       clear
_exptl_crystal_colour_modifier     dark
_exptl_crystal_colour_primary      green
_exptl_crystal_density_diffrn      4.029
_exptl_crystal_density_meas        ?
_exptl_crystal_density_method      ?
_exptl_crystal_description         plate
_exptl_crystal_F_000               1236
_exptl_crystal_size_max            0.21
_exptl_crystal_size_mid            0.19
_exptl_crystal_size_min            0.06
_exptl_transmission_factor_max     ?
_exptl_transmission_factor_min     ?
_diffrn_reflns_av_unetI/netI       0.0091
_diffrn_reflns_Laue_measured_fraction_full  0.999
_diffrn_reflns_Laue_measured_fraction_max  0.999
_diffrn_reflns_limit_h_max         15
_diffrn_reflns_limit_h_min         -14
_diffrn_reflns_limit_k_max         8
_diffrn_reflns_limit_k_min         -8
_diffrn_reflns_limit_l_max         22
_diffrn_reflns_limit_l_min         -22
_diffrn_reflns_number              3738
_diffrn_reflns_point_group_measured_fraction_full  0.999
_diffrn_reflns_point_group_measured_fraction_max  0.999
_diffrn_reflns_theta_full          25.242
_diffrn_reflns_theta_max           29.996
_diffrn_reflns_theta_min           2.596
_diffrn_reflns_v_R_equivalents     ?
_diffrn_ambient_temperature        296(2)
_diffrn_detector                   'CCD plate'
_diffrn_detector_area_resol_mean   ?
_diffrn_measured_fraction_theta_full  0.999
_diffrn_measured_fraction_theta_max  0.999
_diffrn_measurement_details
;
List of Runs (angles in degrees, time in seconds):

  # Type    Start    End  Width  t~exp~   \w     \q     \k     \f   Frames
--------------------------------------------------------------------------
  1  \w   -100.14 -40.14   0.50   60.00    --  -34.00 147.98 -65.99  120
  2  \f      0.05 359.05   0.50   60.01 -98.65 -34.00 -40.00    --   718
  3  \f     -0.01 178.49   0.50   60.00-112.09 -34.00 -51.99    --   357
;
_diffrn_measurement_device         'abstract diffractometer'
_diffrn_measurement_device_type    'Bruker APEX II DUO'
_diffrn_measurement_method         '\w and \f scans'
_diffrn_orient_matrix_type        
 'CrysAlisPro convention (1999,Acta A55,543-557)'
_diffrn_orient_matrix_UB_11        0.0338858000
_diffrn_orient_matrix_UB_12        0.0959732000
_diffrn_orient_matrix_UB_13        0.0040070000
_diffrn_orient_matrix_UB_21        -0.0088005000
_diffrn_orient_matrix_UB_22        0.0041652000
_diffrn_orient_matrix_UB_23        0.0440330000
_diffrn_orient_matrix_UB_31        0.0548428000
_diffrn_orient_matrix_UB_32        -0.0586789000
_diffrn_orient_matrix_UB_33        0.0096776000
_diffrn_radiation_monochromator    graphite
_diffrn_radiation_probe            x-ray
_diffrn_radiation_type             MoK\a
_diffrn_radiation_wavelength       0.71073
_diffrn_source                     'fine-focus sealed X-ray tube'
_diffrn_source_type                'Enhance (Mo) X-ray Source'
_reflns_Friedel_coverage           0.000
_reflns_Friedel_fraction_full      .
_reflns_Friedel_fraction_max       .
_reflns_number_gt                  3572
_reflns_number_total               3738
_reflns_special_details
;
 _reflns_Friedel_fraction is defined as the number of unique
 Friedel pairs measured divided by the number that would be
 possible theoretically, ignoring centric projections and
 systematic absences.
;
_reflns_threshold_expression       'I > 2\s(I)'
_computing_cell_refinement         'CrysAlisPro 1.171.40.53 (Rigaku OD, 2019)'
_computing_data_collection         'CrysAlisPro 1.171.40.53 (Rigaku OD, 2019)'
_computing_data_reduction          'CrysAlisPro 1.171.40.53 (Rigaku OD, 2019)'
_computing_molecular_graphics      'Olex2 (Dolomanov et al., 2009)'
_computing_publication_material    'Olex2 (Dolomanov et al., 2009)'
_computing_structure_refinement    'ShelXL (Sheldrick, 2015)'
_computing_structure_solution      'ShelXT (Sheldrick, 2015)'
_refine_diff_density_max           2.218
_refine_diff_density_min           -1.531
_refine_diff_density_rms           0.306
_refine_ls_extinction_coef         .
_refine_ls_extinction_method       none
_refine_ls_goodness_of_fit_ref     1.126
_refine_ls_hydrogen_treatment      undef
_refine_ls_matrix_type             full
_refine_ls_number_parameters       93
_refine_ls_number_reflns           3738
_refine_ls_number_restraints       0
_refine_ls_R_factor_all            0.0581
_refine_ls_R_factor_gt             0.0552
_refine_ls_restrained_S_all        1.126
_refine_ls_shift/su_max            0.000
_refine_ls_shift/su_mean           0.000
_refine_ls_structure_factor_coef   Fsqd
_refine_ls_weighting_details      
 'w=1/[\s^2^(Fo^2^)+(0.0477P)^2^+56.1191P] where P=(Fo^2^+2Fc^2^)/3'
_refine_ls_weighting_scheme        calc
_refine_ls_wR_factor_gt            0.1395
_refine_ls_wR_factor_ref           0.1427
_refine_special_details
;
 Refined as a 2-component twin.
;
_olex2_refinement_description
;
1. Twinned data refinement
 Scales: 0.730(2)
 0.270(2)
2. Others
 Fixed Sof: K1(0.5)
;
_atom_sites_solution_hydrogens     .
_atom_sites_solution_primary       dual
_atom_sites_solution_secondary     ?
loop_
  _atom_site_label
  _atom_site_type_symbol
  _atom_site_fract_x
  _atom_site_fract_y
  _atom_site_fract_z
  _atom_site_U_iso_or_equiv
  _atom_site_adp_type
  _atom_site_occupancy
  _atom_site_site_symmetry_order
  _atom_site_calc_flag
  _atom_site_refinement_flags_posn
  _atom_site_refinement_flags_adp
  _atom_site_refinement_flags_occupancy
  _atom_site_disorder_assembly
  _atom_site_disorder_group
 Br1 Br 0.5000 1.1034(3) 0.7500 0.0330(4) Uani 1 2 d S T P . .
 Cu1 Cu 0.35328(11) 0.47189(19) 0.60928(7) 0.0149(3) Uani 1 1 d . . . . .
 Cu2 Cu 0.24822(11) 0.84219(18) 0.73872(6) 0.0138(3) Uani 1 1 d . . . . .
 Cu3 Cu 0.5000 0.6286(3) 0.7500 0.0140(3) Uani 1 2 d S T P . .
 K1 K 0.5569(9) 1.0626(14) 0.5114(8) 0.085(3) Uani 0.5 1 d . . . . .
 P1 P 0.3586(2) 0.3922(4) 0.40817(13) 0.0123(4) Uani 1 1 d . . . . .
 O1 O 0.4865(6) 0.3807(11) 0.3738(4) 0.0159(13) Uani 1 1 d . . . . .
 O2 O 0.2869(7) 0.2011(11) 0.3665(4) 0.0176(14) Uani 1 1 d . . . . .
 O3 O 0.2938(8) 0.5996(12) 0.3833(4) 0.0226(15) Uani 1 1 d . . . . .
 O4 O 0.3771(7) 0.3561(12) 0.5032(4) 0.0197(14) Uani 1 1 d . . . . .
 O5 O 0.3311(6) 0.5871(9) 0.7174(4) 0.0110(11) Uani 1 1 d . . . . .

loop_
  _atom_site_aniso_label
  _atom_site_aniso_U_11
  _atom_site_aniso_U_22
  _atom_site_aniso_U_33
  _atom_site_aniso_U_23
  _atom_site_aniso_U_13
  _atom_site_aniso_U_12
 Br1 0.0257(8) 0.0191(7) 0.0556(10) 0.000 0.0117(8) 0.000
 Cu1 0.0130(5) 0.0193(6) 0.0129(4) -0.0036(4) 0.0036(4) -0.0065(4)
 Cu2 0.0174(6) 0.0118(5) 0.0125(4) -0.0006(4) 0.0024(4) 0.0054(4)
 Cu3 0.0098(7) 0.0213(8) 0.0111(6) 0.000 0.0012(5) 0.000
 K1 0.077(6) 0.038(4) 0.129(9) -0.001(5) -0.040(6) 0.026(4)
 P1 0.0106(10) 0.0166(11) 0.0098(8) -0.0009(7) 0.0013(8) -0.0054(8)
 O1 0.011(3) 0.024(4) 0.012(3) -0.002(2) 0.003(2) -0.007(3)
 O2 0.015(3) 0.022(4) 0.016(3) -0.002(2) 0.004(2) -0.009(3)
 O3 0.031(4) 0.023(4) 0.014(3) -0.001(3) 0.002(3) 0.006(3)
 O4 0.021(3) 0.026(4) 0.012(3) -0.001(2) 0.002(2) -0.009(3)
 O5 0.009(3) 0.009(3) 0.015(2) -0.001(2) 0.001(2) -0.001(2)

_geom_special_details
;
 All esds (except the esd in the dihedral angle between two l.s. planes)
 are estimated using the full covariance matrix.  The cell esds are taken
 into account individually in the estimation of esds in distances, angles
 and torsion angles; correlations between esds in cell parameters are only
 used when they are defined by crystal symmetry.  An approximate (isotropic)
 treatment of cell esds is used for estimating esds involving l.s. planes.
;
loop_
  _geom_bond_atom_site_label_1
  _geom_bond_atom_site_label_2
  _geom_bond_distance
  _geom_bond_site_symmetry_2
  _geom_bond_publ_flag
 Br1 K1 3.878(13) . ?
 Br1 K1 3.878(13) 2_656 ?
 Cu1 Cu2 2.8554(15) 4_546 ?
 Cu1 Cu3 2.7952(13) . ?
 Cu1 K1 3.683(11) 5_676 ?
 Cu1 K1 4.038(10) 5_666 ?
 Cu1 K1 3.832(11) 1_545 ?
 Cu1 K1 3.512(9) 3_445 ?
 Cu1 O1 1.984(7) 5_666 ?
 Cu1 O2 1.953(7) 7_556 ?
 Cu1 O4 1.865(6) . ?
 Cu1 O5 1.889(6) . ?
 Cu2 Cu1 2.8554(15) 4_556 ?
 Cu2 O2 2.037(6) 6_566 ?
 Cu2 O3 1.969(7) 7_566 ?
 Cu2 O5 1.894(6) . ?
 Cu2 O5 1.932(6) 4_556 ?
 Cu3 Cu1 2.7952(13) 2_656 ?
 Cu3 O1 1.971(6) 5_666 ?
 Cu3 O1 1.971(6) 6_566 ?
 Cu3 O5 1.895(6) . ?
 Cu3 O5 1.895(6) 2_656 ?
 K1 Cu1 3.512(9) 3 ?
 K1 Cu1 3.683(11) 5_676 ?
 K1 K1 1.49(2) 5_676 ?
 K1 P1 3.750(9) 5_676 ?
 K1 P1 3.322(9) 1_565 ?
 K1 P1 3.236(9) 5_666 ?
 K1 O1 3.388(13) 5_666 ?
 K1 O1 3.002(12) 1_565 ?
 K1 O2 2.964(11) 5_666 ?
 K1 O3 3.076(12) 5_676 ?
 K1 O4 2.700(11) 1_565 ?
 K1 O4 2.754(12) 5_666 ?
 P1 K1 3.236(9) 5_666 ?
 P1 K1 3.750(10) 5_676 ?
 P1 K1 3.322(9) 1_545 ?
 P1 O1 1.554(7) . ?
 P1 O2 1.551(7) . ?
 P1 O3 1.522(8) . ?
 P1 O4 1.510(6) . ?
 O1 Cu1 1.984(7) 5_666 ?
 O1 Cu3 1.971(6) 5_666 ?
 O1 K1 3.002(12) 1_545 ?
 O1 K1 3.388(13) 5_666 ?
 O2 Cu1 1.953(7) 7_556 ?
 O2 Cu2 2.037(6) 6_565 ?
 O2 K1 2.964(11) 5_666 ?
 O3 Cu2 1.969(7) 7_566 ?
 O3 K1 3.076(12) 5_676 ?
 O4 K1 2.754(12) 5_666 ?
 O4 K1 2.700(11) 1_545 ?
 O5 Cu2 1.932(6) 4_546 ?

loop_
  _geom_angle_atom_site_label_1
  _geom_angle_atom_site_label_2
  _geom_angle_atom_site_label_3
  _geom_angle
  _geom_angle_site_symmetry_1
  _geom_angle_site_symmetry_3
  _geom_angle_publ_flag
 K1 Br1 K1 172.4(3) . 2_656 ?
 Cu2 Cu1 K1 143.75(19) 4_546 5_676 ?
 Cu2 Cu1 K1 115.67(19) 4_546 1_545 ?
 Cu2 Cu1 K1 106.74(19) 4_546 5_666 ?
 Cu2 Cu1 K1 89.8(2) 4_546 3_445 ?
 Cu3 Cu1 Cu2 71.14(4) . 4_546 ?
 Cu3 Cu1 K1 136.96(19) . 3_445 ?
 Cu3 Cu1 K1 121.40(14) . 5_666 ?
 Cu3 Cu1 K1 88.04(17) . 5_676 ?
 Cu3 Cu1 K1 104.09(15) . 1_545 ?
 K1 Cu1 K1 97.72(17) 5_676 1_545 ?
 K1 Cu1 K1 118.9(3) 3_445 1_545 ?
 K1 Cu1 K1 100.73(18) 3_445 5_666 ?
 K1 Cu1 K1 109.4(3) 5_676 5_666 ?
 K1 Cu1 K1 21.7(3) 1_545 5_666 ?
 K1 Cu1 K1 85.7(3) 3_445 5_676 ?
 O1 Cu1 Cu2 115.61(19) 5_666 4_546 ?
 O1 Cu1 Cu3 44.84(18) 5_666 . ?
 O1 Cu1 K1 139.0(3) 5_666 3_445 ?
 O1 Cu1 K1 54.5(2) 5_666 5_676 ?
 O1 Cu1 K1 101.6(3) 5_666 5_666 ?
 O1 Cu1 K1 80.0(3) 5_666 1_545 ?
 O2 Cu1 Cu2 45.48(19) 7_556 4_546 ?
 O2 Cu1 Cu3 116.59(19) 7_556 . ?
 O2 Cu1 K1 143.2(3) 7_556 5_676 ?
 O2 Cu1 K1 57.5(3) 7_556 3_445 ?
 O2 Cu1 K1 81.8(3) 7_556 5_666 ?
 O2 Cu1 K1 101.7(3) 7_556 1_545 ?
 O2 Cu1 O1 160.0(3) 7_556 5_666 ?
 O4 Cu1 Cu2 137.6(2) . 4_546 ?
 O4 Cu1 Cu3 136.9(2) . . ?
 O4 Cu1 K1 77.4(3) . 5_676 ?
 O4 Cu1 K1 35.9(3) . 5_666 ?
 O4 Cu1 K1 40.5(3) . 1_545 ?
 O4 Cu1 K1 82.7(3) . 3_445 ?
 O4 Cu1 O1 96.1(3) . 5_666 ?
 O4 Cu1 O2 97.8(3) . 7_556 ?
 O4 Cu1 O5 179.2(3) . . ?
 O5 Cu1 Cu2 42.23(19) . 4_546 ?
 O5 Cu1 Cu3 42.5(2) . . ?
 O5 Cu1 K1 143.5(3) . 5_666 ?
 O5 Cu1 K1 102.9(3) . 5_676 ?
 O5 Cu1 K1 138.7(3) . 1_545 ?
 O5 Cu1 K1 98.1(3) . 3_445 ?
 O5 Cu1 O1 83.5(3) . 5_666 ?
 O5 Cu1 O2 82.4(3) . 7_556 ?
 O2 Cu2 Cu1 43.13(19) 6_566 4_556 ?
 O3 Cu2 Cu1 133.8(2) 7_566 4_556 ?
 O3 Cu2 O2 176.6(3) 7_566 6_566 ?
 O5 Cu2 Cu1 128.61(18) . 4_556 ?
 O5 Cu2 Cu1 41.09(17) 4_556 4_556 ?
 O5 Cu2 O2 79.2(3) 4_556 6_566 ?
 O5 Cu2 O2 90.2(3) . 6_566 ?
 O5 Cu2 O3 93.3(3) . 7_566 ?
 O5 Cu2 O3 97.4(3) 4_556 7_566 ?
 O5 Cu2 O5 169.26(11) . 4_556 ?
 Cu1 Cu3 Cu1 138.58(8) 2_656 . ?
 O1 Cu3 Cu1 133.1(2) 6_566 . ?
 O1 Cu3 Cu1 45.2(2) 6_566 2_656 ?
 O1 Cu3 Cu1 45.2(2) 5_666 . ?
 O1 Cu3 Cu1 133.1(2) 5_666 2_656 ?
 O1 Cu3 O1 176.6(4) 5_666 6_566 ?
 O5 Cu3 Cu1 129.92(19) 2_656 . ?
 O5 Cu3 Cu1 42.31(18) . . ?
 O5 Cu3 Cu1 129.92(19) . 2_656 ?
 O5 Cu3 Cu1 42.31(18) 2_656 2_656 ?
 O5 Cu3 O1 83.7(3) 2_656 6_566 ?
 O5 Cu3 O1 95.8(3) . 6_566 ?
 O5 Cu3 O1 83.7(3) . 5_666 ?
 O5 Cu3 O1 95.8(3) 2_656 5_666 ?
 O5 Cu3 O5 164.1(4) . 2_656 ?
 Cu1 K1 Cu1 94.3(3) 3 5_676 ?
 Cu1 K1 P1 79.2(2) 3 5_676 ?
 Cu1 K1 P1 51.25(13) 5_676 5_676 ?
 K1 K1 Cu1 123.8(9) 5_676 5_676 ?
 K1 K1 Cu1 137.6(7) 5_676 3 ?
 K1 K1 P1 73.6(6) 5_676 1_565 ?
 K1 K1 P1 137.8(8) 5_676 5_676 ?
 K1 K1 P1 80.1(7) 5_676 5_666 ?
 K1 K1 O1 91.5(8) 5_676 1_565 ?
 K1 K1 O1 62.3(7) 5_676 5_666 ?
 K1 K1 O2 106.2(8) 5_676 5_666 ?
 K1 K1 O3 152.6(12) 5_676 5_676 ?
 K1 K1 O4 72.1(6) 5_676 5_666 ?
 K1 K1 O4 76.1(7) 5_676 1_565 ?
 P1 K1 Cu1 57.62(14) 5_666 3 ?
 P1 K1 Cu1 56.16(16) 1_565 5_676 ?
 P1 K1 Cu1 148.6(3) 1_565 3 ?
 P1 K1 Cu1 145.9(4) 5_666 5_676 ?
 P1 K1 P1 153.7(3) 5_666 1_565 ?
 P1 K1 P1 73.83(17) 1_565 5_676 ?
 P1 K1 P1 128.9(3) 5_666 5_676 ?
 P1 K1 O1 27.01(14) 5_666 5_666 ?
 P1 K1 O1 131.2(4) 1_565 5_666 ?
 O1 K1 Cu1 126.2(4) 1_565 3 ?
 O1 K1 Cu1 172.6(3) 5_666 5_676 ?
 O1 K1 Cu1 78.6(2) 5_666 3 ?
 O1 K1 Cu1 32.55(17) 1_565 5_676 ?
 O1 K1 P1 156.9(4) 1_565 5_666 ?
 O1 K1 P1 70.7(2) 1_565 5_676 ?
 O1 K1 P1 27.86(15) 1_565 1_565 ?
 O1 K1 P1 128.2(4) 5_666 5_676 ?
 O1 K1 O1 153.9(3) 1_565 5_666 ?
 O1 K1 O3 90.8(3) 1_565 5_676 ?
 O2 K1 Cu1 33.77(16) 5_666 3 ?
 O2 K1 Cu1 128.0(4) 5_666 5_676 ?
 O2 K1 P1 100.7(3) 5_666 5_676 ?
 O2 K1 P1 28.54(16) 5_666 5_666 ?
 O2 K1 P1 168.8(5) 5_666 1_565 ?
 O2 K1 O1 159.7(5) 5_666 1_565 ?
 O2 K1 O1 44.9(2) 5_666 5_666 ?
 O2 K1 O3 78.0(3) 5_666 5_676 ?
 O3 K1 Cu1 56.8(2) 5_676 3 ?
 O3 K1 Cu1 64.6(2) 5_676 5_676 ?
 O3 K1 P1 97.0(3) 5_676 1_565 ?
 O3 K1 P1 23.18(16) 5_676 5_676 ?
 O3 K1 P1 106.5(3) 5_676 5_666 ?
 O3 K1 O1 112.2(4) 5_676 5_666 ?
 O4 K1 Cu1 68.9(2) 5_666 3 ?
 O4 K1 Cu1 70.1(2) 1_565 5_676 ?
 O4 K1 Cu1 129.5(5) 5_666 5_676 ?
 O4 K1 Cu1 140.8(4) 1_565 3 ?
 O4 K1 P1 27.73(16) 5_666 5_666 ?
 O4 K1 P1 148.1(4) 5_666 5_676 ?
 O4 K1 P1 62.9(2) 1_565 5_676 ?
 O4 K1 P1 143.9(5) 1_565 5_666 ?
 O4 K1 P1 26.55(16) 1_565 1_565 ?
 O4 K1 P1 136.4(4) 5_666 1_565 ?
 O4 K1 O1 116.9(5) 1_565 5_666 ?
 O4 K1 O1 129.2(5) 5_666 1_565 ?
 O4 K1 O1 46.0(2) 5_666 5_666 ?
 O4 K1 O1 51.0(2) 1_565 1_565 ?
 O4 K1 O2 51.4(2) 5_666 5_666 ?
 O4 K1 O2 142.3(5) 1_565 5_666 ?
 O4 K1 O3 125.3(4) 5_666 5_676 ?
 O4 K1 O3 84.3(3) 1_565 5_676 ?
 O4 K1 O4 148.3(4) 1_565 5_666 ?
 K1 P1 K1 106.17(17) 1_545 5_676 ?
 K1 P1 K1 26.3(3) 5_666 1_545 ?
 K1 P1 K1 128.9(3) 5_666 5_676 ?
 O1 P1 K1 87.6(3) . 5_676 ?
 O1 P1 K1 82.0(4) . 5_666 ?
 O1 P1 K1 64.5(4) . 1_545 ?
 O2 P1 K1 90.2(3) . 1_545 ?
 O2 P1 K1 162.7(3) . 5_676 ?
 O2 P1 K1 65.9(3) . 5_666 ?
 O2 P1 O1 104.8(4) . . ?
 O3 P1 K1 158.8(4) . 1_545 ?
 O3 P1 K1 52.7(3) . 5_676 ?
 O3 P1 K1 166.4(4) . 5_666 ?
 O3 P1 O1 111.5(4) . . ?
 O3 P1 O2 110.6(4) . . ?
 O4 P1 K1 58.1(4) . 5_666 ?
 O4 P1 K1 78.3(4) . 5_676 ?
 O4 P1 K1 53.1(4) . 1_545 ?
 O4 P1 O1 107.3(4) . . ?
 O4 P1 O2 108.6(4) . . ?
 O4 P1 O3 113.6(4) . . ?
 Cu1 O1 K1 93.0(3) 5_666 1_545 ?
 Cu1 O1 K1 118.8(3) 5_666 5_666 ?
 Cu3 O1 Cu1 89.9(3) 5_666 5_666 ?
 Cu3 O1 K1 131.1(4) 5_666 1_545 ?
 Cu3 O1 K1 122.1(3) 5_666 5_666 ?
 K1 O1 K1 26.1(3) 1_545 5_666 ?
 P1 O1 Cu1 138.5(4) . 5_666 ?
 P1 O1 Cu3 120.1(4) . 5_666 ?
 P1 O1 K1 87.6(4) . 1_545 ?
 P1 O1 K1 71.0(3) . 5_666 ?
 Cu1 O2 Cu2 91.4(3) 7_556 6_565 ?
 Cu1 O2 K1 88.7(3) 7_556 5_666 ?
 Cu2 O2 K1 128.3(4) 6_565 5_666 ?
 P1 O2 Cu1 136.8(4) . 7_556 ?
 P1 O2 Cu2 125.0(4) . 6_565 ?
 P1 O2 K1 85.5(4) . 5_666 ?
 Cu2 O3 K1 117.5(4) 7_566 5_676 ?
 P1 O3 Cu2 118.2(4) . 7_566 ?
 P1 O3 K1 104.1(4) . 5_676 ?
 Cu1 O4 K1 120.7(4) . 5_666 ?
 Cu1 O4 K1 112.9(4) . 1_545 ?
 K1 O4 K1 31.7(4) 1_545 5_666 ?
 P1 O4 Cu1 144.4(5) . . ?
 P1 O4 K1 100.4(4) . 1_545 ?
 P1 O4 K1 94.2(4) . 5_666 ?
 Cu1 O5 Cu2 96.7(3) . 4_546 ?
 Cu1 O5 Cu2 126.3(3) . . ?
 Cu1 O5 Cu3 95.2(3) . . ?
 Cu2 O5 Cu2 112.1(3) . 4_546 ?
 Cu2 O5 Cu3 108.0(3) . . ?
 Cu3 O5 Cu2 118.4(3) . 4_546 ?

_shelx_res_file
;
TITL mo_50_4_rep_twin1_hklf4_a.res in C2/c
REM Old TITL mo_50_4_rep_twin1_hklf4 in C2/c
REM SHELXT solution in C2/c
REM R1 0.119, Rweak 0.012, Alpha 0.105, Orientation as input
REM Formula found by SHELXT: O7 P Br3
CELL 0.71073 10.9738 6.3067 15.761 90 95.424 90
ZERR 4 0.0005 0.0003 0.0005 0 0.004 0
LATT 7
SYMM -X,+Y,0.5-Z
SFAC Br Cu K O P
UNIT 4 20 4 40 8

L.S. 20
PLAN  20
SIZE 0.21 0.19 0.06
TEMP 23(2)
list 4
fmap 2 53
acta
OMIT -4 60
REM <olex2.extras>
REM <HklSrc "%.\\mo_50_4_rep_twin1_hklf5.hkl">
REM </olex2.extras>

WGHT    0.047700   56.119095
BASF   0.27046
FVAR       0.42597
BR1   1    0.500000    1.103400    0.750000    10.50000    0.02570    0.01912 =
         0.05557    0.00000    0.01169    0.00000
CU1   2    0.353279    0.471894    0.609282    11.00000    0.01303    0.01932 =
         0.01294   -0.00358    0.00360   -0.00653
CU2   2    0.248221    0.842188    0.738718    11.00000    0.01744    0.01176 =
         0.01248   -0.00060    0.00241    0.00538
CU3   2    0.500000    0.628624    0.750000    10.50000    0.00975    0.02127 =
         0.01108    0.00000    0.00117    0.00000
K1    3    0.556892    1.062598    0.511427    10.50000    0.07739    0.03803 =
         0.12941   -0.00070   -0.04043    0.02580
P1    5    0.358593    0.392209    0.408173    11.00000    0.01063    0.01661 =
         0.00976   -0.00088    0.00127   -0.00544
O1    4    0.486532    0.380731    0.373768    11.00000    0.01135    0.02446 =
         0.01245   -0.00242    0.00331   -0.00683
O2    4    0.286886    0.201122    0.366484    11.00000    0.01529    0.02246 =
         0.01556   -0.00213    0.00435   -0.00918
O3    4    0.293785    0.599590    0.383303    11.00000    0.03102    0.02255 =
         0.01437   -0.00116    0.00228    0.00589
O4    4    0.377081    0.356085    0.503217    11.00000    0.02102    0.02644 =
         0.01170   -0.00082    0.00153   -0.00888
O5    4    0.331053    0.587073    0.717413    11.00000    0.00927    0.00892 =
         0.01473   -0.00117    0.00128   -0.00146
HKLF 5

REM  mo_50_4_rep_twin1_hklf4_a.res in C2/c
REM R1 =  0.0552 for    3572 Fo > 4sig(Fo)  and  0.0581 for all    3738 data
REM     93 parameters refined using      0 restraints

END

WGHT      0.0477     56.1363

REM Highest difference peak  2.218,  deepest hole -1.531,  1-sigma level  0.306
Q1    1   0.5122  1.0600  0.8035  11.00000  0.05    2.22
Q2    1   0.5023  0.5935  0.7962  11.00000  0.05    1.58
Q3    1   0.4276  0.3721  0.6069  11.00000  0.05    1.47
Q4    1   0.4497  1.0261  0.7472  11.00000  0.05    1.36
Q5    1   0.3198  0.8944  0.7433  11.00000  0.05    1.35
Q6    1   0.3399  0.2158  0.3958  11.00000  0.05    1.34
Q7    1   0.2603  0.8210  0.7935  11.00000  0.05    1.24
Q8    1   0.5578  0.5489  0.7430  11.00000  0.05    1.23
Q9    1   0.3392  0.4469  0.5514  11.00000  0.05    1.23
Q10   1   0.4436  1.1376  0.7667  11.00000  0.05    1.11
Q11   1   0.2478  0.8167  0.6965  11.00000  0.05    1.06
Q12   1   0.5795  1.0747  0.5022  11.00000  0.05    1.03
Q13   1   0.3471  0.8320  0.3874  11.00000  0.05    1.03
Q14   1   0.2057  0.7970  0.7578  11.00000  0.05    0.98
Q15   1   0.3435  0.4979  0.6591  11.00000  0.05    0.97
Q16   1   0.5171  1.0082  0.4737  11.00000  0.05    0.93
Q17   1   0.1839  0.9206  0.7468  11.00000  0.05    0.92
Q18   1   0.2438  0.5517  0.7448  11.00000  0.05    0.85
Q19   1   0.4798  0.3139  0.3840  11.00000  0.05    0.84
Q20   1   0.4380  0.3521  0.3849  11.00000  0.05    0.83
;
_shelx_res_checksum                41688
_shelx_hkl_file
;
   0   0   2 18948.5 12.6227  -2
   0   0  -2 18948.5 12.6227   1
   0   0  -4 4204.81 6.20532  -2
   0   0   4 4204.81 6.20532   1
   0   0  -6 43765.3 33.1842  -2
   0   0   6 43765.3 33.1842   1
   0   0  -8 61572.0 32.4034  -2
   0   0   8 61572.0 32.4034   1
   0   0  10 77.0695 4.20543  -2
   0   0 -10 77.0695 4.20543   1
   0   0  12 3628.51 14.4293  -2
   0   0 -12 3628.51 14.4293   1
   0   0  14 8410.62 23.5882  -2
   0   0 -14 8410.62 23.5882   1
   0   0  16 1710.11 12.3719  -2
   0   0 -16 1710.11 12.3719   1
   0   0  18 155.360 7.31104  -2
   0   0 -18 155.360 7.31104   1
   0   0  20 1356.30 13.9841  -2
   0   0 -20 1356.30 13.9841   1
   0   0  22 460.487 11.3921  -2
   0   0 -22 460.487 11.3921   1
   0   0  24 178.650 10.2911  -2
   0   0 -24 178.650 10.2911   1
   0   0 -26 13.9366 18.4441  -2
   0   0  26 13.9366 18.4441   1
   0  -2   0 4680.35 9.97686   1
   0  -2   1 495.170 2.22691   1
   0   2  -2 1493.14 5.61343   1
   0  -2  -3 346.892 2.81092   1
   0   2   4 3247.12 6.06242   1
   0  -2   5 1138.97 4.05894   1
  -3  -1  -5 1130.50 8.67751  -2
   0   2   5 1130.50 8.67751   1
   0  -2  -6 562.994 3.37097   1
   0  -2   7 21.4579 2.17726   1
  -3  -1  -7 523.254 7.99465  -2
   0   2   7 523.254 7.99465   1
   0  -2  -8 314.988 3.43651   1
  -3  -1  -8 1219.33 10.8828  -2
   0   2   8 1219.33 10.8828   1
   0   2  -9 119.278 2.49439   1
  -3  -1  -9 1807.39 13.3409  -2
   0   2   9 1807.39 13.3409   1
   0   2 -10 3100.67 9.44207   1
  -3  -1 -10 3356.96 10.2352  -2
   0   2  10 3356.96 10.2352   1
   0   2 -11 410.321 4.55329   1
   3   1  11 420.931 5.47799  -2
   0  -2 -11 420.931 5.47799   1
   0   2 -12 343.608 4.78252   1
  -3  -1 -12 350.928 5.62294  -2
   0   2  12 350.928 5.62294   1
   0   2 -13 246.305 4.59093   1
   3   1  13 500.274 6.43025  -2
   0  -2 -13 500.274 6.43025   1
   0   2 -14 840.935 6.76715   1
   3   1  14 1159.80 8.49570  -2
   0  -2 -14 1159.80 8.49570   1
   0   2 -15 214.451 5.05441   1
  -3  -1 -15 1130.65 8.96341  -2
   0   2  15 1130.65 8.96341   1
   0  -2  16 134.158 4.90465   1
  -3  -1 -16 172.724 6.62464  -2
   0   2  16 172.724 6.62464   1
   0   2 -17 100.438 4.90063   1
   3   1  17 508.664 8.31407  -2
   0  -2 -17 508.664 8.31407   1
   0   2 -18 785.930 7.91009   1
  -3  -1 -18 801.737 9.59124  -2
   0   2  18 801.737 9.59124   1
   0   2 -19 762.450 8.01528   1
  -3  -1 -19 722.213 9.82603  -2
   0   2  19 722.213 9.82603   1
   0  -2  20 45.2818 5.49104   1
  -3  -1 -20 51.7204 8.20541  -2
   0   2  20 51.7204 8.20541   1
   0  -2  21 13.3482 7.12302   1
  -3  -1  21 33.2614 13.3264  -2
   0   2 -21 33.2614 13.3264   1
  -3  -1 -21 310.486 9.63753  -2
   0   2  21 310.486 9.63753   1
   0  -2  22 205.967 8.23369   1
  -3  -1  22 269.032 15.9498  -2
   0   2 -22 269.032 15.9498   1
  -3  -1 -22 250.250 9.84573  -2
   0   2  22 250.250 9.84573   1
   0   2 -23 39.1656 6.65290   1
  -3  -1 -23 218.812 10.4961  -2
   0   2  23 218.812 10.4961   1
   0   2 -24 120.300 13.1384   1
  -3  -1  24 478.930 18.6632  -2
   0   2 -24 478.930 18.6632   1
   3   1  24 93.9399 10.9395  -2
   0  -2 -24 93.9399 10.9395   1
   0   2 -25 691.648 10.8578   1
  -6  -2   1 16569.9 22.6765  -2
   0   4   0 16569.9 22.6765   1
   6   2  -2 3074.12 8.62249  -2
   0  -4   1 3074.12 8.62249   1
   6   2   0 5041.76 10.8794  -2
   0  -4  -1 5041.76 10.8794   1
   6   2  -3 10022.7 14.0214  -2
   0  -4   2 10022.7 14.0214   1
   6   2   1 8158.64 14.3836  -2
   0  -4  -2 8158.64 14.3836   1
  -6  -2   4 5296.52 13.5568  -2
   0   4  -3 5296.52 13.5568   1
  -6  -2  -2 5770.42 12.8240  -2
   0   4   3 5770.42 12.8240   1
   6   2  -5 10458.6 19.2042  -2
   0  -4   4 10458.6 19.2042   1
  -6  -2  -3 10656.3 17.2768  -2
   0   4   4 10656.3 17.2768   1
  -6  -2   6 4710.08 13.5029  -2
   0   4  -5 4710.08 13.5029   1
   6   2   4 3727.29 11.8861  -2
   0  -4  -5 3727.29 11.8861   1
  -6  -2   7 6634.54 16.7869  -2
   0   4  -6 6634.54 16.7869   1
   6   2   5 7883.99 16.6157  -2
   0  -4  -6 7883.99 16.6157   1
   6   2  -8 421.582 6.08763  -2
   0  -4   7 421.582 6.08763   1
   6   2   6 496.256 5.97246  -2
   0  -4  -7 496.256 5.97246   1
   6   2  -9 6069.41 17.3707  -2
   0  -4   8 6069.41 17.3707   1
  -6  -2  -7 4992.87 14.9466  -2
   0   4   8 4992.87 14.9466   1
   6   2 -10 1156.01 8.94512  -2
   0  -4   9 1156.01 8.94512   1
  -6  -2  -8 1797.49 10.4240  -2
   0   4   9 1797.49 10.4240   1
   6   2 -11 2770.04 13.3575  -2
   0  -4  10 2770.04 13.3575   1
   6   2   9 2574.53 12.2219  -2
   0  -4 -10 2574.53 12.2219   1
   6   2 -12 1655.47 11.1360  -2
   0  -4  11 1655.47 11.1360   1
  -6  -2 -10 1518.55 10.1602  -2
   0   4  11 1518.55 10.1602   1
   6   2 -13 3646.59 16.2715  -2
   0  -4  12 3646.59 16.2715   1
   6   2  11 4272.65 16.2135  -2
   0  -4 -12 4272.65 16.2135   1
  -6  -2  14 478.931 6.98685  -2
   0   4 -13 478.931 6.98685   1
  -6  -2 -12 295.101 7.14183  -2
   0   4  13 295.101 7.14183   1
   6   2 -15 492.203 7.25397  -2
   0  -4  14 492.203 7.25397   1
  -6  -2 -13 607.843 8.63236  -2
   0   4  14 607.843 8.63236   1
  -6  -2  16 243.646 6.75102  -2
   0   4 -15 243.646 6.75102   1
   6   2  14 287.911 8.01272  -2
   0  -4 -15 287.911 8.01272   1
  -6  -2  17 734.129 8.88260  -2
   0   4 -16 734.129 8.88260   1
   6   2  15 525.608 9.42231  -2
   0  -4 -16 525.608 9.42231   1
  -6  -2  18 321.684 7.91583  -2
   0   4 -17 321.684 7.91583   1
   6   2  16 367.994 9.33540  -2
   0  -4 -17 367.994 9.33540   1
  -6  -2  19 1057.74 10.3144  -2
   0   4 -18 1057.74 10.3144   1
   6   2  17 1151.80 12.7787  -2
   0  -4 -18 1151.80 12.7787   1
  -6  -2  20 367.241 11.5870  -2
   0   4 -19 367.241 11.5870   1
   6   2  18 273.159 9.73622  -2
   0  -4 -19 273.159 9.73622   1
  -6  -2  21 118.967 15.3550  -2
   0   4 -20 118.967 15.3550   1
  -6  -2 -19 293.384 10.5163  -2
   0   4  20 293.384 10.5163   1
  -6  -2  22 225.069 16.2447  -2
   0   4 -21 225.069 16.2447   1
   6   2  20 272.045 10.7215  -2
   0  -4 -21 272.045 10.7215   1
  -6  -2  23 63.2077 15.8590  -2
   0   4 -22 63.2077 15.8590   1
  -6  -2 -21 105.922 10.4736  -2
   0   4  22 105.922 10.4736   1
  -6  -2  24 143.617 17.8762  -2
   0   4 -23 143.617 17.8762   1
  -6  -2 -22 129.558 11.4810  -2
   0   4  23 129.558 11.4810   1
   9   3  -1 970.875 7.33152  -2
   0  -6   0 970.875 7.33152   1
   9   3  -2 2381.07 9.76381  -2
   0  -6   1 2381.07 9.76381   1
  -9  -3   0 2349.63 9.88454  -2
   0   6   1 2349.63 9.88454   1
  -9  -3   3 465.180 5.74685  -2
   0   6  -2 465.180 5.74685   1
   9   3   1 481.138 6.23401  -2
   0  -6  -2 481.138 6.23401   1
   9   3  -4 527.322 7.77140  -2
   0  -6   3 527.322 7.77140   1
   9   3   2 1069.22 7.93549  -2
   0  -6  -3 1069.22 7.93549   1
  -9  -3   5 341.016 6.59189  -2
   0   6  -4 341.016 6.59189   1
  -9  -3  -3 150.650 5.46750  -2
   0   6   4 150.650 5.46750   1
  -9  -3   6 294.071 6.35154  -2
   0   6  -5 294.071 6.35154   1
   9   3   4 62.9482 5.35082  -2
   0  -6  -5 62.9482 5.35082   1
   9   3  -7 303.339 6.75027  -2
   0  -6   6 303.339 6.75027   1
   9   3   5 513.377 7.27007  -2
   0  -6  -6 513.377 7.27007   1
   9   3  -8 2335.45 12.7785  -2
   0  -6   7 2335.45 12.7785   1
   9   3   6 2331.52 12.5341  -2
   0  -6  -7 2331.52 12.5341   1
  -9  -3   9 635.268 8.29724  -2
   0   6  -8 635.268 8.29724   1
   9   3   7 482.363 7.96797  -2
   0  -6  -8 482.363 7.96797   1
   9   3 -10 462.333 7.67110  -2
   0  -6   9 462.333 7.67110   1
   9   3   8 885.608 9.73437  -2
   0  -6  -9 885.608 9.73437   1
  -9  -3  11 281.735 12.6814  -2
   0   6 -10 281.735 12.6814   1
   9   3   9 377.227 8.46410  -2
   0  -6 -10 377.227 8.46410   1
  -9  -3  12 82.6821 11.1888  -2
   0   6 -11 82.6821 11.1888   1
  -9  -3 -10 252.569 8.17474  -2
   0   6  11 252.569 8.17474   1
  -9  -3  13 106.180 11.6782  -2
   0   6 -12 106.180 11.6782   1
  -9  -3 -11 158.135 8.11974  -2
   0   6  12 158.135 8.11974   1
  -9  -3  14 356.029 14.2718  -2
   0   6 -13 356.029 14.2718   1
  -9  -3 -12 450.591 9.67892  -2
   0   6  13 450.591 9.67892   1
  -9  -3  15 252.862 14.3165  -2
   0   6 -14 252.862 14.3165   1
   9   3  13 264.226 9.31231  -2
   0  -6 -14 264.226 9.31231   1
  -9  -3  16 480.877 16.2403  -2
   0   6 -15 480.877 16.2403   1
  -9  -3 -14 548.900 11.0081  -2
   0   6  15 548.900 11.0081   1
  -9  -3  17 235.771 14.6774  -2
   0   6 -16 235.771 14.6774   1
   9   3  15 263.425 10.1509  -2
   0  -6 -16 263.425 10.1509   1
  -9  -3  18 135.752 14.5677  -2
   0   6 -17 135.752 14.5677   1
   9   3  16 349.702 11.1548  -2
   0  -6 -17 349.702 11.1548   1
  -9  -3  19 5.96693 14.2021  -2
   0   6 -18 5.96693 14.2021   1
   9   3  17 39.6386 9.62653  -2
   0  -6 -18 39.6386 9.62653   1
  -9  -3  20 111.350 16.8906  -2
   0   6 -19 111.350 16.8906   1
   9   3  18 58.3505 10.0366  -2
   0  -6 -19 58.3505 10.0366   1
  -9  -3  21 40.4511 15.4653  -2
   0   6 -20 40.4511 15.4653   1
   9   3  19 62.8414 10.8865  -2
   0  -6 -20 62.8414 10.8865   1
  -9  -3  22 221.467 18.7129  -2
   0   6 -21 221.467 18.7129   1
 -12  -4   2 1778.15 22.0329  -2
   0   8   0 1778.15 22.0329   1
 -12  -4   3 2272.84 22.9191  -2
   0   8  -1 2272.84 22.9191   1
 -12  -4   1 2717.99 24.9673  -2
   0   8   1 2717.99 24.9673   1
 -12  -4   4 318.404 13.6503  -2
   0   8  -2 318.404 13.6503   1
 -12  -4   0 409.549 8.82503  -2
   0   8   2 409.549 8.82503   1
 -12  -4   5 169.818 12.6710  -2
   0   8  -3 169.818 12.6710   1
 -12  -4  -1 198.330 8.08835  -2
   0   8   3 198.330 8.08835   1
 -12  -4   6 137.728 13.1015  -2
   0   8  -4 137.728 13.1015   1
  12   4   2 184.359 8.53343  -2
   0  -8  -4 184.359 8.53343   1
 -12  -4   7 915.137 17.2383  -2
   0   8  -5 915.137 17.2383   1
  12   4   3 710.680 10.8078  -2
   0  -8  -5 710.680 10.8078   1
 -12  -4   8 1176.85 19.3689  -2
   0   8  -6 1176.85 19.3689   1
 -12  -4  -4 1111.70 12.2896  -2
   0   8   6 1111.70 12.2896   1
 -12  -4   9 1920.69 22.1417  -2
   0   8  -7 1920.69 22.1417   1
  12   4   5 2011.30 12.0819  -2
   0  -8  -7 2011.30 12.0819   1
 -12  -4  10 438.709 15.7413  -2
   0   8  -8 438.709 15.7413   1
 -12  -4  -6 448.239 8.94554  -2
   0   8   8 448.239 8.94554   1
 -12  -4  11 87.3345 13.7553  -2
   0   8  -9 87.3345 13.7553   1
 -12  -4  -7 187.493 8.00400  -2
   0   8   9 187.493 8.00400   1
 -12  -4  12 50.8788 14.3279  -2
   0   8 -10 50.8788 14.3279   1
  12   4   8 12.5438 7.54781  -2
   0  -8 -10 12.5438 7.54781   1
 -12  -4  13 52.7653 14.4145  -2
   0   8 -11 52.7653 14.4145   1
 -12  -4  -9 45.8711 8.03531  -2
   0   8  11 45.8711 8.03531   1
 -12  -4  14 308.748 16.2806  -2
   0   8 -12 308.748 16.2806   1
 -12  -4 -10 410.060 9.70370  -2
   0   8  12 410.060 9.70370   1
 -12  -4  15 599.325 18.2514  -2
   0   8 -13 599.325 18.2514   1
  12   4  11 571.265 13.0888  -2
   0  -8 -13 571.265 13.0888   1
 -12  -4  16 269.363 17.3895  -2
   0   8 -14 269.363 17.3895   1
  12   4  12 313.867 12.5392  -2
   0  -8 -14 313.867 12.5392   1
  12   4  13 79.9657 11.8414  -2
   0  -8 -15 79.9657 11.8414   1
  12   4  14-4.30249 14.7464  -2
   0  -8 -16-4.30249 14.7464   1
 -15  -5   2 141.329 17.9754  -2
   0  10   0 141.329 17.9754   1
 -15  -5   3 93.1817 17.1475  -2
   0  10  -1 93.1817 17.1475   1
 -15  -5   1 151.975 18.4763  -2
   0  10   1 151.975 18.4763   1
 -15  -5   4-19.6296 16.1561  -2
   0  10  -2-19.6296 16.1561   1
 -15  -5   0 15.7789 16.5057  -2
   0  10   2 15.7789 16.5057   1
 -15  -5  -1 221.704 19.8003  -2
   0  10   3 221.704 19.8003   1
 -15  -5  -2 270.914 20.6176  -2
   0  10   4 270.914 20.6176   1
 -15  -5  -3 210.093 19.9172  -2
   0  10   5 210.093 19.9172   1
 -15  -5  -4 41.4158 17.5959  -2
   0  10   6 41.4158 17.5959   1
 -15  -5  -5 88.2640 18.9262  -2
   0  10   7 88.2640 18.9262   1
   1   1 -26 605.841 22.1305  -2
  -1  -1  26 605.841 22.1305   1
  -1   1  25 597.772 16.3612   1
  -1  -1  25 885.278 15.1654  -2
   1   1 -25 885.278 15.1654   1
  -1  -1  24 26.9499 9.17882  -2
   1   1 -24 26.9499 9.17882   1
  -2   0 -24-12.1653 9.70737  -2
  -1   1  24-12.1653 9.70737   1
  -1   1  23 599.274 11.9340   1
   1   1 -23 769.125 12.8904  -2
  -1  -1  23 769.125 12.8904   1
  -1  -1  22 34.0096 8.21440  -2
   1   1 -22 34.0096 8.21440   1
   2   0  22 8.68036 8.52622  -2
   1  -1 -22 8.68036 8.52622   1
  -1   1  21 44.9004 8.33046   1
   1   1 -21 45.0017 7.68718  -2
  -1  -1  21 45.0017 7.68718   1
   1   1 -20 754.786 11.1583  -2
  -1  -1  20 754.786 11.1583   1
   2   0  20 1138.05 11.0777  -2
   1  -1 -20 1138.05 11.0777   1
   1  -1 -19 1069.89 10.7365   1
  -1  -1  19 1340.30 13.0215  -2
   1   1 -19 1340.30 13.0215   1
  -1   1  18 589.280 13.0465   1
  -1  -1  18 762.924 10.2736  -2
   1   1 -18 762.924 10.2736   1
   2   0  18 724.018 10.7762  -2
   1  -1 -18 724.018 10.7762   1
   1  -1 -17 1193.96 10.2323   1
  -1  -1  17 1423.02 12.2395  -2
   1   1 -17 1423.02 12.2395   1
  -1  -1  16 34.9918 5.65734  -2
   1   1 -16 34.9918 5.65734   1
   2   0  16 101.556 6.14410  -2
   1  -1 -16 101.556 6.14410   1
   1  -1 -15 714.128 7.94777   1
  -1  -1  15 781.103 8.95377  -2
   1   1 -15 781.103 8.95377   1
  -1   1  14 15.5431 7.07707   1
   1   1 -14 37.3599 4.96698  -2
  -1  -1  14 37.3599 4.96698   1
   2   0  14 150.009 6.92950  -2
   1  -1 -14 150.009 6.92950   1
   1  -1 -13 818.271 7.00195   1
   1   1 -13 870.832 8.47437  -2
  -1  -1  13 870.832 8.47437   1
  -1   1  12 1864.56 15.3479   1
  -1  -1  12 2217.72 11.7634  -2
   1   1 -12 2217.72 11.7634   1
   2   0  12 2289.51 11.3617  -2
   1  -1 -12 2289.51 11.3617   1
   1  -1 -11 2318.07 9.19106   1
  -1  -1  11 2689.37 12.0986  -2
   1   1 -11 2689.37 12.0986   1
  -1   1  10 606.232 8.98844   1
  -1  -1  10 724.856 6.73272  -2
   1   1 -10 724.856 6.73272   1
   2   0  10 680.085 6.68373  -2
   1  -1 -10 680.085 6.68373   1
   1  -1  -9 344.898 4.30072   1
  -1  -1   9 405.769 5.28051  -2
   1   1  -9 405.769 5.28051   1
  -1   1   8 1286.74 8.33512   1
   1   1  -8 1606.32 8.18607  -2
  -1  -1   8 1606.32 8.18607   1
   1  -1  -7 3258.68 11.0730   1
  -1  -1   7 3653.67 10.8219  -2
   1   1  -7 3653.67 10.8219   1
  -1   1   6 121.454 2.81387   1
  -1  -1   6 170.031 4.17013  -2
   1   1  -6 170.031 4.17013   1
   1  -1  -5 1629.27 5.02510   1
  -1  -1   5 2026.74 7.35109  -2
   1   1  -5 2026.74 7.35109   1
   1  -1  -4 7019.02 8.91595   1
   1   1  -4 8803.70 13.7804  -2
  -1  -1   4 8803.70 13.7804   1
   1  -1  -3 1.14486 1.43730   1
   1   1  -3 1.53521 1.99397  -2
  -1  -1   3 1.53521 1.99397   1
  -1   1   2 527.332 2.38488   1
   1   1  -2 711.418 4.71589  -2
  -1  -1   2 711.418 4.71589   1
   1  -1  -1 155.685 1.41492   1
   1   1  -1 200.118 2.46237  -2
  -1  -1   1 200.118 2.46237   1
   1  -1   0 5881.52 12.4187   1
  -1  -1   0 7136.56 8.50349  -2
   1   1   0 7136.56 8.50349   1
   1  -1   1 2630.60 8.91264   1
  -1  -1  -1 3140.60 7.90804  -2
   1   1   1 3140.60 7.90804   1
  -1   1  -2 1388.96 3.56657   1
  -1  -1  -2 1670.27 5.59041  -2
   1   1   2 1670.27 5.59041   1
   1  -1   3 282.586 4.23099   1
  -1  -1  -3 390.480 3.66555  -2
   1   1   3 390.480 3.66555   1
   1  -1   4 5025.32 6.92832   1
   1   1   4 6077.17 10.2517  -2
  -1  -1  -4 6077.17 10.2517   1
   1  -1   5 2365.21 5.40536   1
   1   1   5 2811.03 7.74861  -2
  -1  -1  -5 2811.03 7.74861   1
  -1   1  -6 4896.98 7.14911   1
  -1  -1  -6 5722.97 13.0386  -2
   1   1   6 5722.97 13.0386   1
  -1   1  -7 610.886 3.14466   1
   1   1   7 766.795 5.25020  -2
  -1  -1  -7 766.795 5.25020   1
  -1   1  -8 981.801 5.67346   1
  -1  -1  -8 1225.32 7.64684  -2
   1   1   8 1225.32 7.64684   1
   1  -1   9 262.841 2.75734   1
   1   1   9 297.959 4.98372  -2
  -1  -1  -9 297.959 4.98372   1
   1  -1  10 2447.35 8.01880   1
  -1  -1 -10 3060.59 9.84507  -2
   1   1  10 3060.59 9.84507   1
  -1   1 -11 997.247 5.86239   1
  -1  -1 -11 1179.18 6.68359  -2
   1   1  11 1179.18 6.68359   1
  -1   1 -12 813.415 5.82620   1
  -1  -1 -12 959.956 6.02196  -2
   1   1  12 959.956 6.02196   1
  -1   1 -13 423.710 4.88392   1
   1   1  13 547.900 4.95062  -2
  -1  -1 -13 547.900 4.95062   1
  -1   1 -14 2631.38 12.4415   1
   1   1  14 3257.31 14.0674  -2
  -1  -1 -14 3257.31 14.0674   1
  -2   0  14 2784.59 18.4165  -2
  -1   1 -14 2784.59 18.4165   1
  -1   1 -15 608.647 6.11587   1
  -1  -1 -15 751.639 8.36568  -2
   1   1  15 751.639 8.36568   1
  -1   1 -16 31.9352 4.16974   1
   1   1  16 21.4191 5.41269  -2
  -1  -1 -16 21.4191 5.41269   1
  -1   1 -17 365.226 6.19045   1
  -1  -1 -17 435.521 8.72720  -2
   1   1  17 435.521 8.72720   1
  -1   1 -18 15.4095 4.62151   1
  -1  -1 -18 14.1924 6.45860  -2
   1   1  18 14.1924 6.45860   1
  -1   1 -19 54.0126 5.10804   1
   1   1  19 52.0566 7.38904  -2
  -1  -1 -19 52.0566 7.38904   1
   1  -1  20 2148.27 12.2345   1
  -1  -1 -20 2497.06 17.7029  -2
   1   1  20 2497.06 17.7029   1
   1  -1  21 101.338 6.08101   1
   1   1  21 110.662 8.65502  -2
  -1  -1 -21 110.662 8.65502   1
   1  -1  22 199.211 7.00113   1
  -1  -1 -22 186.078 9.65561  -2
   1   1  22 186.078 9.65561   1
  -1   1 -23 260.334 7.81625   1
   1   1  23 316.585 11.2373  -2
  -1  -1 -23 316.585 11.2373   1
  -1   1 -24 14.8690 9.24487   1
   1   1  24 8.78872 9.77695  -2
  -1  -1 -24 8.78872 9.77695   1
  -1   1 -25 10.0524 9.78734   1
  -1  -1 -25 10.8974 9.36954  -2
   1   1  25 10.8974 9.36954   1
   1   3 -25 248.912 16.0463   1
   1   3 -24 47.9685 12.9434   1
  -4  -2  24 156.794 17.5220  -2
   1   3 -24 156.794 17.5220   1
   5   1  23 92.5811 11.3164  -2
   1  -3 -24 92.5811 11.3164   1
   1   3 -23 9.56733 11.6451   1
  -4  -2  23 185.149 15.9649  -2
   1   3 -23 185.149 15.9649   1
  -5  -1 -22 173.315 10.6607  -2
  -1   3  23 173.315 10.6607   1
   1   3 -22 899.796 11.9131   1
  -4  -2  22 1049.04 20.3392  -2
   1   3 -22 1049.04 20.3392   1
  -5  -1 -21 1042.82 13.7251  -2
  -1   3  22 1042.82 13.7251   1
  -1  -3  21 192.669 8.20711   1
  -4  -2  21 371.579 16.1021  -2
   1   3 -21 371.579 16.1021   1
  -5  -1 -20 279.372 10.2608  -2
  -1   3  21 279.372 10.2608   1
  -1  -3  20 44.6952 6.92076   1
  -4  -2  20 6.40371 11.9859  -2
   1   3 -20 6.40371 11.9859   1
   5   1  19 53.4892 8.56061  -2
   1  -3 -20 53.4892 8.56061   1
  -1  -3  19 497.539 9.53515   1
  -4  -2  19 491.266 15.2583  -2
   1   3 -19 491.266 15.2583   1
  -5  -1 -18 576.682 10.3679  -2
  -1   3  19 576.682 10.3679   1
  -1  -3  18 21.9307 5.19862   1
  -5  -1 -17 57.4878 7.35875  -2
  -1   3  18 57.4878 7.35875   1
   1   3 -17 186.532 5.74777   1
   5   1  16 730.520 9.75615  -2
   1  -3 -17 730.520 9.75615   1
  -1  -3  16 1330.66 11.4224   1
  -4  -2  16 1454.69 17.3352  -2
   1   3 -16 1454.69 17.3352   1
  -5  -1 -15 1513.56 11.8587  -2
  -1   3  16 1513.56 11.8587   1
   1   3 -15 482.382 8.05006   1
  -4  -2  15 974.233 15.0482  -2
   1   3 -15 974.233 15.0482   1
  -5  -1 -14 543.324 8.25133  -2
  -1   3  15 543.324 8.25133   1
   1   3 -14 1416.71 10.7978   1
  -4  -2  14 1618.89 16.3692  -2
   1   3 -14 1618.89 16.3692   1
   5   1  13 1642.32 11.2311  -2
   1  -3 -14 1642.32 11.2311   1
   1   3 -13 44.7861 4.80549   1
  -4  -2  13 87.0862 8.52832  -2
   1   3 -13 87.0862 8.52832   1
  -5  -1 -12 93.1279 5.55333  -2
  -1   3  13 93.1279 5.55333   1
   1   3 -12 442.862 5.18798   1
   5   1  11 467.552 6.80328  -2
   1  -3 -12 467.552 6.80328   1
   1   3 -11 1518.47 7.83100   1
   5   1  10 2470.46 11.2166  -2
   1  -3 -11 2470.46 11.2166   1
  -1  -3  10 345.945 5.60111   1
  -5  -1  -9 461.510 6.06676  -2
  -1   3  10 461.510 6.06676   1
   1   3  -9 402.457 5.37092   1
   5   1   8 922.336 7.02468  -2
   1  -3  -9 922.336 7.02468   1
  -1  -3   8 2964.53 11.1117   1
  -5  -1  -7 3067.13 10.5040  -2
  -1   3   8 3067.13 10.5040   1
   1   3  -7 67.7399 3.46241   1
  -5  -1  -6 223.933 4.14272  -2
  -1   3   7 223.933 4.14272   1
   1   3  -6-1.27084 2.79535   1
   5   1   5 56.6561 3.38435  -2
   1  -3  -6 56.6561 3.38435   1
  -1  -3   5 1036.56 6.69051   1
   5   1   4 1143.05 7.50649  -2
   1  -3  -5 1143.05 7.50649   1
  -1  -3   4 1939.78 6.48442   1
   5   1   3 1976.66 6.70310  -2
   1  -3  -4 1976.66 6.70310   1
   1  -3  -3 32.9482 1.75213   1
  -5  -1  -2 1354.94 9.93522  -2
  -1   3   3 1354.94 9.93522   1
  -1  -3   2 2420.57 5.04712   1
  -5  -1  -1 2460.18 11.9612  -2
  -1   3   2 2460.18 11.9612   1
   1  -3  -1 430.795 3.05345   1
  -5  -1   0 430.643 5.77178  -2
  -1   3   1 430.643 5.77178   1
   1  -3   0 90.3005 2.09710   1
  -5  -1   1 692.836 6.37997  -2
  -1   3   0 692.836 6.37997   1
   1   3   1 95.1220 2.80983   1
  -5  -1   2 833.510 5.66486  -2
  -1   3  -1 833.510 5.66486   1
  -1  -3  -2 2354.94 5.86558   1
   5   1  -3 2432.66 8.69330  -2
   1  -3   2 2432.66 8.69330   1
  -1  -3  -3 100.478 3.36161   1
   5   1  -4 240.640 4.30717  -2
   1  -3   3 240.640 4.30717   1
  -1   3  -4 855.770 4.11331   1
   5   1  -5 928.022 6.80208  -2
   1  -3   4 928.022 6.80208   1
  -1  -3  -5 1624.41 6.85563   1
   5   1  -6 1806.98 7.66891  -2
   1  -3   5 1806.98 7.66891   1
  -1  -3  -6 207.375 4.47279   1
  -4  -2  -6 1333.39 11.2375  -2
   1   3   6 1333.39 11.2375   1
  -5  -1   7 506.109 9.97779  -2
  -1   3  -6 506.109 9.97779   1
  -1  -3  -7 65.0901 4.05388   1
  -4  -2  -7 252.661 7.90635  -2
   1   3   7 252.661 7.90635   1
   5   1  -8 568.333 5.41294  -2
   1  -3   7 568.333 5.41294   1
  -1  -3  -8 3699.38 13.2798   1
  -4  -2  -8 3757.13 19.0881  -2
   1   3   8 3757.13 19.0881   1
   5   1  -9 4685.23 12.9489  -2
   1  -3   8 4685.23 12.9489   1
   4   2   9 801.011 6.76609  -2
  -1  -3  -9 801.011 6.76609   1
  -5  -1  10 1072.91 10.1818  -2
  -1   3  -9 1072.91 10.1818   1
   4   2  10 2663.92 10.3647  -2
  -1  -3 -10 2663.92 10.3647   1
   5   1 -11 2372.29 10.8309  -2
   1  -3  10 2372.29 10.8309   1
  -4  -2 -11 523.085 6.48669  -2
   1   3  11 523.085 6.48669   1
   5   1 -12 500.283 5.48212  -2
   1  -3  11 500.283 5.48212   1
  -4  -2 -12 340.470 6.27751  -2
   1   3  12 340.470 6.27751   1
   5   1 -13 349.760 5.53534  -2
   1  -3  12 349.760 5.53534   1
   4   2  13 156.073 6.00366  -2
  -1  -3 -13 156.073 6.00366   1
  -5  -1  14 162.648 5.14993  -2
  -1   3 -13 162.648 5.14993   1
   4   2  14 753.781 8.23869  -2
  -1  -3 -14 753.781 8.23869   1
  -5  -1  15 888.568 8.02278  -2
  -1   3 -14 888.568 8.02278   1
   4   2  15 263.446 7.42416  -2
  -1  -3 -15 263.446 7.42416   1
  -5  -1  16 544.775 7.46784  -2
  -1   3 -15 544.775 7.46784   1
   4   2  16 2942.25 13.8600  -2
  -1  -3 -16 2942.25 13.8600   1
  -5  -1  17 3063.68 13.4905  -2
  -1   3 -16 3063.68 13.4905   1
   4   2  17 141.975 7.72983  -2
  -1  -3 -17 141.975 7.72983   1
  -5  -1  18 95.0646 6.29528  -2
  -1   3 -17 95.0646 6.29528   1
   4   2  18 920.524 10.6166  -2
  -1  -3 -18 920.524 10.6166   1
   5   1 -19 940.284 9.78238  -2
   1  -3  18 940.284 9.78238   1
   4   2  19 19.8690 8.19163  -2
  -1  -3 -19 19.8690 8.19163   1
  -5  -1  20 61.3484 9.06232  -2
  -1   3 -19 61.3484 9.06232   1
   4   2  20 294.484 9.57025  -2
  -1  -3 -20 294.484 9.57025   1
  -5  -1  21 413.246 15.8298  -2
  -1   3 -20 413.246 15.8298   1
  -4  -2 -21 83.6480 9.20086  -2
   1   3  21 83.6480 9.20086   1
  -5  -1  22 31.1759 14.1462  -2
  -1   3 -21 31.1759 14.1462   1
   4   2  22 440.158 11.1655  -2
  -1  -3 -22 440.158 11.1655   1
  -5  -1  23 449.101 18.2208  -2
  -1   3 -22 449.101 18.2208   1
   4   2  23 126.531 10.8627  -2
  -1  -3 -23 126.531 10.8627   1
  -5  -1  24 141.139 16.7250  -2
  -1   3 -23 141.139 16.7250   1
  -1  -3 -24 1409.23 17.4577   1
  -5  -1  25 1719.27 27.1727  -2
  -1   3 -24 1719.27 27.1727   1
  -7  -3  23 82.7767 17.6644  -2
   1   5 -22 82.7767 17.6644   1
   8   2  21 135.068 20.0501  -2
   1  -5 -22 135.068 20.0501   1
  -7  -3  22 513.196 19.9846  -2
   1   5 -21 513.196 19.9846   1
   8   2  20 565.162 12.8941  -2
   1  -5 -21 565.162 12.8941   1
  -7  -3  21 199.243 16.5724  -2
   1   5 -20 199.243 16.5724   1
  -8  -2 -19 144.594 10.5906  -2
  -1   5  20 144.594 10.5906   1
  -7  -3  20 253.894 15.9732  -2
   1   5 -19 253.894 15.9732   1
  -8  -2 -18 297.736 10.7218  -2
  -1   5  19 297.736 10.7218   1
  -7  -3  19 352.612 11.8636  -2
   1   5 -18 352.612 11.8636   1
   8   2  17 413.577 10.7316  -2
   1  -5 -18 413.577 10.7316   1
  -7  -3  18 1405.98 11.6818  -2
   1   5 -17 1405.98 11.6818   1
   8   2  16 1134.57 13.2515  -2
   1  -5 -17 1134.57 13.2515   1
  -7  -3  17 116.600 7.28332  -2
   1   5 -16 116.600 7.28332   1
  -8  -2 -15 161.041 8.66238  -2
  -1   5  16 161.041 8.66238   1
  -7  -3  16 2092.83 12.8434  -2
   1   5 -15 2092.83 12.8434   1
   8   2  14 2243.43 15.4395  -2
   1  -5 -15 2243.43 15.4395   1
  -7  -3  15 175.172 6.86491  -2
   1   5 -14 175.172 6.86491   1
   8   2  13 100.580 7.65659  -2
   1  -5 -14 100.580 7.65659   1
   7   3 -14 246.988 8.31597  -2
  -1  -5  13 246.988 8.31597   1
  -8  -2 -12 330.118 8.39615  -2
  -1   5  13 330.118 8.39615   1
   7   3 -13 506.727 9.15836  -2
  -1  -5  12 506.727 9.15836   1
  -8  -2 -11 576.913 8.88963  -2
  -1   5  12 576.913 8.88963   1
   7   3 -12 976.131 10.6978  -2
  -1  -5  11 976.131 10.6978   1
   8   2  10 649.334 8.56272  -2
   1  -5 -11 649.334 8.56272   1
  -7  -3  11 88.6826 6.32085  -2
   1   5 -10 88.6826 6.32085   1
   8   2   9 106.951 5.81411  -2
   1  -5 -10 106.951 5.81411   1
   7   3 -10 2073.88 13.4350  -2
  -1  -5   9 2073.88 13.4350   1
   8   2   8 1871.32 10.6766  -2
   1  -5  -9 1871.32 10.6766   1
   7   3  -9 766.585 8.80350  -2
  -1  -5   8 766.585 8.80350   1
   8   2   7 775.524 7.67863  -2
   1  -5  -8 775.524 7.67863   1
  -7  -3   8 1848.08 11.9443  -2
   1   5  -7 1848.08 11.9443   1
   8   2   6 2010.42 10.0799  -2
   1  -5  -7 2010.42 10.0799   1
   7   3  -7 1211.12 9.85831  -2
  -1  -5   6 1211.12 9.85831   1
   8   2   5 1446.02 8.28163  -2
   1  -5  -6 1446.02 8.28163   1
   7   3  -6 136.417 5.63623  -2
  -1  -5   5 136.417 5.63623   1
   8   2   4 241.962 4.91847  -2
   1  -5  -5 241.962 4.91847   1
   7   3  -5 154.557 4.69077  -2
  -1  -5   4 154.557 4.69077   1
  -8  -2  -3 132.350 4.34041  -2
  -1   5   4 132.350 4.34041   1
  -7  -3   4 821.351 6.53081  -2
   1   5  -3 821.351 6.53081   1
   8   2   2 797.894 5.88544  -2
   1  -5  -3 797.894 5.88544   1
  -7  -3   3 2497.45 10.3054  -2
   1   5  -2 2497.45 10.3054   1
   8   2   1 2843.07 8.79796  -2
   1  -5  -2 2843.07 8.79796   1
   7   3  -2 1482.38 8.33319  -2
  -1  -5   1 1482.38 8.33319   1
   8   2   0 1502.87 6.61575  -2
   1  -5  -1 1502.87 6.61575   1
   7   3  -1 77.8750 4.32156  -2
  -1  -5   0 77.8750 4.32156   1
   8   2  -1 155.282 3.51415  -2
   1  -5   0 155.282 3.51415   1
  -7  -3   0 314.163 5.32273  -2
   1   5   1 314.163 5.32273   1
   8   2  -2 356.577 4.41402  -2
   1  -5   1 356.577 4.41402   1
  -7  -3  -1 1051.51 7.58110  -2
   1   5   2 1051.51 7.58110   1
   8   2  -3 1193.00 10.2106  -2
   1  -5   2 1193.00 10.2106   1
   7   3   2 1428.86 8.73698  -2
  -1  -5  -3 1428.86 8.73698   1
  -8  -2   4 1895.25 8.70243  -2
  -1   5  -3 1895.25 8.70243   1
  -7  -3  -3 1446.10 9.05173  -2
   1   5   4 1446.10 9.05173   1
   8   2  -5 1810.99 11.2082  -2
   1  -5   4 1810.99 11.2082   1
  -7  -3  -4 405.448 6.43488  -2
   1   5   5 405.448 6.43488   1
  -8  -2   6 420.240 6.20082  -2
  -1   5  -5 420.240 6.20082   1
   7   3   5 1707.96 10.3644  -2
  -1  -5  -6 1707.96 10.3644   1
   8   2  -7 1757.95 9.15682  -2
   1  -5   6 1757.95 9.15682   1
  -7  -3  -6 498.156 7.30926  -2
   1   5   7 498.156 7.30926   1
  -8  -2   8 406.864 5.69039  -2
  -1   5  -7 406.864 5.69039   1
   7   3   7 77.1619 5.59471  -2
  -1  -5  -8 77.1619 5.59471   1
  -8  -2   9 88.5926 4.56131  -2
  -1   5  -8 88.5926 4.56131   1
   7   3   8 539.113 8.03002  -2
  -1  -5  -9 539.113 8.03002   1
   8   2 -10 436.691 6.23036  -2
   1  -5   9 436.691 6.23036   1
  -7  -3  -9 78.5607 6.16089  -2
   1   5  10 78.5607 6.16089   1
   8   2 -11 154.108 5.26026  -2
   1  -5  10 154.108 5.26026   1
   7   3  10 819.423 9.63226  -2
  -1  -5 -11 819.423 9.63226   1
  -8  -2  12 1036.53 14.6605  -2
  -1   5 -11 1036.53 14.6605   1
  -7  -3 -11 688.348 9.75758  -2
   1   5  12 688.348 9.75758   1
  -8  -2  13 727.834 13.3684  -2
  -1   5 -12 727.834 13.3684   1
   7   3  12 146.061 7.76315  -2
  -1  -5 -13 146.061 7.76315   1
  -8  -2  14 142.866 10.9850  -2
  -1   5 -13 142.866 10.9850   1
  -7  -3 -13 183.028 8.30959  -2
   1   5  14 183.028 8.30959   1
  -8  -2  15 160.068 11.6372  -2
  -1   5 -14 160.068 11.6372   1
   7   3  14 520.828 10.3330  -2
  -1  -5 -15 520.828 10.3330   1
  -8  -2  16 372.436 13.7324  -2
  -1   5 -15 372.436 13.7324   1
   7   3  15 21.7395 8.09398  -2
  -1  -5 -16 21.7395 8.09398   1
  -8  -2  17-18.9492 11.9121  -2
  -1   5 -16-18.9492 11.9121   1
  -7  -3 -16 692.719 11.8794  -2
   1   5  17 692.719 11.8794   1
  -8  -2  18 647.509 17.9532  -2
  -1   5 -17 647.509 17.9532   1
   7   3  17 92.6739 9.50578  -2
  -1  -5 -18 92.6739 9.50578   1
  -8  -2  19 91.7859 14.1414  -2
  -1   5 -18 91.7859 14.1414   1
   7   3  18 112.262 10.3401  -2
  -1  -5 -19 112.262 10.3401   1
  -8  -2  20 141.594 15.3261  -2
  -1   5 -19 141.594 15.3261   1
   7   3  19 63.8384 10.9433  -2
  -1  -5 -20 63.8384 10.9433   1
  -8  -2  21 9.33028 14.0506  -2
  -1   5 -20 9.33028 14.0506   1
   7   3  20 105.609 11.4023  -2
  -1  -5 -21 105.609 11.4023   1
  -8  -2  22 42.4261 15.7333  -2
  -1   5 -21 42.4261 15.7333   1
  -8  -2  23 92.9200 16.6477  -2
  -1   5 -22 92.9200 16.6477   1
 -10  -4  20 378.794 19.6144  -2
   1   7 -19 378.794 19.6144   1
 -10  -4  19 90.5366 16.0572  -2
   1   7 -18 90.5366 16.0572   1
 -11  -3 -16 138.062 10.3967  -2
  -1   7  18 138.062 10.3967   1
 -10  -4  18 29.9621 14.8747  -2
   1   7 -17 29.9621 14.8747   1
  11   3  15 71.7275 9.62471  -2
   1  -7 -17 71.7275 9.62471   1
 -10  -4  17 5.87381 14.2737  -2
   1   7 -16 5.87381 14.2737   1
  11   3  14 31.1004 8.95093  -2
   1  -7 -16 31.1004 8.95093   1
 -10  -4  16 121.515 14.8831  -2
   1   7 -15 121.515 14.8831   1
  11   3  13 72.8578 8.77665  -2
   1  -7 -15 72.8578 8.77665   1
 -10  -4  15 25.4588 13.5703  -2
   1   7 -14 25.4588 13.5703   1
 -11  -3 -12 67.4692 8.24167  -2
  -1   7  14 67.4692 8.24167   1
 -10  -4  14 421.624 16.5134  -2
   1   7 -13 421.624 16.5134   1
 -11  -3 -11 360.825 8.98143  -2
  -1   7  13 360.825 8.98143   1
 -10  -4  13 146.140 13.6912  -2
   1   7 -12 146.140 13.6912   1
 -11  -3 -10 199.921 8.07906  -2
  -1   7  12 199.921 8.07906   1
 -10  -4  12 196.816 14.2630  -2
   1   7 -11 196.816 14.2630   1
 -11  -3  -9 271.078 7.77081  -2
  -1   7  11 271.078 7.77081   1
 -10  -4  11 294.774 14.9362  -2
   1   7 -10 294.774 14.9362   1
  11   3   8 172.430 7.09409  -2
   1  -7 -10 172.430 7.09409   1
 -10  -4  10-15.4012 11.3641  -2
   1   7  -9-15.4012 11.3641   1
 -11  -3  -7-0.22693 6.32057  -2
  -1   7   9-0.22693 6.32057   1
 -10  -4   9 120.157 12.0027  -2
   1   7  -8 120.157 12.0027   1
  11   3   6 136.885 6.42236  -2
   1  -7  -8 136.885 6.42236   1
  10   4  -8 93.2955 7.11013  -2
  -1  -7   7 93.2955 7.11013   1
 -11  -3  -5 71.3920 5.85479  -2
  -1   7   7 71.3920 5.85479   1
  10   4  -7 78.3299 6.98950  -2
  -1  -7   6 78.3299 6.98950   1
  11   3   4 89.6243 5.75550  -2
   1  -7  -6 89.6243 5.75550   1
   1  -7  -5 429.345 8.64217   1
 -10  -4   6 533.778 8.87053  -2
   1   7  -5 533.778 8.87053   1
 -11  -3  -3 465.616 13.0922  -2
  -1   7   5 465.616 13.0922   1
   1  -7  -4 27.2555 6.00710   1
  10   4  -5 93.8884 6.97254  -2
  -1  -7   4 93.8884 6.97254   1
 -11  -3  -2 97.1390 6.69490  -2
  -1   7   4 97.1390 6.69490   1
  10   4  -4 385.043 8.58452  -2
  -1  -7   3 385.043 8.58452   1
 -11  -3  -1 320.986 5.49506  -2
  -1   7   3 320.986 5.49506   1
  10   4  -3 440.247 6.78547  -2
  -1  -7   2 440.247 6.78547   1
  11   3   0 205.034 6.11521  -2
   1  -7  -2 205.034 6.11521   1
  10   4  -2 306.181 6.46541  -2
  -1  -7   1 306.181 6.46541   1
 -11  -3   1 267.585 11.2669  -2
  -1   7   1 267.585 11.2669   1
  10   4  -1 625.304 7.89791  -2
  -1  -7   0 625.304 7.89791   1
 -11  -3   2 632.656 12.7300  -2
  -1   7   0 632.656 12.7300   1
  10   4   0 189.064 6.44207  -2
  -1  -7  -1 189.064 6.44207   1
 -11  -3   3 67.7079 9.70708  -2
  -1   7  -1 67.7079 9.70708   1
 -10  -4  -1 24.1320 6.89741  -2
   1   7   2 24.1320 6.89741   1
 -11  -3   4 80.5590 9.88198  -2
  -1   7  -2 80.5590 9.88198   1
  -1   7  -3 1100.59 13.6270   1
  10   4   2 1291.29 10.3579  -2
  -1  -7  -3 1291.29 10.3579   1
  10   4   3 439.864 7.80948  -2
  -1  -7  -4 439.864 7.80948   1
 -11  -3   6 472.331 12.3987  -2
  -1   7  -4 472.331 12.3987   1
 -10  -4  -4 132.583 6.79278  -2
   1   7   5 132.583 6.79278   1
 -11  -3   7 101.431 10.1818  -2
  -1   7  -5 101.431 10.1818   1
  -1   7  -6 442.599 10.6959   1
  10   4   5 814.178 9.56536  -2
  -1  -7  -6 814.178 9.56536   1
  10   4   6 756.666 9.91639  -2
  -1  -7  -7 756.666 9.91639   1
 -11  -3   9 719.265 14.3445  -2
  -1   7  -7 719.265 14.3445   1
 -10  -4  -7 538.309 9.38671  -2
   1   7   8 538.309 9.38671   1
 -11  -3  10 573.422 13.8797  -2
  -1   7  -8 573.422 13.8797   1
  -1   7  -9 392.218 11.6173   1
  10   4   8 688.890 10.2756  -2
  -1  -7  -9 688.890 10.2756   1
  10   4   9 247.718 8.77483  -2
  -1  -7 -10 247.718 8.77483   1
 -11  -3  12 215.956 13.1421  -2
  -1   7 -10 215.956 13.1421   1
  10   4  10 236.983 9.16967  -2
  -1  -7 -11 236.983 9.16967   1
 -11  -3  13 298.462 14.1720  -2
  -1   7 -11 298.462 14.1720   1
 -10  -4 -11 982.746 12.8556  -2
   1   7  12 982.746 12.8556   1
 -11  -3  14 1090.95 18.2376  -2
  -1   7 -12 1090.95 18.2376   1
  10   4  12 903.823 12.9309  -2
  -1  -7 -13 903.823 12.9309   1
 -11  -3  15 960.549 17.3526  -2
  -1   7 -13 960.549 17.3526   1
  10   4  13 438.136 11.5122  -2
  -1  -7 -14 438.136 11.5122   1
  10   4  14 170.738 10.5888  -2
  -1  -7 -15 170.738 10.5888   1
 -10  -4 -15 280.165 11.8806  -2
   1   7  16 280.165 11.8806   1
  10   4  16 240.785 11.9715  -2
  -1  -7 -17 240.785 11.9715   1
 -10  -4 -17 274.696 12.3629  -2
   1   7  18 274.696 12.3629   1
 -13  -5  15 292.874 18.0372  -2
   1   9 -13 292.874 18.0372   1
 -13  -5  14 132.420 16.8232  -2
   1   9 -12 132.420 16.8232   1
 -14  -4 -10 203.413 20.3822  -2
  -1   9  12 203.413 20.3822   1
 -13  -5  13 682.716 20.6066  -2
   1   9 -11 682.716 20.6066   1
 -14  -4  -9 402.573 22.2739  -2
  -1   9  11 402.573 22.2739   1
 -13  -5  12 49.8031 17.0453  -2
   1   9 -10 49.8031 17.0453   1
 -14  -4  -8-6.08439 16.5466  -2
  -1   9  10-6.08439 16.5466   1
 -13  -5  11 9.40757 16.3773  -2
   1   9  -9 9.40757 16.3773   1
 -14  -4  -7 84.0380 16.8896  -2
  -1   9   9 84.0380 16.8896   1
 -13  -5  10 42.0361 15.6214  -2
   1   9  -8 42.0361 15.6214   1
 -14  -4  -6 10.8620 15.7115  -2
  -1   9   8 10.8620 15.7115   1
 -13  -5   9 58.6436 15.0878  -2
   1   9  -7 58.6436 15.0878   1
 -14  -4  -5-13.7543 15.4354  -2
  -1   9   7-13.7543 15.4354   1
 -13  -5   8 44.2509 15.3783  -2
   1   9  -6 44.2509 15.3783   1
 -14  -4  -4 75.2912 16.2889  -2
  -1   9   6 75.2912 16.2889   1
 -13  -5   7 460.783 17.6244  -2
   1   9  -5 460.783 17.6244   1
 -14  -4  -3 373.400 19.7765  -2
  -1   9   5 373.400 19.7765   1
 -13  -5   6 3.32668 14.2956  -2
   1   9  -4 3.32668 14.2956   1
 -14  -4  -2 19.6908 14.6463  -2
  -1   9   4 19.6908 14.6463   1
 -13  -5   5 245.082 15.8462  -2
   1   9  -3 245.082 15.8462   1
 -14  -4  -1 214.984 16.3864  -2
  -1   9   3 214.984 16.3864   1
 -13  -5   4 192.683 15.8527  -2
   1   9  -2 192.683 15.8527   1
 -14  -4   0 150.390 15.3153  -2
  -1   9   2 150.390 15.3153   1
 -13  -5   3 20.8410 14.6906  -2
   1   9  -1 20.8410 14.6906   1
 -14  -4   1 158.048 15.7271  -2
  -1   9   1 158.048 15.7271   1
 -13  -5   2 17.3758 14.5418  -2
   1   9   0 17.3758 14.5418   1
 -14  -4   2 34.9096 14.4718  -2
  -1   9   0 34.9096 14.4718   1
 -13  -5   1 154.856 15.1077  -2
   1   9   1 154.856 15.1077   1
 -14  -4   3 173.540 14.8228  -2
  -1   9  -1 173.540 14.8228   1
 -13  -5   0 105.470 15.9331  -2
   1   9   2 105.470 15.9331   1
  13   5   1 305.659 10.0261  -2
  -1  -9  -3 305.659 10.0261   1
  13   5   2 352.878 10.4892  -2
  -1  -9  -4 352.878 10.4892   1
 -13  -5  -3 17.4514 9.52809  -2
   1   9   5 17.4514 9.52809   1
 -13  -5  -4 78.3661 9.80116  -2
   1   9   6 78.3661 9.80116   1
  13   5   5 41.9480 10.0068  -2
  -1  -9  -7 41.9480 10.0068   1
  13   5   6 24.2503 10.0870  -2
  -1  -9  -8 24.2503 10.0870   1
  13   5   7 332.717 11.8044  -2
  -1  -9  -9 332.717 11.8044   1
 -13  -5  -8 374.291 12.4591  -2
   1   9  10 374.291 12.4591   1
 -13  -5  -9 75.9890 11.1201  -2
   1   9  11 75.9890 11.1201   1
 -13  -5 -10 153.647 11.9896  -2
   1   9  12 153.647 11.9896   1
   1  -1  24 1081.30 12.8553  -2
   2   0 -24 1081.30 12.8553   1
   1  -1  22 512.618 10.2432  -2
   2   0 -22 512.618 10.2432   1
   1  -1  20 1506.30 12.0495  -2
   2   0 -20 1506.30 12.0495   1
   1  -1  18 470.377 8.12040  -2
   2   0 -18 470.377 8.12040   1
   2   0 -16 2439.76 18.9754   1
   1  -1  16 2348.73 13.9652  -2
   2   0 -16 2348.73 13.9652   1
  -2   0  14 218.434 9.08475   1
   1  -1  14 1195.69 9.82638  -2
   2   0 -14 1195.69 9.82638   1
   2   0 -12 22.3144 4.15768   1
   1  -1  12 346.732 8.90433  -2
   2   0 -12 346.732 8.90433   1
   2   0 -10 3159.42 11.6469   1
   1  -1  10 4299.16 17.7204  -2
   2   0 -10 4299.16 17.7204   1
   2   0  -8 429.649 3.74007   1
  -2   0   6 1120.87 5.19376   1
   2   0  -4 3342.10 6.13381   1
   2   0  -2 127.106 1.37295   1
  -2   0  -2 1193.94 4.20321   1
   2   0   4 1383.14 5.29396   1
  -2   0  -6 89.3461 2.06520   1
  -2   0  -8 990.227 5.73117   1
  -2   0 -10 115.675 2.74125   1
  -2   0 -12 1428.96 5.88119   1
   2   0  14 305.396 3.78057   1
  -2   0 -16 144.267 5.93325   1
  -1   1  16 176.174 10.5769  -2
  -2   0 -16 176.174 10.5769   1
  -2   0 -18 265.016 6.15765   1
  -2   0 -20 1766.10 11.8817   1
  -2   0 -22 5.04850 7.40837   1
  -1   1  22 34.3666 14.4814  -2
  -2   0 -22 34.3666 14.4814   1
  -2   0 -24-1.44534 8.55364   1
  -2  -2  25 22.5626 11.8768  -2
   2   2 -25 22.5626 11.8768   1
  -4   0 -24 139.822 21.0763  -2
  -2   2  25 139.822 21.0763   1
   2  -2 -24 199.941 10.7068   1
   2   2 -24 203.629 10.4675  -2
  -2  -2  24 203.629 10.4675   1
   2   2 -23 369.289 10.7777  -2
  -2  -2  23 369.289 10.7777   1
   4   0  22 324.858 11.0006  -2
   2  -2 -23 324.858 11.0006   1
   2  -2 -22 27.9557 8.84680   1
  -2  -2  22-4.66116 8.31237  -2
   2   2 -22-4.66116 8.31237   1
  -2  -2  21 20.2205 7.59508  -2
   2   2 -21 20.2205 7.59508   1
   4   0  20 100.209 8.79253  -2
   2  -2 -21 100.209 8.79253   1
   2  -2 -20 356.220 9.11962   1
   2   2 -20 535.207 10.3071  -2
  -2  -2  20 535.207 10.3071   1
  -2  -2  19 818.138 11.3020  -2
   2   2 -19 818.138 11.3020   1
  -4   0 -18 1075.67 11.4548  -2
  -2   2  19 1075.67 11.4548   1
  -2   2  18 123.729 7.16699   1
   2   2 -18 171.394 7.52079  -2
  -2  -2  18 171.394 7.52079   1
  -2  -2  17 2147.66 14.6270  -2
   2   2 -17 2147.66 14.6270   1
  -4   0 -16 2587.83 14.1039  -2
  -2   2  17 2587.83 14.1039   1
   2  -2 -16 1266.90 12.0116   1
  -2  -2  16 1749.88 13.1846  -2
   2   2 -16 1749.88 13.1846   1
  -2  -2  15 2323.78 14.0219  -2
   2   2 -15 2323.78 14.0219   1
   4   0  14 1986.64 11.8584  -2
   2  -2 -15 1986.64 11.8584   1
   2  -2 -14 142.574 5.61873   1
  -2  -2  14 143.969 5.96896  -2
   2   2 -14 143.969 5.96896   1
  -2  -2  13 2570.77 13.6757  -2
   2   2 -13 2570.77 13.6757   1
  -4   0 -12 2345.76 11.4201  -2
  -2   2  13 2345.76 11.4201   1
   2  -2 -12 110.052 5.15263   1
   2   2 -12 155.879 5.46400  -2
  -2  -2  12 155.879 5.46400   1
  -2  -2  11 11558.6 24.0718  -2
   2   2 -11 11558.6 24.0718   1
   4   0  10 15694.5 24.2968  -2
   2  -2 -11 15694.5 24.2968   1
   2  -2 -10 3956.61 11.7699   1
  -2  -2  10 4582.54 14.7321  -2
   2   2 -10 4582.54 14.7321   1
  -2  -2   9 7284.70 18.5685  -2
   2   2  -9 7284.70 18.5685   1
  -4   0  -8 8134.44 15.6581  -2
  -2   2   9 8134.44 15.6581   1
   2  -2  -8 3295.03 10.0838   1
  -2  -2   8 3780.58 12.9587  -2
   2   2  -8 3780.58 12.9587   1
   2   2  -7 19770.4 33.5170  -2
  -2  -2   7 19770.4 33.5170   1
   4   0   6 18832.2 20.2590  -2
   2  -2  -7 18832.2 20.2590   1
  -2   2   6 1205.53 5.36677   1
   2   2  -6 1362.75 9.26215  -2
  -2  -2   6 1362.75 9.26215   1
   2   2  -5 19255.5 25.6760  -2
  -2  -2   5 19255.5 25.6760   1
   4   0   4 21136.2 17.3050  -2
   2  -2  -5 21136.2 17.3050   1
  -2   2   4 1508.36 5.86491   1
   2   2  -4 1917.52 7.97764  -2
  -2  -2   4 1917.52 7.97764   1
   2  -2  -3 14845.8 14.0264   1
  -2  -2   3 19225.6 20.8317  -2
   2   2  -3 19225.6 20.8317   1
  -4   0  -2 26340.5 33.6359  -2
  -2   2   3 26340.5 33.6359   1
   2  -2  -2 8315.54 9.44208   1
   2   2  -2 10958.2 17.7282  -2
  -2  -2   2 10958.2 17.7282   1
   2   2  -1 13171.7 14.9018  -2
  -2  -2   1 13171.7 14.9018   1
  -4   0   0 12513.1 18.4784  -2
  -2   2   1 12513.1 18.4784   1
  -2   2   0 1342.68 5.18460   1
  -2  -2   0 2011.40 6.93982  -2
   2   2   0 2011.40 6.93982   1
  -2   2  -1 46057.5 24.8248   1
  -2  -2  -1 63705.3 33.4507  -2
   2   2   1 63705.3 33.4507   1
  -2   2  -2 995.447 3.99306   1
   2   2   2 1215.18 6.48545  -2
  -2  -2  -2 1215.18 6.48545   1
  -2   2  -3 5349.53 10.5232   1
   2   2   3 6965.27 18.0606  -2
  -2  -2  -3 6965.27 18.0606   1
   4   0  -4 13449.7 32.1730  -2
   2  -2   3 13449.7 32.1730   1
  -2   2  -4 3177.90 16.2993   1
   2   2   4 3923.64 11.4733  -2
  -2  -2  -4 3923.64 11.4733   1
  -2   2  -5 3780.36 11.4429   1
   2   2   5 4699.79 13.4866  -2
  -2  -2  -5 4699.79 13.4866   1
   4   0  -6 5427.39 21.5008  -2
   2  -2   5 5427.39 21.5008   1
   2  -2   6 2290.84 10.3524   1
  -2  -2  -6 2746.82 10.7957  -2
   2   2   6 2746.82 10.7957   1
   2   2   7 12664.6 23.0907  -2
  -2  -2  -7 12664.6 23.0907   1
   4   0  -8 11771.1 13.0685  -2
   2  -2   7 11771.1 13.0685   1
   2  -2   8 143.966 3.79765   1
  -2  -2  -8 183.604 4.56310  -2
   2   2   8 183.604 4.56310   1
  -2  -2  -9 20283.9 32.2952  -2
   2   2   9 20283.9 32.2952   1
   4   0 -10 21410.1 20.1573  -2
   2  -2   9 21410.1 20.1573   1
  -2   2 -10 17.1048 2.92287   1
   2   2  10 32.2312 4.33850  -2
  -2  -2 -10 32.2312 4.33850   1
   2   2  11 455.614 6.89487  -2
  -2  -2 -11 455.614 6.89487   1
   4   0 -12 1315.06 7.25672  -2
   2  -2  11 1315.06 7.25672   1
  -2   2 -12 1517.42 9.80599   1
   2   2  12 1710.40 11.4180  -2
  -2  -2 -12 1710.40 11.4180   1
   2   2  13 2430.84 10.9711  -2
  -2  -2 -13 2430.84 10.9711   1
  -4   0  14 2229.09 9.93905  -2
  -2   2 -13 2229.09 9.93905   1
   2  -2  14 50.6982 4.46845   1
  -2  -2 -14 40.1021 5.19875  -2
   2   2  14 40.1021 5.19875   1
  -2  -2 -15 4755.17 20.4933  -2
   2   2  15 4755.17 20.4933   1
   4   0 -16 4369.30 14.6996  -2
   2  -2  15 4369.30 14.6996   1
  -2   2 -16 296.993 6.01846   1
   2   2  16 292.233 8.19014  -2
  -2  -2 -16 292.233 8.19014   1
   2   2  17 1519.04 13.7194  -2
  -2  -2 -17 1519.04 13.7194   1
  -4   0  18 1945.44 11.6006  -2
  -2   2 -17 1945.44 11.6006   1
  -2   2 -18 288.014 7.07753   1
   2   2  18 340.272 9.35068  -2
  -2  -2 -18 340.272 9.35068   1
  -2  -2 -19 55.7441 7.88089  -2
   2   2  19 55.7441 7.88089   1
  -4   0  20 128.693 6.86793  -2
  -2   2 -19 128.693 6.86793   1
  -2   2 -20 281.379 14.7198   1
   2   2  20 294.206 9.96777  -2
  -2  -2 -20 294.206 9.96777   1
  -2  -2 -21 874.136 13.4513  -2
   2   2  21 874.136 13.4513   1
  -4   0  22 816.323 19.3442  -2
  -2   2 -21 816.323 19.3442   1
  -2   2 -22 255.342 15.8067   1
   2   2  22 212.941 10.5953  -2
  -2  -2 -22 212.941 10.5953   1
  -2  -2 -23 188.817 10.7969  -2
   2   2  23 188.817 10.7969   1
  -4   0  24 208.471 16.5509  -2
  -2   2 -23 208.471 16.5509   1
  -2   2 -24 17.9014 16.2106   1
  -2  -2 -24 66.6470 10.0036  -2
   2   2  24 66.6470 10.0036   1
  -2  -2 -25 83.2578 19.0063  -2
   2   2  25 83.2578 19.0063   1
   2   4 -24-0.63831 12.5612   1
   2   4 -23 37.2495 12.3303   1
  -5  -3  23 39.7455 16.9850  -2
   2   4 -23 39.7455 16.9850   1
  -7  -1 -22 32.6944 10.7174  -2
  -2   4  23 32.6944 10.7174   1
   2   4 -22 24.5054 12.0245   1
  -5  -3  22 16.7756 14.9121  -2
   2   4 -22 16.7756 14.9121   1
  -7  -1 -21 31.7179 9.88111  -2
  -2   4  22 31.7179 9.88111   1
   2   4 -21 15.7608 7.58553   1
  -5  -3  21 96.8949 15.2329  -2
   2   4 -21 96.8949 15.2329   1
  -7  -1 -20 43.7441 9.48890  -2
  -2   4  21 43.7441 9.48890   1
   2   4 -20 186.572 7.21597   1
  -7  -1 -19 398.085 10.7775  -2
  -2   4  20 398.085 10.7775   1
   2   4 -19 7.83230 7.08606   1
  -5  -3  19 46.0106 12.9411  -2
   2   4 -19 46.0106 12.9411   1
   7   1  18 96.9125 8.58449  -2
   2  -4 -19 96.9125 8.58449   1
   2   4 -18 389.784 9.09142   1
  -5  -3  18 569.949 16.0428  -2
   2   4 -18 569.949 16.0428   1
   7   1  17 491.088 10.1122  -2
   2  -4 -18 491.088 10.1122   1
  -2  -4  17 139.395 7.49896   1
  -5  -3  17 184.637 12.8828  -2
   2   4 -17 184.637 12.8828   1
   7   1  16 231.019 8.58882  -2
   2  -4 -17 231.019 8.58882   1
  -2  -4  16 13.4818 6.31496   1
  -5  -3  16-7.86170 11.1594  -2
   2   4 -16-7.86170 11.1594   1
   7   1  15 107.952 7.37134  -2
   2  -4 -16 107.952 7.37134   1
  -2  -4  15 118.975 6.47795   1
  -5  -3  15 210.517 11.5023  -2
   2   4 -15 210.517 11.5023   1
   7   1  14 169.267 7.23414  -2
   2  -4 -15 169.267 7.23414   1
   2   4 -14 59.1624 6.03715   1
  -5  -3  14 77.3130 10.2332  -2
   2   4 -14 77.3130 10.2332   1
  -7  -1 -13 316.920 7.49444  -2
  -2   4  14 316.920 7.49444   1
   2   4 -13 149.714 4.83907   1
   7   1  12 138.046 6.27427  -2
   2  -4 -13 138.046 6.27427   1
   2   4 -12 1423.84 8.70946   1
  -7  -1 -11 1553.68 10.6210  -2
  -2   4  12 1553.68 10.6210   1
   2   4 -11 82.3563 7.11033   1
   5   3 -11 368.764 10.9509  -2
  -2  -4  11 368.764 10.9509   1
  -7  -1 -10 945.542 8.55202  -2
  -2   4  11 945.542 8.55202   1
  -2  -4  10 40.3068 4.58163   1
  -7  -1  -9 65.6197 5.02586  -2
  -2   4  10 65.6197 5.02586   1
   2   4  -9 1316.52 9.11862   1
   7   1   8 1462.91 8.87089  -2
   2  -4  -9 1462.91 8.87089   1
   2   4  -8 151.429 4.83491   1
   7   1   7 378.526 5.47597  -2
   2  -4  -8 378.526 5.47597   1
  -2  -4   7 95.0534 4.35541   1
  -7  -1  -6 185.061 4.37640  -2
  -2   4   7 185.061 4.37640   1
   2   4  -6 2363.80 10.8709   1
   7   1   5 2373.10 8.39221  -2
   2  -4  -6 2373.10 8.39221   1
  -2  -4   5 287.296 4.24350   1
   7   1   4 1110.60 5.96776  -2
   2  -4  -5 1110.60 5.96776   1
  -2  -4   4 753.733 5.34180   1
   7   1   3 869.665 4.94848  -2
   2  -4  -4 869.665 4.94848   1
  -2  -4   3 1938.40 7.80425   1
   7   1   2 2299.82 7.04203  -2
   2  -4  -3 2299.82 7.04203   1
  -2  -4   2 1466.86 8.17786   1
  -7  -1  -1 1490.75 7.65434  -2
  -2   4   2 1490.75 7.65434   1
  -2  -4   1 3386.25 9.94682   1
   7   1   0 5451.74 7.35451  -2
   2  -4  -1 5451.74 7.35451   1
   2   4   0 555.744 4.75218   1
  -7  -1   1 631.763 3.65372  -2
  -2   4   0 631.763 3.65372   1
  -2  -4  -1 88.6426 3.22126   1
  -7  -1   2 182.912 5.20373  -2
  -2   4  -1 182.912 5.20373   1
  -2  -4  -2 3862.83 10.7989   1
  -7  -1   3 3881.65 14.2219  -2
  -2   4  -2 3881.65 14.2219   1
  -2  -4  -3 500.250 4.90038   1
  -7  -1   4 1042.81 8.46895  -2
  -2   4  -3 1042.81 8.46895   1
  -2  -4  -4 1053.26 7.01698   1
  -7  -1   5 1065.63 8.92681  -2
  -2   4  -4 1065.63 8.92681   1
   2   4   5 3192.50 10.7042   1
  -7  -1   6 3838.50 15.5558  -2
  -2   4  -5 3838.50 15.5558   1
   2   4   6 641.612 7.08080   1
   5   3   6 1824.74 15.3392  -2
  -2  -4  -6 1824.74 15.3392   1
  -7  -1   7 676.649 8.68659  -2
  -2   4  -6 676.649 8.68659   1
   2   4   7 456.537 6.70821   1
   5   3   7 572.258 11.7716  -2
  -2  -4  -7 572.258 11.7716   1
  -7  -1   8 1430.19 11.5406  -2
  -2   4  -7 1430.19 11.5406   1
  -2  -4  -8 2922.30 19.3801   1
  -5  -3  -8 2945.37 14.2973  -2
   2   4   8 2945.37 14.2973   1
  -7  -1   9 2983.00 16.5265  -2
  -2   4  -8 2983.00 16.5265   1
   5   3   9 326.830 6.41062  -2
  -2  -4  -9 326.830 6.41062   1
  -7  -1  10 327.964 8.53234  -2
  -2   4  -9 327.964 8.53234   1
   5   3  10 395.052 6.83930  -2
  -2  -4 -10 395.052 6.83930   1
  -7  -1  11 299.870 9.11316  -2
  -2   4 -10 299.870 9.11316   1
  -5  -3 -11 996.645 8.67610  -2
   2   4  11 996.645 8.67610   1
  -7  -1  12 1021.07 13.2360  -2
  -2   4 -11 1021.07 13.2360   1
  -5  -3 -12 1410.63 9.99312  -2
   2   4  12 1410.63 9.99312   1
  -7  -1  13 748.833 13.0884  -2
  -2   4 -12 748.833 13.0884   1
   5   3  13 361.080 7.73081  -2
  -2  -4 -13 361.080 7.73081   1
  -7  -1  14 918.051 14.0888  -2
  -2   4 -13 918.051 14.0888   1
   5   3  14 725.254 9.21845  -2
  -2  -4 -14 725.254 9.21845   1
  -7  -1  15 403.875 12.6340  -2
  -2   4 -14 403.875 12.6340   1
   5   3  15 209.793 7.94124  -2
  -2  -4 -15 209.793 7.94124   1
  -7  -1  16 162.504 11.2440  -2
  -2   4 -15 162.504 11.2440   1
   5   3  16 994.531 10.7263  -2
  -2  -4 -16 994.531 10.7263   1
  -7  -1  17 1124.32 19.7234  -2
  -2   4 -16 1124.32 19.7234   1
  -5  -3 -17 15.9641 8.04555  -2
   2   4  17 15.9641 8.04555   1
  -7  -1  18 35.5373 11.4867  -2
  -2   4 -17 35.5373 11.4867   1
   5   3  18 288.019 9.71271  -2
  -2  -4 -18 288.019 9.71271   1
  -7  -1  19 29.1892 11.9964  -2
  -2   4 -18 29.1892 11.9964   1
  -5  -3 -19 139.116 9.47002  -2
   2   4  19 139.116 9.47002   1
  -7  -1  20 341.235 15.3117  -2
  -2   4 -19 341.235 15.3117   1
  -5  -3 -20 260.554 10.7799  -2
   2   4  20 260.554 10.7799   1
  -7  -1  21 88.4020 14.3177  -2
  -2   4 -20 88.4020 14.3177   1
  -5  -3 -21 74.9034 10.3710  -2
   2   4  21 74.9034 10.3710   1
  -7  -1  22 94.9530 14.7923  -2
  -2   4 -21 94.9530 14.7923   1
  -5  -3 -22 461.801 12.3841  -2
   2   4  22 461.801 12.3841   1
  -7  -1  23 389.416 18.7573  -2
  -2   4 -22 389.416 18.7573   1
   2   4  23 122.741 15.5324   1
  -7  -1  24 195.422 17.2545  -2
  -2   4 -23 195.422 17.2545   1
  10   2  19 88.1288 17.2876  -2
   2  -6 -21 88.1288 17.2876   1
  -2   6  20 22.7710 14.0868   1
  -8  -4  21 62.4623 17.0850  -2
   2   6 -20 62.4623 17.0850   1
  10   2  18 65.8666 11.7181  -2
   2  -6 -20 65.8666 11.7181   1
  -8  -4  20 130.196 17.4746  -2
   2   6 -19 130.196 17.4746   1
  10   2  17 100.143 9.40306  -2
   2  -6 -19 100.143 9.40306   1
  -8  -4  19 218.338 12.2418  -2
   2   6 -18 218.338 12.2418   1
  10   2  16 144.432 9.07876  -2
   2  -6 -18 144.432 9.07876   1
  -8  -4  18 1209.94 15.7775  -2
   2   6 -17 1209.94 15.7775   1
  10   2  15 1287.72 11.9910  -2
   2  -6 -17 1287.72 11.9910   1
  -8  -4  17 6.62321 9.63748  -2
   2   6 -16 6.62321 9.63748   1
  10   2  14 55.0323 7.93694  -2
   2  -6 -16 55.0323 7.93694   1
  -8  -4  16 548.634 9.33680  -2
   2   6 -15 548.634 9.33680   1
  10   2  13 666.764 9.63429  -2
   2  -6 -15 666.764 9.63429   1
  -8  -4  15 76.0553 9.00657  -2
   2   6 -14 76.0553 9.00657   1
  10   2  12 179.643 7.80441  -2
   2  -6 -14 179.643 7.80441   1
  -8  -4  14 90.0795 8.58575  -2
   2   6 -13 90.0795 8.58575   1
  10   2  11 201.009 7.61128  -2
   2  -6 -13 201.009 7.61128   1
   2  -6 -12 1501.78 16.1399   1
   8   4 -13 1730.17 15.0109  -2
  -2  -6  12 1730.17 15.0109   1
  10   2  10 1660.10 13.4562  -2
   2  -6 -12 1660.10 13.4562   1
   2  -6 -11 1157.67 14.4211   1
   8   4 -12 2293.87 16.8487  -2
  -2  -6  11 2293.87 16.8487   1
  10   2   9 2137.94 13.8123  -2
   2  -6 -11 2137.94 13.8123   1
   2  -6 -10 706.065 12.3216   1
  -8  -4  11 1225.02 12.7873  -2
   2   6 -10 1225.02 12.7873   1
 -10  -2  -8 745.065 9.64163  -2
  -2   6  10 745.065 9.64163   1
   2  -6  -9 2046.58 11.3521   1
  -8  -4  10 2102.70 15.4595  -2
   2   6  -9 2102.70 15.4595   1
 -10  -2  -7 2553.29 21.1933  -2
  -2   6   9 2553.29 21.1933   1
   2  -6  -8 406.285 6.33703   1
  -8  -4   9 454.760 9.14574  -2
   2   6  -8 454.760 9.14574   1
 -10  -2  -6 470.602 12.9625  -2
  -2   6   8 470.602 12.9625   1
   2  -6  -7 506.310 8.40937   1
   8   4  -8 633.910 9.90213  -2
  -2  -6   7 633.910 9.90213   1
  10   2   5 870.042 9.02219  -2
   2  -6  -7 870.042 9.02219   1
   2  -6  -6 2270.92 9.98566   1
   8   4  -7 2377.39 15.4545  -2
  -2  -6   6 2377.39 15.4545   1
 -10  -2  -4 2889.77 20.7632  -2
  -2   6   6 2889.77 20.7632   1
   2  -6  -5 589.097 6.11842   1
  -8  -4   6 2368.53 15.6098  -2
   2   6  -5 2368.53 15.6098   1
 -10  -2  -3 2238.32 18.1351  -2
  -2   6   5 2238.32 18.1351   1
   2  -6  -4 3038.81 9.71416   1
   8   4  -5 4066.95 16.1036  -2
  -2  -6   4 4066.95 16.1036   1
 -10  -2  -2 3422.67 20.6153  -2
  -2   6   4 3422.67 20.6153   1
   2  -6  -3 2733.12 8.22233   1
  -8  -4   4 4289.88 16.1470  -2
   2   6  -3 4289.88 16.1470   1
 -10  -2  -1 4559.62 22.8193  -2
  -2   6   3 4559.62 22.8193   1
   2  -6  -2 480.220 5.89655   1
  -8  -4   3 922.910 8.74663  -2
   2   6  -2 922.910 8.74663   1
 -10  -2   0 647.196 11.2026  -2
  -2   6   2 647.196 11.2026   1
  -8  -4   2 1693.81 11.4295  -2
   2   6  -1 1693.81 11.4295   1
 -10  -2   1 2189.52 16.1589  -2
  -2   6   1 2189.52 16.1589   1
   8   4  -1 2122.72 15.2762  -2
  -2  -6   0 2122.72 15.2762   1
 -10  -2   2 2428.61 16.5288  -2
  -2   6   0 2428.61 16.5288   1
  -2   6  -1 701.469 10.8206   1
   8   4   0 1758.77 11.5370  -2
  -2  -6  -1 1758.77 11.5370   1
  -2   6  -2 3448.12 19.3368   1
   8   4   1 3789.51 15.5433  -2
  -2  -6  -2 3789.51 15.5433   1
  -8  -4  -2 2809.45 14.4580  -2
   2   6   3 2809.45 14.4580   1
 -10  -2   5 2253.12 16.3866  -2
  -2   6  -3 2253.12 16.3866   1
  -2   6  -4 455.292 9.05605   1
  -8  -4  -3 877.716 9.47720  -2
   2   6   4 877.716 9.47720   1
  -2   6  -5 1991.98 15.6880   1
   8   4   4 2309.04 13.2861  -2
  -2  -6  -5 2309.04 13.2861   1
  -2   6  -6 260.138 7.98935   1
  -8  -4  -5 277.749 7.51997  -2
   2   6   6 277.749 7.51997   1
  -2   6  -7 1033.48 12.8325   1
   8   4   6 1186.36 11.1302  -2
  -2  -6  -7 1186.36 11.1302   1
  -2   6  -8 1767.61 16.0496   1
   8   4   7 1849.43 13.4744  -2
  -2  -6  -8 1849.43 13.4744   1
  -2   6  -9 249.200 9.53620   1
   8   4   8 1005.22 11.4017  -2
  -2  -6  -9 1005.22 11.4017   1
  -2   6 -10 445.850 11.1379   1
  -8  -4  -9 660.436 10.3398  -2
   2   6  10 660.436 10.3398   1
  -2   6 -11 463.865 11.3765   1
   8   4  10 745.208 11.0385  -2
  -2  -6 -11 745.208 11.0385   1
  -8  -4 -11 25.7913 7.85079  -2
   2   6  12 25.7913 7.85079   1
 -10  -2  14 55.5518 10.7935  -2
  -2   6 -12 55.5518 10.7935   1
  -8  -4 -12 1472.91 14.1346  -2
   2   6  13 1472.91 14.1346   1
 -10  -2  15 1638.49 18.9602  -2
  -2   6 -13 1638.49 18.9602   1
   8   4  13 359.223 10.0751  -2
  -2  -6 -14 359.223 10.0751   1
   8   4  14 243.983 9.76057  -2
  -2  -6 -15 243.983 9.76057   1
   8   4  15 341.726 10.8069  -2
  -2  -6 -16 341.726 10.8069   1
  -8  -4 -16 177.841 10.3963  -2
   2   6  17 177.841 10.3963   1
  -8  -4 -17 98.0930 10.5065  -2
   2   6  18 98.0930 10.5065   1
  -8  -4 -18 398.895 12.6150  -2
   2   6  19 398.895 12.6150   1
   8   4  19 12.8506 19.5188  -2
  -2  -6 -20 12.8506 19.5188   1
 -11  -5  17 155.163 17.7988  -2
   2   8 -16 155.163 17.7988   1
 -13  -3 -14 147.123 20.6662  -2
  -2   8  16 147.123 20.6662   1
 -11  -5  16 76.9254 16.6923  -2
   2   8 -15 76.9254 16.6923   1
 -13  -3 -13-14.6269 18.6664  -2
  -2   8  15-14.6269 18.6664   1
 -11  -5  15 151.860 16.9827  -2
   2   8 -14 151.860 16.9827   1
 -13  -3 -12 317.586 21.1404  -2
  -2   8  14 317.586 21.1404   1
 -11  -5  14 491.677 19.0368  -2
   2   8 -13 491.677 19.0368   1
 -13  -3 -11 579.100 23.0021  -2
  -2   8  13 579.100 23.0021   1
 -11  -5  13 105.783 15.5758  -2
   2   8 -12 105.783 15.5758   1
 -13  -3 -10 277.679 19.6254  -2
  -2   8  12 277.679 19.6254   1
 -11  -5  12 187.177 15.9068  -2
   2   8 -11 187.177 15.9068   1
 -13  -3  -9 97.5663 16.0249  -2
  -2   8  11 97.5663 16.0249   1
 -11  -5  11 365.856 18.3881  -2
   2   8 -10 365.856 18.3881   1
 -13  -3  -8 321.399 18.1800  -2
  -2   8  10 321.399 18.1800   1
 -11  -5  10 137.867 15.8756  -2
   2   8  -9 137.867 15.8756   1
 -13  -3  -7 215.693 16.1377  -2
  -2   8   9 215.693 16.1377   1
 -11  -5   9 120.771 14.4875  -2
   2   8  -8 120.771 14.4875   1
 -13  -3  -6 122.146 14.4070  -2
  -2   8   8 122.146 14.4070   1
 -11  -5   8 409.507 17.6378  -2
   2   8  -7 409.507 17.6378   1
 -13  -3  -5 371.515 16.5596  -2
  -2   8   7 371.515 16.5596   1
 -11  -5   7 225.145 15.2255  -2
   2   8  -6 225.145 15.2255   1
 -13  -3  -4 442.379 16.7825  -2
  -2   8   6 442.379 16.7825   1
  11   5  -6 504.040 10.5502  -2
  -2  -8   5 504.040 10.5502   1
 -13  -3  -3 415.941 16.3395  -2
  -2   8   5 415.941 16.3395   1
  11   5  -5 247.371 9.49410  -2
  -2  -8   4 247.371 9.49410   1
 -13  -3  -2 235.565 14.1418  -2
  -2   8   4 235.565 14.1418   1
  11   5  -4 50.3366 8.71342  -2
  -2  -8   3 50.3366 8.71342   1
 -13  -3  -1 41.9052 11.8163  -2
  -2   8   3 41.9052 11.8163   1
  11   5  -3 392.721 8.16890  -2
  -2  -8   2 392.721 8.16890   1
 -13  -3   0 260.433 14.5929  -2
  -2   8   2 260.433 14.5929   1
 -11  -5   2 89.7044 6.83072  -2
   2   8  -1 89.7044 6.83072   1
 -13  -3   1 55.1246 11.9511  -2
  -2   8   1 55.1246 11.9511   1
  11   5  -1 335.386 8.05189  -2
  -2  -8   0 335.386 8.05189   1
 -13  -3   2 341.722 14.6790  -2
  -2   8   0 341.722 14.6790   1
  11   5   0 693.985 9.70368  -2
  -2  -8  -1 693.985 9.70368   1
 -13  -3   3 667.945 17.5211  -2
  -2   8  -1 667.945 17.5211   1
  11   5   1 522.981 9.30687  -2
  -2  -8  -2 522.981 9.30687   1
 -11  -5  -2 381.027 11.0422  -2
   2   8   3 381.027 11.0422   1
  11   5   3 372.731 8.84729  -2
  -2  -8  -4 372.731 8.84729   1
  11   5   4 180.673 8.42515  -2
  -2  -8  -5 180.673 8.42515   1
  11   5   5 165.473 8.55252  -2
  -2  -8  -6 165.473 8.55252   1
  11   5   6 135.209 8.46690  -2
  -2  -8  -7 135.209 8.46690   1
  11   5   7 370.135 10.0346  -2
  -2  -8  -8 370.135 10.0346   1
  11   5   8 508.109 10.9794  -2
  -2  -8  -9 508.109 10.9794   1
 -11  -5  -9 343.840 10.7049  -2
   2   8  10 343.840 10.7049   1
 -11  -5 -10 153.254 9.72343  -2
   2   8  11 153.254 9.72343   1
  11   5  11 187.422 10.3679  -2
  -2  -8 -12 187.422 10.3679   1
 -11  -5 -12 23.9277 9.81388  -2
   2   8  13 23.9277 9.81388   1
  11   5  13 99.1425 10.6238  -2
  -2  -8 -14 99.1425 10.6238   1
 -11  -5 -14 35.8287 10.6022  -2
   2   8  15 35.8287 10.6022   1
 -14  -6   8 293.332 19.8261  -2
   2  10  -6 293.332 19.8261   1
 -14  -6   7 338.500 20.4496  -2
   2  10  -5 338.500 20.4496   1
 -14  -6   6 709.863 23.2437  -2
   2  10  -4 709.863 23.2437   1
 -14  -6   5 179.742 19.3966  -2
   2  10  -3 179.742 19.3966   1
 -14  -6   4 325.170 20.1383  -2
   2  10  -2 325.170 20.1383   1
 -14  -6   3 55.1968 18.0285  -2
   2  10  -1 55.1968 18.0285   1
 -14  -6   2 129.906 18.5905  -2
   2  10   0 129.906 18.5905   1
 -14  -6   1 402.892 21.2545  -2
   2  10   1 402.892 21.2545   1
 -14  -6   0 633.290 22.3958  -2
   2  10   2 633.290 22.3958   1
 -14  -6  -1 277.754 21.0178  -2
   2  10   3 277.754 21.0178   1
 -14  -6  -2 297.123 20.4549  -2
   2  10   4 297.123 20.4549   1
 -14  -6  -3 228.124 20.1551  -2
   2  10   5 228.124 20.1551   1
   3   1 -25 342.179 17.7012   1
   0   2 -25 547.392 14.6875  -2
  -3  -1  25 547.392 14.6875   1
   3  -1  24 307.979 11.9026  -2
   3  -1 -25 307.979 11.9026   1
   0  -2  24 1015.72 12.8630  -2
   3   1 -24 1015.72 12.8630   1
  -3   1 -23 1165.59 14.6915  -2
  -3   1  24 1165.59 14.6915   1
   0  -2  23 48.2247 9.08407  -2
   3   1 -23 48.2247 9.08407   1
   3  -1  22 105.231 9.34368  -2
   3  -1 -23 105.231 9.34368   1
   0  -2  22 229.706 9.35788  -2
   3   1 -22 229.706 9.35788   1
   3  -1  21 407.023 10.2438  -2
   3  -1 -22 407.023 10.2438   1
   0  -2  21 32.1419 8.22565  -2
   3   1 -21 32.1419 8.22565   1
  -3   1 -20 38.3195 7.96603  -2
  -3   1  21 38.3195 7.96603   1
   3   1 -20 94.3420 10.0067   1
   0   2 -20 160.080 9.99790  -2
  -3  -1  20 160.080 9.99790   1
   3  -1  19 191.055 8.38466  -2
   3  -1 -20 191.055 8.38466   1
   3   1 -19 407.288 12.3740   1
   0   2 -19 653.821 11.6266  -2
  -3  -1  19 653.821 11.6266   1
   3  -1  18 421.484 8.94012  -2
   3  -1 -19 421.484 8.94012   1
   3   1 -18 2229.14 14.9447   1
   0  -2  18 2289.01 21.0300  -2
   3   1 -18 2289.01 21.0300   1
   3  -1  17 2472.32 14.2955  -2
   3  -1 -18 2472.32 14.2955   1
   3   1 -17 268.629 9.76028   1
   0   2 -17 266.060 9.00081  -2
  -3  -1  17 266.060 9.00081   1
  -3   1 -16 281.377 7.47503  -2
  -3   1  17 281.377 7.47503   1
   3   1 -16 2223.40 13.7837   1
   0  -2  16 2437.31 19.4058  -2
   3   1 -16 2437.31 19.4058   1
   3  -1  15 3146.32 14.8825  -2
   3  -1 -16 3146.32 14.8825   1
  -3  -1  15 68.3734 5.60673   1
   0  -2  15 132.980 10.0102  -2
   3   1 -15 132.980 10.0102   1
  -3   1 -14 411.761 7.03263  -2
  -3   1  15 411.761 7.03263   1
   3   1 -14 383.811 6.62102   1
   0  -2  14 630.880 11.6061  -2
   3   1 -14 630.880 11.6061   1
   3  -1  13 682.322 7.75501  -2
   3  -1 -14 682.322 7.75501   1
  -3  -1  13 420.842 6.46798   1
   0  -2  13 533.730 10.6277  -2
   3   1 -13 533.730 10.6277   1
   3  -1  12 485.731 6.58472  -2
   3  -1 -13 485.731 6.58472   1
  -3  -1  12 32.9873 4.35608   1
   0  -2  12 159.402 8.12943  -2
   3   1 -12 159.402 8.12943   1
   3  -1  11 92.7953 4.62780  -2
   3  -1 -12 92.7953 4.62780   1
   3   1 -11 262.128 5.25077   1
   0  -2  11 404.583 9.03978  -2
   3   1 -11 404.583 9.03978   1
  -3   1 -10 504.270 5.75450  -2
  -3   1  11 504.270 5.75450   1
  -3  -1  10 8559.27 19.4004   1
   0  -2  10 9862.41 27.5967  -2
   3   1 -10 9862.41 27.5967   1
  -3   1  -9 10287.8 18.3616  -2
  -3   1  10 10287.8 18.3616   1
  -3  -1   9 485.868 8.52150   1
   0  -2   9 555.515 8.90443  -2
   3   1  -9 555.515 8.90443   1
   3  -1   8 1288.43 6.78884  -2
   3  -1  -9 1288.43 6.78884   1
   3   1  -8 267.505 3.59246   1
  -3   1  -7 735.060 5.21079  -2
  -3   1   8 735.060 5.21079   1
   3   1  -7 361.231 3.59977   1
  -3   1  -6 1089.56 5.40239  -2
  -3   1   7 1089.56 5.40239   1
   3   1  -6 2698.02 7.36774   1
   3  -1   5 2776.06 7.58965  -2
   3  -1  -6 2776.06 7.58965   1
  -3  -1   5 359.491 2.84980   1
  -3   1  -4 733.825 4.62760  -2
  -3   1   5 733.825 4.62760   1
  -3  -1   4 1346.57 4.43079   1
   3  -1   3 1350.67 4.75646  -2
   3  -1  -4 1350.67 4.75646   1
   3  -1  -3 140.747 1.16161   1
   3  -1   2 151.537 4.67964  -2
   3  -1  -3 151.537 4.67964   1
  -3   1   2 1604.89 3.33444   1
   3  -1   1 1693.75 9.59157  -2
   3  -1  -2 1693.75 9.59157   1
  -3  -1   1 492.140 3.03162   1
   3  -1   0 6467.33 17.9020  -2
   3  -1  -1 6467.33 17.9020   1
  -3  -1   0 15802.1 13.2803   1
   3  -1  -1 15209.7 29.4922  -2
   3  -1   0 15209.7 29.4922   1
  -3  -1  -1 256.997 2.56677   1
   3  -1  -2 834.979 8.23692  -2
   3  -1   1 834.979 8.23692   1
  -3  -1  -2 39.8869 1.78044   1
   3  -1  -3 95.6434 5.68934  -2
   3  -1   2 95.6434 5.68934   1
  -3  -1  -3 23.1619 1.86486   1
   3  -1  -4 542.160 7.60157  -2
   3  -1   3 542.160 7.60157   1
  -3  -1  -4 1120.74 5.45611   1
   3  -1  -5 1168.78 10.2526  -2
   3  -1   4 1168.78 10.2526   1
  -3  -1  -5 54.2316 3.97781   1
   3  -1  -6 1036.03 6.24484  -2
   3  -1   5 1036.03 6.24484   1
   3   1   6 2177.32 6.75040   1
   3  -1  -7 2270.88 7.96936  -2
   3  -1   6 2270.88 7.96936   1
  -3  -1  -7 1451.11 10.2740   1
   0  -2  -7 1341.63 6.97733  -2
   3   1   7 1341.63 6.97733   1
  -3   1   8 1476.97 5.32874  -2
  -3   1  -7 1476.97 5.32874   1
   0   2   8 2789.83 8.08357  -2
  -3  -1  -8 2789.83 8.08357   1
  -3   1   9 2811.52 6.34591  -2
  -3   1  -8 2811.52 6.34591   1
   3   1   9 3226.52 15.1733   1
   0   2   9 3526.30 9.41794  -2
  -3  -1  -9 3526.30 9.41794   1
  -3   1  10 6198.11 10.3070  -2
  -3   1  -9 6198.11 10.3070   1
   3   1  10 746.323 8.78056   1
   0  -2 -10 1911.99 7.78135  -2
   3   1  10 1911.99 7.78135   1
  -3   1  11 888.357 4.87326  -2
  -3   1 -10 888.357 4.87326   1
   3   1  11 95.4375 5.50525   1
   0  -2 -11 222.217 4.72083  -2
   3   1  11 222.217 4.72083   1
  -3   1  12 115.583 3.45302  -2
  -3   1 -11 115.583 3.45302   1
   3   1  12 2.46475 4.87833   1
   0   2  12 152.933 4.80286  -2
  -3  -1 -12 152.933 4.80286   1
   3  -1 -13 151.831 3.88069  -2
   3  -1  12 151.831 3.88069   1
   3   1  13 750.154 8.90463   1
   0  -2 -13 811.384 6.89741  -2
   3   1  13 811.384 6.89741   1
  -3   1  14 837.485 5.75424  -2
  -3   1 -13 837.485 5.75424   1
   3   1  14 1073.08 10.2645   1
   0   2  14 1396.09 8.55435  -2
  -3  -1 -14 1396.09 8.55435   1
   3  -1 -15 1176.97 6.77264  -2
   3  -1  14 1176.97 6.77264   1
   0   2  15 2658.23 11.4218  -2
  -3  -1 -15 2658.23 11.4218   1
  -3   1  16 3238.54 12.5961  -2
  -3   1 -15 3238.54 12.5961   1
  -3  -1 -16 76.9590 8.28357   1
   0  -2 -16 126.085 7.41650  -2
   3   1  16 126.085 7.41650   1
  -3   1  17 146.665 5.91859  -2
  -3   1 -16 146.665 5.91859   1
   0   2  17 1147.93 9.39843  -2
  -3  -1 -17 1147.93 9.39843   1
  -3   1  18 1657.92 10.9108  -2
  -3   1 -17 1657.92 10.9108   1
   3   1  18 161.388 9.64060   1
   0   2  18 402.024 9.99196  -2
  -3  -1 -18 402.024 9.99196   1
  -3   1  19 276.349 7.25700  -2
  -3   1 -18 276.349 7.25700   1
  -3  -1 -19 76.2201 7.02558   1
   0   2  19 242.397 13.6711  -2
  -3  -1 -19 242.397 13.6711   1
   3  -1 -20 104.987 6.90528  -2
   3  -1  19 104.987 6.90528   1
   3   1  20 31.3543 10.3140   1
   0   2  20 53.2973 9.47125  -2
  -3  -1 -20 53.2973 9.47125   1
  -3   1  21 41.0431 9.48447  -2
  -3   1 -20 41.0431 9.48447   1
   3   1  21 937.587 12.4080   1
   0   2  21 899.885 19.2745  -2
  -3  -1 -21 899.885 19.2745   1
  -3   1  22 1002.65 21.1929  -2
  -3   1 -21 1002.65 21.1929   1
  -3  -1 -22 262.973 9.62750   1
   0   2  22 224.928 17.6649  -2
  -3  -1 -22 224.928 17.6649   1
  -3   1  23 256.636 17.1763  -2
  -3   1 -22 256.636 17.1763   1
   3   1  23 533.365 16.3024   1
   0   2  23 617.797 14.2320  -2
  -3  -1 -23 617.797 14.2320   1
  -3   1  24 948.015 25.0358  -2
  -3   1 -23 948.015 25.0358   1
  -3  -1 -24 35.6512 14.6225   1
   0   2  24 144.885 17.9440  -2
  -3  -1 -24 144.885 17.9440   1
  -3   1  25 138.827 19.2321  -2
  -3   1 -24 138.827 19.2321   1
   0   2  25 275.925 21.0481  -2
  -3  -1 -25 275.925 21.0481   1
   3   3 -25 199.618 17.8241  -2
  -3  -3  25 199.618 17.8241   1
   3  -3 -24 140.724 10.7790   1
   3   3 -24 127.429 10.3171  -2
  -3  -3  24 127.429 10.3171   1
   3   3 -23 119.874 9.95931  -2
  -3  -3  23 119.874 9.95931   1
   6   0  22 167.119 11.0442  -2
   3  -3 -23 167.119 11.0442   1
   3  -3 -22 1548.93 13.8009   1
   3   3 -22 1842.54 16.6301  -2
  -3  -3  22 1842.54 16.6301   1
   3   3 -21 128.782 9.27518  -2
  -3  -3  21 128.782 9.27518   1
   6   0  20 140.517 9.45863  -2
   3  -3 -21 140.517 9.45863   1
  -3   3  20 868.542 10.6831   1
  -3  -3  20 912.037 12.5795  -2
   3   3 -20 912.037 12.5795   1
  -3  -3  19 282.081 9.07848  -2
   3   3 -19 282.081 9.07848   1
  -6   0 -18 274.011 8.81188  -2
  -3   3  19 274.011 8.81188   1
  -3   3  18 286.876 7.88503   1
   3   3 -18 311.549 8.98832  -2
  -3  -3  18 311.549 8.98832   1
  -3  -3  17 15.5370 6.65086  -2
   3   3 -17 15.5370 6.65086   1
  -6   0 -16 56.3799 6.96786  -2
  -3   3  17 56.3799 6.96786   1
  -3   3  16 922.935 9.03851   1
  -3  -3  16 1126.94 11.8394  -2
   3   3 -16 1126.94 11.8394   1
   3   3 -15 461.289 8.62177  -2
  -3  -3  15 461.289 8.62177   1
  -6   0 -14 392.937 7.65600  -2
  -3   3  15 392.937 7.65600   1
   3  -3 -14 3594.52 13.5101   1
   3   3 -14 4271.57 18.0370  -2
  -3  -3  14 4271.57 18.0370   1
   3   3 -13 66.2610 5.73760  -2
  -3  -3  13 66.2610 5.73760   1
  -6   0 -12 121.631 5.82960  -2
  -3   3  13 121.631 5.82960   1
   3  -3 -12 409.797 6.18772   1
  -3  -3  12 462.292 7.48504  -2
   3   3 -12 462.292 7.48504   1
  -3  -3  11 748.054 8.24152  -2
   3   3 -11 748.054 8.24152   1
   6   0  10 697.284 7.23740  -2
   3  -3 -11 697.284 7.23740   1
  -3   3  10 144.874 4.56372   1
  -3  -3  10 183.327 5.45081  -2
   3   3 -10 183.327 5.45081   1
  -3  -3   9 73.7122 5.53214  -2
   3   3  -9 73.7122 5.53214   1
   6   0   8 281.354 4.74113  -2
   3  -3  -9 281.354 4.74113   1
  -3   3   8 2633.19 11.4624   1
   3   3  -8 2861.32 15.6798  -2
  -3  -3   8 2861.32 15.6798   1
   3   3  -7 150.138 5.72721  -2
  -3  -3   7 150.138 5.72721   1
   6   0   6 111.953 3.84157  -2
   3  -3  -7 111.953 3.84157   1
   3  -3  -6 3861.07 15.8522   1
   3   3  -6 5060.02 15.8890  -2
  -3  -3   6 5060.02 15.8890   1
   3  -3  -5 183.401 3.04894   1
   3   3  -5 229.673 4.75109  -2
  -3  -3   5 229.673 4.75109   1
  -6   0  -4 1118.97 10.6383  -2
  -3   3   5 1118.97 10.6383   1
   3  -3  -4 314.928 4.10233   1
   3   3  -4 384.511 5.37436  -2
  -3  -3   4 384.511 5.37436   1
  -3  -3   3 5660.75 16.8661  -2
   3   3  -3 5660.75 16.8661   1
  -6   0  -2 5324.82 17.2104  -2
  -3   3   3 5324.82 17.2104   1
  -3   3   2 226.664 4.59919   1
   3   3  -2 290.398 4.34532  -2
  -3  -3   2 290.398 4.34532   1
  -3  -3   1 1063.71 6.50739  -2
   3   3  -1 1063.71 6.50739   1
  -6   0   0 3036.03 10.0661  -2
  -3   3   1 3036.03 10.0661   1
  -3   3   0 2617.18 9.28517   1
   3   3   0 3603.95 12.5920  -2
  -3  -3   0 3603.95 12.5920   1
   3   3   1 463.501 4.92169  -2
  -3  -3  -1 463.501 4.92169   1
  -6   0   2 916.356 5.33651  -2
  -3   3  -1 916.356 5.33651   1
  -3   3  -2 571.711 4.32565   1
   3   3   2 731.961 6.00854  -2
  -3  -3  -2 731.961 6.00854   1
  -3   3  -3 110.510 2.87490   1
   3   3   3 137.225 4.20388  -2
  -3  -3  -3 137.225 4.20388   1
  -3   3  -4 3808.80 11.5544   1
   3   3   4 4676.52 13.3339  -2
  -3  -3  -4 4676.52 13.3339   1
  -3   3  -5 4980.48 14.1718   1
   3   3   5 5937.75 17.4617  -2
  -3  -3  -5 5937.75 17.4617   1
  -3   3  -6 250.950 5.68258   1
  -3  -3  -6 316.395 5.63899  -2
   3   3   6 316.395 5.63899   1
   3   3   7 395.346 6.25582  -2
  -3  -3  -7 395.346 6.25582   1
  -6   0   8 632.523 7.44278  -2
  -3   3  -7 632.523 7.44278   1
  -3   3  -8 604.292 8.02197   1
   3   3   8 696.527 6.91426  -2
  -3  -3  -8 696.527 6.91426   1
   3   3   9 2239.77 12.8055  -2
  -3  -3  -9 2239.77 12.8055   1
  -6   0  10 3178.20 15.5123  -2
  -3   3  -9 3178.20 15.5123   1
  -3   3 -10 696.232 9.77593   1
  -3  -3 -10 774.883 8.87575  -2
   3   3  10 774.883 8.87575   1
   3   3  11 354.138 6.57599  -2
  -3  -3 -11 354.138 6.57599   1
  -6   0  12 387.108 6.61808  -2
  -3   3 -11 387.108 6.61808   1
  -3   3 -12 2126.81 17.3039   1
   3   3  12 2857.44 15.8009  -2
  -3  -3 -12 2857.44 15.8009   1
  -3  -3 -13 243.604 7.41517  -2
   3   3  13 243.604 7.41517   1
  -6   0  14 767.217 12.8914  -2
  -3   3 -13 767.217 12.8914   1
  -3   3 -14 22.1181 8.80845   1
   3   3  14 4.74716 6.25749  -2
  -3  -3 -14 4.74716 6.25749   1
  -3  -3 -15 1818.34 13.0955  -2
   3   3  15 1818.34 13.0955   1
  -6   0  16 1736.88 19.0976  -2
  -3   3 -15 1736.88 19.0976   1
  -3   3 -16 0.29543 9.95601   1
   3   3  16 19.0077 6.72818  -2
  -3  -3 -16 19.0077 6.72818   1
   3   3  17 161.359 8.69271  -2
  -3  -3 -17 161.359 8.69271   1
  -6   0  18 255.521 12.5251  -2
  -3   3 -17 255.521 12.5251   1
  -3   3 -18 1186.96 17.4834   1
   3   3  18 1355.76 14.6883  -2
  -3  -3 -18 1355.76 14.6883   1
  -3  -3 -19 193.139 9.74380  -2
   3   3  19 193.139 9.74380   1
  -6   0  20 508.020 16.0459  -2
  -3   3 -19 508.020 16.0459   1
  -3   3 -20 196.181 13.8227   1
  -3  -3 -20 227.695 10.3733  -2
   3   3  20 227.695 10.3733   1
   3   3  21 466.651 12.0487  -2
  -3  -3 -21 466.651 12.0487   1
  -6   0  22 383.949 17.4859  -2
  -3   3 -21 383.949 17.4859   1
  -3   3 -22 35.7739 15.0940   1
  -3  -3 -22 51.3689 10.0988  -2
   3   3  22 51.3689 10.0988   1
  -3  -3 -23 271.939 12.2444  -2
   3   3  23 271.939 12.2444   1
  -6   0  24 203.051 16.9601  -2
  -3   3 -23 203.051 16.9601   1
  -3   3 -24 368.690 18.8290   1
  -3  -3 -24 400.229 22.5786  -2
   3   3  24 400.229 22.5786   1
  -3   5  22 99.3069 10.5835   1
  -6  -4  22 165.759 17.7735  -2
   3   5 -22 165.759 17.7735   1
   9   1  20 253.231 13.3932  -2
   3  -5 -22 253.231 13.3932   1
  -3   5  21 635.378 12.7564   1
  -6  -4  21 765.494 20.3347  -2
   3   5 -21 765.494 20.3347   1
   9   1  19 674.875 14.3427  -2
   3  -5 -21 674.875 14.3427   1
  -3  -5  20-2.42959 6.61856   1
  -6  -4  20 108.702 15.3981  -2
   3   5 -20 108.702 15.3981   1
   9   1  18 38.0847 11.7340  -2
   3  -5 -20 38.0847 11.7340   1
  -3  -5  19 129.439 7.43627   1
  -6  -4  19 123.001 15.2478  -2
   3   5 -19 123.001 15.2478   1
   9   1  17 160.176 11.1354  -2
   3  -5 -19 160.176 11.1354   1
  -3   5  18 51.4522 6.53355   1
  -6  -4  18 65.0681 14.4700  -2
   3   5 -18 65.0681 14.4700   1
   9   1  16 81.1818 10.3859  -2
   3  -5 -18 81.1818 10.3859   1
  -3  -5  17 9.42842 5.79081   1
  -6  -4  17-14.2557 12.6637  -2
   3   5 -17-14.2557 12.6637   1
   9   1  15 37.9534 9.27799  -2
   3  -5 -17 37.9534 9.27799   1
  -3  -5  16 11.8706 5.61974   1
  -6  -4  16 70.4913 12.8818  -2
   3   5 -16 70.4913 12.8818   1
   9   1  14 132.451 9.49542  -2
   3  -5 -16 132.451 9.49542   1
  -3  -5  15 296.491 6.64217   1
  -6  -4  15 252.562 13.0206  -2
   3   5 -15 252.562 13.0206   1
   9   1  13 358.677 10.0083  -2
   3  -5 -15 358.677 10.0083   1
   3   5 -14 9.66042 6.20937   1
  -6  -4  14 109.975 8.56871  -2
   3   5 -14 109.975 8.56871   1
  -9  -1 -12 366.963 9.31641  -2
  -3   5  14 366.963 9.31641   1
  -3  -5  13 1182.20 8.83361   1
  -6  -4  13 1447.16 18.1510  -2
   3   5 -13 1447.16 18.1510   1
   9   1  11 1400.77 11.9390  -2
   3  -5 -13 1400.77 11.9390   1
   3  -5 -12 67.4736 4.55965   1
   9   1  10 66.3911 7.14632  -2
   3  -5 -12 66.3911 7.14632   1
  -3  -5  11 72.4252 4.22638   1
  -6  -4  11 124.711 10.4271  -2
   3   5 -11 124.711 10.4271   1
  -9  -1  -9 132.465 10.6122  -2
  -3   5  11 132.465 10.6122   1
  -3  -5  10 18.3788 3.40466   1
  -9  -1  -8 53.9948 9.56264  -2
  -3   5  10 53.9948 9.56264   1
  -3  -5   9 4.59241 3.05924   1
  -9  -1  -7 37.4682 8.82710  -2
  -3   5   9 37.4682 8.82710   1
   3  -5  -8 117.625 3.29075   1
  -9  -1  -6 192.423 9.32235  -2
  -3   5   8 192.423 9.32235   1
  -3  -5   7 600.843 4.41288   1
  -9  -1  -5 944.163 12.3174  -2
  -3   5   7 944.163 12.3174   1
  -3  -5   6 104.993 2.54457   1
  -9  -1  -4 293.740 9.01639  -2
  -3   5   6 293.740 9.01639   1
   3   5  -5 95.2389 2.23380   1
  -9  -1  -3 282.489 8.36932  -2
  -3   5   5 282.489 8.36932   1
   3  -5  -4 185.413 3.42127   1
  -9  -1  -2 377.420 8.61857  -2
  -3   5   4 377.420 8.61857   1
  -3  -5   3 1736.43 8.65685   1
  -9  -1  -1 1758.16 12.4628  -2
  -3   5   3 1758.16 12.4628   1
   3   5  -2 386.071 6.10008   1
  -9  -1   0 724.445 9.30404  -2
  -3   5   2 724.445 9.30404   1
   3   5  -1 53.9294 2.90068   1
  -3   5   0 141.108 3.19494   1
  -3  -5  -1 51.1874 2.88641   1
  -3  -5  -2 22.4368 3.06764   1
  -6  -4  -2 38.4089 8.21041  -2
   3   5   2 38.4089 8.21041   1
  -3   5  -3 903.472 6.20774   1
  -6  -4  -3 1093.20 13.6039  -2
   3   5   3 1093.20 13.6039   1
  -3  -5  -4 481.234 5.19385   1
  -6  -4  -4 1047.14 13.6295  -2
   3   5   4 1047.14 13.6295   1
  -3  -5  -5 2093.43 9.03331   1
  -6  -4  -5 2146.27 17.4923  -2
   3   5   5 2146.27 17.4923   1
  -3  -5  -6 75.4926 3.87202   1
  -6  -4  -6 203.287 10.0860  -2
   3   5   6 203.287 10.0860   1
  -3   5  -7 9.00361 4.23985   1
  -6  -4  -7 339.076 8.33576  -2
   3   5   7 339.076 8.33576   1
  -3   5  -8 532.766 8.96865   1
  -6  -4  -8 734.769 8.21623  -2
   3   5   8 734.769 8.21623   1
  -3   5  -9 1010.65 11.7506   1
   6   4   9 1305.68 9.83766  -2
  -3  -5  -9 1305.68 9.83766   1
  -3   5 -10 19.8249 6.43426   1
  -6  -4 -10 207.162 7.28611  -2
   3   5  10 207.162 7.28611   1
  -3   5 -11 1382.38 14.2724   1
   6   4  11 1449.02 11.1972  -2
  -3  -5 -11 1449.02 11.1972   1
  -3   5 -12 139.351 7.78946   1
   6   4  12 446.084 9.13184  -2
  -3  -5 -12 446.084 9.13184   1
   6   4  13 775.471 10.4464  -2
  -3  -5 -13 775.471 10.4464   1
  -6  -4 -14 739.228 10.7702  -2
   3   5  14 739.228 10.7702   1
   6   4  15 402.139 10.0906  -2
  -3  -5 -15 402.139 10.0906   1
  -6  -4 -16 336.857 10.2119  -2
   3   5  16 336.857 10.2119   1
  -6  -4 -17 1031.37 13.0344  -2
   3   5  17 1031.37 13.0344   1
   6   4  18 470.293 11.9168  -2
  -3  -5 -18 470.293 11.9168   1
  -6  -4 -19 785.140 13.3405  -2
   3   5  19 785.140 13.3405   1
   6   4  20 32.8721 11.2980  -2
  -3  -5 -20 32.8721 11.2980   1
  -3  -5 -21 223.320 18.4384   1
  -6  -4 -21 219.960 20.9151  -2
   3   5  21 219.960 20.9151   1
  -9  -5  19 321.818 18.5988  -2
   3   7 -18 321.818 18.5988   1
  12   2  16 280.962 12.9776  -2
   3  -7 -18 280.962 12.9776   1
  -9  -5  18 778.333 15.0851  -2
   3   7 -17 778.333 15.0851   1
  12   2  15 790.524 14.8426  -2
   3  -7 -17 790.524 14.8426   1
  -9  -5  17 533.390 14.2184  -2
   3   7 -16 533.390 14.2184   1
  12   2  14 337.501 12.2693  -2
   3  -7 -16 337.501 12.2693   1
  -9  -5  16 43.5182 10.8052  -2
   3   7 -15 43.5182 10.8052   1
  12   2  13 16.3981 7.84681  -2
   3  -7 -15 16.3981 7.84681   1
  -9  -5  15 406.101 18.1683  -2
   3   7 -14 406.101 18.1683   1
 -12  -2 -12 236.838 10.3231  -2
  -3   7  14 236.838 10.3231   1
  -9  -5  14 149.019 10.0952  -2
   3   7 -13 149.019 10.0952   1
 -12  -2 -11 262.671 9.93521  -2
  -3   7  13 262.671 9.93521   1
  -9  -5  13 243.461 10.4460  -2
   3   7 -12 243.461 10.4460   1
 -12  -2 -10 258.227 9.53903  -2
  -3   7  12 258.227 9.53903   1
  -9  -5  12 340.875 10.8744  -2
   3   7 -11 340.875 10.8744   1
 -12  -2  -9 300.799 9.04821  -2
  -3   7  11 300.799 9.04821   1
   9   5 -11 802.597 12.7942  -2
  -3  -7  10 802.597 12.7942   1
 -12  -2  -8 591.111 9.61692  -2
  -3   7  10 591.111 9.61692   1
  -9  -5  10 338.628 10.5758  -2
   3   7  -9 338.628 10.5758   1
 -12  -2  -7 373.715 16.1927  -2
  -3   7   9 373.715 16.1927   1
   9   5  -9 613.583 11.6617  -2
  -3  -7   8 613.583 11.6617   1
 -12  -2  -6 448.178 16.3044  -2
  -3   7   8 448.178 16.3044   1
   9   5  -8 684.098 12.0617  -2
  -3  -7   7 684.098 12.0617   1
 -12  -2  -5 667.052 17.4088  -2
  -3   7   7 667.052 17.4088   1
   9   5  -7 242.015 9.52055  -2
  -3  -7   6 242.015 9.52055   1
 -12  -2  -4 267.920 13.4145  -2
  -3   7   6 267.920 13.4145   1
   9   5  -6 58.0788 8.43269  -2
  -3  -7   5 58.0788 8.43269   1
 -12  -2  -3 86.5681 11.1408  -2
  -3   7   5 86.5681 11.1408   1
  -9  -5   5 602.461 9.33746  -2
   3   7  -4 602.461 9.33746   1
 -12  -2  -2 652.724 15.8903  -2
  -3   7   4 652.724 15.8903   1
  -9  -5   4 254.263 7.47448  -2
   3   7  -3 254.263 7.47448   1
 -12  -2  -1 255.305 11.7153  -2
  -3   7   3 255.305 11.7153   1
   9   5  -3 671.932 9.61688  -2
  -3  -7   2 671.932 9.61688   1
 -12  -2   0 517.675 13.7679  -2
  -3   7   2 517.675 13.7679   1
   9   5  -2 1199.22 11.8843  -2
  -3  -7   1 1199.22 11.8843   1
 -12  -2   1 976.335 16.6308  -2
  -3   7   1 976.335 16.6308   1
   9   5  -1 237.543 7.60453  -2
  -3  -7   0 237.543 7.60453   1
 -12  -2   2 361.005 12.0818  -2
  -3   7   0 361.005 12.0818   1
  -9  -5   0 637.303 9.69351  -2
   3   7   1 637.303 9.69351   1
   9   5   1 152.584 7.50108  -2
  -3  -7  -2 152.584 7.50108   1
   9   5   2 129.749 7.40755  -2
  -3  -7  -3 129.749 7.40755   1
   9   5   3 113.565 7.35806  -2
  -3  -7  -4 113.565 7.35806   1
   9   5   4 653.229 10.3031  -2
  -3  -7  -5 653.229 10.3031   1
   9   5   5 104.807 7.83912  -2
  -3  -7  -6 104.807 7.83912   1
   9   5   6 1187.89 12.6396  -2
  -3  -7  -7 1187.89 12.6396   1
  -9  -5  -7 88.8045 8.08695  -2
   3   7   8 88.8045 8.08695   1
   9   5   8 212.518 8.96662  -2
  -3  -7  -9 212.518 8.96662   1
   9   5   9 123.915 8.92878  -2
  -3  -7 -10 123.915 8.92878   1
  -9  -5 -10 22.9220 8.70070  -2
   3   7  11 22.9220 8.70070   1
   9   5  11 94.0069 9.44715  -2
  -3  -7 -12 94.0069 9.44715   1
   9   5  12 626.153 12.5092  -2
  -3  -7 -13 626.153 12.5092   1
   9   5  13 99.2514 10.4022  -2
  -3  -7 -14 99.2514 10.4022   1
   9   5  14 182.153 11.1142  -2
  -3  -7 -15 182.153 11.1142   1
  -9  -5 -15 117.218 11.4082  -2
   3   7  16 117.218 11.4082   1
   9   5  16 69.7100 11.7532  -2
  -3  -7 -17 69.7100 11.7532   1
 -12  -6  13 382.611 19.5944  -2
   3   9 -12 382.611 19.5944   1
 -15  -3 -10 220.069 19.0731  -2
  -3   9  12 220.069 19.0731   1
 -12  -6  12 125.145 17.9452  -2
   3   9 -11 125.145 17.9452   1
 -15  -3  -9 188.102 17.5042  -2
  -3   9  11 188.102 17.5042   1
 -12  -6  11 1.30449 15.9957  -2
   3   9 -10 1.30449 15.9957   1
 -15  -3  -8 34.7838 16.1846  -2
  -3   9  10 34.7838 16.1846   1
 -12  -6  10 28.5850 17.6125  -2
   3   9  -9 28.5850 17.6125   1
 -15  -3  -7 17.2737 15.7536  -2
  -3   9   9 17.2737 15.7536   1
 -12  -6   9 115.152 16.8830  -2
   3   9  -8 115.152 16.8830   1
 -12  -6   8 480.371 20.1947  -2
   3   9  -7 480.371 20.1947   1
 -12  -6   7 255.769 17.9053  -2
   3   9  -6 255.769 17.9053   1
 -12  -6   6 121.736 17.3799  -2
   3   9  -5 121.736 17.3799   1
 -12  -6   5 122.310 16.8071  -2
   3   9  -4 122.310 16.8071   1
 -12  -6   4 76.1468 16.5637  -2
   3   9  -3 76.1468 16.5637   1
 -12  -6   3 109.466 16.5728  -2
   3   9  -2 109.466 16.5728   1
 -12  -6   2 247.369 11.1548  -2
   3   9  -1 247.369 11.1548   1
  12   6  -1 92.5671 8.40830  -2
  -3  -9   0 92.5671 8.40830   1
  12   6   0 839.966 11.5499  -2
  -3  -9  -1 839.966 11.5499   1
  12   6   1 64.6485 8.63035  -2
  -3  -9  -2 64.6485 8.63035   1
  12   6   2 162.021 9.17906  -2
  -3  -9  -3 162.021 9.17906   1
  12   6   3 90.9983 9.15625  -2
  -3  -9  -4 90.9983 9.15625   1
  12   6   4 29.6802 11.0458  -2
  -3  -9  -5 29.6802 11.0458   1
  12   6   5 73.9472 9.48477  -2
  -3  -9  -6 73.9472 9.48477   1
  12   6   6 392.474 11.5633  -2
  -3  -9  -7 392.474 11.5633   1
  12   6   7 155.348 10.6612  -2
  -3  -9  -8 155.348 10.6612   1
  12   6   8 379.815 12.0740  -2
  -3  -9  -9 379.815 12.0740   1
 -12  -6  -9 276.298 11.6900  -2
   3   9  10 276.298 11.6900   1
  12   6  10-7.12412 17.9860  -2
  -3  -9 -11-7.12412 17.9860   1
  12   6  11-24.7322 18.3386  -2
  -3  -9 -12-24.7322 18.3386   1
  -2   2 -23 176.977 10.2359  -2
  -4   0  24 176.977 10.2359   1
  -2   2 -21 353.383 10.7812  -2
  -4   0  22 353.383 10.7812   1
  -2   2 -19 293.561 9.10180  -2
  -4   0  20 293.561 9.10180   1
  -2   2 -17 3270.58 16.2452  -2
  -4   0  18 3270.58 16.2452   1
   2  -2  15 3211.76 14.3025  -2
   4   0 -16 3211.76 14.3025   1
   2  -2  13 1467.80 9.59059  -2
   4   0 -14 1467.80 9.59059   1
   2  -2  11 3358.79 12.2803  -2
   4   0 -12 3358.79 12.2803   1
  -2   2  -9 22901.9 26.9776  -2
  -4   0  10 22901.9 26.9776   1
   2  -2   7 7597.50 12.1724  -2
   4   0  -8 7597.50 12.1724   1
  -4   0   6 4437.75 16.5101   1
   2  -2   5 5769.55 10.0217  -2
   4   0  -6 5769.55 10.0217   1
  -4   0   4 21134.5 21.8431   1
   2  -2   3 22826.5 17.4491  -2
   4   0  -4 22826.5 17.4491   1
  -4   0   2 27230.6 12.9542   1
   2  -2   1 45027.7 27.0573  -2
   4   0  -2 45027.7 27.0573   1
  -4   0   0 4823.98 7.05391   1
   2  -2  -1 9183.92 24.0722  -2
   4   0   0 9183.92 24.0722   1
  -2   2   3 35773.5 18.4044  -2
  -4   0  -2 35773.5 18.4044   1
   4   0   4 19316.7 13.9853   1
  -2   2   5 26556.6 20.8106  -2
  -4   0  -4 26556.6 20.8106   1
   2  -2  -7 12325.2 12.0994  -2
   4   0   6 12325.2 12.0994   1
  -2   2   9 8847.47 11.9577  -2
  -4   0  -8 8847.47 11.9577   1
  -2   2  11 23507.2 22.0467  -2
  -4   0 -10 23507.2 22.0467   1
   2  -2 -13 1611.54 7.48377  -2
   4   0  12 1611.54 7.48377   1
   2  -2 -15 1085.57 7.29621  -2
   4   0  14 1085.57 7.29621   1
  -2   2  17 4455.87 16.2442  -2
  -4   0 -16 4455.87 16.2442   1
  -2   2  19 1875.11 12.4744  -2
  -4   0 -18 1875.11 12.4744   1
  -2   2  21 298.959 11.2746  -2
  -4   0 -20 298.959 11.2746   1
  -2   2  23 155.360 17.4895  -2
  -4   0 -22 155.360 17.4895   1
  -2   2  25 378.354 20.9460  -2
  -4   0 -24 378.354 20.9460   1
  -4  -2  25 15.5906 13.5116   1
  -1  -3  24 72.9902 10.0993  -2
   4   2 -24 72.9902 10.0993   1
   5  -1  23 94.9934 10.5648  -2
   4  -2 -24 94.9934 10.5648   1
   4   2 -23 492.458 15.6437   1
   1   3 -23 560.008 13.9844  -2
  -4  -2  23 560.008 13.9844   1
  -5   1 -22 575.415 11.9465  -2
  -4   2  23 575.415 11.9465   1
   4   2 -22 191.464 12.6437   1
  -1  -3  22 498.846 13.3471  -2
   4   2 -22 498.846 13.3471   1
   5  -1  21 291.698 10.3721  -2
   4  -2 -22 291.698 10.3721   1
   4   2 -21 818.948 16.2983   1
  -1  -3  21 825.388 13.5899  -2
   4   2 -21 825.388 13.5899   1
   5  -1  20 795.411 11.7764  -2
   4  -2 -21 795.411 11.7764   1
   4   2 -20-6.07440 9.41772   1
   1   3 -20 22.1719 9.90809  -2
  -4  -2  20 22.1719 9.90809   1
   5  -1  19 20.6156 7.87833  -2
   4  -2 -20 20.6156 7.87833   1
   4   2 -19 54.6079 9.66716   1
   1   3 -19 226.624 10.4369  -2
  -4  -2  19 226.624 10.4369   1
  -5   1 -18 151.192 8.20296  -2
  -4   2  19 151.192 8.20296   1
   4   2 -18 194.503 10.3462   1
  -1  -3  18 227.486 9.59196  -2
   4   2 -18 227.486 9.59196   1
   5  -1  17 216.669 8.02750  -2
   4  -2 -18 216.669 8.02750   1
   4   2 -17 179.139 9.85478   1
  -1  -3  17 313.109 9.74175  -2
   4   2 -17 313.109 9.74175   1
  -5   1 -16 728.360 9.73144  -2
  -4   2  17 728.360 9.73144   1
   4   2 -16 117.395 6.59012   1
  -1  -3  16 581.496 13.8941  -2
   4   2 -16 581.496 13.8941   1
  -5   1 -15 365.131 7.63664  -2
  -4   2  16 365.131 7.63664   1
  -4  -2  15 1569.60 17.8259   1
  -1  -3  15 1868.01 12.7951  -2
   4   2 -15 1868.01 12.7951   1
  -5   1 -14 1632.95 11.0318  -2
  -4   2  15 1632.95 11.0318   1
  -4  -2  14 674.417 12.8554   1
  -1  -3  14 1062.23 10.1503  -2
   4   2 -14 1062.23 10.1503   1
  -5   1 -13 913.417 8.51077  -2
  -4   2  14 913.417 8.51077   1
   4   2 -13 3.74441 4.63459   1
  -1  -3  13 48.8652 9.09719  -2
   4   2 -13 48.8652 9.09719   1
  -5   1 -12 56.5912 5.05873  -2
  -4   2  13 56.5912 5.05873   1
   4   2 -12 235.254 5.91947   1
  -1  -3  12 397.451 10.7942  -2
   4   2 -12 397.451 10.7942   1
  -5   1 -11 258.717 5.51535  -2
  -4   2  12 258.717 5.51535   1
  -4  -2  11 471.541 6.67601   1
  -1  -3  11 1173.36 13.6440  -2
   4   2 -11 1173.36 13.6440   1
  -5   1 -10 1372.20 8.54816  -2
  -4   2  11 1372.20 8.54816   1
  -4  -2  10 8.31459 3.86762   1
  -1  -3  10 150.579 8.29921  -2
   4   2 -10 150.579 8.29921   1
   5  -1   9 119.907 4.26056  -2
   4  -2 -10 119.907 4.26056   1
  -4  -2   9 462.683 4.77464   1
   5  -1   8 998.282 8.15600  -2
   4  -2  -9 998.282 8.15600   1
  -4  -2   8 2737.12 9.09162   1
  -5   1  -7 2842.64 8.24834  -2
  -4   2   8 2842.64 8.24834   1
   4   2  -7 372.686 3.61927   1
  -5   1  -6 520.281 4.11796  -2
  -4   2   7 520.281 4.11796   1
  -4  -2   6 576.185 4.44423   1
  -5   1  -5 581.182 4.25972  -2
  -4   2   6 581.182 4.25972   1
  -4  -2   5 638.405 4.13416   1
   5  -1   4 639.391 4.71315  -2
   4  -2  -5 639.391 4.71315   1
  -4  -2   4 1549.61 6.28892   1
  -5   1  -3 1611.23 7.17271  -2
  -4   2   4 1611.23 7.17271   1
  -4  -2   3 23.2919 2.52788   1
   5  -1   2 1386.81 6.24571  -2
   4  -2  -3 1386.81 6.24571   1
  -4  -2   2 2421.20 7.31560   1
  -5   1  -1 2536.63 7.43224  -2
  -4   2   2 2536.63 7.43224   1
  -4  -2   1 75.9229 2.56078   1
   5  -1   0 71.6159 6.42966  -2
   4  -2  -1 71.6159 6.42966   1
  -4  -2   0 4712.27 9.76015   1
   5  -1  -1 5324.52 22.6219  -2
   4  -2   0 5324.52 22.6219   1
  -4  -2  -1 262.973 3.15010   1
   5  -1  -2 1039.94 11.3629  -2
   4  -2   1 1039.94 11.3629   1
   4   2   2 472.138 3.84763   1
   5  -1  -3 560.668 9.30124  -2
   4  -2   2 560.668 9.30124   1
  -4  -2  -3 123.911 2.81887   1
   5  -1  -4 253.392 7.95082  -2
   4  -2   3 253.392 7.95082   1
  -4  -2  -4 842.709 3.57658   1
   5  -1  -5 910.272 11.3650  -2
   4  -2   4 910.272 11.3650   1
  -4  -2  -5 128.642 3.04102   1
   5  -1  -6 313.227 7.51682  -2
   4  -2   5 313.227 7.51682   1
  -4  -2  -6 3317.26 9.51445   1
  -5   1   7 3559.83 12.5224  -2
  -4   2  -6 3559.83 12.5224   1
  -4  -2  -7 63.2300 5.80451   1
  -1  -3  -7 213.796 5.16923  -2
   4   2   7 213.796 5.16923   1
  -5   1   8 551.449 6.76039  -2
  -4   2  -7 551.449 6.76039   1
  -1  -3  -8 1909.82 8.01243  -2
   4   2   8 1909.82 8.01243   1
  -5   1   9 1434.82 9.99970  -2
  -4   2  -8 1434.82 9.99970   1
   1   3   9 1466.58 7.72679  -2
  -4  -2  -9 1466.58 7.72679   1
  -5   1  10 1906.86 13.3567  -2
  -4   2  -9 1906.86 13.3567   1
   1   3  10 1992.25 8.99047  -2
  -4  -2 -10 1992.25 8.99047   1
   5  -1 -11 1309.24 7.93463  -2
   4  -2  10 1309.24 7.93463   1
   1   3  11 300.132 5.60738  -2
  -4  -2 -11 300.132 5.60738   1
  -5   1  12 201.948 5.08966  -2
  -4   2 -11 201.948 5.08966   1
   1   3  12 154.047 5.56812  -2
  -4  -2 -12 154.047 5.56812   1
  -5   1  13 136.713 6.43249  -2
  -4   2 -12 136.713 6.43249   1
   4   2  13 13.4365 6.50043   1
   1   3  13 41.0485 5.51029  -2
  -4  -2 -13 41.0485 5.51029   1
   5  -1 -14 38.9406 6.14696  -2
   4  -2  13 38.9406 6.14696   1
   4   2  14 853.923 11.6541   1
  -1  -3 -14 1079.17 8.92850  -2
   4   2  14 1079.17 8.92850   1
   5  -1 -15 1297.78 11.5019  -2
   4  -2  14 1297.78 11.5019   1
   1   3  15 445.091 7.72674  -2
  -4  -2 -15 445.091 7.72674   1
  -5   1  16 749.101 13.8351  -2
  -4   2 -15 749.101 13.8351   1
  -1  -3 -16 1170.41 9.99514  -2
   4   2  16 1170.41 9.99514   1
  -5   1  17 434.900 12.9177  -2
  -4   2 -16 434.900 12.9177   1
   4   2  17 344.633 11.4783   1
   1   3  17 368.515 10.2649  -2
  -4  -2 -17 368.515 10.2649   1
  -5   1  18 435.210 14.3647  -2
  -4   2 -17 435.210 14.3647   1
   4   2  18 97.1463 10.3692   1
   1   3  18 454.192 11.2818  -2
  -4  -2 -18 454.192 11.2818   1
  -5   1  19 193.505 12.8743  -2
  -4   2 -18 193.505 12.8743   1
   4   2  19 12.6624 10.0879   1
   1   3  19 24.9309 10.0305  -2
  -4  -2 -19 24.9309 10.0305   1
  -5   1  20 23.6271 12.2795  -2
  -4   2 -19 23.6271 12.2795   1
   4   2  20 212.083 12.3709   1
   1   3  20 290.488 11.6758  -2
  -4  -2 -20 290.488 11.6758   1
  -5   1  21 428.899 15.7908  -2
  -4   2 -20 428.899 15.7908   1
   4   2  21 211.589 13.1909   1
   1   3  21 218.192 11.9867  -2
  -4  -2 -21 218.192 11.9867   1
  -5   1  22 202.883 15.2013  -2
  -4   2 -21 202.883 15.2013   1
   4   2  22 20.9173 11.8245   1
   1   3  22 140.326 12.3450  -2
  -4  -2 -22 140.326 12.3450   1
  -5   1  23 187.333 16.2288  -2
  -4   2 -22 187.333 16.2288   1
   1   3  23 183.896 13.3132  -2
  -4  -2 -23 183.896 13.3132   1
  -5   1  24 305.596 18.5253  -2
  -4   2 -23 305.596 18.5253   1
   1   3  24 548.523 22.5166  -2
  -4  -2 -24 548.523 22.5166   1
  -5   1  25 301.703 20.7654  -2
  -4   2 -24 301.703 20.7654   1
  -4   4  23 45.9025 9.75510   1
   4   4 -23 83.7252 10.4120  -2
  -4  -4  23 83.7252 10.4120   1
  -4   4  22 1207.89 22.4107   1
  -4  -4  22 1663.47 16.6559  -2
   4   4 -22 1663.47 16.6559   1
   8   0  20 1748.39 16.7739  -2
   4  -4 -22 1748.39 16.7739   1
  -4   4  21 193.895 9.21624   1
  -4  -4  21 301.105 10.7163  -2
   4   4 -21 301.105 10.7163   1
  -4   4  20 28.7918 11.7368   1
   4   4 -20 65.7723 8.96682  -2
  -4  -4  20 65.7723 8.96682   1
   8   0  18 22.3550 9.83934  -2
   4  -4 -20 22.3550 9.83934   1
  -4   4  19 13.8603 7.29273   1
   4   4 -19 14.7387 8.03992  -2
  -4  -4  19 14.7387 8.03992   1
  -4   4  18 3.56872 10.5970   1
  -4  -4  18 11.0944 7.70062  -2
   4   4 -18 11.0944 7.70062   1
   8   0  16 14.3438 9.00206  -2
   4  -4 -18 14.3438 9.00206   1
  -4   4  17 26.1217 6.64967   1
   4   4 -17 35.5293 7.71311  -2
  -4  -4  17 35.5293 7.71311   1
  -4   4  16 2134.18 21.3269   1
  -4  -4  16 2867.93 17.4636  -2
   4   4 -16 2867.93 17.4636   1
   8   0  14 3111.03 15.8575  -2
   4  -4 -16 3111.03 15.8575   1
  -4   4  15 1178.14 9.10027   1
  -4  -4  15 1374.00 12.5315  -2
   4   4 -15 1374.00 12.5315   1
   4  -4 -14 3289.73 21.1561   1
  -4  -4  14 3584.60 17.8368  -2
   4   4 -14 3584.60 17.8368   1
   8   0  12 3791.97 16.5260  -2
   4  -4 -14 3791.97 16.5260   1
  -4   4  13 102.383 5.06485   1
  -4  -4  13 166.622 7.02487  -2
   4   4 -13 166.622 7.02487   1
   4  -4 -12 36.1150 3.79869   1
   4   4 -12 31.6383 5.73823  -2
  -4  -4  12 31.6383 5.73823   1
   4  -4 -11 16.0696 3.88526   1
  -4  -4  11 11.3802 5.98495  -2
   4   4 -11 11.3802 5.98495   1
   4  -4 -10 2482.76 10.4433   1
   4   4 -10 2810.33 18.1176  -2
  -4  -4  10 2810.33 18.1176   1
  -8   0  -8 3217.14 19.6258  -2
  -4   4  10 3217.14 19.6258   1
   4  -4  -9 1646.45 7.23850   1
   4   4  -9 2107.87 15.6971  -2
  -4  -4   9 2107.87 15.6971   1
   4  -4  -8 8796.46 16.0525   1
   4   4  -8 10496.9 32.2280  -2
  -4  -4   8 10496.9 32.2280   1
  -8   0  -6 11952.1 32.0828  -2
  -4   4   8 11952.1 32.0828   1
  -4   4   7 2280.47 8.72906   1
   4   4  -7 3321.11 15.1133  -2
  -4  -4   7 3321.11 15.1133   1
   4  -4  -6 2206.57 4.03153   1
   4   4  -6 3032.57 14.0914  -2
  -4  -4   6 3032.57 14.0914   1
  -8   0  -4 3130.80 15.5983  -2
  -4   4   6 3130.80 15.5983   1
  -4   4   5 52.9893 6.55949   1
   4   4  -5 220.754 5.65156  -2
  -4  -4   5 220.754 5.65156   1
   4   4  -4 726.893 6.94208  -2
  -4  -4   4 726.893 6.94208   1
  -8   0  -2 924.580 8.64876  -2
  -4   4   4 924.580 8.64876   1
  -4   4   3 1274.00 10.7230   1
   4   4  -3 2009.70 10.2447  -2
  -4  -4   3 2009.70 10.2447   1
  -4  -4   2 14026.8 28.7055  -2
   4   4  -2 14026.8 28.7055   1
  -8   0   0 15648.2 26.1641  -2
  -4   4   2 15648.2 26.1641   1
  -4   4   1 4347.35 14.5603   1
   4   4  -1 5683.74 18.4260  -2
  -4  -4   1 5683.74 18.4260   1
  -4   4   0 6605.79 17.0460   1
   4   4   0 8400.47 19.3699  -2
  -4  -4   0 8400.47 19.3699   1
  -4   4  -1 2825.82 11.1192   1
  -4  -4  -1 3546.23 14.9164  -2
   4   4   1 3546.23 14.9164   1
  -4   4  -2 3206.36 11.6150   1
   4   4   2 3874.11 15.7869  -2
  -4  -4  -2 3874.11 15.7869   1
  -4   4  -3 236.178 4.24043   1
   4   4   3 379.963 6.55670  -2
  -4  -4  -3 379.963 6.55670   1
  -4   4  -4 2892.98 11.7041   1
   4   4   4 3710.56 14.3048  -2
  -4  -4  -4 3710.56 14.3048   1
  -4   4  -5 2466.51 11.5048   1
   4   4   5 3003.88 14.6344  -2
  -4  -4  -5 3003.88 14.6344   1
  -4   4  -6 7572.11 20.6215   1
   4   4   6 8980.14 24.9260  -2
  -4  -4  -6 8980.14 24.9260   1
  -4   4  -7 2214.44 12.7008   1
  -4  -4  -7 2776.08 15.0338  -2
   4   4   7 2776.08 15.0338   1
  -4   4  -8 2673.90 15.0146   1
   4   4   8 3314.42 16.7996  -2
  -4  -4  -8 3314.42 16.7996   1
  -4   4  -9 783.454 9.36168   1
  -4  -4  -9 1002.01 9.47492  -2
   4   4   9 1002.01 9.47492   1
  -4   4 -10 1579.40 12.8064   1
   4   4  10 1968.30 14.1735  -2
  -4  -4 -10 1968.30 14.1735   1
  -4   4 -11 44.4754 6.39166   1
   4   4  11 80.9653 6.61836  -2
  -4  -4 -11 80.9653 6.61836   1
  -4  -4 -12 1121.35 11.9691  -2
   4   4  12 1121.35 11.9691   1
   4   4  13 400.411 9.30186  -2
  -4  -4 -13 400.411 9.30186   1
   4   4  14 2374.09 17.0627  -2
  -4  -4 -14 2374.09 17.0627   1
  -4  -4 -15 482.927 10.5470  -2
   4   4  15 482.927 10.5470   1
   4   4  16 478.598 10.9724  -2
  -4  -4 -16 478.598 10.9724   1
   4   4  17 14.4517 8.48262  -2
  -4  -4 -17 14.4517 8.48262   1
   4   4  18 30.1848 8.20241  -2
  -4  -4 -18 30.1848 8.20241   1
  -4  -4 -19 11.4130 9.35033  -2
   4   4  19 11.4130 9.35033   1
  -4  -4 -20 157.730 9.87274  -2
   4   4  20 157.730 9.87274   1
   4   4  21 10.1465 8.71469  -2
  -4  -4 -21 10.1465 8.71469   1
  -4  -4 -22 531.166 13.8811  -2
   4   4  22 531.166 13.8811   1
   4   6 -21 38.9042 13.1440   1
  11   1  19 53.4485 15.2367  -2
   4  -6 -21 53.4485 15.2367   1
  -7  -5  20-9.81257 12.4100  -2
   4   6 -20-9.81257 12.4100   1
 -11  -1 -18 4.85187 11.4580  -2
  -4   6  20 4.85187 11.4580   1
  -4  -6  19 194.013 9.73232   1
  -7  -5  19 314.258 19.2919  -2
   4   6 -19 314.258 19.2919   1
 -11  -1 -17 268.640 11.1122  -2
  -4   6  19 268.640 11.1122   1
   4   6 -18 258.592 9.90372   1
  -7  -5  18 287.954 17.3358  -2
   4   6 -18 287.954 17.3358   1
 -11  -1 -16 264.395 12.3592  -2
  -4   6  18 264.395 12.3592   1
  -4  -6  17 194.156 9.02736   1
  -7  -5  17 331.556 16.6179  -2
   4   6 -17 331.556 16.6179   1
 -11  -1 -15 295.196 11.7427  -2
  -4   6  17 295.196 11.7427   1
  -4  -6  16 107.793 11.4146   1
  -7  -5  16 193.758 10.6956  -2
   4   6 -16 193.758 10.6956   1
  11   1  14 268.942 10.7031  -2
   4  -6 -16 268.942 10.7031   1
  -7  -5  15 45.4186 8.07520  -2
   4   6 -15 45.4186 8.07520   1
 -11  -1 -13 57.7674 8.84056  -2
  -4   6  15 57.7674 8.84056   1
   4   6 -14 26.4655 9.89196   1
  -7  -5  14 49.9517 9.45132  -2
   4   6 -14 49.9517 9.45132   1
 -11  -1 -12 110.331 8.32386  -2
  -4   6  14 110.331 8.32386   1
  -7  -5  13 26.9061 9.04572  -2
   4   6 -13 26.9061 9.04572   1
  11   1  11 107.247 8.71388  -2
   4  -6 -13 107.247 8.71388   1
  -4  -6  12 678.295 13.8165   1
  -7  -5  12 816.897 16.4428  -2
   4   6 -12 816.897 16.4428   1
  11   1  10 904.894 11.1797  -2
   4  -6 -12 904.894 11.1797   1
  -4  -6  11 720.597 9.81407   1
  11   1   9 857.756 10.8279  -2
   4  -6 -11 857.756 10.8279   1
  -4  -6  10 353.512 10.8220   1
  -7  -5  10 318.888 13.4765  -2
   4   6 -10 318.888 13.4765   1
  11   1   8 290.461 6.78473  -2
   4  -6 -10 290.461 6.78473   1
  -4  -6   9 290.140 7.56349   1
 -11  -1  -7 344.108 13.4793  -2
  -4   6   9 344.108 13.4793   1
   4   6  -8 114.114 6.71999   1
 -11  -1  -6 445.942 14.3084  -2
  -4   6   8 445.942 14.3084   1
  -4  -6   7 143.166 5.34753   1
 -11  -1  -5 198.264 11.2133  -2
  -4   6   7 198.264 11.2133   1
  -4  -6   6 1036.41 10.2925   1
  -7  -5   6 1190.47 16.3342  -2
   4   6  -6 1190.47 16.3342   1
 -11  -1  -4 1169.82 17.4632  -2
  -4   6   6 1169.82 17.4632   1
  -4  -6   5 544.962 8.12907   1
  -7  -5   5 646.025 13.7741  -2
   4   6  -5 646.025 13.7741   1
 -11  -1  -3 634.758 13.3152  -2
  -4   6   5 634.758 13.3152   1
  -4  -6   4 1169.61 10.6471   1
  -7  -5   4 1163.02 16.0376  -2
   4   6  -4 1163.02 16.0376   1
 -11  -1  -2 1308.16 17.5123  -2
  -4   6   4 1308.16 17.5123   1
  -4  -6   3 1083.36 10.3236   1
  -7  -5   3 1174.86 15.3840  -2
   4   6  -3 1174.86 15.3840   1
 -11  -1  -1 1099.54 15.9505  -2
  -4   6   3 1099.54 15.9505   1
  -4  -6   2 210.217 6.62849   1
  -7  -5   2 248.411 11.5076  -2
   4   6  -2 248.411 11.5076   1
 -11  -1   0 451.954 11.3180  -2
  -4   6   2 451.954 11.3180   1
  -4  -6   1 22.1003 5.53506   1
  -7  -5   1 290.803 11.5280  -2
   4   6  -1 290.803 11.5280   1
  -4  -6   0 233.648 6.45325   1
   7   5   0 256.172 12.5472  -2
  -4  -6   0 256.172 12.5472   1
  -4  -6  -1 56.8765 8.08138   1
  -7  -5  -1 307.771 8.47445  -2
   4   6   1 307.771 8.47445   1
  -4  -6  -2 1016.81 10.2371   1
  -7  -5  -2 1096.95 16.0580  -2
   4   6   2 1096.95 16.0580   1
  -4  -6  -3 2115.19 19.9315   1
   7   5   3 2161.50 13.9674  -2
  -4  -6  -3 2161.50 13.9674   1
  -4  -6  -4 202.961 9.29450   1
   7   5   4 175.595 8.39318  -2
  -4  -6  -4 175.595 8.39318   1
   7   5   5 61.3788 6.58919  -2
  -4  -6  -5 61.3788 6.58919   1
   7   5   6 100.062 7.02951  -2
  -4  -6  -6 100.062 7.02951   1
   7   5   7 837.685 9.58371  -2
  -4  -6  -7 837.685 9.58371   1
   7   5   8 196.250 7.78366  -2
  -4  -6  -8 196.250 7.78366   1
   7   5   9 1069.32 10.9362  -2
  -4  -6  -9 1069.32 10.9362   1
  -7  -5 -10 198.430 8.67702  -2
   4   6  10 198.430 8.67702   1
   7   5  11 666.644 10.3756  -2
  -4  -6 -11 666.644 10.3756   1
   7   5  12 84.9896 8.73215  -2
  -4  -6 -12 84.9896 8.73215   1
   7   5  13 517.029 10.5854  -2
  -4  -6 -13 517.029 10.5854   1
  -7  -5 -14 39.7596 9.29272  -2
   4   6  14 39.7596 9.29272   1
   7   5  15 370.390 10.9883  -2
  -4  -6 -15 370.390 10.9883   1
   7   5  16 46.4365 10.3173  -2
  -4  -6 -16 46.4365 10.3173   1
   7   5  17 949.056 13.7423  -2
  -4  -6 -17 949.056 13.7423   1
   7   5  18 198.784 11.6445  -2
  -4  -6 -18 198.784 11.6445   1
  -4  -6 -19 3.15411 10.6449   1
  -4   8  16 109.172 15.1184   1
 -10  -6  17 268.957 21.5605  -2
   4   8 -16 268.957 21.5605   1
 -10  -6  16 88.8475 13.1872  -2
   4   8 -15 88.8475 13.1872   1
 -14  -2 -13 89.1843 18.6288  -2
  -4   8  15 89.1843 18.6288   1
 -10  -6  15 123.993 17.6402  -2
   4   8 -14 123.993 17.6402   1
 -14  -2 -12 150.506 17.8202  -2
  -4   8  14 150.506 17.8202   1
 -10  -6  14 197.743 17.9670  -2
   4   8 -13 197.743 17.9670   1
 -14  -2 -11 321.298 18.9846  -2
  -4   8  13 321.298 18.9846   1
 -10  -6  13 18.6759 15.2758  -2
   4   8 -12 18.6759 15.2758   1
 -14  -2 -10 110.669 16.3065  -2
  -4   8  12 110.669 16.3065   1
 -10  -6  12 751.701 22.2058  -2
   4   8 -11 751.701 22.2058   1
 -14  -2  -9 676.603 19.4690  -2
  -4   8  11 676.603 19.4690   1
  10   6 -11 512.416 13.0389  -2
  -4  -8  10 512.416 13.0389   1
 -14  -2  -8 284.787 16.2572  -2
  -4   8  10 284.787 16.2572   1
  10   6 -10 251.654 11.7538  -2
  -4  -8   9 251.654 11.7538   1
  10   6  -9 327.055 11.9669  -2
  -4  -8   8 327.055 11.9669   1
 -10  -6   8 255.787 11.6006  -2
   4   8  -7 255.787 11.6006   1
  10   6  -7 105.125 10.2628  -2
  -4  -8   6 105.125 10.2628   1
  10   6  -6 1251.52 16.8812  -2
  -4  -8   5 1251.52 16.8812   1
  10   6  -5 357.621 9.63421  -2
  -4  -8   4 357.621 9.63421   1
  10   6  -4 1534.60 14.5217  -2
  -4  -8   3 1534.60 14.5217   1
  10   6  -3 843.764 11.9898  -2
  -4  -8   2 843.764 11.9898   1
  10   6  -2 295.910 9.63687  -2
  -4  -8   1 295.910 9.63687   1
  10   6  -1 94.8732 8.57259  -2
  -4  -8   0 94.8732 8.57259   1
  10   6   0 642.296 11.4306  -2
  -4  -8  -1 642.296 11.4306   1
  10   6   1 408.690 12.6418  -2
  -4  -8  -2 408.690 12.6418   1
  10   6   2 2826.03 19.0841  -2
  -4  -8  -3 2826.03 19.0841   1
 -10  -6  -3 816.871 12.8486  -2
   4   8   4 816.871 12.8486   1
  10   6   4 509.296 11.4059  -2
  -4  -8  -5 509.296 11.4059   1
 -10  -6  -5 197.122 10.0803  -2
   4   8   6 197.122 10.0803   1
 -10  -6  -6 164.679 9.99050  -2
   4   8   7 164.679 9.99050   1
  10   6   7 128.581 9.91432  -2
  -4  -8  -8 128.581 9.91432   1
  10   6   8 1242.64 15.2590  -2
  -4  -8  -9 1242.64 15.2590   1
  10   6   9 489.656 12.3415  -2
  -4  -8 -10 489.656 12.3415   1
  10   6  10 930.744 14.5938  -2
  -4  -8 -11 930.744 14.5938   1
  10   6  11 221.038 11.6420  -2
  -4  -8 -12 221.038 11.6420   1
 -10  -6 -12 65.2865 11.1721  -2
   4   8  13 65.2865 11.1721   1
 -10  -6 -13 21.7625 11.5129  -2
   4   8  14 21.7625 11.5129   1
 -13  -7   3 90.1243 19.8938  -2
   4  10  -2 90.1243 19.8938   1
 -13  -7   2 613.749 24.9067  -2
   4  10  -1 613.749 24.9067   1
  13   7  -1 103.067 12.2815  -2
  -4 -10   0 103.067 12.2815   1
  13   7   0 128.553 15.7045  -2
  -4 -10  -1 128.553 15.7045   1
  13   7   1 243.992 16.3864  -2
  -4 -10  -2 243.992 16.3864   1
  13   7   2 93.2025 15.3742  -2
  -4 -10  -3 93.2025 15.3742   1
   5  -1 -25 487.133 16.7960   1
  -1   3 -23 387.190 11.8606  -2
  -5  -1  24 387.190 11.8606   1
  -4   2 -23 379.129 11.7022  -2
  -5   1  24 379.129 11.7022   1
  -1   3 -22 424.140 11.6289  -2
  -5  -1  23 424.140 11.6289   1
  -4   2 -22 308.205 10.7509  -2
  -5   1  23 308.205 10.7509   1
  -1   3 -21 106.745 9.41349  -2
  -5  -1  22 106.745 9.41349   1
  -4   2 -21 172.360 9.59492  -2
  -5   1  22 172.360 9.59492   1
   1  -3  20 731.395 11.5135  -2
   5   1 -21 731.395 11.5135   1
  -4   2 -20 700.144 11.3465  -2
  -5   1  21 700.144 11.3465   1
  -1   3 -19 215.871 8.64945  -2
  -5  -1  20 215.871 8.64945   1
  -4   2 -19 236.974 8.78006  -2
  -5   1  20 236.974 8.78006   1
  -1   3 -18 456.685 9.18553  -2
  -5  -1  19 456.685 9.18553   1
  -4   2 -18 263.981 8.34115  -2
  -5   1  19 263.981 8.34115   1
   1  -3  17 234.306 7.92428  -2
   5   1 -18 234.306 7.92428   1
  -4   2 -17 333.195 8.33825  -2
  -5   1  18 333.195 8.33825   1
  -1   3 -16 1717.25 12.1503  -2
  -5  -1  17 1717.25 12.1503   1
  -4   2 -16 964.182 9.99094  -2
  -5   1  17 964.182 9.99094   1
  -1   3 -15 1501.49 11.1961  -2
  -5  -1  16 1501.49 11.1961   1
   4  -2  15 1578.48 11.1777  -2
   5  -1 -16 1578.48 11.1777   1
   1  -3  14 1461.09 10.5163  -2
   5   1 -15 1461.09 10.5163   1
   4  -2  14 1536.36 10.5441  -2
   5  -1 -15 1536.36 10.5441   1
  -1   3 -13 79.5523 5.47726  -2
  -5  -1  14 79.5523 5.47726   1
  -4   2 -13 31.8772 5.22192  -2
  -5   1  14 31.8772 5.22192   1
  -1   3 -12 360.142 6.31616  -2
  -5  -1  13 360.142 6.31616   1
  -4   2 -12 317.819 5.95730  -2
  -5   1  13 317.819 5.95730   1
   1  -3  11 183.757 5.19321  -2
   5   1 -12 183.757 5.19321   1
  -4   2 -11 97.9995 4.97384  -2
  -5   1  12 97.9995 4.97384   1
  -1   3 -10 841.639 6.93589  -2
  -5  -1  11 841.639 6.93589   1
   4  -2  10 483.871 5.96949  -2
   5  -1 -11 483.871 5.96949   1
   1  -3   9 2488.98 9.67107  -2
   5   1 -10 2488.98 9.67107   1
  -4   2  -9 2799.31 9.91097  -2
  -5   1  10 2799.31 9.91097   1
  -5  -1   9 2428.79 15.9232   1
   1  -3   8 3929.16 14.2573  -2
   5   1  -9 3929.16 14.2573   1
   4  -2   8 2771.09 6.90723  -2
   5  -1  -9 2771.09 6.90723   1
   1  -3   7 1407.76 7.25176  -2
   5   1  -8 1407.76 7.25176   1
  -4   2  -7 1319.73 4.92116  -2
  -5   1   8 1319.73 4.92116   1
  -5  -1   7 523.792 8.37512   1
   1  -3   6 721.517 6.55577  -2
   5   1  -7 721.517 6.55577   1
  -4   2  -6 1664.70 5.20158  -2
  -5   1   7 1664.70 5.20158   1
  -5  -1   6 463.462 5.12570   1
   1  -3   5 1111.77 7.28707  -2
   5   1  -6 1111.77 7.28707   1
   4  -2   5 585.159 4.04403  -2
   5  -1  -6 585.159 4.04403   1
  -5  -1   5 115.623 2.21243   1
   1  -3   4 432.063 4.84516  -2
   5   1  -5 432.063 4.84516   1
   4  -2   4 364.400 7.70155  -2
   5  -1  -5 364.400 7.70155   1
  -5  -1   4 308.969 5.84184   1
   1  -3   3 362.380 4.33576  -2
   5   1  -4 362.380 4.33576   1
  -4   2  -3 379.774 3.30837  -2
  -5   1   4 379.774 3.30837   1
  -5   1   3 24.0660 1.81833   1
   1  -3   2 853.768 5.85462  -2
   5   1  -3 853.768 5.85462   1
   4  -2   2 304.185 7.14080  -2
   5  -1  -3 304.185 7.14080   1
  -5  -1   2 1942.60 7.60582   1
   1  -3   1 1901.51 9.58545  -2
   5   1  -2 1901.51 9.58545   1
   4  -2   1 1908.48 13.6049  -2
   5  -1  -2 1908.48 13.6049   1
  -5  -1   1 1721.84 7.13672   1
   1  -3   0 1770.86 8.56927  -2
   5   1  -1 1770.86 8.56927   1
   4  -2   0 3320.10 17.6382  -2
   5  -1  -1 3320.10 17.6382   1
  -5  -1   0 7.51709 1.84225   1
   1  -3  -1 160.465 4.25869  -2
   5   1   0 160.465 4.25869   1
   4  -2  -1 60.5768 6.02190  -2
   5  -1   0 60.5768 6.02190   1
  -5  -1  -1 335.580 5.51053   1
   1  -3  -2 1170.56 5.58432  -2
   5   1   1 1170.56 5.58432   1
   4  -2  -2 1341.12 12.4471  -2
   5  -1   1 1341.12 12.4471   1
   1  -3  -3 3558.62 7.21095  -2
   5   1   2 3558.62 7.21095   1
   4  -2  -3 3373.43 19.1027  -2
   5  -1   2 3373.43 19.1027   1
  -1   3   4 735.707 4.19907  -2
  -5  -1  -3 735.707 4.19907   1
   4  -2  -4 640.234 10.0452  -2
   5  -1   3 640.234 10.0452   1
  -1   3   5 390.933 4.24109  -2
  -5  -1  -4 390.933 4.24109   1
  -4   2   5 227.722 6.68940  -2
  -5   1  -4 227.722 6.68940   1
  -1   3   6 90.3233 2.56111  -2
  -5  -1  -5 90.3233 2.56111   1
  -4   2   6 287.497 3.56719  -2
  -5   1  -5 287.497 3.56719   1
  -1   3   7 480.208 4.41021  -2
  -5  -1  -6 480.208 4.41021   1
   4  -2  -7 603.319 4.73833  -2
   5  -1   6 603.319 4.73833   1
  -1   3   8 1372.73 6.79414  -2
  -5  -1  -7 1372.73 6.79414   1
  -4   2   8 1381.61 5.98218  -2
  -5   1  -7 1381.61 5.98218   1
   1  -3  -9 1891.09 7.11812  -2
   5   1   8 1891.09 7.11812   1
  -4   2   9 1955.37 7.86928  -2
  -5   1  -8 1955.37 7.86928   1
   1  -3 -10 429.522 4.60964  -2
   5   1   9 429.522 4.60964   1
   4  -2 -10 367.563 4.86484  -2
   5  -1   9 367.563 4.86484   1
   1  -3 -11 3233.44 9.83827  -2
   5   1  10 3233.44 9.83827   1
  -4   2  11 3111.24 11.0659  -2
  -5   1 -10 3111.24 11.0659   1
   1  -3 -12 171.271 4.38549  -2
   5   1  11 171.271 4.38549   1
  -4   2  12 129.549 4.61391  -2
  -5   1 -11 129.549 4.61391   1
   1  -3 -13 169.425 4.49984  -2
   5   1  12 169.425 4.49984   1
  -4   2  13 130.242 6.18702  -2
  -5   1 -12 130.242 6.18702   1
  -1   3  14 1126.23 7.35964  -2
  -5  -1 -13 1126.23 7.35964   1
   4  -2 -14 905.051 9.98452  -2
   5  -1  13 905.051 9.98452   1
   1  -3 -15 211.257 5.38364  -2
   5   1  14 211.257 5.38364   1
  -4   2  15 637.670 9.19021  -2
  -5   1 -14 637.670 9.19021   1
  -1   3  16 1029.44 9.26891  -2
  -5  -1 -15 1029.44 9.26891   1
  -4   2  16 678.257 9.87474  -2
  -5   1 -15 678.257 9.87474   1
  -1   3  17 2185.29 12.3189  -2
  -5  -1 -16 2185.29 12.3189   1
  -4   2  17 2105.42 22.2002  -2
  -5   1 -16 2105.42 22.2002   1
   1  -3 -18 62.2156 6.67652  -2
   5   1  17 62.2156 6.67652   1
  -4   2  18 56.6634 11.3784  -2
  -5   1 -17 56.6634 11.3784   1
  -1   3  19 479.122 8.87297  -2
  -5  -1 -18 479.122 8.87297   1
  -4   2  19 352.014 14.9180  -2
  -5   1 -18 352.014 14.9180   1
   1  -3 -20 81.0844 7.71332  -2
   5   1  19 81.0844 7.71332   1
  -4   2  20 17.3913 12.5947  -2
  -5   1 -19 17.3913 12.5947   1
  -1   3  21 317.490 12.2179  -2
  -5  -1 -20 317.490 12.2179   1
  -4   2  21 635.872 19.3415  -2
  -5   1 -20 635.872 19.3415   1
  -1   3  22 581.464 20.2012  -2
  -5  -1 -21 581.464 20.2012   1
  -4   2  22 486.954 19.8035  -2
  -5   1 -21 486.954 19.8035   1
  -1   3  23 497.340 19.9452  -2
  -5  -1 -22 497.340 19.9452   1
  -4   2  23 651.263 21.1988  -2
  -5   1 -22 651.263 21.1988   1
  -1   3  24 117.721 18.1899  -2
  -5  -1 -23 117.721 18.1899   1
  -4   2  24 101.642 17.4334  -2
  -5   1 -23 101.642 17.4334   1
  -4   2  25 743.820 24.3605  -2
  -5   1 -24 743.820 24.3605   1
   5   3 -24-2.93030 9.54044   1
   7  -1  22 137.769 18.0335  -2
   5  -3 -24 137.769 18.0335   1
   5   3 -23 129.318 9.92647   1
  -2  -4  23 56.3798 12.6347  -2
   5   3 -23 56.3798 12.6347   1
   7  -1  21 199.475 12.5296  -2
   5  -3 -23 199.475 12.5296   1
   5   3 -22 21.3495 8.68695   1
  -2  -4  22 41.5849 11.3817  -2
   5   3 -22 41.5849 11.3817   1
   7  -1  20 59.9518 11.4627  -2
   5  -3 -22 59.9518 11.4627   1
   5   3 -21 227.578 9.33033   1
   2   4 -21 206.336 12.0974  -2
  -5  -3  21 206.336 12.0974   1
   7  -1  19 414.041 11.7149  -2
   5  -3 -21 414.041 11.7149   1
   5   3 -20 668.488 8.91634   1
  -2  -4  20 661.880 13.3094  -2
   5   3 -20 661.880 13.3094   1
   7  -1  18 750.368 17.6638  -2
   5  -3 -20 750.368 17.6638   1
   5   3 -19 31.8872 7.32928   1
   2   4 -19 37.9485 10.1710  -2
  -5  -3  19 37.9485 10.1710   1
   7  -1  17 161.066 9.51134  -2
   5  -3 -19 161.066 9.51134   1
   5   3 -18 649.255 7.27001   1
  -2  -4  18 800.985 17.6453  -2
   5   3 -18 800.985 17.6453   1
   7  -1  16 823.992 16.0366  -2
   5  -3 -18 823.992 16.0366   1
  -5   3  17 13.8810 6.33964   1
  -2  -4  17 52.6191 7.44279  -2
   5   3 -17 52.6191 7.44279   1
   7  -1  15 87.7164 11.5057  -2
   5  -3 -17 87.7164 11.5057   1
  -5  -3  16 37.7737 5.11194   1
  -2  -4  16 33.4283 8.09447  -2
   5   3 -16 33.4283 8.09447   1
   7  -1  14 75.4732 10.3749  -2
   5  -3 -16 75.4732 10.3749   1
  -5  -3  15 389.584 4.95743   1
  -2  -4  15 435.827 14.1564  -2
   5   3 -15 435.827 14.1564   1
   5   3 -14 57.9938 3.56434   1
  -2  -4  14 153.025 11.7411  -2
   5   3 -14 153.025 11.7411   1
  -5  -3  13 87.3941 3.42908   1
  -2  -4  13 138.032 10.8753  -2
   5   3 -13 138.032 10.8753   1
  -5  -3  12 2665.35 8.00329   1
  -2  -4  12 3070.51 20.9719  -2
   5   3 -12 3070.51 20.9719   1
  -5  -3  11 622.377 4.34483   1
  -2  -4  11 593.038 11.7556  -2
   5   3 -11 593.038 11.7556   1
   5   3 -10 1.85114 2.41562   1
  -2  -4  10 39.0633 8.24010  -2
   5   3 -10 39.0633 8.24010   1
  -5  -3   9 756.653 4.18850   1
  -2  -4   9 1235.92 13.2675  -2
   5   3  -9 1235.92 13.2675   1
   5  -3  -8 374.239 3.97593   1
   5  -3  -7 91.4149 1.76954   1
  -5  -3   6 1316.42 5.98732   1
  -5  -3   5 1393.58 5.83589   1
   5   3  -4 899.478 5.14520   1
   5  -3  -3 30.0665 2.00349   1
  -5  -3   2 3275.54 6.66943   1
  -5  -3   1 1570.25 4.44321   1
   5  -3   0 49.5922 1.32237   1
   5   3   1 2459.89 8.77828   1
   7  -1  -3 2789.92 17.8380  -2
   5  -3   1 2789.92 17.8380   1
  -5  -3  -2 501.732 4.87409   1
   7  -1  -4 1274.62 13.7731  -2
   5  -3   2 1274.62 13.7731   1
  -5   3  -3 17.9899 2.23727   1
   7  -1  -5 134.094 8.88923  -2
   5  -3   3 134.094 8.88923   1
  -5  -3  -4 1357.50 4.60009   1
  -2  -4  -4 1813.45 13.4632  -2
   5   3   4 1813.45 13.4632   1
   7  -1  -6 2257.56 17.4132  -2
   5  -3   4 2257.56 17.4132   1
  -5   3  -5 982.356 7.03047   1
  -2  -4  -5 2115.73 14.3796  -2
   5   3   5 2115.73 14.3796   1
   7  -1  -7 1053.18 13.6401  -2
   5  -3   5 1053.18 13.6401   1
  -5  -3  -6 4299.47 15.9626   1
  -2  -4  -6 4434.87 20.5429  -2
   5   3   6 4434.87 20.5429   1
   7  -1  -8 5163.40 25.2833  -2
   5  -3   6 5163.40 25.2833   1
  -5  -3  -7 28.6138 2.79583   1
  -2  -4  -7 265.068 8.90004  -2
   5   3   7 265.068 8.90004   1
   7  -1  -9 276.361 10.9941  -2
   5  -3   7 276.361 10.9941   1
  -5   3  -8 3.46929 3.80510   1
  -2  -4  -8 934.820 7.30013  -2
   5   3   8 934.820 7.30013   1
   7  -1 -10 298.826 11.6594  -2
   5  -3   8 298.826 11.6594   1
  -5   3  -9 682.042 8.00889   1
   2   4   9 733.462 7.16512  -2
  -5  -3  -9 733.462 7.16512   1
   7  -1 -11 740.269 13.6520  -2
   5  -3   9 740.269 13.6520   1
  -5   3 -10 489.189 7.79057   1
  -2  -4 -10 576.606 7.02061  -2
   5   3  10 576.606 7.02061   1
   7  -1 -12 572.199 13.1823  -2
   5  -3  10 572.199 13.1823   1
  -5   3 -11 292.810 7.37301   1
  -2  -4 -11 640.722 7.71646  -2
   5   3  11 640.722 7.71646   1
   7  -1 -13 330.025 12.5340  -2
   5  -3  11 330.025 12.5340   1
  -2  -4 -12 2603.59 12.2749  -2
   5   3  12 2603.59 12.2749   1
   2   4  13 168.137 7.03561  -2
  -5  -3 -13 168.137 7.03561   1
  -2  -4 -14 1344.85 10.5463  -2
   5   3  14 1344.85 10.5463   1
  -2  -4 -15 288.664 7.99138  -2
   5   3  15 288.664 7.99138   1
  -2  -4 -16 405.773 8.78684  -2
   5   3  16 405.773 8.78684   1
  -2  -4 -17 4.23799 7.77027  -2
   5   3  17 4.23799 7.77027   1
  -2  -4 -18 955.610 11.3514  -2
   5   3  18 955.610 11.3514   1
   5   3  19-3.57374 10.5505   1
   2   4  19 97.5016 11.5193  -2
  -5  -3 -19 97.5016 11.5193   1
   5   3  20 790.049 16.8883   1
   2   4  20 817.737 15.0636  -2
  -5  -3 -20 817.737 15.0636   1
   5   3  21 14.3094 12.3787   1
   2   4  21 61.2425 12.9424  -2
  -5  -3 -21 61.2425 12.9424   1
   2   4  22 435.233 15.3348  -2
  -5  -3 -22 435.233 15.3348   1
   2   4  23 82.3252 20.1421  -2
  -5  -3 -23 82.3252 20.1421   1
   5   5 -22 391.999 14.9204  -2
  -5  -5  22 391.999 14.9204   1
  10   0  20 303.631 17.4796  -2
   5  -5 -22 303.631 17.4796   1
  -5   5  21 469.086 17.4891   1
  -5  -5  21 937.502 14.4733  -2
   5   5 -21 937.502 14.4733   1
   5   5 -20 44.4636 9.23839  -2
  -5  -5  20 44.4636 9.23839   1
 -10   0 -18 91.6057 11.1495  -2
  -5   5  20 91.6057 11.1495   1
   5  -5 -19 703.571 21.9652   1
  -5  -5  19 1313.09 15.4367  -2
   5   5 -19 1313.09 15.4367   1
  -5  -5  18 198.676 10.0289  -2
   5   5 -18 198.676 10.0289   1
 -10   0 -16 195.523 10.8284  -2
  -5   5  18 195.523 10.8284   1
  -5   5  17 261.036 8.41899   1
  -5  -5  17 422.044 10.6640  -2
   5   5 -17 422.044 10.6640   1
  -5  -5  16 514.857 10.6738  -2
   5   5 -16 514.857 10.6738   1
 -10   0 -14 488.327 11.2646  -2
  -5   5  16 488.327 11.2646   1
   5  -5 -15 261.989 7.52399   1
   5   5 -15 371.494 9.36926  -2
  -5  -5  15 371.494 9.36926   1
  -5  -5  14 126.410 7.88142  -2
   5   5 -14 126.410 7.88142   1
 -10   0 -12 96.0661 7.97655  -2
  -5   5  14 96.0661 7.97655   1
  -5   5  13 1344.58 30.3077   1
  -5  -5  13 2456.22 16.4791  -2
   5   5 -13 2456.22 16.4791   1
  -5  -5  12 1957.27 18.2309  -2
   5   5 -12 1957.27 18.2309   1
  10   0  10 1847.14 13.2620  -2
   5  -5 -12 1847.14 13.2620   1
  -5   5  11 820.730 6.93362   1
  -5  -5  11 1232.10 14.7138  -2
   5   5 -11 1232.10 14.7138   1
  -5  -5  10 113.760 8.27936  -2
   5   5 -10 113.760 8.27936   1
 -10   0  -8 46.7470 4.16078  -2
  -5   5  10 46.7470 4.16078   1
  -5   5   9 108.816 7.42047   1
   5   5  -9 186.176 8.51596  -2
  -5  -5   9 186.176 8.51596   1
   5   5  -8 1319.88 11.9143  -2
  -5  -5   8 1319.88 11.9143   1
 -10   0  -6 1176.71 17.2024  -2
  -5   5   8 1176.71 17.2024   1
  -5   5   7 696.476 10.6275   1
   5   5  -7 813.903 9.76484  -2
  -5  -5   7 813.903 9.76484   1
   5   5  -6 1403.47 11.6141  -2
  -5  -5   6 1403.47 11.6141   1
 -10   0  -4 1231.29 15.7828  -2
  -5   5   6 1231.29 15.7828   1
  -5   5   5 1396.24 13.1952   1
   5   5  -5 2180.69 13.7821  -2
  -5  -5   5 2180.69 13.7821   1
   5   5  -4 2160.06 12.1910  -2
  -5  -5   4 2160.06 12.1910   1
 -10   0  -2 1875.35 17.2774  -2
  -5   5   4 1875.35 17.2774   1
  -5   5   3 97.2550 5.77881   1
  -5  -5   3 184.152 7.63665  -2
   5   5  -3 184.152 7.63665   1
   5   5  -2 658.920 8.79492  -2
  -5  -5   2 658.920 8.79492   1
   5   5  -1 145.181 6.11671  -2
  -5  -5   1 145.181 6.11671   1
   5   5   0 13.2259 4.85287  -2
  -5  -5   0 13.2259 4.85287   1
  -5  -5  -1 743.296 8.08889  -2
   5   5   1 743.296 8.08889   1
   5   5   2 1964.89 11.7393  -2
  -5  -5  -2 1964.89 11.7393   1
   5   5   3 198.532 6.79356  -2
  -5  -5  -3 198.532 6.79356   1
   5   5   4 142.945 6.42873  -2
  -5  -5  -4 142.945 6.42873   1
  -5  -5  -5 724.493 8.63025  -2
   5   5   5 724.493 8.63025   1
   5   5   6 45.7587 6.32298  -2
  -5  -5  -6 45.7587 6.32298   1
   5   5   7 354.679 8.52838  -2
  -5  -5  -7 354.679 8.52838   1
   5   5   8 717.810 10.5001  -2
  -5  -5  -8 717.810 10.5001   1
  -5  -5  -9 218.572 7.91639  -2
   5   5   9 218.572 7.91639   1
   5   5  10 30.3331 6.40800  -2
  -5  -5 -10 30.3331 6.40800   1
  -5  -5 -11 105.238 7.98183  -2
   5   5  11 105.238 7.98183   1
  -5  -5 -12 97.7673 8.28357  -2
   5   5  12 97.7673 8.28357   1
  -5  -5 -13 1297.24 14.9569  -2
   5   5  13 1297.24 14.9569   1
  -5  -5 -14 552.038 11.9417  -2
   5   5  14 552.038 11.9417   1
   5   5  15 0.95373 8.07852  -2
  -5  -5 -15 0.95373 8.07852   1
  -5  -5 -16 132.405 10.2973  -2
   5   5  16 132.405 10.2973   1
   5   5  17 16.8174 9.83903  -2
  -5  -5 -17 16.8174 9.83903   1
  -5  -5 -18 39.6981 8.99471  -2
   5   5  18 39.6981 8.99471   1
  -5  -5 -19 388.421 12.1638  -2
   5   5  19 388.421 12.1638   1
  -5  -5 -20 35.5814 11.3467  -2
   5   5  20 35.5814 11.3467   1
  -8  -6  18-30.3323 19.0386  -2
   5   7 -18-30.3323 19.0386   1
 -13  -1 -16 47.3849 17.4438  -2
  -5   7  18 47.3849 17.4438   1
  -5  -7  17 284.763 14.8424   1
  -8  -6  17 423.593 13.9453  -2
   5   7 -17 423.593 13.9453   1
 -13  -1 -15 423.864 18.8611  -2
  -5   7  17 423.864 18.8611   1
   8   6 -16 72.0127 9.48849  -2
  -5  -7  16 72.0127 9.48849   1
 -13  -1 -14 83.1541 16.2477  -2
  -5   7  16 83.1541 16.2477   1
   8   6 -15 270.429 9.95738  -2
  -5  -7  15 270.429 9.95738   1
 -13  -1 -13 214.277 16.3551  -2
  -5   7  15 214.277 16.3551   1
   8   6 -14 35.0262 10.5157  -2
  -5  -7  14 35.0262 10.5157   1
 -13  -1 -12 32.8063 14.8877  -2
  -5   7  14 32.8063 14.8877   1
  -8  -6  13 6.67297 10.9674  -2
   5   7 -13 6.67297 10.9674   1
 -13  -1 -11-1.60143 13.7195  -2
  -5   7  13-1.60143 13.7195   1
  -5  -7  12-16.7078 10.4803   1
  -8  -6  12-1.77250 13.8594  -2
   5   7 -12-1.77250 13.8594   1
 -13  -1 -10 11.3908 13.3547  -2
  -5   7  12 11.3908 13.3547   1
   8   6 -11 159.172 10.2039  -2
  -5  -7  11 159.172 10.2039   1
 -13  -1  -9 222.563 13.8064  -2
  -5   7  11 222.563 13.8064   1
  -5  -7  10 7.09908 9.65230   1
  -8  -6  10 19.5685 13.2818  -2
   5   7 -10 19.5685 13.2818   1
 -13  -1  -8 50.6926 12.0712  -2
  -5   7  10 50.6926 12.0712   1
  -5  -7   9 551.711 13.7893   1
  -8  -6   9 530.559 16.6356  -2
   5   7  -9 530.559 16.6356   1
  -5  -7   8 19.3745 10.0815   1
  -8  -6   8 296.413 15.3390  -2
   5   7  -8 296.413 15.3390   1
  -5  -7   7 62.7961 7.64770   1
  -8  -6   7 283.193 14.3536  -2
   5   7  -7 283.193 14.3536   1
  -5  -7   6 113.657 10.3223   1
   8   6  -6 84.7025 9.18257  -2
  -5  -7   6 84.7025 9.18257   1
  -5  -7   5 15.3164 6.30342   1
  -8  -6   5 29.7023 12.5640  -2
   5   7  -5 29.7023 12.5640   1
  -5  -7   4 6.19592 6.65821   1
  -8  -6   4 80.2413 12.9607  -2
   5   7  -4 80.2413 12.9607   1
   8   6  -3 88.9128 7.51870  -2
  -5  -7   3 88.9128 7.51870   1
  -5  -7   2 22.9129 10.1955   1
   8   6  -2 244.894 9.97304  -2
  -5  -7   2 244.894 9.97304   1
  -5  -7   1 295.567 8.07667   1
  -8  -6   1 633.146 15.8938  -2
   5   7  -1 633.146 15.8938   1
  -5  -7   0 34.2010 9.22632   1
   8   6   0 186.595 9.85369  -2
  -5  -7   0 186.595 9.85369   1
  -8  -6  -1 164.096 7.92828  -2
   5   7   1 164.096 7.92828   1
  -8  -6  -2 424.117 8.77559  -2
   5   7   2 424.117 8.77559   1
   8   6   3 336.936 8.57684  -2
  -5  -7  -3 336.936 8.57684   1
  -8  -6  -4 341.058 8.85354  -2
   5   7   4 341.058 8.85354   1
   8   6   5 64.0290 8.29393  -2
  -5  -7  -5 64.0290 8.29393   1
   8   6   6 248.730 8.72493  -2
  -5  -7  -6 248.730 8.72493   1
   8   6   7 494.354 9.94933  -2
  -5  -7  -7 494.354 9.94933   1
   8   6   8 294.447 9.73177  -2
  -5  -7  -8 294.447 9.73177   1
   8   6   9 477.544 10.5605  -2
  -5  -7  -9 477.544 10.5605   1
   8   6  10 575.369 11.3400  -2
  -5  -7 -10 575.369 11.3400   1
   8   6  11 341.736 10.8542  -2
  -5  -7 -11 341.736 10.8542   1
   8   6  12 109.680 10.2642  -2
  -5  -7 -12 109.680 10.2642   1
   8   6  13 285.902 11.5122  -2
  -5  -7 -13 285.902 11.5122   1
  -8  -6 -14 494.577 12.6905  -2
   5   7  14 494.577 12.6905   1
  -8  -6 -15 98.7273 11.8355  -2
   5   7  15 98.7273 11.8355   1
  -8  -6 -16 475.928 23.1337  -2
   5   7  16 475.928 23.1337   1
 -11  -7  11 13.8859 17.5314  -2
   5   9 -10 13.8859 17.5314   1
 -11  -7  10 658.165 23.9876  -2
   5   9  -9 658.165 23.9876   1
 -11  -7   9 183.213 19.9785  -2
   5   9  -8 183.213 19.9785   1
  11   7  -8 235.517 12.3844  -2
  -5  -9   7 235.517 12.3844   1
 -11  -7   7 153.171 12.2386  -2
   5   9  -6 153.171 12.2386   1
  11   7  -6 117.283 12.1312  -2
  -5  -9   5 117.283 12.1312   1
  11   7  -5 65.0047 12.1090  -2
  -5  -9   4 65.0047 12.1090   1
  11   7  -4 293.604 10.6514  -2
  -5  -9   3 293.604 10.6514   1
  11   7  -3 21.3049 8.93606  -2
  -5  -9   2 21.3049 8.93606   1
  11   7  -2 331.633 10.8531  -2
  -5  -9   1 331.633 10.8531   1
  11   7  -1 162.145 10.1909  -2
  -5  -9   0 162.145 10.1909   1
  11   7   0 17.2750 9.08122  -2
  -5  -9  -1 17.2750 9.08122   1
  11   7   1 228.719 11.0599  -2
  -5  -9  -2 228.719 11.0599   1
  11   7   2 106.196 10.0742  -2
  -5  -9  -3 106.196 10.0742   1
  11   7   3 71.8093 12.6427  -2
  -5  -9  -4 71.8093 12.6427   1
  11   7   4 149.739 10.8940  -2
  -5  -9  -5 149.739 10.8940   1
  11   7   5 87.7837 10.6454  -2
  -5  -9  -6 87.7837 10.6454   1
 -11  -7  -6 60.7996 10.3671  -2
   5   9   7 60.7996 10.3671   1
  11   7   7 297.591 12.2277  -2
  -5  -9  -8 297.591 12.2277   1
  11   7   8 95.1276 20.2156  -2
  -5  -9  -9 95.1276 20.2156   1
  -3   3 -23 111.053 10.6976  -2
  -6   0  24 111.053 10.6976   1
  -3   3 -21 338.412 10.6196  -2
  -6   0  22 338.412 10.6196   1
  -3   3 -19 1547.94 14.0419  -2
  -6   0  20 1547.94 14.0419   1
  -3   3 -17 417.445 8.73156  -2
  -6   0  18 417.445 8.73156   1
  -3   3 -15 936.532 9.57567  -2
  -6   0  16 936.532 9.57567   1
   3  -3  13 3215.28 13.4087  -2
   6   0 -14 3215.28 13.4087   1
  -3   3 -11 287.518 5.73173  -2
  -6   0  12 287.518 5.73173   1
  -3   3  -9 5311.57 10.3542  -2
  -6   0  10 5311.57 10.3542   1
  -3   3  -7 1028.50 5.07775  -2
  -6   0   8 1028.50 5.07775   1
   3  -3   5 10336.8 11.2612  -2
   6   0  -6 10336.8 11.2612   1
  -3   3  -3 1906.61 4.99396  -2
  -6   0   4 1906.61 4.99396   1
  -6   0   2 1854.56 6.55509   1
   3  -3   1 1912.65 14.4211  -2
   6   0  -2 1912.65 14.4211   1
  -6   0   0 6922.67 11.3577   1
   3  -3  -1 6411.20 26.5341  -2
   6   0   0 6411.20 26.5341   1
  -3   3   3 4571.94 8.25676  -2
  -6   0  -2 4571.94 8.25676   1
   3  -3  -5 2422.69 7.08180  -2
   6   0   4 2422.69 7.08180   1
  -3   3   7 114.237 3.46560  -2
  -6   0  -6 114.237 3.46560   1
   3  -3  -9 729.535 6.31934  -2
   6   0   8 729.535 6.31934   1
  -3   3  11 330.088 8.57147  -2
  -6   0 -10 330.088 8.57147   1
  -3   3  13 293.813 6.26167  -2
  -6   0 -12 293.813 6.26167   1
   3  -3 -15 254.360 8.28536  -2
   6   0  14 254.360 8.28536   1
  -3   3  17 294.078 13.7273  -2
  -6   0 -16 294.078 13.7273   1
  -3   3  19 180.185 14.0099  -2
  -6   0 -18 180.185 14.0099   1
  -3   3  21 99.9340 14.7564  -2
  -6   0 -20 99.9340 14.7564   1
  -3   3  23 384.966 18.9046  -2
  -6   0 -22 384.966 18.9046   1
  -6   2  24 359.477 16.5858   1
   0  -4  23 428.549 12.4139  -2
   6   2 -24 428.549 12.4139   1
   6  -2  22 322.993 12.9896  -2
   6  -2 -24 322.993 12.9896   1
  -6   2  23 20.4523 8.59865   1
   0   4 -22 24.3673 9.45903  -2
  -6  -2  23 24.3673 9.45903   1
   6  -2  21 52.1553 15.9297  -2
   6  -2 -23 52.1553 15.9297   1
  -6   2  22 18.4651 8.26068   1
   0  -4  21 63.7160 9.49490  -2
   6   2 -22 63.7160 9.49490   1
   6  -2  20 25.1908 14.5472  -2
   6  -2 -22 25.1908 14.5472   1
  -6   2  21 133.458 8.76682   1
   0   4 -20 246.550 9.84990  -2
  -6  -2  21 246.550 9.84990   1
   6  -2  19 328.361 15.3717  -2
   6  -2 -21 328.361 15.3717   1
  -6   2  20 552.947 10.5221   1
   0  -4  19 660.478 11.0091  -2
   6   2 -20 660.478 11.0091   1
   6  -2  18 583.134 15.8918  -2
   6  -2 -20 583.134 15.8918   1
   6  -2 -19 367.309 9.17842   1
   0   4 -18 659.073 10.2718  -2
  -6  -2  19 659.073 10.2718   1
   6  -2  17 528.558 14.9441  -2
   6  -2 -19 528.558 14.9441   1
   6  -2 -18 76.0258 7.03535   1
   0   4 -17 160.313 7.88786  -2
  -6  -2  18 160.313 7.88786   1
   6  -2  16 183.739 12.0876  -2
   6  -2 -18 183.739 12.0876   1
   6  -2 -17 883.698 10.2940   1
   0   4 -16 992.391 10.6064  -2
  -6  -2  17 992.391 10.6064   1
   6  -2  15 963.141 15.2061  -2
   6  -2 -17 963.141 15.2061   1
  -6   2  16 307.492 7.46884   1
   0  -4  15 376.490 8.19645  -2
   6   2 -16 376.490 8.19645   1
   6  -2  14 399.485 11.6341  -2
   6  -2 -16 399.485 11.6341   1
   6  -2 -15 963.804 9.68517   1
   0   4 -14 1103.31 10.3140  -2
  -6  -2  15 1103.31 10.3140   1
   6  -2  13 1418.39 15.1435  -2
   6  -2 -15 1418.39 15.1435   1
   6  -2 -14 1081.46 7.54192   1
   0  -4  13 1102.35 9.83473  -2
   6   2 -14 1102.35 9.83473   1
  -6   2  13 1806.01 8.60542   1
   0  -4  12 2902.71 13.1928  -2
   6   2 -13 2902.71 13.1928   1
   6  -2 -12 623.951 5.52851   1
   0  -4  11 1092.10 8.67716  -2
   6   2 -12 1092.10 8.67716   1
  -6   2  11 1625.58 7.26287   1
   0  -4  10 2514.88 11.5310  -2
   6   2 -11 2514.88 11.5310   1
  -6   2  10 405.497 4.12196   1
   0  -4   9 841.632 7.40275  -2
   6   2 -10 841.632 7.40275   1
  -6   2   9 8278.22 12.9162   1
   0  -4   8 9605.95 19.2598  -2
   6   2  -9 9605.95 19.2598   1
  -6  -2   8 401.143 2.75392   1
   0   4  -7 624.813 6.22127  -2
  -6  -2   8 624.813 6.22127   1
   6  -2  -7 6762.46 14.8212   1
   0   4  -6 8858.71 14.7148  -2
  -6  -2   7 8858.71 14.7148   1
   6  -2  -6 4361.32 12.4990   1
   0   4  -5 5728.20 11.7193  -2
  -6  -2   6 5728.20 11.7193   1
   6  -2  -5 4325.75 9.03657   1
   0  -4   4 7402.42 25.5182  -2
   6   2  -5 7402.42 25.5182   1
  -6   2   4 67.2120 3.16650   1
   0  -4   3 1904.17 9.65506  -2
   6   2  -4 1904.17 9.65506   1
   6  -2   2 1212.93 11.4047  -2
   6  -2  -4 1212.93 11.4047   1
  -6   2   3 11890.9 21.6174   1
   0  -4   2 13385.6 18.8181  -2
   6   2  -3 13385.6 18.8181   1
  -6  -2   2 48.3954 4.40757   1
   0   4  -1 1380.26 14.1993  -2
  -6  -2   2 1380.26 14.1993   1
  -6  -2   1 22355.2 41.2629   1
   0   4   0 26381.3 30.9429  -2
  -6  -2   1 26381.3 30.9429   1
   6  -2  -1 29446.4 47.9532  -2
   6  -2  -1 29446.4 47.9532   1
   0   4   1 6663.31 12.8087  -2
  -6  -2   0 6663.31 12.8087   1
   6  -2  -2 5752.73 23.1039  -2
   6  -2   0 5752.73 23.1039   1
   0   4   2 8017.42 14.0622  -2
  -6  -2  -1 8017.42 14.0622   1
   6  -2  -3 10439.9 31.5330  -2
   6  -2   1 10439.9 31.5330   1
   0   4   3 3913.04 10.4865  -2
  -6  -2  -2 3913.04 10.4865   1
   6  -2  -4 2612.02 17.6229  -2
   6  -2   2 2612.02 17.6229   1
   0  -4  -4 9286.21 16.5438  -2
   6   2   3 9286.21 16.5438   1
   6  -2  -5 8272.53 29.4757  -2
   6  -2   3 8272.53 29.4757   1
   0   4   5 1944.03 10.2606  -2
  -6  -2  -4 1944.03 10.2606   1
   6  -2  -6 2568.71 17.8771  -2
   6  -2   4 2568.71 17.8771   1
  -6   2  -5 12353.7 15.8003   1
   0  -4  -6 13985.3 20.9459  -2
   6   2   5 13985.3 20.9459   1
   6  -2  -7 14560.4 38.9129  -2
   6  -2   5 14560.4 38.9129   1
   0  -4  -7 715.106 6.36256  -2
   6   2   6 715.106 6.36256   1
   6  -2  -8 820.825 12.3396  -2
   6  -2   6 820.825 12.3396   1
  -6   2  -7 5183.22 15.0397   1
   0  -4  -8 6649.45 16.4205  -2
   6   2   7 6649.45 16.4205   1
   6  -2  -9 7639.66 29.0123  -2
   6  -2   7 7639.66 29.0123   1
  -6   2  -8 2262.87 11.8680   1
   0  -4  -9 2558.11 11.0773  -2
   6   2   8 2558.11 11.0773   1
   6  -2 -10 2243.45 17.7018  -2
   6  -2   8 2243.45 17.7018   1
  -6   2  -9 758.187 8.21419   1
   0   4  10 1606.21 9.62283  -2
  -6  -2  -9 1606.21 9.62283   1
   6  -2 -11 1352.69 15.3547  -2
   6  -2   9 1352.69 15.3547   1
   6  -2  10 62.9462 4.64875   1
   0  -4 -11 571.158 7.28752  -2
   6   2  10 571.158 7.28752   1
  -6   2 -11 4193.90 15.4403   1
   0  -4 -12 5186.50 16.7957  -2
   6   2  11 5186.50 16.7957   1
   6  -2  12 415.657 6.71851   1
   0  -4 -13 553.332 6.73835  -2
   6   2  12 553.332 6.73835   1
   6  -2  13 1352.86 16.5412   1
   0  -4 -14 1325.21 9.04857  -2
   6   2  13 1325.21 9.04857   1
   6  -2  14 291.557 11.2250   1
   0   4  15 366.014 6.63573  -2
  -6  -2 -14 366.014 6.63573   1
   6  -2  15 135.522 10.4927   1
   0  -4 -16 328.776 6.81388  -2
   6   2  15 328.776 6.81388   1
   6  -2  16 301.280 11.8540   1
   0  -4 -17 388.970 8.59112  -2
   6   2  16 388.970 8.59112   1
   0   4  18 790.132 10.5492  -2
  -6  -2 -17 790.132 10.5492   1
   0   4  19 292.463 9.14102  -2
  -6  -2 -18 292.463 9.14102   1
   0   4  20 736.611 14.7854  -2
  -6  -2 -19 736.611 14.7854   1
   0   4  21 155.343 12.5171  -2
  -6  -2 -20 155.343 12.5171   1
   0   4  22 29.9944 17.3600  -2
  -6  -2 -21 29.9944 17.3600   1
   0   4  23 181.968 19.6968  -2
  -6  -2 -22 181.968 19.6968   1
   9  -1  21 27.4871 12.9863  -2
   6  -4 -23 27.4871 12.9863   1
   6   4 -22 78.8822 13.5694   1
   3   5 -22 82.9791 12.8773  -2
  -6  -4  22 82.9791 12.8773   1
  -9   1 -20 197.796 12.9580  -2
  -6   4  22 197.796 12.9580   1
   6   4 -21 224.809 13.4658   1
   3   5 -21 355.688 13.5546  -2
  -6  -4  21 355.688 13.5546   1
  -9   1 -19 222.244 12.5247  -2
  -6   4  21 222.244 12.5247   1
   6   4 -20 48.2015 11.4454   1
   3   5 -20 18.8489 11.7547  -2
  -6  -4  20 18.8489 11.7547   1
  -9   1 -18 90.1802 10.5794  -2
  -6   4  20 90.1802 10.5794   1
  -3  -5  19 128.117 9.03217  -2
   6   4 -19 128.117 9.03217   1
  -9   1 -17 57.2345 8.62639  -2
  -6   4  19 57.2345 8.62639   1
  -3  -5  18 147.846 8.87908  -2
   6   4 -18 147.846 8.87908   1
  -9   1 -16 116.972 7.90642  -2
  -6   4  18 116.972 7.90642   1
  -6  -4  17 8.59069 11.1237   1
  -3  -5  17 0.70495 9.35216  -2
   6   4 -17 0.70495 9.35216   1
  -9   1 -15 7.33721 6.73546  -2
  -6   4  17 7.33721 6.73546   1
  -6  -4  16 268.867 8.75981   1
  -3  -5  16 251.075 15.2182  -2
   6   4 -16 251.075 15.2182   1
   9  -1  14 322.758 8.05880  -2
   6  -4 -16 322.758 8.05880   1
  -6  -4  15 51.2160 7.10272   1
  -3  -5  15 109.359 13.6604  -2
   6   4 -15 109.359 13.6604   1
  -9   1 -13 83.3478 6.33114  -2
  -6   4  15 83.3478 6.33114   1
  -6  -4  14 106.838 7.03890   1
  -3  -5  14 134.359 12.7403  -2
   6   4 -14 134.359 12.7403   1
   9  -1  12 349.716 7.09694  -2
   6  -4 -14 349.716 7.09694   1
   6   4 -13 851.948 14.0751   1
   3   5 -13 1133.34 12.3261  -2
  -6  -4  13 1133.34 12.3261   1
  -9   1 -11 934.184 8.44830  -2
  -6   4  13 934.184 8.44830   1
   6   4 -12 4.60256 5.58302   1
  -3  -5  12-0.14812 10.3365  -2
   6   4 -12-0.14812 10.3365   1
  -9   1 -10 4.92654 5.41342  -2
  -6   4  12 4.92654 5.41342   1
  -6  -4  11 156.537 6.52448   1
  -3  -5  11 188.319 10.9246  -2
   6   4 -11 188.319 10.9246   1
  -9   1  -9 132.949 5.56921  -2
  -6   4  11 132.949 5.56921   1
   6   4 -10 277.639 9.40064   1
   3   5 -10 258.886 12.1109  -2
  -6  -4  10 258.886 12.1109   1
  -9   1  -8 330.216 11.9952  -2
  -6   4  10 330.216 11.9952   1
  -6  -4   9 32.5498 7.72228   1
  -3  -5   9-4.59373 8.68615  -2
   6   4  -9-4.59373 8.68615   1
  -9   1  -7 30.7214 8.25207  -2
  -6   4   9 30.7214 8.25207   1
  -6  -4   8 585.571 11.2474   1
  -3  -5   8 616.663 8.80251  -2
   6   4  -8 616.663 8.80251   1
  -9   1  -6 675.781 13.0239  -2
  -6   4   8 675.781 13.0239   1
  -6  -4   7 297.709 6.54800   1
  -3  -5   7 487.383 11.3885  -2
   6   4  -7 487.383 11.3885   1
  -9   1  -5 594.437 11.8789  -2
  -6   4   7 594.437 11.8789   1
  -6  -4   6 63.0428 4.27426   1
  -9   1  -4 279.950 8.96125  -2
  -6   4   6 279.950 8.96125   1
  -6  -4   5 1313.33 8.21760   1
  -9   1  -3 1312.61 13.8920  -2
  -6   4   5 1312.61 13.8920   1
  -6  -4   4 73.4508 6.87229   1
  -3  -5   4 166.083 9.24104  -2
   6   4  -4 166.083 9.24104   1
  -9   1  -2 261.542 7.60674  -2
  -6   4   4 261.542 7.60674   1
  -6  -4   3 103.045 4.16932   1
  -9   1  -1 201.304 6.64954  -2
  -6   4   3 201.304 6.64954   1
  -6  -4   2 1784.41 8.99618   1
  -6  -4   1 173.385 4.47078   1
  -6  -4   0 40.5095 4.54628   1
  -3  -5   0 83.0909 8.06882  -2
   6   4   0 83.0909 8.06882   1
  -6  -4  -1 845.775 8.48840   1
  -3  -5  -1 828.048 11.8639  -2
   6   4   1 828.048 11.8639   1
  -6  -4  -2 63.3603 4.94837   1
  -3  -5  -2 64.6605 8.40847  -2
   6   4   2 64.6605 8.40847   1
  -6  -4  -3 373.478 9.43211   1
   3   5   3 684.668 8.44452  -2
  -6  -4  -3 684.668 8.44452   1
   9  -1  -5 448.682 14.6725  -2
   6  -4   3 448.682 14.6725   1
  -6  -4  -4 1208.92 14.7539   1
  -3  -5  -4 1391.57 10.7970  -2
   6   4   4 1391.57 10.7970   1
   9  -1  -6 1895.49 24.1186  -2
   6  -4   4 1895.49 24.1186   1
  -6  -4  -5 407.562 10.2699   1
  -3  -5  -5 1087.44 10.1055  -2
   6   4   5 1087.44 10.1055   1
   9  -1  -7 382.107 14.8406  -2
   6  -4   5 382.107 14.8406   1
   3   5   6 350.391 6.50020  -2
  -6  -4  -6 350.391 6.50020   1
   3   5   7 1020.85 8.65383  -2
  -6  -4  -7 1020.85 8.65383   1
   3   5   8 693.760 8.25484  -2
  -6  -4  -8 693.760 8.25484   1
  -3  -5  -9 1329.70 10.3304  -2
   6   4   9 1329.70 10.3304   1
  -3  -5 -10 381.837 8.01751  -2
   6   4  10 381.837 8.01751   1
  -3  -5 -11 569.490 8.80296  -2
   6   4  11 569.490 8.80296   1
  -3  -5 -12 686.843 9.48179  -2
   6   4  12 686.843 9.48179   1
   3   5  13 264.287 8.32179  -2
  -6  -4 -13 264.287 8.32179   1
  -3  -5 -14 447.876 9.25643  -2
   6   4  14 447.876 9.25643   1
   3   5  15 859.774 10.9445  -2
  -6  -4 -15 859.774 10.9445   1
  -3  -5 -16 126.260 8.94874  -2
   6   4  16 126.260 8.94874   1
  -3  -5 -17 362.884 10.1894  -2
   6   4  17 362.884 10.1894   1
   3   5  18 1068.05 12.6514  -2
  -6  -4 -18 1068.05 12.6514   1
  -3  -5 -19 346.383 11.0152  -2
   6   4  19 346.383 11.0152   1
  -3  -5 -20 29.6760 10.3388  -2
   6   4  20 29.6760 10.3388   1
   3   5  21 129.205 20.5537  -2
  -6  -4 -21 129.205 20.5537   1
  -6   6  20 19.2550 13.7829   1
   6   6 -20-0.78373 17.6548  -2
  -6  -6  20-0.78373 17.6548   1
  -6   6  19 134.150 19.2598   1
  -6  -6  19 175.388 10.9360  -2
   6   6 -19 175.388 10.9360   1
   6   6 -18 68.5137 10.3097  -2
  -6  -6  18 68.5137 10.3097   1
 -12   0 -16 392.614 19.8427  -2
  -6   6  18 392.614 19.8427   1
  -6   6  17 7.72035 16.9450   1
  -6  -6  17 31.5440 9.18441  -2
   6   6 -17 31.5440 9.18441   1
   6   6 -16 37.8139 8.96594  -2
  -6  -6  16 37.8139 8.96594   1
 -12   0 -14-5.30906 15.0056  -2
  -6   6  16-5.30906 15.0056   1
  -6   6  15 484.418 18.2835   1
  -6  -6  15 540.417 11.5809  -2
   6   6 -15 540.417 11.5809   1
  -6  -6  14 132.537 9.13323  -2
   6   6 -14 132.537 9.13323   1
 -12   0 -12 104.203 14.1170  -2
  -6   6  14 104.203 14.1170   1
  -6   6  13 1659.31 21.8188   1
  -6  -6  13 2050.30 16.5900  -2
   6   6 -13 2050.30 16.5900   1
  -6  -6  12 285.850 11.6926  -2
   6   6 -12 285.850 11.6926   1
 -12   0 -10 824.418 17.2394  -2
  -6   6  12 824.418 17.2394   1
  -6   6  11-4.48200 12.0638   1
   6   6 -11 10.4564 9.13782  -2
  -6  -6  11 10.4564 9.13782   1
   6   6 -10 738.507 13.9447  -2
  -6  -6  10 738.507 13.9447   1
 -12   0  -8 981.166 16.0591  -2
  -6   6  10 981.166 16.0591   1
   6   6  -9 254.160 10.9010  -2
  -6  -6   9 254.160 10.9010   1
   6   6  -8 1022.50 12.4541  -2
  -6  -6   8 1022.50 12.4541   1
   6   6  -7 3681.02 19.9159  -2
  -6  -6   7 3681.02 19.9159   1
   6   6  -6 1172.37 12.3515  -2
  -6  -6   6 1172.37 12.3515   1
  -6  -6   5 1827.65 14.6886  -2
   6   6  -5 1827.65 14.6886   1
   6   6  -4 2110.39 15.5921  -2
  -6  -6   4 2110.39 15.5921   1
   6   6  -3 103.665 7.23512  -2
  -6  -6   3 103.665 7.23512   1
   6   6  -2 3524.19 19.4370  -2
  -6  -6   2 3524.19 19.4370   1
   6   6  -1 2515.92 16.7623  -2
  -6  -6   1 2515.92 16.7623   1
   6   6   0 1330.67 13.1719  -2
  -6  -6   0 1330.67 13.1719   1
   6   6   1 2861.11 17.8505  -2
  -6  -6  -1 2861.11 17.8505   1
   6   6   2 1411.45 13.7108  -2
  -6  -6  -2 1411.45 13.7108   1
  -6  -6  -3 1052.53 12.3821  -2
   6   6   3 1052.53 12.3821   1
   6   6   4 2266.11 14.6789  -2
  -6  -6  -4 2266.11 14.6789   1
   6   6   5 232.276 7.96865  -2
  -6  -6  -5 232.276 7.96865   1
   6   6   6 1409.07 13.0428  -2
  -6  -6  -6 1409.07 13.0428   1
   6   6   7 1844.35 16.2640  -2
  -6  -6  -7 1844.35 16.2640   1
   6   6   8 17.0190 7.30208  -2
  -6  -6  -8 17.0190 7.30208   1
   6   6   9 811.478 12.9187  -2
  -6  -6  -9 811.478 12.9187   1
   6   6  10 602.108 12.3464  -2
  -6  -6 -10 602.108 12.3464   1
   6   6  11 375.579 11.4428  -2
  -6  -6 -11 375.579 11.4428   1
   6   6  12 474.031 11.9546  -2
  -6  -6 -12 474.031 11.9546   1
   6   6  13 103.036 9.79443  -2
  -6  -6 -13 103.036 9.79443   1
   6   6  14 32.4052 9.87952  -2
  -6  -6 -14 32.4052 9.87952   1
  -6  -6 -15 485.348 12.9408  -2
   6   6  15 485.348 12.9408   1
   6   6  16-15.6718 10.5481  -2
  -6  -6 -16-15.6718 10.5481   1
   6   6  17 209.029 12.4086  -2
  -6  -6 -17 209.029 12.4086   1
  -6  -6 -18 276.420 21.8295  -2
   6   6  18 276.420 21.8295   1
   9   7 -14 273.094 11.1947  -2
  -6  -8  14 273.094 11.1947   1
  -9  -7  13 142.491 12.5427  -2
   6   8 -13 142.491 12.5427   1
  -9  -7  12 148.630 12.1090  -2
   6   8 -12 148.630 12.1090   1
   9   7 -11 292.502 12.4170  -2
  -6  -8  11 292.502 12.4170   1
   9   7 -10 59.1987 11.1711  -2
  -6  -8  10 59.1987 11.1711   1
  -6  -8   9 384.439 14.3909   1
  -9  -7   9 475.355 19.2744  -2
   6   8  -9 475.355 19.2744   1
   9   7  -8 378.506 12.7733  -2
  -6  -8   8 378.506 12.7733   1
  -6  -8   7 32.9779 11.7493   1
  -9  -7   7 213.157 17.4357  -2
   6   8  -7 213.157 17.4357   1
   9   7  -6 243.954 9.56762  -2
  -6  -8   6 243.954 9.56762   1
  -6  -8   5 135.963 12.1299   1
   9   7  -5 136.440 10.8667  -2
  -6  -8   5 136.440 10.8667   1
   9   7  -4 34.9867 8.62304  -2
  -6  -8   4 34.9867 8.62304   1
   9   7  -3 604.289 10.8329  -2
  -6  -8   3 604.289 10.8329   1
   9   7  -2 244.237 9.50933  -2
  -6  -8   2 244.237 9.50933   1
   9   7  -1 62.9988 8.85204  -2
  -6  -8   1 62.9988 8.85204   1
   9   7   0 434.069 12.5835  -2
  -6  -8   0 434.069 12.5835   1
  -9  -7  -1 41.9093 10.5862  -2
   6   8   1 41.9093 10.5862   1
   9   7   2 64.0686 9.26473  -2
  -6  -8  -2 64.0686 9.26473   1
   9   7   3 484.065 10.8683  -2
  -6  -8  -3 484.065 10.8683   1
   9   7   4 128.639 9.53829  -2
  -6  -8  -4 128.639 9.53829   1
  -9  -7  -5 284.077 10.3276  -2
   6   8   5 284.077 10.3276   1
  -9  -7  -6 233.959 10.2551  -2
   6   8   6 233.959 10.2551   1
   9   7   7-11.1404 9.93219  -2
  -6  -8  -7-11.1404 9.93219   1
   9   7   8 101.104 10.5748  -2
  -6  -8  -8 101.104 10.5748   1
   9   7   9 70.5724 10.6765  -2
  -6  -8  -9 70.5724 10.6765   1
  -9  -7 -10 66.4852 11.2071  -2
   6   8  10 66.4852 11.2071   1
   9   7  11 311.325 12.5284  -2
  -6  -8 -11 311.325 12.5284   1
   9   7  12 207.516 15.3808  -2
  -6  -8 -12 207.516 15.3808   1
  -7   1  24 3.46662 10.7146   1
   2  -4  23 86.5006 19.1541  -2
   7   1 -24 86.5006 19.1541   1
   5  -3  22 53.2574 12.1199  -2
   7  -1 -24 53.2574 12.1199   1
  -7   1  23 143.556 15.2808   1
  -2   4 -22 252.538 11.3302  -2
  -7  -1  23 252.538 11.3302   1
   5  -3  21 172.772 11.2818  -2
   7  -1 -23 172.772 11.2818   1
  -7   1  22 283.028 15.5777   1
  -2   4 -21 301.860 10.7813  -2
  -7  -1  22 301.860 10.7813   1
   5  -3  20 439.685 11.7399  -2
   7  -1 -22 439.685 11.7399   1
  -7   1  21 204.613 13.6151   1
   2  -4  20 188.302 9.72557  -2
   7   1 -21 188.302 9.72557   1
   5  -3  19 181.477 10.2397  -2
   7  -1 -21 181.477 10.2397   1
  -7   1  20 536.014 16.3694   1
  -2   4 -19 547.084 10.6162  -2
  -7  -1  20 547.084 10.6162   1
   5  -3  18 674.283 11.7464  -2
   7  -1 -20 674.283 11.7464   1
  -7   1  19 92.6564 12.3157   1
  -2   4 -18 109.331 8.07712  -2
  -7  -1  19 109.331 8.07712   1
   5  -3  17 126.916 8.84189  -2
   7  -1 -19 126.916 8.84189   1
  -7   1  18 73.2329 10.8967   1
  -2   4 -17 74.5016 7.43788  -2
  -7  -1  18 74.5016 7.43788   1
   5  -3  16 87.1113 8.04651  -2
   7  -1 -18 87.1113 8.04651   1
  -7   1  17 293.844 11.8983   1
  -2   4 -16 547.430 9.26904  -2
  -7  -1  17 547.430 9.26904   1
   5  -3  15 312.928 8.39572  -2
   7  -1 -17 312.928 8.39572   1
  -7   1  16 100.793 9.71175   1
  -2   4 -15 176.531 7.25397  -2
  -7  -1  16 176.531 7.25397   1
   5  -3  14 396.090 8.18712  -2
   7  -1 -16 396.090 8.18712   1
  -7   1  15 444.286 7.45834   1
  -2   4 -14 585.407 8.23819  -2
  -7  -1  15 585.407 8.23819   1
   5  -3  13 491.755 11.4154  -2
   7  -1 -15 491.755 11.4154   1
  -7   1  14 1769.83 18.0477   1
  -2   4 -13 1801.19 11.1919  -2
  -7  -1  14 1801.19 11.1919   1
   5  -3  12 2391.32 11.9055  -2
   7  -1 -14 2391.32 11.9055   1
  -7   1  13 25.4719 4.68425   1
  -2   4 -12 209.145 6.18966  -2
  -7  -1  13 209.145 6.18966   1
   5  -3  11 83.6115 8.31156  -2
   7  -1 -13 83.6115 8.31156   1
  -7   1  12 143.792 4.00492   1
  -2   4 -11 476.103 6.74447  -2
  -7  -1  12 476.103 6.74447   1
  -7   1  11 286.560 4.14900   1
  -2   4 -10 331.223 4.66759  -2
  -7  -1  11 331.223 4.66759   1
  -7   1  10 828.465 4.36246   1
  -2   4  -9 811.936 5.71221  -2
  -7  -1  10 811.936 5.71221   1
  -7   1   9 363.342 5.24548   1
  -2   4  -8 1308.54 8.07949  -2
  -7  -1   9 1308.54 8.07949   1
  -7   1   8 2836.69 5.98709   1
  -2   4  -7 3188.57 9.74202  -2
  -7  -1   8 3188.57 9.74202   1
  -7   1   7 20.8382 1.33097   1
  -2   4  -6 242.119 3.90339  -2
  -7  -1   7 242.119 3.90339   1
  -7   1   6 1936.79 7.26337   1
  -2   4  -5 3027.72 8.55672  -2
  -7  -1   6 3027.72 8.55672   1
  -7   1   5 127.481 2.89200   1
  -2   4  -4 482.142 4.12702  -2
  -7  -1   5 482.142 4.12702   1
  -7   1   4 1858.48 6.38271   1
   2  -4   3 2090.42 7.67891  -2
   7   1  -4 2090.42 7.67891   1
  -7  -1   3 265.786 3.24831   1
   2  -4   2 1615.96 8.07419  -2
   7   1  -3 1615.96 8.07419   1
  -7  -1   2 247.564 2.99738   1
   2  -4   1 277.728 3.38968  -2
   7   1  -2 277.728 3.38968   1
  -7   1   1 264.962 3.32163   1
  -2   4   0 454.683 2.72339  -2
  -7  -1   1 454.683 2.72339   1
   7  -1   0 5743.27 12.8525   1
   2  -4  -1 6768.23 7.67864  -2
   7   1   0 6768.23 7.67864   1
  -7   1  -1 44.8423 3.12231   1
  -2   4   2 589.752 3.27694  -2
  -7  -1  -1 589.752 3.27694   1
   7  -1   2 1226.33 12.8427   1
   2  -4  -3 1848.69 6.44102  -2
   7   1   2 1848.69 6.44102   1
  -5   3   4 1645.52 5.95848  -2
  -7   1  -2 1645.52 5.95848   1
   7  -1   3 214.960 7.76240   1
   2  -4  -4 452.286 2.83944  -2
   7   1   3 452.286 2.83944   1
  -5   3   5 762.351 5.06426  -2
  -7   1  -3 762.351 5.06426   1
   7  -1   4 2494.41 17.5100   1
  -2   4   5 2665.06 6.63156  -2
  -7  -1  -4 2665.06 6.63156   1
  -5   3   6 2973.10 9.46788  -2
  -7   1  -4 2973.10 9.46788   1
  -7   1  -5 407.216 4.44094   1
   2  -4  -6 1069.46 5.65356  -2
   7   1   5 1069.46 5.65356   1
  -7   1  -6 205.709 3.94607   1
  -2   4   7 216.137 3.54480  -2
  -7  -1  -6 216.137 3.54480   1
  -7   1  -7 770.577 6.33989   1
   2  -4  -8 765.718 4.95486  -2
   7   1   7 765.718 4.95486   1
  -7   1  -8 209.203 5.89485   1
  -2   4   9 683.288 5.33420  -2
  -7  -1  -8 683.288 5.33420   1
   5  -3 -10 271.561 10.9602  -2
   7  -1   8 271.561 10.9602   1
  -7   1  -9 70.5713 5.02575   1
  -2   4  10 67.8762 3.61325  -2
  -7  -1  -9 67.8762 3.61325   1
   5  -3 -11 316.152 11.3476  -2
   7  -1   9 316.152 11.3476   1
  -7   1 -10 2665.39 12.2961   1
  -2   4  11 2762.40 9.91816  -2
  -7  -1 -10 2762.40 9.91816   1
   7  -1  11 853.550 13.8984   1
   2  -4 -12 1254.90 7.46825  -2
   7   1  11 1254.90 7.46825   1
  -5   3  13 850.575 11.4686  -2
  -7   1 -11 850.575 11.4686   1
  -7   1 -12 70.4739 5.46162   1
   2  -4 -13 112.320 5.05883  -2
   7   1  12 112.320 5.05883   1
  -7   1 -13 739.612 8.77629   1
  -2   4  14 798.969 11.2598  -2
  -7  -1 -13 798.969 11.2598   1
  -7   1 -14 53.8086 5.77815   1
  -2   4  15 101.339 8.44064  -2
  -7  -1 -14 101.339 8.44064   1
   7  -1  15 276.461 11.0670   1
  -2   4  16 329.803 9.89442  -2
  -7  -1 -15 329.803 9.89442   1
   7  -1  16 287.934 11.7226   1
  -2   4  17 319.154 15.0154  -2
  -7  -1 -16 319.154 15.0154   1
  -2   4  18 429.337 16.5279  -2
  -7  -1 -17 429.337 16.5279   1
  -2   4  19 215.612 16.1658  -2
  -7  -1 -18 215.612 16.1658   1
  -2   4  20 912.076 21.6943  -2
  -7  -1 -19 912.076 21.6943   1
  -2   4  21 60.5657 15.7508  -2
  -7  -1 -20 60.5657 15.7508   1
  -2   4  22 229.590 17.9521  -2
  -7  -1 -21 229.590 17.9521   1
  -2   4  23 57.6130 16.8697  -2
  -7  -1 -22 57.6130 16.8697   1
   1   5 -22 65.4450 10.8908  -2
  -7  -3  23 65.4450 10.8908   1
  -8   2 -21 48.7985 10.2499  -2
  -7   3  23 48.7985 10.2499   1
   1   5 -21 120.934 10.3959  -2
  -7  -3  22 120.934 10.3959   1
   8  -2  20 122.250 11.6195  -2
   7  -3 -22 122.250 11.6195   1
   1   5 -20 309.971 10.5491  -2
  -7  -3  21 309.971 10.5491   1
  -8   2 -19 337.112 12.5168  -2
  -7   3  21 337.112 12.5168   1
  -1  -5  19 530.163 11.2210  -2
   7   3 -20 530.163 11.2210   1
  -8   2 -18 492.990 9.96476  -2
  -7   3  20 492.990 9.96476   1
  -1  -5  18 133.866 8.97013  -2
   7   3 -19 133.866 8.97013   1
  -8   2 -17 57.0760 7.69812  -2
  -7   3  19 57.0760 7.69812   1
  -1  -5  17 2235.60 15.8605  -2
   7   3 -18 2235.60 15.8605   1
  -8   2 -16 2133.35 14.6262  -2
  -7   3  18 2133.35 14.6262   1
  -1  -5  16 55.5023 7.75610  -2
   7   3 -17 55.5023 7.75610   1
  -8   2 -15 46.0348 6.56854  -2
  -7   3  17 46.0348 6.56854   1
  -1  -5  15 1164.99 11.6912  -2
   7   3 -16 1164.99 11.6912   1
  -8   2 -14 551.048 8.68724  -2
  -7   3  16 551.048 8.68724   1
  -1  -5  14 386.231 8.56475  -2
   7   3 -15 386.231 8.56475   1
  -8   2 -13 374.447 7.18367  -2
  -7   3  15 374.447 7.18367   1
  -1  -5  13 128.494 6.92716  -2
   7   3 -14 128.494 6.92716   1
  -8   2 -12 27.5983 4.92738  -2
  -7   3  14 27.5983 4.92738   1
  -1  -5  12 222.498 7.29122  -2
   7   3 -13 222.498 7.29122   1
  -8   2 -11 16.7354 4.70952  -2
  -7   3  13 16.7354 4.70952   1
  -1  -5  11 1917.02 11.8240  -2
   7   3 -12 1917.02 11.8240   1
  -8   2 -10 1992.31 9.70796  -2
  -7   3  12 1992.31 9.70796   1
  -1  -5  10 77.0777 5.96808  -2
   7   3 -11 77.0777 5.96808   1
  -8   2  -9 68.3231 6.27001  -2
  -7   3  11 68.3231 6.27001   1
  -1  -5   9 1897.45 10.9741  -2
   7   3 -10 1897.45 10.9741   1
  -8   2  -8 1561.96 18.9837  -2
  -7   3  10 1561.96 18.9837   1
   1   5  -8 386.569 5.74774  -2
  -7  -3   9 386.569 5.74774   1
  -8   2  -7 179.449 9.50655  -2
  -7   3   9 179.449 9.50655   1
   1   5  -7 731.029 6.34410  -2
  -7  -3   8 731.029 6.34410   1
  -8   2  -6 253.829 9.54571  -2
  -7   3   8 253.829 9.54571   1
  -1  -5   6 576.152 7.06437  -2
   7   3  -7 576.152 7.06437   1
  -8   2  -5 449.267 10.4312  -2
  -7   3   7 449.267 10.4312   1
  -1  -5   5 174.951 5.32443  -2
   7   3  -6 174.951 5.32443   1
  -8   2  -4 273.575 6.48472  -2
  -7   3   6 273.575 6.48472   1
   1   5  -4 63.1304 5.72967  -2
  -7  -3   5 63.1304 5.72967   1
  -8   2  -3 22.1765 4.44539  -2
  -7   3   5 22.1765 4.44539   1
  -1  -5   3 1693.97 9.54950  -2
   7   3  -4 1693.97 9.54950   1
  -8   2  -2 2003.45 11.5225  -2
  -7   3   4 2003.45 11.5225   1
   1   5  -2 1318.85 8.37051  -2
  -7  -3   3 1318.85 8.37051   1
   8  -2   1 1051.63 16.8122  -2
   7  -3  -3 1051.63 16.8122   1
   1   5  -1 546.407 6.30714  -2
  -7  -3   2 546.407 6.30714   1
   8  -2   0 58.8637 9.25922  -2
   7  -3  -2 58.8637 9.25922   1
   1   5   0 74.6515 4.48530  -2
  -7  -3   1 74.6515 4.48530   1
   8  -2  -1 154.138 10.3430  -2
   7  -3  -1 154.138 10.3430   1
   1   5   1 236.327 5.22744  -2
  -7  -3   0 236.327 5.22744   1
   8  -2  -2 247.155 11.4432  -2
   7  -3   0 247.155 11.4432   1
   1   5   2 401.117 5.95983  -2
  -7  -3  -1 401.117 5.95983   1
   8  -2  -3 236.576 11.8703  -2
   7  -3   1 236.576 11.8703   1
   1   5   3 679.013 6.90696  -2
  -7  -3  -2 679.013 6.90696   1
   8  -2  -4 824.038 16.5193  -2
   7  -3   2 824.038 16.5193   1
   1   5   4 677.892 6.97681  -2
  -7  -3  -3 677.892 6.97681   1
   8  -2  -5 727.185 15.9933  -2
   7  -3   3 727.185 15.9933   1
   1   5   5 259.975 5.65911  -2
  -7  -3  -4 259.975 5.65911   1
   8  -2  -6 267.599 12.7787  -2
   7  -3   4 267.599 12.7787   1
   1   5   6 679.583 7.50061  -2
  -7  -3  -5 679.583 7.50061   1
   8  -2  -7 376.239 14.3878  -2
   7  -3   5 376.239 14.3878   1
  -1  -5  -7 976.628 8.85906  -2
   7   3   6 976.628 8.85906   1
   8  -2  -8 972.660 19.0289  -2
   7  -3   6 972.660 19.0289   1
  -1  -5  -8 57.7253 5.49775  -2
   7   3   7 57.7253 5.49775   1
   8  -2  -9 117.390 12.4461  -2
   7  -3   7 117.390 12.4461   1
  -1  -5  -9 592.882 8.07809  -2
   7   3   8 592.882 8.07809   1
   8  -2 -10 413.005 15.4292  -2
   7  -3   8 413.005 15.4292   1
  -1  -5 -10 149.024 6.29035  -2
   7   3   9 149.024 6.29035   1
   8  -2 -11 264.597 14.7925  -2
   7  -3   9 264.597 14.7925   1
  -1  -5 -11 380.494 7.56719  -2
   7   3  10 380.494 7.56719   1
   8  -2 -12 539.746 17.9278  -2
   7  -3  10 539.746 17.9278   1
  -1  -5 -12 348.944 7.70249  -2
   7   3  11 348.944 7.70249   1
   8  -2 -13 316.937 16.4653  -2
   7  -3  11 316.937 16.4653   1
  -1  -5 -13 111.699 6.79540  -2
   7   3  12 111.699 6.79540   1
   8  -2 -14 77.1365 13.9172  -2
   7  -3  12 77.1365 13.9172   1
  -1  -5 -14 52.6551 6.68498  -2
   7   3  13 52.6551 6.68498   1
   8  -2 -15 22.3985 13.8022  -2
   7  -3  13 22.3985 13.8022   1
  -1  -5 -15 1278.47 10.3453  -2
   7   3  14 1278.47 10.3453   1
   8  -2 -16 1299.81 24.9928  -2
   7  -3  14 1299.81 24.9928   1
  -1  -5 -16 123.062 7.86054  -2
   7   3  15 123.062 7.86054   1
   8  -2 -17 172.855 16.4368  -2
   7  -3  15 172.855 16.4368   1
   1   5  17 289.710 9.36221  -2
  -7  -3 -16 289.710 9.36221   1
  -1  -5 -18 172.077 8.96451  -2
   7   3  17 172.077 8.96451   1
   1   5  19 162.139 12.6467  -2
  -7  -3 -18 162.139 12.6467   1
   1   5  20 360.260 14.3037  -2
  -7  -3 -19 360.260 14.3037   1
   1   5  21 266.906 14.4468  -2
  -7  -3 -20 266.906 14.4468   1
   1   5  22 43.6424 19.9130  -2
  -7  -3 -21 43.6424 19.9130   1
  -7   5  21-5.53745 13.5116   1
  -4  -6  20-5.70146 10.2574  -2
   7   5 -20-5.70146 10.2574   1
 -11   1 -18-23.5838 17.4280  -2
  -7   5  20-23.5838 17.4280   1
  -4  -6  19 370.408 11.1347  -2
   7   5 -19 370.408 11.1347   1
 -11   1 -17 452.380 18.7457  -2
  -7   5  19 452.380 18.7457   1
  -4  -6  18 185.971 10.1222  -2
   7   5 -18 185.971 10.1222   1
 -11   1 -16 138.625 16.0341  -2
  -7   5  18 138.625 16.0341   1
  -4  -6  17 360.236 10.4611  -2
   7   5 -17 360.236 10.4611   1
 -11   1 -15 356.691 16.4208  -2
  -7   5  17 356.691 16.4208   1
  -4  -6  16 342.088 10.0360  -2
   7   5 -16 342.088 10.0360   1
 -11   1 -14 427.991 15.9887  -2
  -7   5  16 427.991 15.9887   1
   7   5 -15 3.30483 9.75341   1
   4   6 -15 31.4847 10.4050  -2
  -7  -5  15 31.4847 10.4050   1
 -11   1 -13 122.338 12.9590  -2
  -7   5  15 122.338 12.9590   1
   7   5 -14 149.898 10.7793   1
   4   6 -14 126.163 10.1923  -2
  -7  -5  14 126.163 10.1923   1
 -11   1 -12 272.828 12.9261  -2
  -7   5  14 272.828 12.9261   1
   7   5 -13-20.7251 9.40815   1
   4   6 -13 33.5503 9.15366  -2
  -7  -5  13 33.5503 9.15366   1
 -11   1 -11 65.4192 11.5146  -2
  -7   5  13 65.4192 11.5146   1
   7   5 -12 259.549 11.4717   1
   4   6 -12 593.098 11.5374  -2
  -7  -5  12 593.098 11.5374   1
 -11   1 -10 613.349 13.9065  -2
  -7   5  12 613.349 13.9065   1
   7   5 -11 1032.34 15.9016   1
   4   6 -11 1251.83 13.5229  -2
  -7  -5  11 1251.83 13.5229   1
 -11   1  -9 1122.78 15.5911  -2
  -7   5  11 1122.78 15.5911   1
  -7  -5  10 51.3950 6.69326   1
 -11   1  -8 48.6697 9.58905  -2
  -7   5  10 48.6697 9.58905   1
   4   6  -9 153.173 7.35149  -2
  -7  -5   9 153.173 7.35149   1
   4   6  -8 466.490 8.06228  -2
  -7  -5   8 466.490 8.06228   1
   4   6  -7 422.095 7.78487  -2
  -7  -5   7 422.095 7.78487   1
   7   5  -6 59.9672 8.91132   1
   4   6  -6 485.548 9.87015  -2
  -7  -5   6 485.548 9.87015   1
  -7  -5   5 99.6978 6.48782   1
  -4  -6   5 317.630 12.7298  -2
   7   5  -5 317.630 12.7298   1
  -7  -5   4 202.920 6.70155   1
  -4  -6   4 627.872 13.7454  -2
   7   5  -4 627.872 13.7454   1
  -7  -5   3 468.216 12.0337   1
  -4  -6   3 838.510 10.4076  -2
   7   5  -3 838.510 10.4076   1
  -7  -5   2 263.336 10.5178   1
  -4  -6   2 418.152 9.01198  -2
   7   5  -2 418.152 9.01198   1
  -7  -5   1 804.631 13.7776   1
  -4  -6   1 733.389 10.0343  -2
   7   5  -1 733.389 10.0343   1
  -7  -5   0 38.9275 8.66986   1
  -4  -6   0 119.123 7.72724  -2
   7   5   0 119.123 7.72724   1
  -7  -5  -1 700.301 13.0149   1
   4   6   1 787.551 10.2662  -2
  -7  -5  -1 787.551 10.2662   1
  -7  -5  -2 20.2306 5.96412   1
  -4  -6  -2 559.545 13.3014  -2
   7   5   2 559.545 13.3014   1
  -7  -5  -3 25.8341 8.71395   1
  -4  -6  -3 813.422 10.5378  -2
   7   5   3 813.422 10.5378   1
   4   6   4 163.921 7.00672  -2
  -7  -5  -4 163.921 7.00672   1
  -4  -6  -5 192.002 7.18691  -2
   7   5   5 192.002 7.18691   1
   4   6   6 118.377 7.30604  -2
  -7  -5  -6 118.377 7.30604   1
   4   6   7 2099.07 12.8581  -2
  -7  -5  -7 2099.07 12.8581   1
   4   6   8 196.196 8.01307  -2
  -7  -5  -8 196.196 8.01307   1
   4   6   9 683.720 9.78178  -2
  -7  -5  -9 683.720 9.78178   1
  -4  -6 -10 108.166 7.96135  -2
   7   5  10 108.166 7.96135   1
   4   6  11 374.900 9.30902  -2
  -7  -5 -11 374.900 9.30902   1
   4   6  12 194.805 8.95424  -2
  -7  -5 -12 194.805 8.95424   1
  -4  -6 -13 866.212 11.6336  -2
   7   5  13 866.212 11.6336   1
  -4  -6 -14 82.8913 9.37846  -2
   7   5  14 82.8913 9.37846   1
  -4  -6 -15 1125.25 13.2333  -2
   7   5  15 1125.25 13.2333   1
  -4  -6 -16-1.13950 10.3677  -2
   7   5  16-1.13950 10.3677   1
  -4  -6 -17 363.054 11.9104  -2
   7   5  17 363.054 11.9104   1
   4   6  18 375.756 12.2987  -2
  -7  -5 -18 375.756 12.2987   1
  -4  -6 -19 289.348 14.4528  -2
   7   5  19 289.348 14.4528   1
   7   7 -17 45.0195 17.4512  -2
  -7  -7  17 45.0195 17.4512   1
  -7  -7  16 511.272 12.8721  -2
   7   7 -16 511.272 12.8721   1
  -7  -7  15 271.194 11.2509  -2
   7   7 -15 271.194 11.2509   1
  -7  -7  14 735.236 13.2840  -2
   7   7 -14 735.236 13.2840   1
  -7  -7  13 283.447 10.9516  -2
   7   7 -13 283.447 10.9516   1
  -7  -7  12 277.220 12.5810  -2
   7   7 -12 277.220 12.5810   1
  -7  -7  11 402.346 13.5167  -2
   7   7 -11 402.346 13.5167   1
   7   7 -10 115.242 11.3839  -2
  -7  -7  10 115.242 11.3839   1
   7   7  -9 57.4096 9.80805  -2
  -7  -7   9 57.4096 9.80805   1
   7   7  -8 632.811 11.8937  -2
  -7  -7   8 632.811 11.8937   1
   7   7  -7 1200.85 14.3292  -2
  -7  -7   7 1200.85 14.3292   1
   7   7  -6 272.418 9.59409  -2
  -7  -7   6 272.418 9.59409   1
   7   7  -5 239.787 9.63936  -2
  -7  -7   5 239.787 9.63936   1
   7   7  -4 42.7269 8.05537  -2
  -7  -7   4 42.7269 8.05537   1
   7   7  -3 1433.14 15.0883  -2
  -7  -7   3 1433.14 15.0883   1
   7   7  -2 328.710 9.89583  -2
  -7  -7   2 328.710 9.89583   1
   7   7  -1 321.371 11.9325  -2
  -7  -7   1 321.371 11.9325   1
   7   7   0 251.171 9.83051  -2
  -7  -7   0 251.171 9.83051   1
   7   7   1 259.969 10.0376  -2
  -7  -7  -1 259.969 10.0376   1
   7   7   2 18.1856 7.63083  -2
  -7  -7  -2 18.1856 7.63083   1
   7   7   3 2495.01 19.3586  -2
  -7  -7  -3 2495.01 19.3586   1
   7   7   4 11.8049 8.22746  -2
  -7  -7  -4 11.8049 8.22746   1
   7   7   5 316.936 10.7543  -2
  -7  -7  -5 316.936 10.7543   1
   7   7   6 222.040 9.34837  -2
  -7  -7  -6 222.040 9.34837   1
  -7  -7  -7 200.094 10.4297  -2
   7   7   7 200.094 10.4297   1
   7   7   8 6.90472 8.09197  -2
  -7  -7  -8 6.90472 8.09197   1
   7   7   9 462.638 12.4300  -2
  -7  -7  -9 462.638 12.4300   1
   7   7  10 41.7825 10.0786  -2
  -7  -7 -10 41.7825 10.0786   1
   7   7  11 1065.67 16.6091  -2
  -7  -7 -11 1065.67 16.6091   1
   7   7  12 3.99689 10.5860  -2
  -7  -7 -12 3.99689 10.5860   1
   7   7  13 11.7993 10.1426  -2
  -7  -7 -13 11.7993 10.1426   1
   7   7  14 27.2728 11.6766  -2
  -7  -7 -14 27.2728 11.6766   1
  10   8  -9 59.7530 16.7433  -2
  -7  -9   9 59.7530 16.7433   1
  10   8  -8 4.32140 18.8601  -2
  -7  -9   8 4.32140 18.8601   1
  10   8  -7 492.006 15.3761  -2
  -7  -9   7 492.006 15.3761   1
  10   8  -6 60.3779 13.5076  -2
  -7  -9   6 60.3779 13.5076   1
  10   8  -5 37.9030 10.5252  -2
  -7  -9   5 37.9030 10.5252   1
  10   8  -4 188.911 10.8804  -2
  -7  -9   4 188.911 10.8804   1
  10   8  -3 112.875 10.3372  -2
  -7  -9   3 112.875 10.3372   1
  10   8  -2 36.5016 10.0074  -2
  -7  -9   2 36.5016 10.0074   1
  10   8  -1 133.889 10.9451  -2
  -7  -9   1 133.889 10.9451   1
  10   8   0 56.9632 10.5678  -2
  -7  -9   0 56.9632 10.5678   1
  10   8   1 274.816 11.4702  -2
  -7  -9  -1 274.816 11.4702   1
  10   8   2 72.3625 11.0664  -2
  -7  -9  -2 72.3625 11.0664   1
  10   8   3 392.370 15.0693  -2
  -7  -9  -3 392.370 15.0693   1
  10   8   4 33.4163 11.3567  -2
  -7  -9  -4 33.4163 11.3567   1
  10   8   5 88.6738 15.1607  -2
  -7  -9  -5 88.6738 15.1607   1
   4  -4  22 538.896 19.8940  -2
   8   0 -24 538.896 19.8940   1
  -8   0  22 312.798 16.2007   1
   4  -4  20 363.592 11.8451  -2
   8   0 -22 363.592 11.8451   1
  -8   0  20 21.0755 11.8111   1
   4  -4  18 73.2697 9.15042  -2
   8   0 -20 73.2697 9.15042   1
  -8   0  18 473.186 14.5667   1
   4  -4  16 643.648 10.8958  -2
   8   0 -18 643.648 10.8958   1
  -8   0  16 2923.65 25.1359   1
   4  -4  14 3895.61 16.7238  -2
   8   0 -16 3895.61 16.7238   1
  -8   0  14 1591.11 17.7473   1
   4  -4  12 1864.81 11.3958  -2
   8   0 -14 1864.81 11.3958   1
  -8   0  12 1783.68 10.6461   1
   4  -4  10 2447.10 15.9313  -2
   8   0 -12 2447.10 15.9313   1
  -8   0  10 4677.83 11.6368   1
   4  -4   8 5626.70 19.5720  -2
   8   0 -10 5626.70 19.5720   1
  -8   0   8 10944.3 13.7556   1
   8   0  -6 4978.89 10.8230   1
   8   0  -4 3788.14 10.2956   1
  -8   0   2 12655.6 16.9789   1
  -8   0   0 15226.8 19.9365   1
   4  -4  -2 18719.4 44.2038  -2
   8   0   0 18719.4 44.2038   1
  -8   0  -2 1296.20 5.81161   1
  -8   0  -4 2219.13 12.3506   1
   4  -4  -6 3068.98 20.3727  -2
   8   0   4 3068.98 20.3727   1
   4  -4  -8 15103.3 25.4393  -2
   8   0   6 15103.3 25.4393   1
   8   0   8 2958.40 21.6716   1
  -4   4  10 3931.34 18.6255  -2
  -8   0  -8 3931.34 18.6255   1
   8   0  10 32.9791 8.65015   1
  -4   4  12 32.4422 8.21479  -2
  -8   0 -10 32.4422 8.21479   1
   8   0  12 2923.92 23.7692   1
  -4   4  14 4358.17 24.2885  -2
  -8   0 -12 4358.17 24.2885   1
   8   0  14 2808.92 23.4825   1
  -4   4  16 3677.74 24.7667  -2
  -8   0 -14 3677.74 24.7667   1
   8   0  16 0.86867 9.76112   1
  -4   4  18-15.2580 12.0954  -2
  -8   0 -16-15.2580 12.0954   1
   1  -5  22 103.374 17.6456  -2
   8   2 -23 103.374 17.6456   1
  -7   3 -21 95.1826 12.2056  -2
  -8   2  23 95.1826 12.2056   1
  -1   5 -21 200.221 10.4602  -2
  -8  -2  22 200.221 10.4602   1
  -7   3 -20 218.066 12.5761  -2
  -8   2  22 218.066 12.5761   1
  -1   5 -20 14.2513 9.14712  -2
  -8  -2  21 14.2513 9.14712   1
  -7   3 -19 154.858 11.2103  -2
  -8   2  21 154.858 11.2103   1
  -1   5 -19 389.490 10.5070  -2
  -8  -2  20 389.490 10.5070   1
  -7   3 -18 401.224 9.69744  -2
  -8   2  20 401.224 9.69744   1
  -1   5 -18 328.466 9.54505  -2
  -8  -2  19 328.466 9.54505   1
  -7   3 -17 402.550 9.29237  -2
  -8   2  19 402.550 9.29237   1
  -1   5 -17 342.279 9.36857  -2
  -8  -2  18 342.279 9.36857   1
  -7   3 -16 203.844 7.96479  -2
  -8   2  18 203.844 7.96479   1
  -1   5 -16 198.845 8.15951  -2
  -8  -2  17 198.845 8.15951   1
  -7   3 -15 194.150 7.30035  -2
  -8   2  17 194.150 7.30035   1
  -1   5 -15 484.169 9.08489  -2
  -8  -2  16 484.169 9.08489   1
  -7   3 -14 658.705 8.78393  -2
  -8   2  16 658.705 8.78393   1
  -1   5 -14 53.1996 6.62574  -2
  -8  -2  15 53.1996 6.62574   1
  -7   3 -13 2.67934 5.44429  -2
  -8   2  15 2.67934 5.44429   1
  -1   5 -13 67.4820 6.42842  -2
  -8  -2  14 67.4820 6.42842   1
  -7   3 -12 31.0080 5.12233  -2
  -8   2  14 31.0080 5.12233   1
  -1   5 -12 708.027 8.69323  -2
  -8  -2  13 708.027 8.69323   1
  -7   3 -11 561.799 6.83621  -2
  -8   2  13 561.799 6.83621   1
  -1   5 -11 1415.04 10.4960  -2
  -8  -2  12 1415.04 10.4960   1
  -7   3 -10 1221.75 7.80812  -2
  -8   2  12 1221.75 7.80812   1
  -1   5 -10 482.338 7.35458  -2
  -8  -2  11 482.338 7.35458   1
  -7   3  -9 440.564 5.87275  -2
  -8   2  11 440.564 5.87275   1
  -1   5  -9 165.158 5.83027  -2
  -8  -2  10 165.158 5.83027   1
  -7   3  -8 169.856 6.61850  -2
  -8   2  10 169.856 6.61850   1
  -1   5  -8 194.851 5.07664  -2
  -8  -2   9 194.851 5.07664   1
  -7   3  -7 204.506 6.77319  -2
  -8   2   9 204.506 6.77319   1
  -1   5  -7 640.936 6.23840  -2
  -8  -2   8 640.936 6.23840   1
  -7   3  -6 773.584 9.36799  -2
  -8   2   8 773.584 9.36799   1
  -1   5  -6 1017.29 6.91067  -2
  -8  -2   7 1017.29 6.91067   1
   7  -3   5 523.104 7.97509  -2
   8  -2  -7 523.104 7.97509   1
  -1   5  -5 453.324 5.31896  -2
  -8  -2   6 453.324 5.31896   1
  -7   3  -4 332.513 6.64244  -2
  -8   2   6 332.513 6.64244   1
  -1   5  -4 1938.55 9.32103  -2
  -8  -2   5 1938.55 9.32103   1
  -7   3  -3 1538.89 10.8983  -2
  -8   2   5 1538.89 10.8983   1
   1  -5   3 2316.50 8.50838  -2
   8   2  -4 2316.50 8.50838   1
  -7   3  -2 1941.23 11.4954  -2
  -8   2   4 1941.23 11.4954   1
  -8  -2   3 515.698 9.31087   1
   1  -5   2 866.994 6.48069  -2
   8   2  -3 866.994 6.48069   1
   7  -3   1 545.194 13.5706  -2
   8  -2  -3 545.194 13.5706   1
  -8  -2   2 261.847 7.62261   1
   1  -5   1 315.037 5.86665  -2
   8   2  -2 315.037 5.86665   1
   7  -3   0 246.546 10.9816  -2
   8  -2  -2 246.546 10.9816   1
   1  -5   0 295.862 4.83505  -2
   8   2  -1 295.862 4.83505   1
   7  -3  -1 260.004 11.8967  -2
   8  -2  -1 260.004 11.8967   1
  -1   5   1 538.907 5.60442  -2
  -8  -2   0 538.907 5.60442   1
   7  -3  -2 80.3679 10.3780  -2
   8  -2   0 80.3679 10.3780   1
  -1   5   2 2378.11 9.73331  -2
  -8  -2  -1 2378.11 9.73331   1
   7  -3  -3 1703.06 21.4188  -2
   8  -2   1 1703.06 21.4188   1
  -1   5   3 1628.20 8.24156  -2
  -8  -2  -2 1628.20 8.24156   1
   7  -3  -4 1850.95 22.6586  -2
   8  -2   2 1850.95 22.6586   1
  -1   5   4 58.6843 3.97932  -2
  -8  -2  -3 58.6843 3.97932   1
   7  -3  -5 26.0882 10.2105  -2
   8  -2   3 26.0882 10.2105   1
   1  -5  -5 531.900 5.87451  -2
   8   2   4 531.900 5.87451   1
   7  -3  -6 497.399 14.9839  -2
   8  -2   4 497.399 14.9839   1
   1  -5  -6 1544.03 8.58326  -2
   8   2   5 1544.03 8.58326   1
   7  -3  -7 1195.70 20.3363  -2
   8  -2   5 1195.70 20.3363   1
   1  -5  -7 1177.14 8.10262  -2
   8   2   6 1177.14 8.10262   1
   7  -3  -8 522.499 15.8958  -2
   8  -2   6 522.499 15.8958   1
   1  -5  -8 376.778 5.86620  -2
   8   2   7 376.778 5.86620   1
   7  -3  -9 212.366 14.0489  -2
   8  -2   7 212.366 14.0489   1
   1  -5  -9 1111.21 8.40707  -2
   8   2   8 1111.21 8.40707   1
   7  -3 -10 1019.19 20.4073  -2
   8  -2   8 1019.19 20.4073   1
  -1   5  10 245.009 5.92308  -2
  -8  -2  -9 245.009 5.92308   1
   7  -3 -11 216.581 13.5687  -2
   8  -2   9 216.581 13.5687   1
   1  -5 -11 941.991 7.79254  -2
   8   2  10 941.991 7.79254   1
   7  -3 -12 1261.02 22.1597  -2
   8  -2  10 1261.02 22.1597   1
   1  -5 -12 197.020 5.65205  -2
   8   2  11 197.020 5.65205   1
   7  -3 -13 9.96761 9.83020  -2
   8  -2  11 9.96761 9.83020   1
   1  -5 -13 224.713 6.69475  -2
   8   2  12 224.713 6.69475   1
   7  -3 -14 146.046 14.5893  -2
   8  -2  12 146.046 14.5893   1
   1  -5 -14 77.5799 9.20682  -2
   8   2  13 77.5799 9.20682   1
   7  -3 -15 172.839 15.5480  -2
   8  -2  13 172.839 15.5480   1
  -1   5  15 963.612 13.8545  -2
  -8  -2 -14 963.612 13.8545   1
   7  -3 -16 425.952 18.6987  -2
   8  -2  14 425.952 18.6987   1
   1  -5 -16 194.361 10.8633  -2
   8   2  15 194.361 10.8633   1
   7  -3 -17 220.536 16.9331  -2
   8  -2  15 220.536 16.9331   1
  -1   5  17 905.550 21.8600  -2
  -8  -2 -16 905.550 21.8600   1
   7  -3 -18 1393.64 26.8998  -2
   8  -2  16 1393.64 26.8998   1
  -1   5  18 276.811 17.6487  -2
  -8  -2 -17 276.811 17.6487   1
  -1   5  19 179.135 17.4626  -2
  -8  -2 -18 179.135 17.4626   1
  -1   5  20 325.322 20.4688  -2
  -8  -2 -19 325.322 20.4688   1
  -1   5  21 445.280 22.1372  -2
  -8  -2 -20 445.280 22.1372   1
  -1   5  22 53.3914 19.6684  -2
  -8  -2 -21 53.3914 19.6684   1
  -8   4  21-0.64253 11.9758   1
  -2  -6  20 22.0680 10.2464  -2
   8   4 -21 22.0680 10.2464   1
  -2  -6  19 326.545 11.1179  -2
   8   4 -20 326.545 11.1179   1
 -10   2 -18 292.001 17.7780  -2
  -8   4  20 292.001 17.7780   1
  -2  -6  18 477.977 11.4770  -2
   8   4 -19 477.977 11.4770   1
 -10   2 -17 521.618 18.5825  -2
  -8   4  19 521.618 18.5825   1
  -2  -6  17 1327.70 14.1067  -2
   8   4 -18 1327.70 14.1067   1
 -10   2 -16 1021.67 21.1146  -2
  -8   4  18 1021.67 21.1146   1
  -2  -6  16 54.3402 8.94151  -2
   8   4 -17 54.3402 8.94151   1
 -10   2 -15 362.615 16.1630  -2
  -8   4  17 362.615 16.1630   1
  -2  -6  15 256.781 9.32547  -2
   8   4 -16 256.781 9.32547   1
 -10   2 -14 119.474 14.4181  -2
  -8   4  16 119.474 14.4181   1
  -2  -6  14 84.3393 8.19557  -2
   8   4 -15 84.3393 8.19557   1
 -10   2 -13 216.684 14.1441  -2
  -8   4  15 216.684 14.1441   1
  -2  -6  13 231.701 8.65618  -2
   8   4 -14 231.701 8.65618   1
 -10   2 -12 248.448 13.3934  -2
  -8   4  14 248.448 13.3934   1
  -2  -6  12 1333.22 12.1066  -2
   8   4 -13 1333.22 12.1066   1
 -10   2 -11 938.977 16.5027  -2
  -8   4  13 938.977 16.5027   1
  -2  -6  11 4250.89 17.8844  -2
   8   4 -12 4250.89 17.8844   1
 -10   2 -10 3857.24 24.5676  -2
  -8   4  12 3857.24 24.5676   1
  -2  -6  10 1950.25 12.9006  -2
   8   4 -11 1950.25 12.9006   1
 -10   2  -9 2572.25 20.4187  -2
  -8   4  11 2572.25 20.4187   1
   2   6  -9 1552.20 10.1092  -2
  -8  -4  10 1552.20 10.1092   1
  -2  -6   8 243.806 6.27046  -2
   8   4  -9 243.806 6.27046   1
   2   6  -7 606.557 8.46824  -2
  -8  -4   8 606.557 8.46824   1
   2   6  -6 1286.27 10.4726  -2
  -8  -4   7 1286.27 10.4726   1
   2   6  -5 5226.47 17.8497  -2
  -8  -4   6 5226.47 17.8497   1
   2   6  -4 4443.45 20.1323  -2
  -8  -4   5 4443.45 20.1323   1
   2   6  -3 5386.62 18.2625  -2
  -8  -4   4 5386.62 18.2625   1
   8  -4  -3 1225.27 15.5560   1
  -2  -6   2 1399.15 10.6230  -2
   8   4  -3 1399.15 10.6230   1
   8  -4  -2 216.862 9.96710   1
   2   6  -1 748.519 8.41768  -2
  -8  -4   2 748.519 8.41768   1
   8  -4  -1 92.0123 9.30796   1
   2   6   0 828.516 8.83551  -2
  -8  -4   1 828.516 8.83551   1
   8  -4   0 3228.65 23.6642   1
   2   6   1 3394.59 14.9280  -2
  -8  -4   0 3394.59 14.9280   1
   8  -4   1 1869.24 19.4403   1
   2   6   2 2846.57 14.0496  -2
  -8  -4  -1 2846.57 14.0496   1
   8  -4   2 5604.34 31.6688   1
   2   6   3 5863.94 19.4634  -2
  -8  -4  -2 5863.94 19.4634   1
   8  -4   3 1417.02 17.9556   1
   2   6   4 1379.89 10.9345  -2
  -8  -4  -3 1379.89 10.9345   1
   2   6   5 1691.95 12.1580  -2
  -8  -4  -4 1691.95 12.1580   1
  10  -2  -6 1156.20 18.3650  -2
   8  -4   4 1156.20 18.3650   1
   2   6   6 96.3943 6.83607  -2
  -8  -4  -5 96.3943 6.83607   1
  10  -2  -7 987.388 18.1756  -2
   8  -4   5 987.388 18.1756   1
   2   6   7 774.356 9.53784  -2
  -8  -4  -6 774.356 9.53784   1
  10  -2  -8 416.911 15.4248  -2
   8  -4   6 416.911 15.4248   1
   2   6   8 766.677 9.90939  -2
  -8  -4  -7 766.677 9.90939   1
  10  -2  -9 909.573 18.2722  -2
   8  -4   7 909.573 18.2722   1
   2   6   9 2745.60 15.9362  -2
  -8  -4  -8 2745.60 15.9362   1
  10  -2 -10 3264.69 27.5115  -2
   8  -4   8 3264.69 27.5115   1
  -2  -6 -10 724.140 10.2589  -2
   8   4   9 724.140 10.2589   1
  10  -2 -11 1308.45 20.9242  -2
   8  -4   9 1308.45 20.9242   1
  -2  -6 -11 1291.19 12.7400  -2
   8   4  10 1291.19 12.7400   1
  10  -2 -12 1067.23 20.5367  -2
   8  -4  10 1067.23 20.5367   1
  -2  -6 -12 73.6942 7.85939  -2
   8   4  11 73.6942 7.85939   1
  10  -2 -13 316.129 17.0288  -2
   8  -4  11 316.129 17.0288   1
  -2  -6 -13 783.212 11.7936  -2
   8   4  12 783.212 11.7936   1
  -2  -6 -14 118.337 8.86447  -2
   8   4  13 118.337 8.86447   1
   2   6  15 343.202 10.3192  -2
  -8  -4 -14 343.202 10.3192   1
  -2  -6 -16 215.504 10.0399  -2
   8   4  15 215.504 10.0399   1
  -2  -6 -17 622.436 12.2335  -2
   8   4  16 622.436 12.2335   1
   2   6  18 107.795 13.3699  -2
  -8  -4 -17 107.795 13.3699   1
   2   6  19 278.848 15.8101  -2
  -8  -4 -18 278.848 15.8101   1
   2   6  20-22.7841 14.5391  -2
  -8  -4 -19-22.7841 14.5391   1
 -13   1 -16 116.029 18.4827  -2
  -8   6  19 116.029 18.4827   1
   8   6 -18 18.2094 14.5244   1
  -5  -7  17 280.606 11.8100  -2
   8   6 -17 280.606 11.8100   1
   8   6 -16 230.617 14.6690   1
   5   7 -16 155.245 13.1300  -2
  -8  -6  16 155.245 13.1300   1
  -5  -7  15 339.237 11.0173  -2
   8   6 -15 339.237 11.0173   1
   8   6 -14 163.116 12.8432   1
   5   7 -14 86.6240 11.3910  -2
  -8  -6  14 86.6240 11.3910   1
  -5  -7  13 37.6423 8.81511  -2
   8   6 -13 37.6423 8.81511   1
  -5  -7  12 24.5576 8.74724  -2
   8   6 -12 24.5576 8.74724   1
  -5  -7  11 57.9488 8.63737  -2
   8   6 -11 57.9488 8.63737   1
  -5  -7  10 85.1328 10.5775  -2
   8   6 -10 85.1328 10.5775   1
  -5  -7   9 504.935 10.0636  -2
   8   6  -9 504.935 10.0636   1
   5   7  -8 599.945 9.81536  -2
  -8  -6   8 599.945 9.81536   1
   5   7  -7 510.025 9.46559  -2
  -8  -6   7 510.025 9.46559   1
   5   7  -6 33.8919 8.14877  -2
  -8  -6   6 33.8919 8.14877   1
   5   7  -5 27.5111 7.53089  -2
  -8  -6   5 27.5111 7.53089   1
   5   7  -4 139.413 7.87641  -2
  -8  -6   4 139.413 7.87641   1
   5   7  -3 45.8927 9.06299  -2
  -8  -6   3 45.8927 9.06299   1
   5   7  -2 669.856 9.72828  -2
  -8  -6   2 669.856 9.72828   1
   5   7  -1 1154.96 11.3089  -2
  -8  -6   1 1154.96 11.3089   1
   5   7   0 398.049 8.94387  -2
  -8  -6   0 398.049 8.94387   1
   5   7   1 202.865 8.33755  -2
  -8  -6  -1 202.865 8.33755   1
   5   7   2 160.733 8.07832  -2
  -8  -6  -2 160.733 8.07832   1
   5   7   3 294.254 8.67904  -2
  -8  -6  -3 294.254 8.67904   1
   5   7   4 906.983 10.9136  -2
  -8  -6  -4 906.983 10.9136   1
   5   7   5 169.161 8.68770  -2
  -8  -6  -5 169.161 8.68770   1
   5   7   6 420.769 9.77867  -2
  -8  -6  -6 420.769 9.77867   1
   5   7   7 976.598 11.8738  -2
  -8  -6  -7 976.598 11.8738   1
   5   7   8 139.431 9.18454  -2
  -8  -6  -8 139.431 9.18454   1
   5   7   9 198.303 9.49012  -2
  -8  -6  -9 198.303 9.49012   1
   5   7  10 190.094 9.95942  -2
  -8  -6 -10 190.094 9.95942   1
   5   7  11 179.456 10.3248  -2
  -8  -6 -11 179.456 10.3248   1
   5   7  12 257.571 11.1411  -2
  -8  -6 -12 257.571 11.1411   1
   5   7  13 557.243 12.6204  -2
  -8  -6 -13 557.243 12.6204   1
   5   7  14 105.960 10.8679  -2
  -8  -6 -14 105.960 10.8679   1
   5   7  15 68.1209 11.3634  -2
  -8  -6 -15 68.1209 11.3634   1
  -5  -7 -16 111.060 14.1507  -2
   8   6  16 111.060 14.1507   1
  -5  -7 -17 281.922 19.6969  -2
   8   6  17 281.922 19.6969   1
   8   8 -12 65.8351 12.9017  -2
  -8  -8  12 65.8351 12.9017   1
  -8  -8  11 148.285 13.1653  -2
   8   8 -11 148.285 13.1653   1
  -8  -8  10 5.56801 12.3920  -2
   8   8 -10 5.56801 12.3920   1
  -8  -8   9 795.353 17.6528  -2
   8   8  -9 795.353 17.6528   1
   8   8  -8 128.134 12.9318  -2
  -8  -8   8 128.134 12.9318   1
   8   8  -7 1239.62 16.3316  -2
  -8  -8   7 1239.62 16.3316   1
   8   8  -6 126.066 10.3171  -2
  -8  -8   6 126.066 10.3171   1
   8   8  -5 336.477 11.5650  -2
  -8  -8   5 336.477 11.5650   1
   8   8  -4 191.985 10.8275  -2
  -8  -8   4 191.985 10.8275   1
   8   8  -3 340.099 11.4908  -2
  -8  -8   3 340.099 11.4908   1
   8   8  -2 12.4395 8.84359  -2
  -8  -8   2 12.4395 8.84359   1
   8   8  -1 1473.55 17.1767  -2
  -8  -8   1 1473.55 17.1767   1
   8   8   0 422.569 15.1599  -2
  -8  -8   0 422.569 15.1599   1
   8   8   1 683.845 14.2388  -2
  -8  -8  -1 683.845 14.2388   1
   8   8   2 149.131 11.2097  -2
  -8  -8  -2 149.131 11.2097   1
   8   8   3 61.6073 10.4848  -2
  -8  -8  -3 61.6073 10.4848   1
   8   8   4 206.827 11.5073  -2
  -8  -8  -4 206.827 11.5073   1
   8   8   5 481.326 13.3272  -2
  -8  -8  -5 481.326 13.3272   1
  -8  -8  -6 101.238 11.4303  -2
   8   8   6 101.238 11.4303   1
   8   8   7 944.943 16.3678  -2
  -8  -8  -7 944.943 16.3678   1
   8   8   8 243.575 12.9700  -2
  -8  -8  -8 243.575 12.9700   1
   8   8   9 28.5132 10.6749  -2
  -8  -8  -9 28.5132 10.6749   1
  -8  -8 -10 49.7120 16.2585  -2
   8   8  10 49.7120 16.2585   1
   3  -5  21 431.466 13.4279  -2
   9   1 -23 431.466 13.4279   1
  -6   4 -21 338.262 13.4857  -2
  -9   1  23 338.262 13.4857   1
  -9  -1  22-36.1395 13.3577   1
   3  -5  20 55.9194 11.4963  -2
   9   1 -22 55.9194 11.4963   1
  -6   4 -20 4.21833 10.6125  -2
  -9   1  22 4.21833 10.6125   1
  -9  -1  21 106.530 14.1923   1
   3  -5  19 405.621 12.2290  -2
   9   1 -21 405.621 12.2290   1
  -6   4 -19 193.466 11.6646  -2
  -9   1  21 193.466 11.6646   1
  -9  -1  20 1076.83 20.5022   1
   3  -5  18 1175.13 13.9142  -2
   9   1 -20 1175.13 13.9142   1
  -6   4 -18 1298.17 13.0968  -2
  -9   1  20 1298.17 13.0968   1
  -9  -1  19 617.987 16.5021   1
   3  -5  17 855.787 12.3148  -2
   9   1 -19 855.787 12.3148   1
  -6   4 -17 653.433 10.2693  -2
  -9   1  19 653.433 10.2693   1
  -9  -1  18-10.9928 10.9597   1
   3  -5  16 116.261 8.93498  -2
   9   1 -18 116.261 8.93498   1
  -6   4 -16 17.1683 6.66860  -2
  -9   1  18 17.1683 6.66860   1
  -3   5 -15 698.912 9.08718  -2
  -9  -1  17 698.912 9.08718   1
  -6   4 -15 819.188 9.87897  -2
  -9   1  17 819.188 9.87897   1
  -9  -1  16 762.096 15.6188   1
   3  -5  14 818.034 10.3678  -2
   9   1 -16 818.034 10.3678   1
  -6   4 -14 689.927 8.95778  -2
  -9   1  16 689.927 8.95778   1
  -9  -1  15 296.561 11.9700   1
   3  -5  13 502.729 8.92496  -2
   9   1 -15 502.729 8.92496   1
  -6   4 -13 285.644 6.84556  -2
  -9   1  15 285.644 6.84556   1
  -9  -1  14 1059.78 15.9807   1
   3  -5  12 1046.21 10.0044  -2
   9   1 -14 1046.21 10.0044   1
  -6   4 -12 1105.23 9.07265  -2
  -9   1  14 1105.23 9.07265   1
  -9  -1  13 265.351 6.72704   1
   3  -5  11 734.197 12.4846  -2
   9   1 -13 734.197 12.4846   1
  -6   4 -11 278.729 5.93552  -2
  -9   1  13 278.729 5.93552   1
  -9  -1  12 595.361 7.67043   1
   3  -5  10 679.634 11.2444  -2
   9   1 -12 679.634 11.2444   1
  -6   4 -10 662.671 6.32409  -2
  -9   1  12 662.671 6.32409   1
  -9  -1  11 991.952 6.99637   1
   3  -5   9 1266.62 12.7660  -2
   9   1 -11 1266.62 12.7660   1
  -6   4  -9 1094.55 6.74027  -2
  -9   1  11 1094.55 6.74027   1
  -9  -1  10 463.012 5.37775   1
   3  -5   8 637.286 9.78665  -2
   9   1 -10 637.286 9.78665   1
  -6   4  -8 308.308 11.6336  -2
  -9   1  10 308.308 11.6336   1
  -9  -1   9 125.881 3.64803   1
   3  -5   7 119.241 6.82270  -2
   9   1  -9 119.241 6.82270   1
  -6   4  -7 389.915 8.15549  -2
  -9   1   9 389.915 8.15549   1
  -9  -1   8 23.5324 3.35646   1
   3  -5   6 72.9697 4.93214  -2
   9   1  -8 72.9697 4.93214   1
  -6   4  -6 113.257 6.24769  -2
  -9   1   8 113.257 6.24769   1
  -9  -1   7 194.095 3.56502   1
   3  -5   5 821.957 8.22720  -2
   9   1  -7 821.957 8.22720   1
  -6   4  -5 284.248 7.20362  -2
  -9   1   7 284.248 7.20362   1
  -9  -1   6 2415.17 6.48139   1
   6  -4   4 2638.89 15.1955  -2
   9  -1  -6 2638.89 15.1955   1
   9   1  -5 264.575 4.02408   1
  -6   4  -3 377.454 7.47846  -2
  -9   1   5 377.454 7.47846   1
   9   1  -4 14.1917 1.76874   1
  -6   4  -2 32.5822 4.96116  -2
  -9   1   4 32.5822 4.96116   1
  -9  -1   3 69.1911 2.92416   1
  -6   4  -1 318.384 6.65064  -2
  -9   1   3 318.384 6.65064   1
  -9  -1   2 45.1184 2.50444   1
  -6   4   0 59.3562 4.77623  -2
  -9   1   2 59.3562 4.77623   1
  -9  -1   1 397.196 5.54638   1
   6  -4  -1 369.046 12.5636  -2
   9  -1  -1 369.046 12.5636   1
  -9  -1   0 443.888 5.94136   1
   6  -4  -2 847.027 16.6559  -2
   9  -1   0 847.027 16.6559   1
   9   1   1 409.223 4.93682   1
   6  -4  -3 391.597 13.1822  -2
   9  -1   1 391.597 13.1822   1
  -9  -1  -2 599.533 6.25811   1
   3  -5  -4 580.421 12.4271  -2
   9   1   2 580.421 12.4271   1
   6  -4  -4 607.621 15.2090  -2
   9  -1   2 607.621 15.2090   1
   3  -5  -5 302.008 7.32355  -2
   9   1   3 302.008 7.32355   1
   6  -4  -5 583.040 15.3089  -2
   9  -1   3 583.040 15.3089   1
   3  -5  -6 728.804 8.76222  -2
   9   1   4 728.804 8.76222   1
   6  -4  -6 638.920 16.5116  -2
   9  -1   4 638.920 16.5116   1
   9   1   5 862.492 14.1723   1
  -3   5   7 1140.97 12.5176  -2
  -9  -1  -5 1140.97 12.5176   1
   6  -4  -7 924.106 19.1941  -2
   9  -1   5 924.106 19.1941   1
   3  -5  -8 235.962 7.63897  -2
   9   1   6 235.962 7.63897   1
   6  -4  -8 340.282 15.0651  -2
   9  -1   6 340.282 15.0651   1
   9   1   7 36.4822 9.34211   1
  -3   5   9 29.2329 8.49140  -2
  -9  -1  -7 29.2329 8.49140   1
   6  -4  -9 36.6499 11.9210  -2
   9  -1   7 36.6499 11.9210   1
   3  -5 -10 61.6424 7.52061  -2
   9   1   8 61.6424 7.52061   1
   6  -4 -10 157.301 13.7172  -2
   9  -1   8 157.301 13.7172   1
   9   1   9 124.774 10.1100   1
  -3   5  11 177.565 10.4664  -2
  -9  -1  -9 177.565 10.4664   1
   6  -4 -11 202.142 14.1278  -2
   9  -1   9 202.142 14.1278   1
   9   1  10 18.6674 9.29820   1
  -3   5  12 69.2091 10.4108  -2
  -9  -1 -10 69.2091 10.4108   1
   6  -4 -12 21.6223 12.9083  -2
   9  -1  10 21.6223 12.9083   1
   9   1  11 642.108 14.3825   1
  -3   5  13 1110.72 16.0646  -2
  -9  -1 -11 1110.72 16.0646   1
   6  -4 -13 782.408 20.8334  -2
   9  -1  11 782.408 20.8334   1
   3  -5 -14 1063.59 12.4178  -2
   9   1  12 1063.59 12.4178   1
   6  -4 -14 1087.56 23.7478  -2
   9  -1  12 1087.56 23.7478   1
   9   1  13 176.678 11.9304   1
  -3   5  15 304.201 13.5355  -2
  -9  -1 -13 304.201 13.5355   1
   6  -4 -15 252.294 16.6199  -2
   9  -1  13 252.294 16.6199   1
   9   1  14 290.177 13.0133   1
  -3   5  16 394.395 14.9831  -2
  -9  -1 -14 394.395 14.9831   1
   6  -4 -16 358.447 17.5474  -2
   9  -1  14 358.447 17.5474   1
   9   1  15 9.94187 11.1495   1
  -3   5  17 51.8161 12.8780  -2
  -9  -1 -15 51.8161 12.8780   1
   6  -4 -17 10.0008 11.5227  -2
   9  -1  15 10.0008 11.5227   1
   9   1  16 28.1664 11.3525   1
  -3   5  18 46.2028 13.9342  -2
  -9  -1 -16 46.2028 13.9342   1
   6  -4 -18 57.4965 16.2345  -2
   9  -1  16 57.4965 16.2345   1
  -3   5  19 45.2301 15.4788  -2
  -9  -1 -17 45.2301 15.4788   1
   9   3 -22 107.121 10.2905   1
   0   6 -20 64.5228 10.2515  -2
  -9  -3  21 64.5228 10.2515   1
  -9   3 -19 105.381 18.5825  -2
  -9   3  21 105.381 18.5825   1
   0   6 -19 38.2196 9.41987  -2
  -9  -3  20 38.2196 9.41987   1
  -9   3 -18 83.1296 17.8652  -2
  -9   3  20 83.1296 17.8652   1
   0   6 -18 161.129 9.72062  -2
  -9  -3  19 161.129 9.72062   1
  -9   3 -17 147.147 17.3473  -2
  -9   3  19 147.147 17.3473   1
   0   6 -17 295.119 9.95820  -2
  -9  -3  18 295.119 9.95820   1
  -9   3 -16 679.672 18.5142  -2
  -9   3  18 679.672 18.5142   1
   0   6 -16 79.1567 8.56589  -2
  -9  -3  17 79.1567 8.56589   1
  -9   3 -15 77.2488 14.7992  -2
  -9   3  17 77.2488 14.7992   1
   0   6 -15 616.546 10.5280  -2
  -9  -3  16 616.546 10.5280   1
  -9   3 -14 770.822 17.9368  -2
  -9   3  16 770.822 17.9368   1
   0   6 -14 111.795 7.91344  -2
  -9  -3  15 111.795 7.91344   1
  -9   3 -13 30.5753 12.5050  -2
  -9   3  15 30.5753 12.5050   1
   0   6 -13 138.221 7.62753  -2
  -9  -3  14 138.221 7.62753   1
  -9   3 -12 79.8628 11.9270  -2
  -9   3  14 79.8628 11.9270   1
   0   6 -12 299.596 8.03964  -2
  -9  -3  13 299.596 8.03964   1
  -9   3 -11 303.962 12.2754  -2
  -9   3  13 303.962 12.2754   1
  -9   3  12 53.5799 8.19196   1
   0   6 -11 106.499 7.06312  -2
  -9  -3  12 106.499 7.06312   1
  -9   3  11 260.168 9.49177   1
   0   6 -10 384.733 8.28266  -2
  -9  -3  11 384.733 8.28266   1
  -9   3  10 1020.52 13.1084   1
   0   6  -9 1191.23 9.27656  -2
  -9  -3  10 1191.23 9.27656   1
   0   6  -8 718.703 7.53698  -2
  -9  -3   9 718.703 7.53698   1
   9  -3  -8 319.238 9.53262   1
   0   6  -7 1053.20 8.43597  -2
  -9  -3   8 1053.20 8.43597   1
   9  -3  -7 7.32196 7.15418   1
   0   6  -6 87.2780 5.02549  -2
  -9  -3   7 87.2780 5.02549   1
   9  -3  -6 722.227 12.3894   1
   0   6  -5 779.606 7.33167  -2
  -9  -3   6 779.606 7.33167   1
   9  -3  -5 721.496 12.4071   1
   0   6  -4 712.197 7.98228  -2
  -9  -3   5 712.197 7.98228   1
   9  -3  -4 53.8957 7.95294   1
   0  -6   3 229.122 6.26257  -2
   9   3  -4 229.122 6.26257   1
   9  -3  -3 429.983 10.9041   1
   0  -6   2 512.810 7.16556  -2
   9   3  -3 512.810 7.16556   1
   9  -3  -2 1378.82 16.2826   1
   0   6  -1 2002.36 10.9781  -2
  -9  -3   2 2002.36 10.9781   1
   9  -3  -1 1726.97 17.5523   1
   0   6   0 1852.47 10.7013  -2
  -9  -3   1 1852.47 10.7013   1
   9  -3   0 958.154 14.8580   1
   0   6   1 1564.53 10.2773  -2
  -9  -3   0 1564.53 10.2773   1
   9  -3   1 551.009 11.9703   1
   0   6   2 674.804 7.64219  -2
  -9  -3  -1 674.804 7.64219   1
   9  -3   2 1636.68 18.0115   1
   0   6   3 1855.86 11.1631  -2
  -9  -3  -2 1855.86 11.1631   1
   9  -3   3 46.4294 8.85798   1
   0   6   4 71.8314 5.58557  -2
  -9  -3  -3 71.8314 5.58557   1
   0   6   5 73.5087 5.51580  -2
  -9  -3  -4 73.5087 5.51580   1
   9  -3  -6 371.077 13.7748  -2
   9  -3   4 371.077 13.7748   1
   9  -3   5 952.847 16.1554   1
   0   6   6 1095.27 9.53857  -2
  -9  -3  -5 1095.27 9.53857   1
   0   6   7 847.332 8.89893  -2
  -9  -3  -6 847.332 8.89893   1
   9  -3  -8 303.726 15.0334  -2
   9  -3   6 303.726 15.0334   1
   0  -6  -8 210.398 6.89520  -2
   9   3   7 210.398 6.89520   1
   9  -3  -9 254.571 14.4862  -2
   9  -3   7 254.571 14.4862   1
   9  -3   8 2478.06 24.0203   1
   0  -6  -9 2756.04 14.4961  -2
   9   3   8 2756.04 14.4961   1
   9  -3   9 669.335 15.9057   1
   0  -6 -10 765.482 9.38391  -2
   9   3   9 765.482 9.38391   1
   9  -3  10 473.534 14.4514   1
   0  -6 -11 506.400 8.58217  -2
   9   3  10 506.400 8.58217   1
   9  -3  11 158.284 12.6406   1
   0  -6 -12 230.681 7.70826  -2
   9   3  11 230.681 7.70826   1
   9  -3  12 20.3543 11.9385   1
   0  -6 -13 163.655 11.0234  -2
   9   3  12 163.655 11.0234   1
   9  -3  13 19.2873 12.8892   1
   0  -6 -14 142.721 11.0287  -2
   9   3  13 142.721 11.0287   1
   9  -3  14 819.218 18.6662   1
   0  -6 -15 988.281 16.0540  -2
   9   3  14 988.281 16.0540   1
   9  -3  15 152.405 14.3014   1
   0  -6 -16 243.825 12.6349  -2
   9   3  15 243.825 12.6349   1
   9  -3  16 1221.14 21.6754   1
   0   6  17 1140.41 25.2994  -2
  -9  -3 -16 1140.41 25.2994   1
   0   6  18 33.6922 17.1976  -2
  -9  -3 -17 33.6922 17.1976   1
   0   6  19 146.945 17.9371  -2
  -9  -3 -18 146.945 17.9371   1
   0   6  20 105.653 18.8345  -2
  -9  -3 -19 105.653 18.8345   1
 -12   2 -17 72.3887 17.1709  -2
  -9   5  20 72.3887 17.1709   1
  -3  -7  18 235.238 11.5283  -2
   9   5 -19 235.238 11.5283   1
 -12   2 -16 195.055 17.5679  -2
  -9   5  19 195.055 17.5679   1
  -3  -7  17 280.911 11.4831  -2
   9   5 -18 280.911 11.4831   1
  -3  -7  16 1001.01 13.9092  -2
   9   5 -17 1001.01 13.9092   1
  -3  -7  15 42.9646 9.55972  -2
   9   5 -16 42.9646 9.55972   1
  -3  -7  14 766.646 12.3705  -2
   9   5 -15 766.646 12.3705   1
  -3  -7  13 111.987 9.00025  -2
   9   5 -14 111.987 9.00025   1
  -3  -7  12 117.495 8.69023  -2
   9   5 -13 117.495 8.69023   1
  -3  -7  11 179.717 8.76026  -2
   9   5 -12 179.717 8.76026   1
  -3  -7  10 736.419 10.6751  -2
   9   5 -11 736.419 10.6751   1
   3   7  -9 197.044 7.35967  -2
  -9  -5  10 197.044 7.35967   1
   3   7  -8 1163.76 10.0485  -2
  -9  -5   9 1163.76 10.0485   1
   3   7  -7 415.556 9.02636  -2
  -9  -5   8 415.556 9.02636   1
  -3  -7   6 258.793 8.33541  -2
   9   5  -7 258.793 8.33541   1
   3   7  -5 66.3077 7.26006  -2
  -9  -5   6 66.3077 7.26006   1
   3   7  -4 294.893 8.28353  -2
  -9  -5   5 294.893 8.28353   1
   3   7  -3 153.683 9.22480  -2
  -9  -5   4 153.683 9.22480   1
   3   7  -2 806.163 10.5465  -2
  -9  -5   3 806.163 10.5465   1
   3   7  -1 1702.37 13.3754  -2
  -9  -5   2 1702.37 13.3754   1
   3   7   0 363.404 8.69041  -2
  -9  -5   1 363.404 8.69041   1
   3   7   1 268.658 8.04922  -2
  -9  -5   0 268.658 8.04922   1
   3   7   2 82.5117 7.31929  -2
  -9  -5  -1 82.5117 7.31929   1
   3   7   3 72.0511 7.17880  -2
  -9  -5  -2 72.0511 7.17880   1
   3   7   4 85.2901 7.54116  -2
  -9  -5  -3 85.2901 7.54116   1
   3   7   5 1321.45 13.0232  -2
  -9  -5  -4 1321.45 13.0232   1
   3   7   6 159.199 8.33315  -2
  -9  -5  -5 159.199 8.33315   1
   3   7   7 710.356 10.9866  -2
  -9  -5  -6 710.356 10.9866   1
   3   7   8 94.8659 8.25742  -2
  -9  -5  -7 94.8659 8.25742   1
   3   7   9 565.647 11.1262  -2
  -9  -5  -8 565.647 11.1262   1
   3   7  10 321.626 10.1477  -2
  -9  -5  -9 321.626 10.1477   1
   3   7  11 41.9610 8.54639  -2
  -9  -5 -10 41.9610 8.54639   1
   3   7  12 26.2610 8.68510  -2
  -9  -5 -11 26.2610 8.68510   1
   3   7  13 650.808 12.1663  -2
  -9  -5 -12 650.808 12.1663   1
   3   7  14 65.0994 9.35573  -2
  -9  -5 -13 65.0994 9.35573   1
   3   7  15 155.776 10.2334  -2
  -9  -5 -14 155.776 10.2334   1
   3   7  16 218.523 14.3663  -2
  -9  -5 -15 218.523 14.3663   1
   3   7  17 85.0777 14.0794  -2
  -9  -5 -16 85.0777 14.0794   1
   3   7  18 257.338 22.2974  -2
  -9  -5 -17 257.338 22.2974   1
   6   8 -14 213.246 13.9463  -2
  -9  -7  14 213.246 13.9463   1
  -6  -8  13 351.924 11.5409  -2
   9   7 -13 351.924 11.5409   1
  -6  -8  12 79.5533 10.3550  -2
   9   7 -12 79.5533 10.3550   1
  -6  -8  11 152.723 10.2728  -2
   9   7 -11 152.723 10.2728   1
  -6  -8  10 54.7012 12.2704  -2
   9   7 -10 54.7012 12.2704   1
  -6  -8   9 146.494 12.6112  -2
   9   7  -9 146.494 12.6112   1
  -6  -8   8 132.798 9.88554  -2
   9   7  -8 132.798 9.88554   1
   6   8  -7 280.926 10.2223  -2
  -9  -7   7 280.926 10.2223   1
   6   8  -6 70.6479 9.43639  -2
  -9  -7   6 70.6479 9.43639   1
   6   8  -5 136.095 9.92220  -2
  -9  -7   5 136.095 9.92220   1
   6   8  -4 95.4421 9.50259  -2
  -9  -7   4 95.4421 9.50259   1
   6   8  -3 279.153 9.93644  -2
  -9  -7   3 279.153 9.93644   1
   6   8  -2 213.020 9.54445  -2
  -9  -7   2 213.020 9.54445   1
  -6  -8   1 120.980 11.0852  -2
   9   7  -1 120.980 11.0852   1
   6   8   0 192.012 9.80036  -2
  -9  -7   0 192.012 9.80036   1
   6   8   1 63.4715 9.14039  -2
  -9  -7  -1 63.4715 9.14039   1
   6   8   2 112.882 9.39631  -2
  -9  -7  -2 112.882 9.39631   1
   6   8   3 173.007 9.88720  -2
  -9  -7  -3 173.007 9.88720   1
   6   8   4 190.681 10.4182  -2
  -9  -7  -4 190.681 10.4182   1
   6   8   5 133.336 10.2380  -2
  -9  -7  -5 133.336 10.2380   1
   6   8   6 197.418 10.3056  -2
  -9  -7  -6 197.418 10.3056   1
   6   8   7 37.8720 9.70507  -2
  -9  -7  -7 37.8720 9.70507   1
   6   8   8 179.072 10.9152  -2
  -9  -7  -8 179.072 10.9152   1
   6   8   9 43.6682 10.6294  -2
  -9  -7  -9 43.6682 10.6294   1
   6   8  10 153.985 11.5063  -2
  -9  -7 -10 153.985 11.5063   1
   6   8  11 229.635 11.9710  -2
  -9  -7 -11 229.635 11.9710   1
  -6  -8 -12 247.586 14.9306  -2
   9   7  12 247.586 14.9306   1
  -6  -8 -13 332.066 21.5707  -2
   9   7  13 332.066 21.5707   1
  -5   5 -20 68.7608 11.8113  -2
 -10   0  22 68.7608 11.8113   1
  -5   5 -18 192.018 11.5666  -2
 -10   0  20 192.018 11.5666   1
  -5   5 -16 683.065 10.3734  -2
 -10   0  18 683.065 10.3734   1
  -5   5 -14 1134.38 10.9810  -2
 -10   0  16 1134.38 10.9810   1
  -5   5 -12 400.462 7.31583  -2
 -10   0  14 400.462 7.31583   1
  -5   5 -10 40.1863 4.43973  -2
 -10   0  12 40.1863 4.43973   1
  -5   5  -8 1497.89 13.1981  -2
 -10   0  10 1497.89 13.1981   1
  -5   5  -6 198.243 7.59389  -2
 -10   0   8 198.243 7.59389   1
  -5   5  -4 691.562 10.0918  -2
 -10   0   6 691.562 10.0918   1
   5  -5   2 1571.82 13.3895  -2
  10   0  -4 1571.82 13.3895   1
  -5   5   0 32.4334 5.70301  -2
 -10   0   2 32.4334 5.70301   1
   5  -5  -2 1531.01 21.6779  -2
  10   0   0 1531.01 21.6779   1
   5  -5  -4 1523.07 22.5761  -2
  10   0   2 1523.07 22.5761   1
   5  -5  -6 1112.41 21.2974  -2
  10   0   4 1112.41 21.2974   1
   5  -5  -8 1097.97 21.6737  -2
  10   0   6 1097.97 21.6737   1
   5  -5 -10 86.1820 13.8310  -2
  10   0   8 86.1820 13.8310   1
   5  -5 -12 2056.87 29.9145  -2
  10   0  10 2056.87 29.9145   1
   5  -5 -14 126.907 15.8008  -2
  10   0  12 126.907 15.8008   1
   5  -5 -16 334.957 18.8125  -2
  10   0  14 334.957 18.8125   1
   5  -5 -18 274.401 20.5006  -2
  10   0  16 274.401 20.5006   1
 -10   2  22-41.6152 14.6934   1
   2  -6  20 83.3683 16.1192  -2
  10   2 -22 83.3683 16.1192   1
 -10  -2  21 315.389 16.1858   1
   2  -6  19 476.139 12.7963  -2
  10   2 -21 476.139 12.7963   1
  -8   4 -19 254.272 19.8857  -2
 -10   2  21 254.272 19.8857   1
  -2   6 -18 29.7144 8.76402  -2
 -10  -2  20 29.7144 8.76402   1
  -8   4 -18 133.769 17.6099  -2
 -10   2  20 133.769 17.6099   1
  -2   6 -17 142.114 8.93484  -2
 -10  -2  19 142.114 8.93484   1
  -8   4 -17 146.353 17.8822  -2
 -10   2  19 146.353 17.8822   1
  -2   6 -16 487.047 9.69350  -2
 -10  -2  18 487.047 9.69350   1
  -8   4 -16 561.843 18.9698  -2
 -10   2  18 561.843 18.9698   1
  -2   6 -15 542.330 9.40280  -2
 -10  -2  17 542.330 9.40280   1
  -8   4 -15 599.539 18.1832  -2
 -10   2  17 599.539 18.1832   1
 -10  -2  16 87.1754 11.3695   1
   2  -6  14 174.391 9.02332  -2
  10   2 -16 174.391 9.02332   1
  -8   4 -14 227.691 14.5647  -2
 -10   2  16 227.691 14.5647   1
 -10  -2  15 1554.05 13.9185   1
   2  -6  13 1971.67 13.8615  -2
  10   2 -15 1971.67 13.8615   1
  10   2 -14 249.153 6.13832   1
   2  -6  12 169.830 11.0822  -2
  10   2 -14 169.830 11.0822   1
 -10  -2  13 739.314 10.1320   1
   2  -6  11 907.222 10.1168  -2
  10   2 -13 907.222 10.1168   1
 -10  -2  12 221.763 7.16285   1
   2  -6  10 303.704 7.85940  -2
  10   2 -12 303.704 7.85940   1
 -10  -2  11 1856.74 10.1982   1
   2  -6   9 1947.77 11.8472  -2
  10   2 -11 1947.77 11.8472   1
 -10  -2  10 1444.13 8.12925   1
   2  -6   8 1995.02 11.4738  -2
  10   2 -10 1995.02 11.4738   1
  10  -2  -9 1883.10 10.3247   1
   2  -6   7 2328.65 11.5527  -2
  10   2  -9 2328.65 11.5527   1
  10  -2  -8 87.2238 4.64127   1
   2  -6   6 189.992 5.98453  -2
  10   2  -8 189.992 5.98453   1
 -10  -2   7 2309.90 10.8917   1
   2  -6   5 2995.49 11.6241  -2
  10   2  -7 2995.49 11.6241   1
 -10  -2   6 112.961 4.72071   1
   2  -6   4 351.117 5.99405  -2
  10   2  -6 351.117 5.99405   1
 -10  -2   5 3474.75 15.8811   1
   2  -6   3 4113.76 12.2604  -2
  10   2  -5 4113.76 12.2604   1
 -10  -2   4 1966.69 10.3299   1
   2  -6   2 3380.11 11.1542  -2
  10   2  -4 3380.11 11.1542   1
 -10  -2   3 4124.65 13.9722   1
   2  -6   1 4348.71 11.7288  -2
  10   2  -3 4348.71 11.7288   1
 -10  -2   2 970.462 7.77262   1
   2  -6   0 1749.43 7.78549  -2
  10   2  -2 1749.43 7.78549   1
 -10  -2   1 2007.70 9.95602   1
   2  -6  -1 2491.06 8.26022  -2
  10   2  -1 2491.06 8.26022   1
 -10  -2   0 573.486 6.46197   1
   2  -6  -2 940.709 13.0173  -2
  10   2   0 940.709 13.0173   1
 -10  -2  -1 5075.88 15.4702   1
   2  -6  -3 5717.33 11.2602  -2
  10   2   1 5717.33 11.2602   1
  10   2   2 346.106 5.16071   1
  -2   6   4 1611.58 16.9376  -2
 -10  -2  -2 1611.58 16.9376   1
  10  -2   3 4038.20 27.6496   1
  -2   6   5 4623.76 25.1854  -2
 -10  -2  -3 4623.76 25.1854   1
  10  -2   4 1492.95 18.7901   1
  -2   6   6 2408.29 19.6377  -2
 -10  -2  -4 2408.29 19.6377   1
  10  -2   5 1376.25 18.4606   1
  -2   6   7 1559.64 17.0679  -2
 -10  -2  -5 1559.64 17.0679   1
  10  -2   6-3.66650 10.2315   1
   2  -6  -8 187.156 9.19927  -2
  10   2   6 187.156 9.19927   1
   2  -6  -9 2861.80 17.2510  -2
  10   2   7 2861.80 17.2510   1
   8  -4  -9 2145.15 23.6201  -2
  10  -2   7 2145.15 23.6201   1
  10  -2   8 87.4403 11.0800   1
   2  -6 -10 403.618 10.7350  -2
  10   2   8 403.618 10.7350   1
  10  -2   9 2922.39 25.7534   1
   2  -6 -11 3508.17 19.4324  -2
  10   2   9 3508.17 19.4324   1
  10   2  10 437.076 10.2516   1
  -2   6  12 943.298 17.2605  -2
 -10  -2 -10 943.298 17.2605   1
  10   2  11 437.114 10.4178   1
  -2   6  13 456.794 14.7926  -2
 -10  -2 -11 456.794 14.7926   1
   2  -6 -14 165.256 10.5249  -2
  10   2  12 165.256 10.5249   1
   8  -4 -14 269.610 16.8696  -2
  10  -2  12 269.610 16.8696   1
  10  -2  13 404.968 10.8167   1
  -2   6  15 517.793 16.3558  -2
 -10  -2 -13 517.793 16.3558   1
  10   2  14 63.6125 8.75861   1
  -2   6  16 152.280 15.1351  -2
 -10  -2 -14 152.280 15.1351   1
  10  -2  15 1028.41 14.2179   1
  -2   6  17 1340.59 22.7765  -2
 -10  -2 -15 1340.59 22.7765   1
  10  -2  16 22.7809 13.5290   1
  -2   6  18-44.3511 16.1613  -2
 -10  -2 -16-44.3511 16.1613   1
  -2   6  19 234.779 17.7228  -2
 -10  -2 -17 234.779 17.7228   1
  -2   6  20 17.5727 18.7367  -2
 -10  -2 -18 17.5727 18.7367   1
 -11   3 -17 106.407 18.6329  -2
 -10   4  20 106.407 18.6329   1
   1   7 -18 130.130 10.3888  -2
 -10  -4  19 130.130 10.3888   1
 -11   3 -16 126.401 17.3906  -2
 -10   4  19 126.401 17.3906   1
   1   7 -17 8.31620 9.44618  -2
 -10  -4  18 8.31620 9.44618   1
   1   7 -16 78.8548 9.38759  -2
 -10  -4  17 78.8548 9.38759   1
   1   7 -15 303.034 10.1315  -2
 -10  -4  16 303.034 10.1315   1
   1   7 -14 12.1852 8.37536  -2
 -10  -4  15 12.1852 8.37536   1
  -1  -7  13 541.478 10.5732  -2
  10   4 -14 541.478 10.5732   1
  -1  -7  12 77.8605 8.34524  -2
  10   4 -13 77.8605 8.34524   1
  -1  -7  11 104.193 8.31446  -2
  10   4 -12 104.193 8.31446   1
  -1  -7  10 680.440 10.2821  -2
  10   4 -11 680.440 10.2821   1
   1   7  -9-4.04706 6.24215  -2
 -10  -4  10-4.04706 6.24215   1
   1   7  -8 175.259 6.67061  -2
 -10  -4   9 175.259 6.67061   1
   1   7  -7 246.667 6.83215  -2
 -10  -4   8 246.667 6.83215   1
   1   7  -6 62.0347 5.83073  -2
 -10  -4   7 62.0347 5.83073   1
   1   7  -5 413.344 7.32193  -2
 -10  -4   6 413.344 7.32193   1
   1   7  -4 188.964 7.27147  -2
 -10  -4   5 188.964 7.27147   1
  11  -3   2 237.866 13.6088  -2
  10  -4  -5 237.866 13.6088   1
  -1  -7   3 141.606 6.96075  -2
  10   4  -4 141.606 6.96075   1
  11  -3   1 54.8535 12.1347  -2
  10  -4  -4 54.8535 12.1347   1
  -1  -7   2 1045.10 10.6793  -2
  10   4  -3 1045.10 10.6793   1
  11  -3   0 1162.79 19.8454  -2
  10  -4  -3 1162.79 19.8454   1
   1   7  -1 147.315 6.91013  -2
 -10  -4   2 147.315 6.91013   1
  11  -3  -1 55.6457 13.2551  -2
  10  -4  -2 55.6457 13.2551   1
   1   7   0 328.133 7.81629  -2
 -10  -4   1 328.133 7.81629   1
  11  -3  -2 396.296 15.6771  -2
  10  -4  -1 396.296 15.6771   1
   1   7   1 515.181 8.65994  -2
 -10  -4   0 515.181 8.65994   1
  11  -3  -3 497.594 16.8511  -2
  10  -4   0 497.594 16.8511   1
   1   7   2 24.3717 6.01056  -2
 -10  -4  -1 24.3717 6.01056   1
  11  -3  -4 96.0286 13.9805  -2
  10  -4   1 96.0286 13.9805   1
   1   7   3 710.435 9.72758  -2
 -10  -4  -2 710.435 9.72758   1
  11  -3  -5 735.668 18.8775  -2
  10  -4   2 735.668 18.8775   1
   1   7   4 276.273 7.77841  -2
 -10  -4  -3 276.273 7.77841   1
  11  -3  -6 163.877 15.5522  -2
  10  -4   3 163.877 15.5522   1
   1   7   5 192.662 7.43093  -2
 -10  -4  -4 192.662 7.43093   1
  11  -3  -7 153.587 15.9116  -2
  10  -4   4 153.587 15.9116   1
   1   7   6 976.734 11.0423  -2
 -10  -4  -5 976.734 11.0423   1
  11  -3  -8 1283.24 24.5800  -2
  10  -4   5 1283.24 24.5800   1
   1   7   7 300.363 8.49820  -2
 -10  -4  -6 300.363 8.49820   1
  11  -3  -9 133.790 16.2409  -2
  10  -4   6 133.790 16.2409   1
   1   7   8 253.592 8.35007  -2
 -10  -4  -7 253.592 8.35007   1
  11  -3 -10 205.797 17.8522  -2
  10  -4   7 205.797 17.8522   1
   1   7   9 1180.73 12.4116  -2
 -10  -4  -8 1180.73 12.4116   1
  11  -3 -11 1329.99 26.3006  -2
  10  -4   8 1329.99 26.3006   1
   1   7  10 83.0183 7.71030  -2
 -10  -4  -9 83.0183 7.71030   1
  11  -3 -12 71.1712 17.2451  -2
  10  -4   9 71.1712 17.2451   1
   1   7  11 92.3382 7.99827  -2
 -10  -4 -10 92.3382 7.99827   1
  11  -3 -13 152.025 18.3509  -2
  10  -4  10 152.025 18.3509   1
   1   7  12 402.444 13.6984  -2
 -10  -4 -11 402.444 13.6984   1
  11  -3 -14 536.209 22.0468  -2
  10  -4  11 536.209 22.0468   1
   1   7  13 366.106 20.0371  -2
 -10  -4 -12 366.106 20.0371   1
  11  -3 -15 273.302 20.4393  -2
  10  -4  12 273.302 20.4393   1
  -1  -7 -14 291.248 14.3694  -2
  10   4  13 291.248 14.3694   1
  11  -3 -16 535.554 22.7225  -2
  10  -4  13 535.554 22.7225   1
  -1  -7 -15 392.407 15.7361  -2
  10   4  14 392.407 15.7361   1
  -1  -7 -16 212.301 15.1997  -2
  10   4  15 212.301 15.1997   1
   1   7  17 235.214 22.6970  -2
 -10  -4 -16 235.214 22.6970   1
   1   7  18 57.2402 22.5096  -2
 -10  -4 -17 57.2402 22.5096   1
  -4  -8  15 258.534 12.0275  -2
  10   6 -16 258.534 12.0275   1
  -4  -8  14 134.429 11.0406  -2
  10   6 -15 134.429 11.0406   1
  -4  -8  13 424.095 11.9175  -2
  10   6 -14 424.095 11.9175   1
  -4  -8  12 61.3898 9.94378  -2
  10   6 -13 61.3898 9.94378   1
  -4  -8  11 335.376 10.7463  -2
  10   6 -12 335.376 10.7463   1
  -4  -8  10 976.012 12.9647  -2
  10   6 -11 976.012 12.9647   1
   4   8  -9 261.913 8.82531  -2
 -10  -6  10 261.913 8.82531   1
   4   8  -8 709.175 10.2711  -2
 -10  -6   9 709.175 10.2711   1
   4   8  -7 475.435 10.8218  -2
 -10  -6   8 475.435 10.8218   1
  -4  -8   6 58.4538 8.76473  -2
  10   6  -7 58.4538 8.76473   1
  -4  -8   5 949.680 12.6686  -2
  10   6  -6 949.680 12.6686   1
   4   8  -4 550.657 10.8916  -2
 -10  -6   5 550.657 10.8916   1
   4   8  -3 776.565 12.0382  -2
 -10  -6   4 776.565 12.0382   1
   4   8  -2 1841.92 18.7623  -2
 -10  -6   3 1841.92 18.7623   1
   4   8  -1 622.515 11.7728  -2
 -10  -6   2 622.515 11.7728   1
   4   8   0 68.0815 8.90286  -2
 -10  -6   1 68.0815 8.90286   1
   4   8   1 807.616 12.2552  -2
 -10  -6   0 807.616 12.2552   1
   4   8   2 366.432 10.4411  -2
 -10  -6  -1 366.432 10.4411   1
   4   8   3 1703.68 15.8453  -2
 -10  -6  -2 1703.68 15.8453   1
   4   8   4 1753.42 16.4987  -2
 -10  -6  -3 1753.42 16.4987   1
   4   8   5 359.840 10.8681  -2
 -10  -6  -4 359.840 10.8681   1
   4   8   6 543.163 11.8534  -2
 -10  -6  -5 543.163 11.8534   1
   4   8   7 465.909 11.6871  -2
 -10  -6  -6 465.909 11.6871   1
   4   8   8 27.7384 9.33333  -2
 -10  -6  -7 27.7384 9.33333   1
   4   8   9 911.770 14.3293  -2
 -10  -6  -8 911.770 14.3293   1
   4   8  10 854.316 14.0331  -2
 -10  -6  -9 854.316 14.0331   1
   4   8  11 450.002 12.5098  -2
 -10  -6 -10 450.002 12.5098   1
   4   8  12 612.331 13.4714  -2
 -10  -6 -11 612.331 13.4714   1
   4   8  13 16.3267 10.5324  -2
 -10  -6 -12 16.3267 10.5324   1
   4   8  14 85.5639 15.1512  -2
 -10  -6 -13 85.5639 15.1512   1
   4   8  15 106.108 23.0065  -2
 -10  -6 -14 106.108 23.0065   1
  -7  -9   7 1051.19 15.1162  -2
  10   8  -7 1051.19 15.1162   1
   7   9  -6 68.3496 11.2940  -2
 -10  -8   6 68.3496 11.2940   1
   7   9  -5 30.6230 10.9043  -2
 -10  -8   5 30.6230 10.9043   1
   7   9  -4 377.759 12.5191  -2
 -10  -8   4 377.759 12.5191   1
   7   9  -3 95.3510 11.4681  -2
 -10  -8   3 95.3510 11.4681   1
   7   9  -2 32.4554 11.0590  -2
 -10  -8   2 32.4554 11.0590   1
   7   9  -1 330.530 12.4727  -2
 -10  -8   1 330.530 12.4727   1
   7   9   0 43.8965 12.9957  -2
 -10  -8   0 43.8965 12.9957   1
  -7  -9  -1 692.767 16.8715  -2
  10   8   1 692.767 16.8715   1
   7   9   2 174.654 12.0377  -2
 -10  -8  -2 174.654 12.0377   1
   7   9   3 235.246 12.0776  -2
 -10  -8  -3 235.246 12.0776   1
   7   9   4 92.6169 11.7987  -2
 -10  -8  -4 92.6169 11.7987   1
   7   9   5 93.0726 11.5765  -2
 -10  -8  -5 93.0726 11.5765   1
  -7  -9  -6 29.4266 19.5614  -2
  10   8   6 29.4266 19.5614   1
  -4   6 -19 4.88168 11.2502  -2
 -11  -1  21 4.88168 11.2502   1
  -7   5 -19 157.122 19.8825  -2
 -11   1  21 157.122 19.8825   1
  -4   6 -18 216.900 11.8923  -2
 -11  -1  20 216.900 11.8923   1
  -7   5 -18 289.441 19.2412  -2
 -11   1  20 289.441 19.2412   1
 -11   1  19 447.299 16.5238   1
  -4   6 -17 569.493 13.7035  -2
 -11  -1  19 569.493 13.7035   1
 -11   1  18 464.734 15.4650   1
  -4   6 -16 428.631 12.6228  -2
 -11  -1  18 428.631 12.6228   1
 -11   1  17 157.417 12.6616   1
  -4   6 -15 164.818 8.37805  -2
 -11  -1  17 164.818 8.37805   1
 -11   1  16 16.0445 10.5949   1
  -4   6 -14 13.2075 6.69138  -2
 -11  -1  16 13.2075 6.69138   1
 -11   1  15 48.6370 10.3485   1
  -4   6 -13 143.309 7.21721  -2
 -11  -1  15 143.309 7.21721   1
 -11   1  14 11.5156 9.01344   1
  -4   6 -12 17.1239 5.23467  -2
 -11  -1  14 17.1239 5.23467   1
 -11   1  13 440.755 12.4454   1
  -4   6 -11 472.557 7.79364  -2
 -11  -1  13 472.557 7.79364   1
 -11   1  12 269.842 10.3137   1
  -4   6 -10 342.890 6.73159  -2
 -11  -1  12 342.890 6.73159   1
 -11   1  11 485.984 11.3149   1
  -4   6  -9 686.721 7.67387  -2
 -11  -1  11 686.721 7.67387   1
 -11   1  10 255.412 6.50322   1
  -4   6  -8 320.647 6.51459  -2
 -11  -1  10 320.647 6.51459   1
 -11   1   9 7.90215 5.29392   1
  -4   6  -7 30.4440 4.12116  -2
 -11  -1   9 30.4440 4.12116   1
  11  -1  -8 425.689 10.5052   1
  -4   6  -6 339.951 8.76268  -2
 -11  -1   8 339.951 8.76268   1
  11  -1  -7 8.29317 7.24701   1
  -4   6  -5 26.5682 7.37004  -2
 -11  -1   7 26.5682 7.37004   1
  11  -1  -6 27.7291 7.73346   1
  -4   6  -4 45.7312 7.71629  -2
 -11  -1   6 45.7312 7.71629   1
   4  -6   3 1001.08 20.0585  -2
  11   1  -5 1001.08 20.0585   1
   7  -5   3 406.973 13.0163  -2
  11  -1  -5 406.973 13.0163   1
   4  -6   2 1395.49 14.9079  -2
  11   1  -4 1395.49 14.9079   1
   7  -5   2 1170.42 16.7234  -2
  11  -1  -4 1170.42 16.7234   1
  11  -1  -3 55.9063 8.73105   1
   4  -6   1 94.3909 7.57636  -2
  11   1  -3 94.3909 7.57636   1
  11  -1  -2 137.725 9.73624   1
   4  -6   0 179.531 8.22593  -2
  11   1  -2 179.531 8.22593   1
   4  -6  -1 14.3085 6.26953  -2
  11   1  -1 14.3085 6.26953   1
   7  -5  -1 313.518 12.6280  -2
  11  -1  -1 313.518 12.6280   1
  -4   6   2 989.978 13.0149  -2
 -11  -1   0 989.978 13.0149   1
   7  -5  -2 1002.53 16.8126  -2
  11  -1   0 1002.53 16.8126   1
  -4   6   3 520.052 10.6201  -2
 -11  -1  -1 520.052 10.6201   1
   7  -5  -3 445.723 14.1935  -2
  11  -1   1 445.723 14.1935   1
  -4   6   4 1264.85 14.6316  -2
 -11  -1  -2 1264.85 14.6316   1
   7  -5  -4 1058.32 17.5908  -2
  11  -1   2 1058.32 17.5908   1
   4  -6  -5 526.155 18.2758  -2
  11   1   3 526.155 18.2758   1
   7  -5  -5 336.442 14.6310  -2
  11  -1   3 336.442 14.6310   1
   4  -6  -6 760.118 21.6293  -2
  11   1   4 760.118 21.6293   1
   7  -5  -6 442.976 16.0504  -2
  11  -1   4 442.976 16.0504   1
   4  -6  -7 441.137 18.7189  -2
  11   1   5 441.137 18.7189   1
   7  -5  -7 653.797 17.3068  -2
  11  -1   5 653.797 17.3068   1
   4  -6  -8 1237.81 25.3344  -2
  11   1   6 1237.81 25.3344   1
   7  -5  -8 1337.53 20.7976  -2
  11  -1   6 1337.53 20.7976   1
   4  -6  -9 154.604 15.8293  -2
  11   1   7 154.604 15.8293   1
   7  -5  -9 125.729 14.7266  -2
  11  -1   7 125.729 14.7266   1
   4  -6 -10 159.292 16.1643  -2
  11   1   8 159.292 16.1643   1
   7  -5 -10 121.958 15.0450  -2
  11  -1   8 121.958 15.0450   1
   4  -6 -11 939.595 23.9999  -2
  11   1   9 939.595 23.9999   1
   7  -5 -11 1085.46 20.2884  -2
  11  -1   9 1085.46 20.2884   1
  11  -1  10 939.110 18.7475   1
   4  -6 -12 1131.93 25.8724  -2
  11   1  10 1131.93 25.8724   1
   4  -6 -13 311.992 19.5118  -2
  11   1  11 311.992 19.5118   1
   7  -5 -13 268.120 18.2239  -2
  11  -1  11 268.120 18.2239   1
   4  -6 -14 336.627 20.8203  -2
  11   1  12 336.627 20.8203   1
   7  -5 -14 436.782 19.7259  -2
  11  -1  12 436.782 19.7259   1
  11  -1  13 307.286 15.6792   1
   4  -6 -15 279.442 20.0650  -2
  11   1  13 279.442 20.0650   1
  11  -1  14 557.305 16.8101   1
   4  -6 -16 536.148 22.8331  -2
  11   1  14 536.148 22.8331   1
  11  -1  15 255.918 15.5028   1
   4  -6 -17 432.173 22.6388  -2
  11   1  15 432.173 22.6388   1
   4  -6 -18 195.936 20.8465  -2
  11   1  16 195.936 20.8465   1
   7  -5 -18 251.302 19.9473  -2
  11  -1  16 251.302 19.9473   1
   1  -7  18 190.944 11.8248  -2
  11   3 -20 190.944 11.8248   1
 -10   4 -17 143.197 18.9164  -2
 -11   3  20 143.197 18.9164   1
  11   3 -19 289.234 13.6024   1
  -1   7 -17 348.750 13.0610  -2
 -11  -3  19 348.750 13.0610   1
 -10   4 -16 315.520 18.1008  -2
 -11   3  19 315.520 18.1008   1
  -1   7 -16 106.125 9.05648  -2
 -11  -3  18 106.125 9.05648   1
 -10   4 -15 136.413 16.4803  -2
 -11   3  18 136.413 16.4803   1
  -1   7 -15 81.0722 8.75331  -2
 -11  -3  17 81.0722 8.75331   1
 -11  -3  16 1012.82 19.8002   1
   1  -7  14 1114.63 13.2321  -2
  11   3 -16 1114.63 13.2321   1
  -1   7 -13 462.481 9.23877  -2
 -11  -3  15 462.481 9.23877   1
 -11  -3  14 973.776 17.9809   1
   1  -7  12 1191.82 12.3937  -2
  11   3 -14 1191.82 12.3937   1
 -11  -3  13 396.532 13.8672   1
   1  -7  11 481.156 10.1034  -2
  11   3 -13 481.156 10.1034   1
 -11  -3  12 67.0819 10.6642   1
   1  -7  10 123.085 8.36540  -2
  11   3 -12 123.085 8.36540   1
 -11  -3  11 554.708 10.6260   1
   1  -7   9 711.354 10.1206  -2
  11   3 -11 711.354 10.1206   1
 -11  -3  10 336.104 8.87588   1
   1  -7   8 480.757 8.95288  -2
  11   3 -10 480.757 8.95288   1
 -11  -3   9 67.6111 6.90489   1
   1  -7   7 358.313 8.06865  -2
  11   3  -9 358.313 8.06865   1
  10  -4   6 106.322 11.8796  -2
  11  -3  -9 106.322 11.8796   1
 -11  -3   8 1420.47 13.1104   1
   1  -7   6 1614.29 11.4862  -2
  11   3  -8 1614.29 11.4862   1
  10  -4   5 1699.67 20.4444  -2
  11  -3  -8 1699.67 20.4444   1
 -11  -3   7 19.4402 6.36445   1
   1  -7   5 38.6628 6.94772  -2
  11   3  -7 38.6628 6.94772   1
  10  -4   4 105.042 12.2229  -2
  11  -3  -7 105.042 12.2229   1
 -11  -3   6 21.9337 6.31142   1
   1  -7   4 140.724 6.87621  -2
  11   3  -6 140.724 6.87621   1
  10  -4   3 122.222 12.4167  -2
  11  -3  -6 122.222 12.4167   1
 -11  -3   5 1036.28 15.3260   1
   1  -7   3 1410.58 10.1099  -2
  11   3  -5 1410.58 10.1099   1
  10  -4   2 1139.54 19.4744  -2
  11  -3  -5 1139.54 19.4744   1
 -11  -3   4 246.282 7.44146   1
   1  -7   2 256.466 6.62723  -2
  11   3  -4 256.466 6.62723   1
  10  -4   1 216.986 13.6077  -2
  11  -3  -4 216.986 13.6077   1
 -11  -3   3 23.5259 8.18600   1
   1  -7   1 51.2112 5.08269  -2
  11   3  -3 51.2112 5.08269   1
  10  -4   0 230.740 14.0030  -2
  11  -3  -3 230.740 14.0030   1
 -11  -3   2 694.957 13.1073   1
   1  -7   0 777.383 6.81186  -2
  11   3  -2 777.383 6.81186   1
  10  -4  -1 632.776 17.7902  -2
  11  -3  -2 632.776 17.7902   1
 -11  -3   1 44.1407 8.69724   1
   1  -7  -1 191.962 5.13632  -2
  11   3  -1 191.962 5.13632   1
  10  -4  -2 103.169 12.9358  -2
  11  -3  -1 103.169 12.9358   1
 -11  -3   0 235.478 10.2793   1
   1  -7  -2 235.245 5.21699  -2
  11   3   0 235.245 5.21699   1
  10  -4  -3 551.175 16.7950  -2
  11  -3   0 551.175 16.7950   1
   1  -7  -3 139.166 4.96272  -2
  11   3   1 139.166 4.96272   1
  10  -4  -4 47.1651 12.5591  -2
  11  -3   1 47.1651 12.5591   1
  11   3   2 233.794 6.77369   1
  -1   7   4 178.845 12.7068  -2
 -11  -3  -2 178.845 12.7068   1
  10  -4  -5 252.822 15.3468  -2
  11  -3   2 252.822 15.3468   1
  -1   7   5 278.840 13.1589  -2
 -11  -3  -3 278.840 13.1589   1
  10  -4  -6 127.169 14.3921  -2
  11  -3   3 127.169 14.3921   1
  -1   7   6 198.722 12.9493  -2
 -11  -3  -4 198.722 12.9493   1
  10  -4  -7 217.262 15.6202  -2
  11  -3   4 217.262 15.6202   1
  -1   7   7 93.2261 13.0774  -2
 -11  -3  -5 93.2261 13.0774   1
  10  -4  -8 171.728 16.0847  -2
  11  -3   5 171.728 16.0847   1
  -1   7   8 112.447 12.8891  -2
 -11  -3  -6 112.447 12.8891   1
  10  -4  -9 208.677 16.6453  -2
  11  -3   6 208.677 16.6453   1
  -1   7   9 38.3611 12.7467  -2
 -11  -3  -7 38.3611 12.7467   1
  10  -4 -10-0.32439 15.6208  -2
  11  -3   7-0.32439 15.6208   1
  -1   7  10 104.105 10.6439  -2
 -11  -3  -8 104.105 10.6439   1
  10  -4 -11 282.512 18.9004  -2
  11  -3   8 282.512 18.9004   1
   1  -7 -11 197.265 11.2384  -2
  11   3   9 197.265 11.2384   1
  10  -4 -12 13.5420 17.0384  -2
  11  -3   9 13.5420 17.0384   1
   1  -7 -12 352.569 12.6693  -2
  11   3  10 352.569 12.6693   1
  10  -4 -13 337.283 19.9331  -2
  11  -3  10 337.283 19.9331   1
  11   3  11 8.19092 13.7528   1
  -1   7  13 112.493 17.5652  -2
 -11  -3 -11 112.493 17.5652   1
  10  -4 -14 173.219 19.4203  -2
  11  -3  11 173.219 19.4203   1
  11   3  12 76.8431 14.5990   1
  -1   7  14 190.675 17.2219  -2
 -11  -3 -12 190.675 17.2219   1
  10  -4 -15 115.086 19.5661  -2
  11  -3  12 115.086 19.5661   1
   1  -7 -15 41.2792 12.7087  -2
  11   3  13 41.2792 12.7087   1
  10  -4 -16 31.6059 18.9733  -2
  11  -3  13 31.6059 18.9733   1
  11   3  14-17.4910 14.3646   1
  -1   7  16 19.0215 17.1949  -2
 -11  -3 -14 19.0215 17.1949   1
  10  -4 -17 58.1061 20.2175  -2
  11  -3  14 58.1061 20.2175   1
  11   3  15 50.0943 15.2045   1
  -1   7  17 22.5770 18.8421  -2
 -11  -3 -15 22.5770 18.8421   1
  10  -4 -18 135.412 21.5779  -2
  11  -3  15 135.412 21.5779   1
  -1   7  18 100.406 20.2696  -2
 -11  -3 -16 100.406 20.2696   1
  10  -4 -19 195.520 21.5501  -2
  11  -3  16 195.520 21.5501   1
  -1   7  19 64.3946 20.4026  -2
 -11  -3 -17 64.3946 20.4026   1
  -2  -8  16 27.0937 17.2727  -2
  11   5 -17 27.0937 17.2727   1
  -2  -8  15 100.376 10.4249  -2
  11   5 -16 100.376 10.4249   1
  -2  -8  14 257.711 10.9275  -2
  11   5 -15 257.711 10.9275   1
  -2  -8  13 231.505 10.5664  -2
  11   5 -14 231.505 10.5664   1
  -2  -8  12 111.027 9.99567  -2
  11   5 -13 111.027 9.99567   1
  -2  -8  11 637.175 11.6873  -2
  11   5 -12 637.175 11.6873   1
  -2  -8  10 215.070 9.63301  -2
  11   5 -11 215.070 9.63301   1
   2   8  -9 100.978 7.85352  -2
 -11  -5  10 100.978 7.85352   1
   2   8  -8 97.0482 7.32348  -2
 -11  -5   9 97.0482 7.32348   1
   2   8  -7 265.116 8.05569  -2
 -11  -5   8 265.116 8.05569   1
   2   8  -6 224.290 7.92831  -2
 -11  -5   7 224.290 7.92831   1
   2   8  -5 274.492 8.03755  -2
 -11  -5   6 274.492 8.03755   1
   2   8  -4 220.856 9.13789  -2
 -11  -5   5 220.856 9.13789   1
   2   8  -3 100.259 9.45276  -2
 -11  -5   4 100.259 9.45276   1
  -2  -8   2 306.437 9.20498  -2
  11   5  -3 306.437 9.20498   1
   2   8  -1 111.933 8.24891  -2
 -11  -5   2 111.933 8.24891   1
   2   8   0 254.780 9.13551  -2
 -11  -5   1 254.780 9.13551   1
   2   8   1 258.705 9.07478  -2
 -11  -5   0 258.705 9.07478   1
   2   8   2 277.853 9.28877  -2
 -11  -5  -1 277.853 9.28877   1
   2   8   3 166.853 8.67192  -2
 -11  -5  -2 166.853 8.67192   1
   2   8   4 826.371 11.8498  -2
 -11  -5  -3 826.371 11.8498   1
  13  -3  -6 933.132 22.5929  -2
  11  -5   3 933.132 22.5929   1
   2   8   5 185.038 9.06188  -2
 -11  -5  -4 185.038 9.06188   1
  13  -3  -7 203.054 17.6591  -2
  11  -5   4 203.054 17.6591   1
   2   8   6 89.4536 8.46366  -2
 -11  -5  -5 89.4536 8.46366   1
  13  -3  -8 25.0905 18.1536  -2
  11  -5   5 25.0905 18.1536   1
   2   8   7 88.9986 8.54074  -2
 -11  -5  -6 88.9986 8.54074   1
   2   8   8 134.851 9.02214  -2
 -11  -5  -7 134.851 9.02214   1
   2   8   9 180.919 12.7459  -2
 -11  -5  -8 180.919 12.7459   1
   2   8  10 855.042 18.1256  -2
 -11  -5  -9 855.042 18.1256   1
   2   8  11 167.551 14.0496  -2
 -11  -5 -10 167.551 14.0496   1
   2   8  12 562.336 24.5326  -2
 -11  -5 -11 562.336 24.5326   1
   2   8  13 0.75087 16.5225  -2
 -11  -5 -12 0.75087 16.5225   1
   2   8  14 39.5339 14.6561  -2
 -11  -5 -13 39.5339 14.6561   1
   2   8  15 1.27990 14.6577  -2
 -11  -5 -14 1.27990 14.6577   1
  -5  -9  10 68.3501 10.9441  -2
  11   7 -11 68.3501 10.9441   1
  -5  -9   9 489.626 12.4665  -2
  11   7 -10 489.626 12.4665   1
   5   9  -8 54.9381 9.51939  -2
 -11  -7   9 54.9381 9.51939   1
   5   9  -7 143.818 11.0752  -2
 -11  -7   8 143.818 11.0752   1
  -5  -9   6 288.938 11.3991  -2
  11   7  -7 288.938 11.3991   1
  -5  -9   5 343.649 11.7457  -2
  11   7  -6 343.649 11.7457   1
  -5  -9   4 91.9150 10.4271  -2
  11   7  -5 91.9150 10.4271   1
   5   9  -3 262.939 11.2818  -2
 -11  -7   4 262.939 11.2818   1
   5   9  -2 98.9986 10.2717  -2
 -11  -7   3 98.9986 10.2717   1
   5   9  -1 120.470 12.8693  -2
 -11  -7   2 120.470 12.8693   1
   5   9   0 393.023 12.3850  -2
 -11  -7   1 393.023 12.3850   1
   5   9   1 3.50525 10.1205  -2
 -11  -7   0 3.50525 10.1205   1
   5   9   2 243.115 11.5681  -2
 -11  -7  -1 243.115 11.5681   1
   5   9   3 180.364 11.2300  -2
 -11  -7  -2 180.364 11.2300   1
   5   9   4 147.539 11.0615  -2
 -11  -7  -3 147.539 11.0615   1
   5   9   5 67.4249 10.6412  -2
 -11  -7  -4 67.4249 10.6412   1
   5   9   6 156.915 11.2305  -2
 -11  -7  -5 156.915 11.2305   1
   5   9   7 99.0591 11.3409  -2
 -11  -7  -6 99.0591 11.3409   1
   5   9   8 527.492 13.6131  -2
 -11  -7  -7 527.492 13.6131   1
   5   9   9 62.1271 11.2145  -2
 -11  -7  -8 62.1271 11.2145   1
  -5  -9 -10 68.9778 18.1928  -2
  11   7   9 68.9778 18.1928   1
 -12   0  20 1001.33 21.3910   1
 -12   0  18 162.593 14.1359   1
 -12   0  16 11.4436 11.7355   1
 -12   0  14 2414.27 23.6490   1
 -12   0  12 2075.29 20.7013   1
 -12   0  10 551.147 8.57419   1
 -12   0   8 1338.42 11.4102   1
   6  -6   4 6437.36 32.5938  -2
  12   0  -6 6437.36 32.5938   1
  12   0  -4 3526.17 25.5548   1
  12   0  -2 2103.89 20.9714   1
   6  -6  -2 3287.29 26.0925  -2
  12   0   0 3287.29 26.0925   1
   6  -6  -4 6062.11 34.8195  -2
  12   0   2 6062.11 34.8195   1
   6  -6  -6 2573.38 26.0405  -2
  12   0   4 2573.38 26.0405   1
   6  -6  -8 855.765 19.9323  -2
  12   0   6 855.765 19.9323   1
  12   0   8 1013.97 19.6293   1
   6  -6 -12 2299.16 28.7148  -2
  12   0  10 2299.16 28.7148   1
   6  -6 -14 175.526 18.4137  -2
  12   0  12 175.526 18.4137   1
   6  -6 -16 65.0591 19.8179  -2
  12   0  14 65.0591 19.8179   1
  12   0  16 891.293 21.9181   1
   3  -7  18 132.030 15.5673  -2
  12   2 -20 132.030 15.5673   1
  -9   5 -17 185.050 19.6000  -2
 -12   2  20 185.050 19.6000   1
  -3   7 -17 82.8913 11.6493  -2
 -12  -2  19 82.8913 11.6493   1
  -9   5 -16 57.1790 16.9699  -2
 -12   2  19 57.1790 16.9699   1
  -3   7 -16 8.09330 8.87236  -2
 -12  -2  18 8.09330 8.87236   1
  -9   5 -15 43.0861 16.2805  -2
 -12   2  18 43.0861 16.2805   1
  -3   7 -15 43.5638 10.4517  -2
 -12  -2  17 43.5638 10.4517   1
  -3   7 -14 416.188 12.2996  -2
 -12  -2  16 416.188 12.2996   1
  -3   7 -13 590.075 12.6407  -2
 -12  -2  15 590.075 12.6407   1
  -3   7 -12 20.3998 7.40695  -2
 -12  -2  14 20.3998 7.40695   1
  -3   7 -11 0.05298 7.90282  -2
 -12  -2  13 0.05298 7.90282   1
  -3   7 -10 85.6252 8.32800  -2
 -12  -2  12 85.6252 8.32800   1
  -3   7  -9 216.769 8.72721  -2
 -12  -2  11 216.769 8.72721   1
  -3   7  -8 454.346 8.23633  -2
 -12  -2  10 454.346 8.23633   1
  -3   7  -7 1026.80 9.78890  -2
 -12  -2   9 1026.80 9.78890   1
   9  -5   6 965.658 17.1123  -2
  12  -2  -9 965.658 17.1123   1
  -3   7  -6 231.170 6.28337  -2
 -12  -2   8 231.170 6.28337   1
   9  -5   5 249.080 13.3414  -2
  12  -2  -8 249.080 13.3414   1
  -3   7  -5 381.585 6.62804  -2
 -12  -2   7 381.585 6.62804   1
   9  -5   4 640.337 15.6629  -2
  12  -2  -7 640.337 15.6629   1
  -3   7  -4 266.760 10.5645  -2
 -12  -2   6 266.760 10.5645   1
   9  -5   3 314.984 13.6103  -2
  12  -2  -6 314.984 13.6103   1
   3  -7   3 258.541 15.2535  -2
  12   2  -5 258.541 15.2535   1
   9  -5   2 221.407 13.7824  -2
  12  -2  -5 221.407 13.7824   1
   3  -7   2 62.3357 8.75332  -2
  12   2  -4 62.3357 8.75332   1
   9  -5   1 36.6960 12.8204  -2
  12  -2  -4 36.6960 12.8204   1
   3  -7   1 301.115 10.7516  -2
  12   2  -3 301.115 10.7516   1
   9  -5   0 161.635 14.3574  -2
  12  -2  -3 161.635 14.3574   1
   3  -7   0 787.988 13.6855  -2
  12   2  -2 787.988 13.6855   1
   9  -5  -1 982.756 20.7340  -2
  12  -2  -2 982.756 20.7340   1
   3  -7  -1 1151.34 15.5063  -2
  12   2  -1 1151.34 15.5063   1
   9  -5  -2 1361.24 23.5548  -2
  12  -2  -1 1361.24 23.5548   1
   3  -7  -2 200.708 10.0680  -2
  12   2   0 200.708 10.0680   1
   9  -5  -3 340.329 16.2887  -2
  12  -2   0 340.329 16.2887   1
   3  -7  -3 111.134 9.50834  -2
  12   2   1 111.134 9.50834   1
   9  -5  -4 34.4101 14.0698  -2
  12  -2   1 34.4101 14.0698   1
  -3   7   4 524.522 12.4790  -2
 -12  -2  -2 524.522 12.4790   1
   9  -5  -5 366.643 17.2242  -2
  12  -2   2 366.643 17.2242   1
  -3   7   5 19.2036 9.19552  -2
 -12  -2  -3 19.2036 9.19552   1
   9  -5  -6 18.4413 14.9901  -2
  12  -2   3 18.4413 14.9901   1
  -3   7   6 254.408 11.1326  -2
 -12  -2  -4 254.408 11.1326   1
   9  -5  -7 226.680 17.1891  -2
  12  -2   4 226.680 17.1891   1
   3  -7  -7 403.090 20.3144  -2
  12   2   5 403.090 20.3144   1
   9  -5  -8 267.029 18.8510  -2
  12  -2   5 267.029 18.8510   1
   3  -7  -8 627.077 23.5780  -2
  12   2   6 627.077 23.5780   1
   9  -5  -9 962.588 24.0138  -2
  12  -2   6 962.588 24.0138   1
   3  -7  -9 190.465 18.7015  -2
  12   2   7 190.465 18.7015   1
   9  -5 -10 17.5787 16.4926  -2
  12  -2   7 17.5787 16.4926   1
   3  -7 -10 346.195 21.7465  -2
  12   2   8 346.195 21.7465   1
   9  -5 -11 352.490 20.5542  -2
  12  -2   8 352.490 20.5542   1
   3  -7 -11 129.467 19.2625  -2
  12   2   9 129.467 19.2625   1
   9  -5 -12 57.6937 17.3155  -2
  12  -2   9 57.6937 17.3155   1
   3  -7 -12 173.445 18.9690  -2
  12   2  10 173.445 18.9690   1
   9  -5 -13 111.375 17.2578  -2
  12  -2  10 111.375 17.2578   1
   3  -7 -13 217.675 20.8496  -2
  12   2  11 217.675 20.8496   1
   9  -5 -14 198.378 19.2648  -2
  12  -2  11 198.378 19.2648   1
   3  -7 -14 375.552 23.1427  -2
  12   2  12 375.552 23.1427   1
   9  -5 -15 537.443 22.5134  -2
  12  -2  12 537.443 22.5134   1
   3  -7 -15 74.5354 19.6439  -2
  12   2  13 74.5354 19.6439   1
   9  -5 -16 69.1899 19.9591  -2
  12  -2  13 69.1899 19.9591   1
   3  -7 -16 331.504 23.6779  -2
  12   2  14 331.504 23.6779   1
   9  -5 -17 498.113 24.4568  -2
  12  -2  14 498.113 24.4568   1
   3  -7 -17 336.672 23.8010  -2
  12   2  15 336.672 23.8010   1
   9  -5 -18 264.223 22.3391  -2
  12  -2  15 264.223 22.3391   1
   9  -5 -19 382.085 23.9385  -2
  12  -2  16 382.085 23.9385   1
   0  -8  16 73.5605 15.9082  -2
  12   4 -18 73.5605 15.9082   1
   0   8 -15 42.8907 9.40629  -2
 -12  -4  17 42.8907 9.40629   1
   0   8 -14 857.155 11.4942  -2
 -12  -4  16 857.155 11.4942   1
   0   8 -13 475.909 10.3901  -2
 -12  -4  15 475.909 10.3901   1
 -12  -4  14 498.254 16.7341   1
   0  -8  12 653.655 12.2315  -2
  12   4 -14 653.655 12.2315   1
   0   8 -11 49.1673 8.43827  -2
 -12  -4  13 49.1673 8.43827   1
   0   8 -10-7.61355 7.86010  -2
 -12  -4  12-7.61355 7.86010   1
 -12  -4  11 30.0950 11.4802   1
   0   8  -9 41.4911 7.77287  -2
 -12  -4  11 41.4911 7.77287   1
 -12  -4  10 1068.53 19.1351   1
   0   8  -8 1282.05 11.2279  -2
 -12  -4  10 1282.05 11.2279   1
 -12  -4   9 926.382 18.2422   1
   0   8  -7 1601.51 12.0197  -2
 -12  -4   9 1601.51 12.0197   1
 -12  -4   8 2264.65 17.6287   1
   0  -8   6 2510.96 15.9014  -2
  12   4  -8 2510.96 15.9014   1
 -12  -4   7 366.040 10.5475   1
   0  -8   5 794.760 11.0870  -2
  12   4  -7 794.760 11.0870   1
 -12  -4   6 351.772 9.54001   1
   0  -8   4 352.684 8.99027  -2
  12   4  -6 352.684 8.99027   1
  12  -4   3 371.763 16.4377  -2
  12  -4  -6 371.763 16.4377   1
   0   8  -3 163.789 6.94978  -2
 -12  -4   5 163.789 6.94978   1
  12  -4   2 170.875 15.6120  -2
  12  -4  -5 170.875 15.6120   1
   0  -8   2 696.686 7.76588  -2
  12   4  -4 696.686 7.76588   1
  12  -4   1 669.988 19.3412  -2
  12  -4  -4 669.988 19.3412   1
   0  -8   1 1708.74 9.78555  -2
  12   4  -3 1708.74 9.78555   1
  12  -4   0 1081.37 22.1437  -2
  12  -4  -3 1081.37 22.1437   1
   0  -8   0 4088.38 12.9957  -2
  12   4  -2 4088.38 12.9957   1
  12  -4  -1 4273.84 36.2574  -2
  12  -4  -2 4273.84 36.2574   1
   0  -8  -1 2447.53 10.7534  -2
  12   4  -1 2447.53 10.7534   1
  12  -4  -2 2848.85 31.6243  -2
  12  -4  -1 2848.85 31.6243   1
   0   8   2 836.502 10.6444  -2
 -12  -4   0 836.502 10.6444   1
  12  -4  -3 1075.68 23.4202  -2
  12  -4   0 1075.68 23.4202   1
   0   8   3 109.162 14.3199  -2
 -12  -4  -1 109.162 14.3199   1
  12  -4  -4 236.411 18.0296  -2
  12  -4   1 236.411 18.0296   1
   0   8   4 305.453 15.8900  -2
 -12  -4  -2 305.453 15.8900   1
  12  -4  -5 409.186 19.0528  -2
  12  -4   2 409.186 19.0528   1
   0   8   5 408.674 17.8315  -2
 -12  -4  -3 408.674 17.8315   1
  12  -4  -6 334.170 19.1357  -2
  12  -4   3 334.170 19.1357   1
   0   8   6 2539.43 27.9966  -2
 -12  -4  -4 2539.43 27.9966   1
  12  -4  -7 2139.41 30.9839  -2
  12  -4   4 2139.41 30.9839   1
   0   8   7 1382.33 23.5718  -2
 -12  -4  -5 1382.33 23.5718   1
  12  -4  -8 1615.69 28.6784  -2
  12  -4   5 1615.69 28.6784   1
   0   8   8 1118.87 22.1408  -2
 -12  -4  -6 1118.87 22.1408   1
  12  -4  -9 1327.29 28.1771  -2
  12  -4   6 1327.29 28.1771   1
   0   8   9 305.342 17.2951  -2
 -12  -4  -7 305.342 17.2951   1
  12  -4 -10 612.247 23.7845  -2
  12  -4   7 612.247 23.7845   1
   0   8  10 15.5538 16.0762  -2
 -12  -4  -8 15.5538 16.0762   1
  12  -4 -11 8.00030 19.1473  -2
  12  -4   8 8.00030 19.1473   1
   0   8  11 105.832 13.1490  -2
 -12  -4  -9 105.832 13.1490   1
  12  -4 -12 124.455 21.4447  -2
  12  -4   9 124.455 21.4447   1
   0   8  12 771.389 16.2867  -2
 -12  -4 -10 771.389 16.2867   1
  12  -4 -13 735.267 25.7276  -2
  12  -4  10 735.267 25.7276   1
   0   8  13 286.752 14.8176  -2
 -12  -4 -11 286.752 14.8176   1
  12  -4 -14 312.380 23.4511  -2
  12  -4  11 312.380 23.4511   1
   0   8  14 849.462 17.6425  -2
 -12  -4 -12 849.462 17.6425   1
  12  -4 -15 824.883 27.0921  -2
  12  -4  12 824.883 27.0921   1
   0   8  15 138.435 14.8098  -2
 -12  -4 -13 138.435 14.8098   1
  12  -4 -16 421.408 24.5488  -2
  12  -4  13 421.408 24.5488   1
   0   8  16-0.58721 15.1459  -2
 -12  -4 -14-0.58721 15.1459   1
  12  -4 -17 65.1933 22.2535  -2
  12  -4  14 65.1933 22.2535   1
 -12  -4 -15 32.5718 15.1910   1
  -3  -9  12 469.682 22.4410  -2
  12   6 -13 469.682 22.4410   1
  -3  -9  11 309.402 11.9688  -2
  12   6 -12 309.402 11.9688   1
  -3  -9  10 31.1074 10.0610  -2
  12   6 -11 31.1074 10.0610   1
   3   9  -9 52.2635 8.95822  -2
 -12  -6  10 52.2635 8.95822   1
   3   9  -8 20.2992 8.21437  -2
 -12  -6   9 20.2992 8.21437   1
   3   9  -7 118.756 8.47243  -2
 -12  -6   8 118.756 8.47243   1
   3   9  -6 216.165 9.13411  -2
 -12  -6   7 216.165 9.13411   1
   3   9  -5 478.281 10.1573  -2
 -12  -6   6 478.281 10.1573   1
   3   9  -4 266.208 9.22068  -2
 -12  -6   5 266.208 9.22068   1
   3   9  -3 129.314 9.77215  -2
 -12  -6   4 129.314 9.77215   1
   3   9  -2 81.5498 9.13847  -2
 -12  -6   3 81.5498 9.13847   1
  -3  -9   1 101.432 9.72291  -2
  12   6  -2 101.432 9.72291   1
   3   9   0 43.8598 9.42495  -2
 -12  -6   1 43.8598 9.42495   1
   3   9   1 400.100 11.4941  -2
 -12  -6   0 400.100 11.4941   1
   3   9   2 105.085 10.1075  -2
 -12  -6  -1 105.085 10.1075   1
   3   9   3 387.705 11.6926  -2
 -12  -6  -2 387.705 11.6926   1
   3   9   4 251.493 10.7559  -2
 -12  -6  -3 251.493 10.7559   1
   3   9   5 28.2022 9.28737  -2
 -12  -6  -4 28.2022 9.28737   1
   3   9   6 18.3805 12.7554  -2
 -12  -6  -5 18.3805 12.7554   1
   3   9   7 150.311 14.2342  -2
 -12  -6  -6 150.311 14.2342   1
   3   9   8 105.816 14.1325  -2
 -12  -6  -7 105.816 14.1325   1
   3   9   9 382.378 16.9427  -2
 -12  -6  -8 382.378 16.9427   1
   3   9  10 359.596 16.7530  -2
 -12  -6  -9 359.596 16.7530   1
   3   9  11 24.9850 14.4768  -2
 -12  -6 -10 24.9850 14.4768   1
 -13  -1  19 131.529 15.4245   1
  -8   6 -16 75.7738 18.5852  -2
 -13   1  19 75.7738 18.5852   1
 -13  -1  18 445.066 17.3615   1
  -8   6 -15 440.861 20.5959  -2
 -13   1  18 440.861 20.5959   1
 -13  -1  17 94.1693 13.6364   1
  -8   6 -14 206.797 17.5421  -2
 -13   1  17 206.797 17.5421   1
 -13  -1  16 368.188 15.2843   1
  -5   7 -13 213.648 16.4384  -2
 -13  -1  15 213.648 16.4384   1
 -13  -1  14 487.790 14.6115   1
  -5   7 -11 337.735 15.5063  -2
 -13  -1  13 337.735 15.5063   1
  -5   7 -10 201.298 14.5826  -2
 -13  -1  12 201.298 14.5826   1
 -13  -1  11 43.7539 10.2202   1
  -5   7  -8 1207.60 19.2025  -2
 -13  -1  10 1207.60 19.2025   1
  13   1  -9 219.769 11.1156   1
  -5   7  -7 259.415 14.2402  -2
 -13  -1   9 259.415 14.2402   1
   8  -6   6 409.233 15.9477  -2
  13  -1  -9 409.233 15.9477   1
  13   1  -8 86.8296 10.3323   1
  -5   7  -6 150.624 12.5608  -2
 -13  -1   8 150.624 12.5608   1
   8  -6   5 201.961 14.7646  -2
  13  -1  -8 201.961 14.7646   1
  13   1  -7 167.598 11.2383   1
  -5   7  -5 220.935 13.4172  -2
 -13  -1   7 220.935 13.4172   1
   8  -6   4 516.177 16.0865  -2
  13  -1  -7 516.177 16.0865   1
  13   1  -6 718.826 15.0860   1
   8  -6   3 789.101 17.8872  -2
  13  -1  -6 789.101 17.8872   1
  13   1  -5-3.01300 9.46329   1
   8  -6   2-5.51466 12.7389  -2
  13  -1  -5-5.51466 12.7389   1
  13   1  -4 643.050 14.7665   1
   8  -6   1 781.683 18.7396  -2
  13  -1  -4 781.683 18.7396   1
  13   1  -3 38.8815 10.0075   1
   8  -6   0 152.398 14.7244  -2
  13  -1  -3 152.398 14.7244   1
  13   1  -2 149.976 11.8270   1
   8  -6  -1 480.928 17.5339  -2
  13  -1  -2 480.928 17.5339   1
  13   1  -1 220.269 12.1211   1
   8  -6  -2 414.891 16.9482  -2
  13  -1  -1 414.891 16.9482   1
  13   1   0 705.895 16.0315   1
   8  -6  -3 695.965 19.4366  -2
  13  -1   0 695.965 19.4366   1
  13   1   1 82.8093 11.1026   1
   8  -6  -4 86.3098 15.4508  -2
  13  -1   1 86.3098 15.4508   1
  13   1   2 40.5697 11.2011   1
   8  -6  -5 73.3405 15.0185  -2
  13  -1   2 73.3405 15.0185   1
   5  -7  -5 138.249 15.4730  -2
  13   1   3 138.249 15.4730   1
   8  -6  -6 81.3505 16.0606  -2
  13  -1   3 81.3505 16.0606   1
  13   1   4 258.530 14.2042   1
   8  -6  -7 438.284 19.3058  -2
  13  -1   4 438.284 19.3058   1
  13   1   5 11.1213 12.7092   1
   8  -6  -8 200.826 17.8388  -2
  13  -1   5 200.826 17.8388   1
   5  -7  -8 102.833 17.6916  -2
  13   1   6 102.833 17.6916   1
   8  -6  -9 213.486 18.5985  -2
  13  -1   6 213.486 18.5985   1
  13   1   7 62.9369 13.7067   1
   8  -6 -10 104.333 17.6190  -2
  13  -1   7 104.333 17.6190   1
   5  -7 -10 118.297 18.4395  -2
  13   1   8 118.297 18.4395   1
   8  -6 -11 218.952 19.2892  -2
  13  -1   8 218.952 19.2892   1
   5  -7 -11 258.536 20.0662  -2
  13   1   9 258.536 20.0662   1
   8  -6 -12 160.051 19.5848  -2
  13  -1   9 160.051 19.5848   1
   5  -7 -12-42.8152 19.3431  -2
  13   1  10-42.8152 19.3431   1
   8  -6 -13 22.3911 19.9916  -2
  13  -1  10 22.3911 19.9916   1
   5  -7 -13 8.86860 19.7374  -2
  13   1  11 8.86860 19.7374   1
   8  -6 -14-8.16581 20.8417  -2
  13  -1  11-8.16581 20.8417   1
  13   1  12 2.90087 15.0124   1
   8  -6 -15 205.111 22.0574  -2
  13  -1  12 205.111 22.0574   1
   5  -7 -15 74.3417 21.5558  -2
  13   1  13 74.3417 21.5558   1
   8  -6 -16 180.903 22.2638  -2
  13  -1  13 180.903 22.2638   1
   5  -7 -16 255.362 22.0783  -2
  13   1  14 255.362 22.0783   1
   8  -6 -17 200.374 22.1112  -2
  13  -1  14 200.374 22.1112   1
   5  -7 -17 187.097 22.8115  -2
  13   1  15 187.097 22.8115   1
   8  -6 -18 85.2549 22.3738  -2
  13  -1  15 85.2549 22.3738   1
   8  -6 -19 126.010 22.6994  -2
  13  -1  16 126.010 22.6994   1
   2  -8  16 41.3422 13.7188  -2
  13   3 -18 41.3422 13.7188   1
  -2   8 -15 63.9729 10.8367  -2
 -13  -3  17 63.9729 10.8367   1
  -2   8 -14 11.8843 9.04277  -2
 -13  -3  16 11.8843 9.04277   1
  -2   8 -13 51.8758 10.1257  -2
 -13  -3  15 51.8758 10.1257   1
  -2   8 -12 207.896 10.9187  -2
 -13  -3  14 207.896 10.9187   1
  -2   8 -11 81.9009 9.46583  -2
 -13  -3  13 81.9009 9.46583   1
  -2   8 -10 248.475 10.3249  -2
 -13  -3  12 248.475 10.3249   1
  -2   8  -9 149.864 9.19545  -2
 -13  -3  11 149.864 9.19545   1
  -2   8  -8 201.259 7.86266  -2
 -13  -3  10 201.259 7.86266   1
  -2   8  -7 98.7692 7.02054  -2
 -13  -3   9 98.7692 7.02054   1
  -2   8  -6 20.2527 7.24376  -2
 -13  -3   8 20.2527 7.24376   1
  11  -5   5 53.5852 14.3249  -2
  13  -3  -8 53.5852 14.3249   1
  -2   8  -5 128.386 7.50265  -2
 -13  -3   7 128.386 7.50265   1
  11  -5   4 187.244 14.7836  -2
  13  -3  -7 187.244 14.7836   1
  -2   8  -4 187.240 16.2861  -2
 -13  -3   6 187.240 16.2861   1
  11  -5   3 373.750 16.7216  -2
  13  -3  -6 373.750 16.7216   1
  -2   8  -3 132.065 14.1412  -2
 -13  -3   5 132.065 14.1412   1
  11  -5   2 65.8348 14.7555  -2
  13  -3  -5 65.8348 14.7555   1
  -2   8  -2 190.608 15.9853  -2
 -13  -3   4 190.608 15.9853   1
  11  -5   1 150.187 15.8250  -2
  13  -3  -4 150.187 15.8250   1
  -2   8  -1 276.560 16.8657  -2
 -13  -3   3 276.560 16.8657   1
  11  -5   0 52.8384 15.5636  -2
  13  -3  -3 52.8384 15.5636   1
  -2   8   0 533.508 19.2267  -2
 -13  -3   2 533.508 19.2267   1
  11  -5  -1 419.974 18.3572  -2
  13  -3  -2 419.974 18.3572   1
  -2   8   1 122.752 14.6049  -2
 -13  -3   1 122.752 14.6049   1
  11  -5  -2 95.1032 15.8683  -2
  13  -3  -1 95.1032 15.8683   1
  -2   8   2 204.052 14.4760  -2
 -13  -3   0 204.052 14.4760   1
  11  -5  -3 181.565 16.4914  -2
  13  -3   0 181.565 16.4914   1
  -2   8   3 84.8356 13.2978  -2
 -13  -3  -1 84.8356 13.2978   1
  11  -5  -4 198.322 16.4791  -2
  13  -3   1 198.322 16.4791   1
  -2   8   4 149.293 14.5704  -2
 -13  -3  -2 149.293 14.5704   1
  11  -5  -5 96.8086 17.0665  -2
  13  -3   2 96.8086 17.0665   1
   2  -8  -5 184.278 12.1785  -2
  13   3   3 184.278 12.1785   1
  11  -5  -6 71.5482 16.9411  -2
  13  -3   3 71.5482 16.9411   1
   2  -8  -6 978.722 17.7108  -2
  13   3   4 978.722 17.7108   1
  11  -5  -7 799.817 22.3064  -2
  13  -3   4 799.817 22.3064   1
  -2   8   7 271.973 13.3957  -2
 -13  -3  -5 271.973 13.3957   1
  11  -5  -8 302.040 18.9261  -2
  13  -3   5 302.040 18.9261   1
  -2   8   8 251.027 14.1685  -2
 -13  -3  -6 251.027 14.1685   1
  11  -5  -9 265.858 20.9233  -2
  13  -3   6 265.858 20.9233   1
   2  -8  -9 244.148 22.7901  -2
  13   3   7 244.148 22.7901   1
  11  -5 -10 156.845 21.0919  -2
  13  -3   7 156.845 21.0919   1
   2  -8 -10 155.478 23.1876  -2
  13   3   8 155.478 23.1876   1
  11  -5 -11 107.829 20.4146  -2
  13  -3   8 107.829 20.4146   1
   2  -8 -11 173.568 23.4799  -2
  13   3   9 173.568 23.4799   1
  11  -5 -12 408.677 23.8810  -2
  13  -3   9 408.677 23.8810   1
   2  -8 -12 816.362 29.6940  -2
  13   3  10 816.362 29.6940   1
  11  -5 -13 742.860 26.5788  -2
  13  -3  10 742.860 26.5788   1
   2  -8 -13 318.949 23.9763  -2
  13   3  11 318.949 23.9763   1
  11  -5 -14 209.096 23.3790  -2
  13  -3  11 209.096 23.3790   1
   2  -8 -14 819.404 29.7214  -2
  13   3  12 819.404 29.7214   1
  11  -5 -15 971.160 28.9519  -2
  13  -3  12 971.160 28.9519   1
   2  -8 -15-4.18360 23.4294  -2
  13   3  13-4.18360 23.4294   1
  11  -5 -16 12.3072 22.9970  -2
  13  -3  13 12.3072 22.9970   1
   2  -8 -16 118.442 23.6156  -2
  13   3  14 118.442 23.6156   1
  11  -5 -17 112.115 24.5576  -2
  13  -3  14 112.115 24.5576   1
   2  -8 -17 251.071 26.3237  -2
  13   3  15 251.071 26.3237   1
  -1  -9  13 458.548 18.0420  -2
  13   5 -15 458.548 18.0420   1
  -1  -9  12 101.065 11.4988  -2
  13   5 -14 101.065 11.4988   1
   1   9 -11 910.023 12.3260  -2
 -13  -5  13 910.023 12.3260   1
   1   9 -10 8.48003 9.07056  -2
 -13  -5  12 8.48003 9.07056   1
 -13  -5  11 2.18762 13.8575   1
   1   9  -9 14.7091 8.94213  -2
 -13  -5  11 14.7091 8.94213   1
 -13  -5  10-5.77811 13.2042   1
   1   9  -8 36.8208 8.74791  -2
 -13  -5  10 36.8208 8.74791   1
   1   9  -7 9.10785 7.74814  -2
 -13  -5   9 9.10785 7.74814   1
   1   9  -6 48.7807 7.69278  -2
 -13  -5   8 48.7807 7.69278   1
 -13  -5   7 497.009 17.3878   1
   1   9  -5 565.161 10.1965  -2
 -13  -5   7 565.161 10.1965   1
   1   9  -4 79.5646 7.49493  -2
 -13  -5   6 79.5646 7.49493   1
   1   9  -3 262.203 7.80533  -2
 -13  -5   5 262.203 7.80533   1
  13   5  -4 33.1656 9.41399   1
   1   9  -2 77.5113 9.93301  -2
 -13  -5   4 77.5113 9.93301   1
   1   9  -1 105.214 8.53032  -2
 -13  -5   3 105.214 8.53032   1
   1   9   0 111.461 8.52464  -2
 -13  -5   2 111.461 8.52464   1
   1   9   1 140.430 8.58884  -2
 -13  -5   1 140.430 8.58884   1
   1   9   2 185.228 10.0158  -2
 -13  -5   0 185.228 10.0158   1
  14  -4  -4 169.814 19.5410  -2
  13  -5   0 169.814 19.5410   1
   1   9   3 352.406 10.4187  -2
 -13  -5  -1 352.406 10.4187   1
  14  -4  -5 206.391 19.3785  -2
  13  -5   1 206.391 19.3785   1
   1   9   4 315.462 19.2365  -2
 -13  -5  -2 315.462 19.2365   1
  14  -4  -6 342.257 20.8726  -2
  13  -5   2 342.257 20.8726   1
   1   9   5 10.3963 17.0846  -2
 -13  -5  -3 10.3963 17.0846   1
  14  -4  -7 115.022 19.8364  -2
  13  -5   3 115.022 19.8364   1
   1   9   6 46.0188 16.9746  -2
 -13  -5  -4 46.0188 16.9746   1
  14  -4  -8 52.3878 19.3702  -2
  13  -5   4 52.3878 19.3702   1
   1   9   7 128.865 18.7306  -2
 -13  -5  -5 128.865 18.7306   1
  14  -4  -9 140.105 20.8216  -2
  13  -5   5 140.105 20.8216   1
   1   9   8 17.5941 18.8184  -2
 -13  -5  -6 17.5941 18.8184   1
  14  -4 -10 44.7229 21.2644  -2
  13  -5   6 44.7229 21.2644   1
   1   9   9 131.261 18.7905  -2
 -13  -5  -7 131.261 18.7905   1
  14  -4 -11 92.2093 22.3085  -2
  13  -5   7 92.2093 22.3085   1
   1   9  10 564.217 23.2603  -2
 -13  -5  -8 564.217 23.2603   1
   1   9  11-28.6803 19.0581  -2
 -13  -5  -9-28.6803 19.0581   1
   1   9  12 151.520 15.6932  -2
 -13  -5 -10 151.520 15.6932   1
  -4 -10   5 30.0261 17.5574  -2
  13   7  -6 30.0261 17.5574   1
   4  10  -4 32.3166 13.7611  -2
 -13  -7   5 32.3166 13.7611   1
   4  10  -3 108.597 13.8365  -2
 -13  -7   4 108.597 13.8365   1
   4  10  -2 290.509 15.1940  -2
 -13  -7   3 290.509 15.1940   1
   4  10  -1 182.453 14.1591  -2
 -13  -7   2 182.453 14.1591   1
   4  10   0 53.9605 11.9853  -2
 -13  -7   1 53.9605 11.9853   1
   4  10   1 117.359 20.6468  -2
 -13  -7   0 117.359 20.6468   1
   4  10   2 277.919 23.4577  -2
 -13  -7  -1 277.919 23.4577   1
   4  10   3 104.029 20.1218  -2
 -13  -7  -2 104.029 20.1218   1
   4  10   4 44.4133 19.0661  -2
 -13  -7  -3 44.4133 19.0661   1
  -7   7 -15 87.6615 19.0691  -2
 -14   0  18 87.6615 19.0691   1
   7  -7   5 1130.72 21.1056  -2
  14   0  -8 1130.72 21.1056   1
   7  -7   3 1262.73 22.2026  -2
  14   0  -6 1262.73 22.2026   1
   7  -7   1 1180.71 22.6140  -2
  14   0  -4 1180.71 22.6140   1
   7  -7  -1 152.408 16.1012  -2
  14   0  -2 152.408 16.1012   1
   7  -7  -3 1942.82 28.9821  -2
  14   0   0 1942.82 28.9821   1
   7  -7  -5 245.774 19.0933  -2
  14   0   2 245.774 19.0933   1
   7  -7  -7 1051.82 25.4056  -2
  14   0   4 1051.82 25.4056   1
   7  -7  -9 408.370 22.7059  -2
  14   0   6 408.370 22.7059   1
   7  -7 -11 333.966 22.7593  -2
  14   0   8 333.966 22.7593   1
   7  -7 -13 393.109 23.9885  -2
  14   0  10 393.109 23.9885   1
   7  -7 -15 214.469 23.2893  -2
  14   0  12 214.469 23.2893   1
   7  -7 -17 281.904 26.0560  -2
  14   0  14 281.904 26.0560   1
 -14  -2  17 336.529 16.9014   1
 -14  -2  16 103.546 14.4888   1
  -4   8 -13 192.884 18.2245  -2
 -14  -2  15 192.884 18.2245   1
  -4   8 -12 514.698 19.3193  -2
 -14  -2  14 514.698 19.3193   1
  -4   8 -11 1851.75 25.4602  -2
 -14  -2  13 1851.75 25.4602   1
  -4   8 -10 160.199 16.7479  -2
 -14  -2  12 160.199 16.7479   1
  -4   8  -9 1464.62 23.0590  -2
 -14  -2  11 1464.62 23.0590   1
  -4   8  -8 48.4809 15.5220  -2
 -14  -2  10 48.4809 15.5220   1
  14   2  -9 694.864 16.1642   1
  -4   8  -7 628.656 17.9730  -2
 -14  -2   9 628.656 17.9730   1
  14   2  -8 701.969 17.0411   1
  -4   8  -6 654.771 17.3431  -2
 -14  -2   8 654.771 17.3431   1
  10  -6   5 651.883 18.7374  -2
  14  -2  -8 651.883 18.7374   1
  14   2  -7 1512.34 21.9269   1
  -4   8  -5 1529.13 22.4251  -2
 -14  -2   7 1529.13 22.4251   1
  10  -6   4 1389.71 21.6767  -2
  14  -2  -7 1389.71 21.6767   1
  14   2  -6 274.432 14.8228   1
  -4   8  -4 473.814 16.3785  -2
 -14  -2   6 473.814 16.3785   1
  10  -6   3 809.125 19.7205  -2
  14  -2  -6 809.125 19.7205   1
  14   2  -5 2293.60 26.2425   1
  10  -6   2 2631.68 28.2514  -2
  14  -2  -5 2631.68 28.2514   1
  14   2  -4 82.7981 13.0267   1
  10  -6   1 162.163 15.5689  -2
  14  -2  -4 162.163 15.5689   1
  14   2  -3 775.303 18.5384   1
  10  -6   0 1044.50 22.3508  -2
  14  -2  -3 1044.50 22.3508   1
  14   2  -2 123.872 14.1587   1
  10  -6  -1 104.977 16.3322  -2
  14  -2  -2 104.977 16.3322   1
  14   2  -1 1379.29 22.7892   1
  10  -6  -2 1480.38 26.4059  -2
  14  -2  -1 1480.38 26.4059   1
  14   2   0 702.414 18.6972   1
  10  -6  -3 1226.15 25.3224  -2
  14  -2   0 1226.15 25.3224   1
  14   2   1 1067.16 21.0652   1
  10  -6  -4 1033.07 24.3888  -2
  14  -2   1 1033.07 24.3888   1
  14   2   2 41.1289 14.1229   1
  10  -6  -5 209.343 18.6767  -2
  14  -2   2 209.343 18.6767   1
  14   2   3 1156.79 22.1100   1
  10  -6  -6 1385.96 26.7857  -2
  14  -2   3 1385.96 26.7857   1
  14   2   4 54.8506 14.9496   1
  10  -6  -7 9.24157 18.3825  -2
  14  -2   4 9.24157 18.3825   1
  14   2   5 709.871 19.8538   1
  10  -6  -8 892.478 24.9614  -2
  14  -2   5 892.478 24.9614   1
  14   2   6 337.143 17.6291   1
  10  -6  -9 547.945 23.7781  -2
  14  -2   6 547.945 23.7781   1
  14   2   7 432.590 19.0027   1
  10  -6 -10 499.520 22.7316  -2
  14  -2   7 499.520 22.7316   1
   4  -8 -10 270.923 22.1550  -2
  14   2   8 270.923 22.1550   1
  10  -6 -11 369.308 22.5679  -2
  14  -2   8 369.308 22.5679   1
   4  -8 -11 461.407 23.7882  -2
  14   2   9 461.407 23.7882   1
  10  -6 -12 218.306 22.0126  -2
  14  -2   9 218.306 22.0126   1
   4  -8 -12 266.668 22.7917  -2
  14   2  10 266.668 22.7917   1
  10  -6 -13 259.947 21.8927  -2
  14  -2  10 259.947 21.8927   1
   4  -8 -13 888.408 26.5865  -2
  14   2  11 888.408 26.5865   1
  10  -6 -14 871.133 27.9810  -2
  14  -2  11 871.133 27.9810   1
   4  -8 -14 85.3022 22.9890  -2
  14   2  12 85.3022 22.9890   1
  10  -6 -15 63.0673 23.2673  -2
  14  -2  12 63.0673 23.2673   1
   4  -8 -15 304.675 24.7626  -2
  14   2  13 304.675 24.7626   1
  10  -6 -16 330.684 26.2244  -2
  14  -2  13 330.684 26.2244   1
  -1   9 -12 61.3833 10.5893  -2
 -14  -4  14 61.3833 10.5893   1
  -1   9 -11 66.7201 10.6610  -2
 -14  -4  13 66.7201 10.6610   1
  -1   9 -10 455.913 12.1405  -2
 -14  -4  12 455.913 12.1405   1
  -1   9  -9 177.560 10.1723  -2
 -14  -4  11 177.560 10.1723   1
  -1   9  -8 39.3212 17.4166  -2
 -14  -4  10 39.3212 17.4166   1
  -1   9  -7 156.345 17.9908  -2
 -14  -4   9 156.345 17.9908   1
  -1   9  -6 53.4164 16.0225  -2
 -14  -4   8 53.4164 16.0225   1
  14  -4  -7 196.115 13.9940   1
  -1   9  -5 232.226 19.5124  -2
 -14  -4   7 232.226 19.5124   1
  14  -4  -6 187.709 13.9395   1
  -1   9  -4 295.418 19.1410  -2
 -14  -4   6 295.418 19.1410   1
  14  -4  -5 52.2361 12.6042   1
  -1   9  -3 67.1339 16.9879  -2
 -14  -4   5 67.1339 16.9879   1
  14  -4  -4 107.566 13.7312   1
  -1   9  -2 64.7580 16.3977  -2
 -14  -4   4 64.7580 16.3977   1
  -1   9  -1 45.0967 16.5539  -2
 -14  -4   3 45.0967 16.5539   1
  13  -5  -1 115.373 18.3779  -2
  14  -4  -3 115.373 18.3779   1
  -1   9   0 12.9623 13.6977  -2
 -14  -4   2 12.9623 13.6977   1
  13  -5  -2 95.4182 18.5176  -2
  14  -4  -2 95.4182 18.5176   1
  -1   9   1 301.809 19.5710  -2
 -14  -4   1 301.809 19.5710   1
  13  -5  -3 381.449 20.4894  -2
  14  -4  -1 381.449 20.4894   1
  -1   9   2 92.5745 16.8545  -2
 -14  -4   0 92.5745 16.8545   1
  13  -5  -4 51.8432 18.5920  -2
  14  -4   0 51.8432 18.5920   1
  -1   9   3 211.783 19.4926  -2
 -14  -4  -1 211.783 19.4926   1
  13  -5  -5 285.426 20.7562  -2
  14  -4   1 285.426 20.7562   1
  -1   9   4 44.5095 14.0728  -2
 -14  -4  -2 44.5095 14.0728   1
  13  -5  -6 22.2704 20.4986  -2
  14  -4   2 22.2704 20.4986   1
  -1   9   5 109.243 17.3785  -2
 -14  -4  -3 109.243 17.3785   1
  13  -5  -7 330.032 21.3539  -2
  14  -4   3 330.032 21.3539   1
   1  -9  -6 52.5500 13.2398  -2
  14   4   4 52.5500 13.2398   1
  13  -5  -8 7.56161 20.4668  -2
  14  -4   4 7.56161 20.4668   1
   1  -9  -7 78.2489 14.3766  -2
  14   4   5 78.2489 14.3766   1
  13  -5  -9 98.4894 21.1455  -2
  14  -4   5 98.4894 21.1455   1
   1  -9  -8 0.78187 14.1785  -2
  14   4   6 0.78187 14.1785   1
  13  -5 -10 1.30568 23.4896  -2
  14  -4   6 1.30568 23.4896   1
  -1   9   9 242.195 15.9253  -2
 -14  -4  -7 242.195 15.9253   1
  13  -5 -11 242.689 24.4304  -2
  14  -4   7 242.689 24.4304   1
  -1   9  10 31.0919 14.5448  -2
 -14  -4  -8 31.0919 14.5448   1
  13  -5 -12-9.16501 24.0217  -2
  14  -4   8-9.16501 24.0217   1
   1  -9 -11 252.140 27.9443  -2
  14   4   9 252.140 27.9443   1
  13  -5 -13 271.266 26.0465  -2
  14  -4   9 271.266 26.0465   1
   1  -9 -12 122.871 26.8686  -2
  14   4  10 122.871 26.8686   1
   2  10  -6 337.177 13.5841  -2
 -14  -6   8 337.177 13.5841   1
   2  10  -5 995.033 13.6655  -2
 -14  -6   7 995.033 13.6655   1
   2  10  -4 641.631 13.2353  -2
 -14  -6   6 641.631 13.2353   1
   2  10  -3 197.886 11.2482  -2
 -14  -6   5 197.886 11.2482   1
   2  10  -2 479.066 12.0313  -2
 -14  -6   4 479.066 12.0313   1
   2  10  -1 34.5801 10.0470  -2
 -14  -6   3 34.5801 10.0470   1
   2  10   0 264.435 12.2979  -2
 -14  -6   2 264.435 12.2979   1
   2  10   1 983.153 18.8074  -2
 -14  -6   1 983.153 18.8074   1
   2  10   2 283.943 22.8060  -2
 -14  -6   0 283.943 22.8060   1
   2  10   3 626.862 26.3047  -2
 -14  -6  -1 626.862 26.3047   1
   2  10   4 292.681 22.6423  -2
 -14  -6  -2 292.681 22.6423   1
   2  10   5 153.379 20.9040  -2
 -14  -6  -3 153.379 20.9040   1
  -6   8 -13 667.884 24.1563  -2
 -15  -1  16 667.884 24.1563   1
   6  -8   5 300.506 18.2276  -2
  15   1  -8 300.506 18.2276   1
   9  -7   5 271.632 18.0799  -2
  15  -1  -8 271.632 18.0799   1
   6  -8   4 34.1047 15.9425  -2
  15   1  -7 34.1047 15.9425   1
   9  -7   4 51.0653 16.2817  -2
  15  -1  -7 51.0653 16.2817   1
   6  -8   3 135.707 17.2311  -2
  15   1  -6 135.707 17.2311   1
   9  -7   3 122.052 16.8330  -2
  15  -1  -6 122.052 16.8330   1
   6  -8   2 108.456 16.6973  -2
  15   1  -5 108.456 16.6973   1
   9  -7   2 161.150 17.2888  -2
  15  -1  -5 161.150 17.2888   1
   6  -8   1 155.223 17.8495  -2
  15   1  -4 155.223 17.8495   1
   9  -7   1 170.297 17.1767  -2
  15  -1  -4 170.297 17.1767   1
   6  -8   0 206.356 18.3795  -2
  15   1  -3 206.356 18.3795   1
   9  -7   0 115.017 17.3592  -2
  15  -1  -3 115.017 17.3592   1
   6  -8  -1 1.12610 16.7541  -2
  15   1  -2 1.12610 16.7541   1
   9  -7  -1 55.4546 16.3392  -2
  15  -1  -2 55.4546 16.3392   1
   6  -8  -2 121.457 17.8131  -2
  15   1  -1 121.457 17.8131   1
   9  -7  -2 65.2394 16.3440  -2
  15  -1  -1 65.2394 16.3440   1
   6  -8  -3 269.688 18.5703  -2
  15   1   0 269.688 18.5703   1
   9  -7  -3 117.350 17.4222  -2
  15  -1   0 117.350 17.4222   1
   6  -8  -4 186.176 19.8590  -2
  15   1   1 186.176 19.8590   1
   9  -7  -4 220.642 18.5480  -2
  15  -1   1 220.642 18.5480   1
   6  -8  -5 312.205 20.3688  -2
  15   1   2 312.205 20.3688   1
   9  -7  -5 217.481 18.7687  -2
  15  -1   2 217.481 18.7687   1
   6  -8  -6 238.529 20.0909  -2
  15   1   3 238.529 20.0909   1
   9  -7  -6 112.196 18.5833  -2
  15  -1   3 112.196 18.5833   1
   6  -8  -7 141.745 20.6017  -2
  15   1   4 141.745 20.6017   1
   9  -7  -7 166.734 20.4301  -2
  15  -1   4 166.734 20.4301   1
   6  -8  -8 176.363 21.4334  -2
  15   1   5 176.363 21.4334   1
   9  -7  -8-9.28720 20.1559  -2
  15  -1   5-9.28720 20.1559   1
   6  -8  -9 568.256 25.7414  -2
  15   1   6 568.256 25.7414   1
   9  -7  -9 254.355 23.0183  -2
  15  -1   6 254.355 23.0183   1
   6  -8 -10 330.940 24.3105  -2
  15   1   7 330.940 24.3105   1
   9  -7 -10 173.507 23.2996  -2
  15  -1   7 173.507 23.2996   1
   6  -8 -11 136.544 23.8522  -2
  15   1   8 136.544 23.8522   1
   9  -7 -11-11.5055 22.9520  -2
  15  -1   8-11.5055 22.9520   1
   6  -8 -12 257.123 24.6517  -2
  15   1   9 257.123 24.6517   1
   9  -7 -12 286.121 25.0288  -2
  15  -1   9 286.121 25.0288   1
   6  -8 -13 256.918 25.1053  -2
  15   1  10 256.918 25.1053   1
   9  -7 -13 455.599 27.7719  -2
  15  -1  10 455.599 27.7719   1
   6  -8 -14 333.977 26.8353  -2
  15   1  11 333.977 26.8353   1
   9  -7 -14 298.994 25.8008  -2
  15  -1  11 298.994 25.8008   1
  -3   9 -11 17.0104 17.8592  -2
 -15  -3  13 17.0104 17.8592   1
  -3   9 -10 1082.75 23.6621  -2
 -15  -3  12 1082.75 23.6621   1
  -3   9  -9 144.120 17.9838  -2
 -15  -3  11 144.120 17.9838   1
  -3   9  -8 15.8156 18.3033  -2
 -15  -3  10 15.8156 18.3033   1
  -3   9  -7 324.897 18.6642  -2
 -15  -3   9 324.897 18.6642   1
  15   3  -8 7.10957 13.6168   1
  -3   9  -6 84.5733 15.7723  -2
 -15  -3   8 84.5733 15.7723   1
  15   3  -7 73.4931 9.65380   1
  -3   9  -5 102.662 17.3758  -2
 -15  -3   7 102.662 17.3758   1
  15  -3  -6 405.209 11.8840   1
  -3   9  -4 328.087 18.6776  -2
 -15  -3   6 328.087 18.6776   1
  15  -3  -5 119.388 9.92875   1
  -3   9  -3 86.7662 17.1542  -2
 -15  -3   5 86.7662 17.1542   1
  15   3  -4 299.618 16.7949   1
  12  -6   0 219.947 19.4986  -2
  15  -3  -4 219.947 19.4986   1
  15   3  -3 183.198 15.9861   1
  12  -6  -1 154.214 18.6712  -2
  15  -3  -3 154.214 18.6712   1
  15   3  -2 252.056 16.6493   1
  12  -6  -2 255.289 19.8414  -2
  15  -3  -2 255.289 19.8414   1
  15   3  -1 211.792 16.1468   1
  12  -6  -3 230.040 20.3780  -2
  15  -3  -1 230.040 20.3780   1
  15   3   0 13.9579 14.6971   1
  12  -6  -4 11.7314 18.9006  -2
  15  -3   0 11.7314 18.9006   1
  15   3   1 14.8825 15.6493   1
  12  -6  -5 227.356 20.6465  -2
  15  -3   1 227.356 20.6465   1
  15   3   2 150.166 17.8705   1
  12  -6  -6 377.857 21.7557  -2
  15  -3   2 377.857 21.7557   1
  15   3   3-12.2460 15.7759   1
  12  -6  -7 32.6512 20.5686  -2
  15  -3   3 32.6512 20.5686   1
  15   3   4 56.6459 17.5533   1
  12  -6  -8 99.8452 21.0457  -2
  15  -3   4 99.8452 21.0457   1
  15   3   5 47.4611 18.2254   1
  12  -6  -9 82.2511 20.8319  -2
  15  -3   5 82.2511 20.8319   1
  15   3   6 153.110 18.8115   1
  12  -6 -10 119.349 23.8889  -2
  15  -3   6 119.349 23.8889   1
   3  -9  -9 21.6609 22.7500  -2
  15   3   7 21.6609 22.7500   1
  12  -6 -11 110.420 22.8625  -2
  15  -3   7 110.420 22.8625   1
  15   3   8 34.6188 17.2619   1
  12  -6 -12 147.262 26.0741  -2
  15  -3   8 147.262 26.0741   1
   3  -9 -11 62.1143 24.6516  -2
  15   3   9 62.1143 24.6516   1
   0  10  -6 35.6754 19.5160  -2
 -15  -5   8 35.6754 19.5160   1
   0  10  -5 68.4053 20.6510  -2
 -15  -5   7 68.4053 20.6510   1
   0  10  -4 341.394 23.1916  -2
 -15  -5   6 341.394 23.1916   1
   0  10  -3 129.927 20.3565  -2
 -15  -5   5 129.927 20.3565   1
   0  10  -2 9.65161 19.2579  -2
 -15  -5   4 9.65161 19.2579   1
   0  10  -1 102.325 19.8886  -2
 -15  -5   3 102.325 19.8886   1
   0  10   1 378.301 23.6025  -2
 -15  -5   1 378.301 23.6025   1
   0  10   2 50.7845 19.0319  -2
 -15  -5   0 50.7845 19.0319   1
  15  -5  -4 80.9913 21.3641  -2
  15  -5   0 80.9913 21.3641   1
   0  10   3 164.407 19.7236  -2
 -15  -5  -1 164.407 19.7236   1
  15  -5  -5 95.7295 22.1863  -2
  15  -5   1 95.7295 22.1863   1
   0  10   4 409.912 24.4070  -2
 -15  -5  -2 409.912 24.4070   1
  15  -5  -6 450.889 26.5669  -2
  15  -5   2 450.889 26.5669   1
   0  10   5 62.4780 20.8399  -2
 -15  -5  -3 62.4780 20.8399   1
  15  -5  -7 52.4855 23.1587  -2
  15  -5   3 52.4855 23.1587   1
   0  10   6 39.4364 20.2636  -2
 -15  -5  -4 39.4364 20.2636   1
   0  10   7 164.072 21.9481  -2
 -15  -5  -5 164.072 21.9481   1
   8  -8   3 301.511 19.4044  -2
  16   0  -6 301.511 19.4044   1
   8  -8   1 2118.32 31.7500  -2
  16   0  -4 2118.32 31.7500   1
   8  -8  -1 1325.37 28.8325  -2
  16   0  -2 1325.37 28.8325   1
   8  -8  -3 545.366 23.7077  -2
  16   0   0 545.366 23.7077   1
   8  -8  -5 841.500 27.5157  -2
  16   0   2 841.500 27.5157   1
   8  -8  -7 1804.18 34.3405  -2
  16   0   4 1804.18 34.3405   1
   8  -8  -9 635.372 27.7355  -2
  16   0   6 635.372 27.7355   1
   8  -8 -11 353.509 25.7763  -2
  16   0   8 353.509 25.7763   1
   5  -9   5 80.5567 18.1449  -2
  16   2  -8 80.5567 18.1449   1
  16  -2  -7 18.9151 12.9650   1
   5  -9   4 46.8506 19.1373  -2
  16   2  -7 46.8506 19.1373   1
  16  -2  -6 434.179 16.4312   1
   5  -9   3 454.040 22.5913  -2
  16   2  -6 454.040 22.5913   1
  16  -2  -5 123.916 13.7869   1
   5  -9   2 163.842 20.6580  -2
  16   2  -5 163.842 20.6580   1
  16  -2  -4 27.8770 13.6261   1
   5  -9   1 36.1759 19.4046  -2
  16   2  -4 36.1759 19.4046   1
   5  -9   0 89.7596 19.8337  -2
  16   2  -3 89.7596 19.8337   1
  11  -7  -1 189.503 19.0395  -2
  16  -2  -3 189.503 19.0395   1
   5  -9  -1 136.635 20.4441  -2
  16   2  -2 136.635 20.4441   1
  11  -7  -2 82.8108 18.4761  -2
  16  -2  -2 82.8108 18.4761   1
   5  -9  -2 39.4441 19.9719  -2
  16   2  -1 39.4441 19.9719   1
  11  -7  -3 169.071 19.1650  -2
  16  -2  -1 169.071 19.1650   1
   5  -9  -3 275.329 22.2619  -2
  16   2   0 275.329 22.2619   1
  11  -7  -4 244.503 21.0609  -2
  16  -2   0 244.503 21.0609   1
   5  -9  -4 274.639 22.9835  -2
  16   2   1 274.639 22.9835   1
  11  -7  -5 321.929 20.8450  -2
  16  -2   1 321.929 20.8450   1
   5  -9  -5 37.7570 21.5193  -2
  16   2   2 37.7570 21.5193   1
  11  -7  -6 266.120 21.2762  -2
  16  -2   2 266.120 21.2762   1
   5  -9  -6 30.9559 22.3294  -2
  16   2   3 30.9559 22.3294   1
  11  -7  -7 135.320 21.1274  -2
  16  -2   3 135.320 21.1274   1
   5  -9  -7 76.8779 22.9296  -2
  16   2   4 76.8779 22.9296   1
  11  -7  -8 131.568 21.3302  -2
  16  -2   4 131.568 21.3302   1
   5  -9  -8 211.049 24.9006  -2
  16   2   5 211.049 24.9006   1
  11  -7  -9 159.464 21.8633  -2
  16  -2   5 159.464 21.8633   1
   5  -9  -9 294.631 25.8009  -2
  16   2   6 294.631 25.8009   1
  11  -7 -10 142.793 24.6043  -2
  16  -2   6 142.793 24.6043   1
   5  -9 -10 89.4607 24.9397  -2
  16   2   7 89.4607 24.9397   1
  11  -7 -11 144.835 24.8127  -2
  16  -2   7 144.835 24.8127   1
  16   4  -8 202.607 18.3086   1
  -2  10  -6 174.465 19.7718  -2
 -16  -4   8 174.465 19.7718   1
  16   4  -7 90.2676 16.7957   1
  -2  10  -5 164.167 19.5926  -2
 -16  -4   7 164.167 19.5926   1
  16   4  -6 1193.68 25.2283   1
  -2  10  -4 1179.09 27.4470  -2
 -16  -4   6 1179.09 27.4470   1
  14  -6   2 1088.52 30.0060  -2
  16  -4  -6 1088.52 30.0060   1
  16   4  -5 454.310 19.9177   1
  -2  10  -3 417.091 22.3769  -2
 -16  -4   5 417.091 22.3769   1
  14  -6   1 614.130 26.5363  -2
  16  -4  -5 614.130 26.5363   1
  16   4  -4 501.748 20.2730   1
  -2  10  -2 647.129 23.6488  -2
 -16  -4   4 647.129 23.6488   1
  14  -6   0 452.152 25.1061  -2
  16  -4  -4 452.152 25.1061   1
  16   4  -3 111.745 17.3750   1
  -2  10  -1 82.4387 19.4077  -2
 -16  -4   3 82.4387 19.4077   1
  14  -6  -1 304.110 24.1348  -2
  16  -4  -3 304.110 24.1348   1
  16   4  -2-8.62606 16.6821   1
  14  -6  -2 15.8397 20.9013  -2
  16  -4  -2 15.8397 20.9013   1
  16   4  -1-18.2485 17.5828   1
  14  -6  -3-12.0931 21.8169  -2
  16  -4  -1-12.0931 21.8169   1
  16   4   0 1122.78 26.5239   1
  14  -6  -4 1124.03 33.7853  -2
  16  -4   0 1124.03 33.7853   1
  16   4   1 453.977 22.1643   1
  14  -6  -5 428.931 27.3201  -2
  16  -4   1 428.931 27.3201   1
  16   4   2 1185.63 27.9306   1
  14  -6  -6 1307.81 35.3750  -2
  16  -4   2 1307.81 35.3750   1
   7  -9   4-6.64040 19.2360  -2
  17   1  -7-6.64040 19.2360   1
  17  -1  -6 171.991 16.3450   1
   7  -9   3 393.154 21.9278  -2
  17   1  -6 393.154 21.9278   1
  17  -1  -5 15.8075 14.8674   1
   7  -9   2 46.8766 20.1702  -2
  17   1  -5 46.8766 20.1702   1
  17  -1  -4 393.345 18.1644   1
   7  -9   1 381.742 22.9851  -2
  17   1  -4 381.742 22.9851   1
   7  -9   0 76.5342 20.8404  -2
  17   1  -3 76.5342 20.8404   1
  10  -8  -1 150.229 21.7571  -2
  17  -1  -3 150.229 21.7571   1
  17  -1  -2 3.66671 15.9644   1
   7  -9  -1-17.8411 20.7332  -2
  17   1  -2-17.8411 20.7332   1
  17  -1  -1-20.5106 16.1772   1
   7  -9  -2 79.2193 21.2263  -2
  17   1  -1 79.2193 21.2263   1
  17  -1   0 198.829 18.1217   1
   7  -9  -3 190.315 23.3395  -2
  17   1   0 190.315 23.3395   1
  17  -1   1-20.3816 16.8715   1
   7  -9  -4 49.7831 21.7611  -2
  17   1   1 49.7831 21.7611   1
   7  -9  -5 259.522 24.9135  -2
  17   1   2 259.522 24.9135   1
  10  -8  -6 250.181 24.3589  -2
  17  -1   2 250.181 24.3589   1
   7  -9  -6 72.1959 23.5221  -2
  17   1   3 72.1959 23.5221   1
  10  -8  -7 271.989 26.8166  -2
  17  -1   3 271.989 26.8166   1
   7  -9  -7 412.651 27.6517  -2
  17   1   4 412.651 27.6517   1
   4 -10   4 62.4323 22.1483  -2
  17   3  -7 62.4323 22.1483   1
   4 -10   3 51.1994 21.8366  -2
  17   3  -6 51.1994 21.8366   1
  13  -7   2 44.8586 20.3601  -2
  17  -3  -6 44.8586 20.3601   1
   4 -10   2 73.5487 21.7959  -2
  17   3  -5 73.5487 21.7959   1
  13  -7   1 129.251 21.4570  -2
  17  -3  -5 129.251 21.4570   1
   4 -10   1 6.99943 22.2317  -2
  17   3  -4 6.99943 22.2317   1
  13  -7   0 71.6135 21.0252  -2
  17  -3  -4 71.6135 21.0252   1
   4 -10   0 67.5001 22.7384  -2
  17   3  -3 67.5001 22.7384   1
  13  -7  -1 7.90699 17.9769  -2
  17  -3  -3 7.90699 17.9769   1
   4 -10  -1 282.947 24.5234  -2
  17   3  -2 282.947 24.5234   1
  13  -7  -2 73.4222 22.1618  -2
  17  -3  -2 73.4222 22.1618   1
  13  -7  -3 70.2460 23.1444  -2
  17  -3  -1 70.2460 23.1444   1
  18   0  -6 40.6078 16.4969   1
  18   0  -4 294.177 18.9021   1
   0   2   0 1737.25 7.04941   2
   0   2  -1 169.863 1.88777   2
   0   2  -2 508.866 3.02283   2
   0   2  -3 114.456 2.18584   2
   0   2  -4 1102.24 5.39376   2
   0   2  -5 372.451 3.33487   2
   0   2  -6 175.206 3.53381   2
   0   2  -7 7.13498 1.97456   2
   0   2  -8 104.977 2.91169   2
   0  -2   9 41.5341 3.50036   2
   0  -2  10 1132.06 7.01580   2
   0  -2  11 152.825 4.35358   2
   0  -2  12 113.162 3.61043   2
   0  -2  13 91.4161 3.98008   2
   0  -2  14 293.443 4.75175   2
   0  -2  15 73.1055 5.72682   2
   0  -2  16 71.3298 5.02310   2
   0  -2  17 22.6362 8.56149   2
   0  -2  18 236.597 6.44437   2
   0  -2  19 245.214 6.88539   2
   0  -2  20 34.3129 7.22946   2
   0  -2 -21-7.67943 7.88298   2
   0   2  22 65.7671 8.79686   2
   0  -2 -23 16.7622 12.1486   2
   0   2  24 54.3366 13.9944   2
   0   2  25 173.851 16.5660   2
   0   4   0 3467.24 16.7960   2
   0   4  -1 1197.90 10.6509   2
   0   4  -3 1998.82 13.5735   2
   0   4  -4 3188.97 11.9763   2
   0   4  -7 210.298 7.07802   2
   0   8  -4 46.3667 7.80348   2
   0   8  -5 302.973 9.21131   2
   0   8  -6 182.993 9.37064   2
   0   8  -7 567.481 15.1387   2
   0   8  -8 34.4286 11.6235   2
   0   8  -9 45.1503 11.3281   2
   0   8 -12 47.6764 11.7076   2
   0  -8  16-1.12992 11.1651   2
  -1   1  26 160.703 16.0029   2
  -1   1  25 247.455 11.4605   2
  -1   1  24 15.0275 6.97654   2
  -1   1  23 200.042 8.15200   2
   1  -1 -22 7.64443 7.66077   2
  -1   1  21 25.9579 6.12478   2
  -1   1  20 282.855 7.39675   2
  -1   1  19 410.291 7.41293   2
  -1   1  18 291.613 6.31153   2
  -1   1  17 468.595 6.87063   2
   1  -1 -16 5.49167 5.01559   2
  -1   1  15 280.732 5.13820   2
   1  -1 -14 14.5739 2.89990   2
  -1   1  13 310.602 3.65005   2
  -1   1  12 818.862 4.77627   2
  -1   1  11 947.685 5.18840   2
  -1   1  10 279.998 2.95750   2
  -1   1   9 143.868 2.98552   2
  -1   1   8 554.264 3.45457   2
  -1   1   7 1318.85 4.66747   2
  -1   1   6 53.5934 2.89262   2
  -1   1   5 724.261 3.19028   2
  -1   1   4 3137.70 6.12552   2
   1  -1  -3 1.76763 0.86665   2
  -1   1   2 244.090 2.40980   2
  -1   1   0 2460.61 5.38012   2
   1  -1   1 1009.69 3.41834   2
   1  -1   2 569.518 2.50938   2
   1  -1   3 116.523 1.90791   2
   1  -1   4 1904.26 9.21931   2
   1  -1   5 904.379 4.05289   2
   1  -1   6 1897.39 6.72786   2
   1  -1   7 257.990 3.08782   2
   1  -1   8 371.338 4.47060   2
   1  -1   9 102.398 2.98128   2
   1  -1  10 1029.29 7.33031   2
   1  -1  11 393.859 4.84618   2
   1  -1  12 342.121 5.75961   2
   1  -1  13 174.523 4.72630   2
  -1   1 -14 1267.37 14.2898   2
   1  -1  15 248.494 6.15901   2
   1  -1  16 62.9203 8.88878   2
   1  -1  17 129.283 6.56344   2
  -1   1 -19 31.1355 8.15175   2
  -1   1 -21 40.6562 9.41375   2
  -1   1 -23 115.641 10.4760   2
  -1   1 -25-0.34339 11.1383   2
  -1  -3  23 36.0971 13.1475   2
  -1  -3  22 259.921 14.2524   2
  -1  -3  21 54.9711 12.0033   2
  -1  -3  20 2.34741 10.8221   2
  -1  -3  19 165.472 11.4349   2
  -1  -3  18-8.52918 9.39980   2
  -1  -3  17 110.644 9.51939   2
  -1  -3  16 466.987 8.43500   2
   1   3 -15 213.176 9.72535   2
   1   3 -14 482.563 10.7599   2
  -1  -3  13 24.5103 4.81124   2
  -1  -3  12 157.221 5.15383   2
   1   3 -11 490.571 10.7174   2
   1   3 -10 77.8405 6.62587   2
   1   3  -9 157.097 5.98690   2
   1   3  -8 938.593 5.85846   2
   1   3  -7 35.3059 2.46776   2
   1   3  -6 1.24337 2.50038   2
   1   3  -5 395.544 3.95334   2
   1   3  -4 754.451 4.75273   2
   1   3  -3 38.1653 5.20244   2
   1   3  -2 845.513 4.93445   2
   1  -3  -1 160.966 2.11206   2
  -1  -3   0 32.2243 2.14962   2
  -1   3  -1 47.1434 2.31465   2
  -1   3  -2 829.407 4.44570   2
  -1  -3  -3 38.2747 1.91747   2
  -1   3  -4 290.082 2.65114   2
  -1   3  -5 571.489 3.31530   2
   1   3   6 90.2826 3.06137   2
   1   3   7 33.5513 5.44062   2
  -1   3  -8 1420.11 11.7372   2
  -1  -3 -13 49.9286 6.61066   2
  -1  -3 -14 201.000 8.62907   2
  -1  -3 -17 34.8310 8.87785   2
  -1  -3 -18 237.587 11.4553   2
  -1  -3 -19-6.35334 9.36489   2
  -1  -3 -20 85.3549 11.0874   2
  -1  -3 -21 3.85911 10.8937   2
  -1  -3 -22 84.1477 12.5827   2
  -1  -3 -23 19.3118 11.9750   2
   1   3  24 331.824 18.9379   2
  -1   5  -1 80.7933 6.09569   2
  -1   5  -2 311.780 7.92800   2
   1  -7 -17-22.4582 14.1163   2
   1  -7 -16 0.26676 14.6091   2
   1  -7 -14-22.3060 14.9315   2
   1  -7 -13 193.150 15.9218   2
  -1   7   2-3.80541 7.94591   2
  -1   7   1 117.067 9.31665   2
  -1   7   0 150.230 9.26874   2
  -1   7  -1-17.4575 8.22482   2
  -1   7  -2-3.09460 5.78890   2
  -1   7  -3 469.110 11.9724   2
  -1   7  -4 157.174 6.81886   2
  -1   7  -5 32.6198 6.44817   2
  -1   7  -6 161.403 7.58620   2
  -1   7  -7 264.474 7.76429   2
  -1   7  -8 205.775 7.76491   2
  -1   7  -9 111.251 7.76849   2
  -1   7 -10 82.2717 10.2675   2
  -1   7 -11 30.8163 10.1380   2
  -1   7 -12 270.748 12.5796   2
  -1   7 -14 132.817 11.8799   2
   1  -7  17 36.6263 12.3226   2
   1  -7  19 46.0047 13.1424   2
   1   9  -9 46.5849 14.0135   2
   1   9  -8 11.3556 12.2489   2
   1   9  -5 115.303 13.7268   2
  -2   0  26 18.5168 15.4326   2
  -2   0  24 366.783 8.86574   2
  -2   0  22 129.058 6.83934   2
  -2   0  20 212.119 6.62722   2
  -2   0  18 149.006 5.36790   2
  -2   0  16 752.905 7.75074   2
   2   0 -14 73.4974 6.03949   2
  -2   0  12 12.4475 3.10639   2
  -2   0  10 1183.98 8.45593   2
   2   0  -8 142.859 3.77156   2
   2   0  -6 402.895 5.94202   2
   2   0  -4 1223.80 7.81710   2
   2   0  -2 54.1514 1.55524   2
  -2   0  -2 487.483 3.56284   2
  -2   0  -4 546.648 4.57743   2
  -2   0  -6 33.4657 2.38710   2
  -2   0  -8 365.144 3.98945   2
  -2   0 -10 67.5290 5.87164   2
  -2   0 -12 533.436 9.85953   2
  -2   0 -14 77.5379 7.85272   2
  -2   0 -18 107.655 10.1083   2
  -2   2  24 67.8154 18.3343   2
  -2   2  22-10.1263 14.8005   2
  -2   2  20 205.036 7.79254   2
  -2   2  18 46.6339 6.59666   2
  -2   2  16 642.599 7.58944   2
   2  -2 -14 66.5091 4.20164   2
  -2   2  12 52.9437 3.55382   2
  -2   2  10 1569.66 9.92949   2
  -2   2   8 1268.94 9.29342   2
   2  -2  -6 465.764 3.32850   2
   2  -2  -5 4639.60 7.93602   2
   2  -2  -4 633.047 7.18537   2
   2  -2  -2 3913.45 9.70903   2
  -2   2   1 4378.26 7.52762   2
   2  -2   0 697.401 6.34807   2
  -2   2  -1 19683.7 10.7284   2
   2  -2   2 429.236 3.46244   2
  -2   2  -3 2229.77 7.59720   2
  -2   2  -4 1336.28 6.01027   2
  -2   2  -5 1726.30 9.96459   2
  -2   2  -6 899.763 4.88411   2
  -2   2  -8 60.0663 2.36037   2
   2  -2   9 6974.80 9.09519   2
  -2   2 -10-1.28003 3.81687   2
  -2   2 -12 617.876 6.49829   2
  -2   2 -14 10.4146 5.27726   2
  -2   2 -16 123.885 6.60271   2
  -2   2 -18 118.910 7.58207   2
  -2   2 -20 132.507 9.07290   2
  -2   2 -22 35.3772 9.72139   2
  -2   2 -24 51.8891 10.4452   2
  -2   4  24 198.924 16.8242   2
  -2  -4  23 21.8871 13.3538   2
  -2  -4  22 44.8795 12.5879   2
  -2  -4  21-16.6913 11.9551   2
  -2  -4  20 86.5256 12.2532   2
  -2  -4  19 0.52095 10.5831   2
  -2  -4  18 116.296 7.97373   2
   2   4 -16-9.19564 9.01896   2
  -2  -4  15 44.0795 6.13468   2
   2   4 -14 39.3423 5.83558   2
   2   4 -13 28.6435 5.47727   2
   2   4 -12 382.671 8.33936   2
   2   4 -11 30.1661 5.11811   2
  -2  -4  10 13.8504 4.33719   2
   2   4  -9 460.447 6.42385   2
   2   4  -8 47.0555 3.55342   2
   2   4  -7 27.0023 3.24924   2
   2   4  -6 842.985 6.66211   2
   2   4  -5 116.455 3.75777   2
   2   4  -4 270.473 4.13629   2
   2   4  -3 715.662 5.54318   2
   2   4  -2 573.712 5.03940   2
   2   4  -1 1300.45 5.77099   2
  -2  -4   0 199.366 3.71329   2
  -2   4  -1 36.3095 2.55881   2
  -2   4  -2 1373.32 5.12962   2
  -2   4  -3 169.922 3.16336   2
   2   4   4 357.827 5.72450   2
   2   4   5 1204.14 9.23812   2
   2   4   6 247.045 5.76194   2
   2   4   7 245.238 6.43796   2
  -2  -4 -15 73.6602 8.58216   2
  -2  -4 -19 46.1946 11.1671   2
  -2  -4 -20 32.7743 11.0747   2
  -2  -4 -21 15.8847 11.1386   2
  -2  -4 -22 146.704 13.1591   2
   2  -6 -17 371.438 16.5085   2
   2  -6 -16 25.2178 12.4171   2
   2  -6 -15 215.746 14.5493   2
   2  -6 -13 9.46816 11.6420   2
   2  -6 -12 681.912 16.6929   2
  -2   6   3 1065.76 9.68476   2
  -2   6   2 247.644 6.40476   2
  -2   6   1 546.368 7.42783   2
  -2   6   0 794.557 8.44347   2
  -2   6  -1 314.827 6.76402   2
  -2   6  -2 1258.07 10.2016   2
  -2   6  -3 456.111 10.3896   2
  -2   6  -4 247.287 6.46852   2
  -2   6  -5 743.891 8.94426   2
  -2   6  -6 75.5072 5.99544   2
  -2   6  -7 370.894 7.19236   2
  -2   6  -8 670.435 8.99881   2
  -2   6  -9 115.871 7.81901   2
  -2   6 -10 209.327 10.0072   2
  -2   6 -11 126.562 10.2198   2
   2  -6  12-7.04078 5.87506   2
  -2   6 -13 447.984 12.9152   2
  -2   6 -14 133.781 11.1660   2
  -2   6 -19 101.528 13.3683   2
  -2   6 -20-8.76109 13.6934   2
   2 -10  -4 253.740 21.8226   2
   2 -10  -3 101.166 19.3660   2
   2 -10  -2 32.1379 18.6200   2
   2 -10  -1 2.26998 17.1119   2
   2 -10   0 42.4021 18.0742   2
   2 -10   1 116.236 18.0299   2
   2 -10   2 184.582 18.6336   2
   2 -10   3 52.4496 17.1689   2
   2 -10   4 54.7881 17.0273   2
   2 -10   5 80.8259 17.9738   2
  -3  -1  26 47.7630 15.1345   2
  -3  -1  25 72.7561 10.1707   2
  -3  -1  24 324.539 15.1283   2
  -3  -1  23 18.5500 6.59164   2
   3   1 -22 91.4294 7.74292   2
   3   1 -21 24.7558 6.92563   2
  -3  -1  20 42.2142 5.44418   2
  -3  -1  19 153.071 5.82841   2
  -3  -1  18 727.558 7.81262   2
  -3  -1  17 80.3732 4.89998   2
  -3  -1  16 906.834 7.64558   2
  -3  -1  15 69.5921 4.37912   2
  -3  -1  14 176.266 4.47610   2
  -3  -1  13 147.909 4.12593   2
   3   1 -12 11.2642 3.20284   2
   3   1 -11 72.2455 4.79049   2
   3   1 -10 2921.82 14.2170   2
   3   1  -9 189.048 3.95852   2
   3   1  -8 92.0193 3.41638   2
   3   1  -7 113.185 3.60475   2
   3   1  -6 763.809 12.2277   2
   3   1  -5 128.413 2.46781   2
   3   1  -4 452.607 5.08077   2
   3   1  -3 51.7456 2.20248   2
   3   1  -2 685.954 4.86864   2
   3   1  -1 230.342 2.96727   2
   3   1   0 6209.42 9.52805   2
  -3   1  -1 97.2639 2.10357   2
  -3   1  -2 15.2360 1.65818   2
  -3   1  -3 14.2838 1.81307   2
  -3  -1  -4 425.839 3.62373   2
   3   1   5 30.8541 3.54930   2
  -3  -1  -6 766.113 4.98679   2
   3   1   7 487.440 5.56840   2
   3   1   8 1058.99 7.66891   2
   3   1   9 1677.90 13.9154   2
  -3   3  24 0.37062 16.7424   2
  -3   3  22 651.539 19.6310   2
  -3   3  20 339.404 15.4967   2
  -3   3  18 116.307 12.5236   2
   3  -3 -16 342.703 9.34042   2
   3  -3 -14 1609.34 16.2340   2
  -3   3  12 125.195 5.22571   2
  -3   3  10 54.4323 4.12716   2
  -3   3   8 959.877 7.15818   2
   3  -3  -6 1603.35 7.21662   2
   3  -3  -4 129.350 2.79186   2
   3  -3  -2 100.601 2.47507   2
  -3   3   1 376.969 3.29924   2
   3  -3   0 1282.84 4.97423   2
  -3   3  -1 162.052 3.05201   2
  -3   3  -2 221.213 2.58213   2
  -3   3  -4 1453.80 8.52548   2
  -3   3  -6 98.5239 2.80123   2
  -3   3  -8 213.585 3.44567   2
  -3   3 -10 218.274 5.10319   2
  -3   3 -12 846.286 10.9220   2
  -3   3 -14 10.0993 5.71168   2
  -3   3 -16 16.0190 6.50143   2
  -3   3 -18 418.297 9.21726   2
  -3   3 -20 66.3985 8.88070   2
  -3   3 -22 13.9772 9.61967   2
  -3  -5  22 37.6018 14.3413   2
  -3  -5  21 170.357 14.0328   2
  -3  -5  20-13.5854 12.1126   2
   3   5 -17 5.91885 7.51841   2
  -3  -5  16 6.94660 5.95792   2
   3   5 -15 100.720 6.26603   2
   3   5 -14 7.39724 6.27775   2
   3  -5 -13 363.359 9.88411   2
  -3  -5  12 22.7371 4.84103   2
   3   5 -11 21.2408 4.65409   2
  -3  -5  10 17.1649 7.49448   2
   3   5  -9 6.27060 5.61364   2
   3   5  -8 54.9183 7.10491   2
   3   5  -7 226.107 5.20172   2
   3   5  -6 40.8066 4.18673   2
   3   5  -5 37.7516 4.19521   2
   3   5  -4 68.6568 3.72156   2
   3   5  -3 618.451 4.36581   2
   3   5  -2 148.270 3.11559   2
   3   5  -1 25.7829 2.68984   2
  -3   5   0 49.8399 2.96261   2
   3  -5   1 17.9648 2.06654   2
   3   5   2 6.15441 1.37500   2
   3  -5   3 325.074 3.03401   2
  -3   5  -4 170.953 2.56992   2
  -3   5  -5 706.062 4.44871   2
  -3   5  -6 25.6457 3.24658   2
  -3   5  -7 5.14527 2.95759   2
  -3   5  -8 200.446 4.03628   2
  -3   5  -9 327.367 5.07910   2
  -3   5 -10 24.1723 4.91345   2
  -3   5 -11 400.071 8.07443   2
  -3   5 -12 62.7413 8.34028   2
  -3   5 -13 216.119 10.4259   2
  -3   5 -14 230.128 10.9690   2
  -3   5 -16 77.4236 10.7229   2
  -3   5 -17 289.073 13.9965   2
  -3   5 -18 31.6623 11.5699   2
  -3   5 -19 183.224 14.1657   2
  -3   5 -20 31.9550 13.0318   2
  -3   5 -21 82.7235 15.0352   2
   3  -9 -10-2.69548 17.6697   2
   3  -9  -8 25.7051 18.0866   2
   3  -9  -7 210.839 19.7227   2
   3  -9  -6 135.993 17.9307   2
   3  -9  -5 12.8341 16.6208   2
   3  -9  -4-6.88489 16.5775   2
   3  -9  -3 19.9523 16.0796   2
   3  -9  -2 27.9267 14.9949   2
   3  -9  -1 65.2968 15.6743   2
   3  -9   0 83.1632 14.8021   2
   3  -9   1 258.860 17.5080   2
   3  -9   2 23.5195 14.1610   2
   3  -9   3-5.90726 14.8221   2
   3  -9   4-2.26029 14.7111   2
   3  -9   5-12.9466 13.6738   2
   3  -9   6 31.0660 14.9335   2
   4   0  -6 1411.26 3.61670   2
  -4   0   4 8148.28 14.6399   2
  -4   0   2 9958.17 12.2382   2
   4   0   2 11422.3 13.1148   2
  -4  -2  25 44.1339 14.0799   2
  -4  -2  24 1.53832 12.7044   2
   4   2 -23 133.684 8.42696   2
   4   2 -22 109.143 7.89747   2
   4   2 -21 221.646 8.58961   2
   4   2 -20-10.0745 6.84290   2
   4   2 -19 11.9855 6.67046   2
  -4  -2  18 54.1667 5.31884   2
  -4  -2  17 92.4834 5.24133   2
   4   2 -16 72.2596 6.07443   2
   4   2 -15 505.280 9.43664   2
   4   2 -14 224.908 7.00881   2
   4   2 -13-8.33620 4.37453   2
   4   2 -12 72.2372 3.58567   2
   4   2 -11 203.701 5.18013   2
   4   2 -10 8.06807 3.53168   2
   4   2  -9 180.876 4.33322   2
   4   2  -8 952.265 8.67803   2
   4   2  -7 111.222 3.43874   2
   4   2  -6 218.907 3.78137   2
   4   2  -5 230.366 5.33179   2
   4   2  -4 619.978 4.15801   2
   4   2  -3 10.8085 2.36714   2
  -4  -2   2 1028.31 6.19202   2
   4   2  -1 28.1347 2.44446   2
   4   2   0 1622.87 10.4978   2
  -4  -2  -1 95.7056 1.88533   2
  -4   2  -2 173.628 2.54241   2
  -4  -2  -3 36.9140 2.72061   2
   4  -2   4 318.749 3.51557   2
  -4  -2  -5 44.6240 3.13904   2
   4   2   6 1118.51 8.18973   2
   4   2   7 26.4355 4.38983   2
   4   2   8 247.607 5.94799   2
   4  -4 -17 19.0295 8.25460   2
   4  -4 -16 943.772 16.7626   2
  -4   4  15 451.654 9.69753   2
   4  -4 -14 1387.09 18.2011   2
  -4   4  13 48.5727 6.72514   2
   4  -4 -12-4.16222 8.71347   2
  -4   4  11 4.40324 5.64283   2
   4  -4 -10 1019.11 14.5478   2
  -4   4   9 661.176 9.15068   2
  -4   4   7 973.792 11.7574   2
  -4   4   6 1027.03 9.13575   2
  -4   4   5 64.1200 4.03378   2
  -4   4   4 215.944 3.55144   2
  -4   4   3 733.126 4.75550   2
  -4   4   2 4752.79 11.4264   2
   4  -4  -1 2158.71 7.60945   2
  -4   4   0 3005.82 8.81097   2
  -4   4  -1 1376.60 6.37810   2
  -4   4  -2 1347.83 6.45506   2
  -4   4  -3 117.349 3.26751   2
  -4   4  -4 1044.37 9.02848   2
  -4   4  -5 1011.28 3.48181   2
  -4   4  -6 3077.19 7.98694   2
  -4   4  -7 885.979 5.13520   2
  -4   4  -8 1097.37 6.68429   2
  -4   4  -9 290.003 4.02764   2
  -4   4 -10 623.085 7.19740   2
  -4   4 -11 11.5825 4.56266   2
  -4   4 -12 355.540 10.5883   2
  -4   4 -13 142.529 6.15835   2
  -4   4 -14 793.972 14.6669   2
  -4   4 -15 118.727 6.84606   2
  -4   4 -16 133.973 11.1366   2
  -4   4 -17 2.41497 6.98396   2
  -4   4 -18 42.3424 10.5931   2
  -4   4 -19 7.34387 7.91411   2
  -4   4 -20 59.0608 13.4037   2
  -4   4 -21 19.6656 9.10204   2
  -4   4 -22 114.533 10.3989   2
  -4  -6  15 18.1375 10.6155   2
  -4  -6  14 31.0812 10.3530   2
  -4  -6  13 30.2927 10.1050   2
  -4  -6  12 230.633 11.6506   2
  -4  -6  11 271.226 11.8304   2
   4   6 -10 138.861 7.02618   2
  -4  -6   6 406.408 11.7839   2
   4   6  -5 208.456 7.31744   2
   4   6  -4 504.390 8.59594   2
   4   6  -3 388.031 11.6375   2
   4   6  -2 109.709 9.76025   2
   4   6  -1-4.44384 8.23829   2
   4   6   0 75.5158 8.97764   2
   4   6   1 27.7205 8.22530   2
   4   6   2 430.943 8.21304   2
   4   6   3 770.878 14.5048   2
   4   6  19-14.2570 16.8916   2
   4  -8  -9 73.5713 15.6743   2
   4  -8  -8 114.545 15.6779   2
   4  -8  -7 42.8108 15.2925   2
   4  -8  -6 60.2559 14.4975   2
   4  -8  -5 477.265 17.9687   2
   4  -8  -4 76.3305 14.8710   2
   4  -8  -3 590.185 18.1836   2
   4  -8  -2 158.088 14.8812   2
   4  -8  -1 48.7790 13.8102   2
   4  -8   0 22.0561 13.0770   2
   4  -8   1 261.336 14.7517   2
   4  -8   2 113.564 13.9895   2
   4  -8   3 993.024 19.7846   2
   4  -8   4 161.122 13.9061   2
   4  -8   5 223.125 13.9802   2
   4  -8   6 35.2796 11.6643   2
   4  -8   7 0.10309 11.4105   2
  -4   8 -14 2.88634 12.6724   2
  -5   1   5 51.0536 1.53840   2
  -5  -1   4 153.889 4.64273   2
  -5  -1   3 31.0227 3.75496   2
   5   1  -1 694.207 5.99068   2
   5   1   0 9.04536 2.28148   2
   5   1   1 134.507 3.07522   2
   5   1   2 1355.33 6.55608   2
   5  -1   4 15.9153 3.11297   2
  -5  -3  24 10.0494 13.1340   2
  -5  -3  23 33.7244 12.2942   2
   5   3 -22 0.44174 7.89500   2
   5   3 -21 92.4416 8.29644   2
  -5  -3  20 203.137 7.20350   2
   5   3 -19 12.4268 6.67344   2
   5   3 -18 243.453 8.19153   2
   5   3 -17-2.59308 5.21739   2
   5   3 -16 10.5463 4.07912   2
   5   3 -15 125.565 4.39238   2
   5   3 -14 17.3826 3.70233   2
   5   3 -13 17.9897 3.74361   2
   5   3 -12 909.447 6.06155   2
  -5   3  11 214.898 4.87198   2
   5   3 -10 7.19342 2.93540   2
   5   3  -9 270.473 4.33165   2
   5   3  -8 138.133 2.86954   2
   5   3  -7 36.0865 2.31918   2
   5   3  -6 519.143 4.52183   2
   5   3  -5 560.038 4.44930   2
   5   3  -4 352.226 4.50503   2
   5   3  -3 13.0783 1.50109   2
  -5   3   2 1219.66 5.80850   2
   5   3  -1 572.982 4.72311   2
   5   3   0 20.4832 1.89170   2
  -5   3  -1 880.923 5.26534   2
  -5   3  -2 193.695 2.26820   2
  -5   3  -3 11.6603 1.91336   2
  -5   3  -4 513.837 3.26474   2
  -5   3  -5 283.824 6.06665   2
  -5   3  -6 1290.00 7.72019   2
  -5   3  -7 11.2261 1.97474   2
  -5   3  -8 1.71345 2.25478   2
   5  -3   9 229.874 3.19900   2
  -5   3 -10 161.499 4.08089   2
  -5   3 -11 101.584 5.07231   2
  -5   3 -12 749.920 12.6375   2
  -5   3 -13 3.26734 5.26307   2
  -5   3 -14 334.413 10.8512   2
  -5   3 -15 48.5934 9.10075   2
  -5   3 -16 39.8331 9.68229   2
  -5   3 -17 0.62959 10.1735   2
  -5   3 -18 287.401 14.0391   2
  -5   3 -19-11.9885 11.7843   2
  -5   3 -20 254.512 14.6485   2
  -5   3 -21 25.8598 13.1915   2
  -5   3 -22 112.384 15.5470   2
   5  -3  23-8.54721 14.0058   2
   5  -5 -17 14.3185 15.5797   2
   5  -5 -15 127.063 12.7855   2
   5  -5 -13 915.244 18.2454   2
   5  -5 -11 358.378 14.5073   2
   5  -5  -9 49.1560 10.5741   2
   5  -5  -7 371.916 12.2220   2
   5  -5  -5 812.729 14.1238   2
   5  -5  -3 54.5681 8.78644   2
  -5   5   1 62.9923 5.02437   2
  -5   5  -1 272.746 6.03816   2
  -5   5  -3 82.8006 5.16711   2
  -5   5  -5 248.625 5.96438   2
  -5   5  -7 133.517 5.86343   2
  -5   5  -9 53.1339 3.52244   2
  -5   5 -11 33.4525 4.19452   2
  -5   5 -13 362.322 6.37549   2
  -5   5 -15 6.08569 5.61646   2
  -5   5 -17 11.3601 6.43217   2
  -5   5 -19 96.0549 9.64965   2
  -5  -7  16-11.3370 13.6240   2
   5  -7 -14 4.63839 9.62603   2
   5  -7  -9 224.514 14.8651   2
   5  -7  -7 14.3679 13.2167   2
   5  -7  -6 27.7060 11.0264   2
   5  -7  -4-6.07392 11.3290   2
   5  -7  -3 15.6997 10.4884   2
   5  -7  -2 39.2942 10.8329   2
   5  -7  -1 97.8001 10.9484   2
   5  -7   0 28.0738 10.5686   2
   5  -7   1 10.3720 10.4396   2
   5  -7   2 195.208 11.7581   2
   5  -7   3 108.391 10.9000   2
   5  -7   4-4.00473 9.89932   2
   5  -7   5 22.5440 10.4490   2
   5  -7   6 87.8688 10.4088   2
   5  -7   7 45.9651 10.1753   2
  -5   7  -9 163.535 10.5547   2
  -5   7 -12 13.2828 10.0775   2
  -5   7 -14 116.008 12.9474   2
  -5   7 -15 16.4522 12.5318   2
  -5   7 -16 81.3209 13.6678   2
  -6   0   6 3134.45 12.3204   2
  -6   0   4 727.070 5.35014   2
   6   0   2 785.154 3.76672   2
   6   0   4 784.625 7.65628   2
   6  -2 -17 439.603 12.6267   2
   6  -2 -16 131.781 10.4028   2
   6  -2 -15 415.751 12.0967   2
   6  -2 -14 402.198 7.08668   2
   6  -2 -13 711.312 8.76988   2
   6  -2 -12 251.669 6.21463   2
  -6   2  11 573.244 7.94920   2
  -6   2  10 119.678 4.90897   2
  -6   2   9 2349.23 11.7166   2
  -6   2   7 2350.31 8.54468   2
  -6   2   6 1316.20 4.64218   2
  -6   2   0 1743.04 18.5830   2
  -6   2  -1 1950.39 10.4177   2
  -6   2  -2 808.256 6.30328   2
   6  -2   3 2215.77 10.9426   2
   6  -2   4 248.019 4.24154   2
   6  -2   5 4324.58 12.8034   2
   6  -2   6 169.411 4.53043   2
   6  -2   7 1762.35 7.43180   2
  -6   2  -8 759.315 6.14307   2
  -6   2  -9 278.920 4.32066   2
  -6   2 -10 43.6009 3.80077   2
  -6   2 -11 1282.91 13.1220   2
  -6   2 -12 146.062 4.88715   2
  -6   2 -13 364.599 7.56106   2
  -6   2 -14 79.4985 6.45697   2
  -6   2 -15 42.7536 6.84387   2
  -6   2 -16 81.0888 7.17315   2
  -6   2 -17 148.365 8.26917   2
  -6   2 -18 45.4707 8.05115   2
  -6   2 -19 181.077 9.55977   2
  -6   2 -20-1.29751 8.64765   2
  -6   2 -21-10.8068 9.05368   2
  -6   2 -22 17.5438 13.5605   2
   6  -2  23 51.4963 15.3709   2
  -6  -4  23-33.0147 13.9592   2
  -6  -4  22 17.4749 13.0001   2
   6   4 -21 59.9783 8.30871   2
   6   4 -20 11.5473 7.95775   2
   6   4 -19 23.2134 7.84012   2
   6   4 -18 52.1776 7.39408   2
   6   4 -17-18.6395 6.79062   2
   6   4 -16 106.463 7.03149   2
   6   4 -15 37.3759 6.33814   2
  -6  -4  14 97.3926 9.79463   2
   6   4 -13 295.898 9.91322   2
  -6  -4  12-3.31329 5.14136   2
   6   4 -11 78.0304 7.40811   2
   6   4 -10 107.959 5.33956   2
   6   4  -9-0.70997 4.77657   2
   6   4  -8 216.367 5.71257   2
   6   4  -7 182.747 4.76892   2
   6   4  -6 41.2959 4.16368   2
   6   4  -5 549.394 6.04794   2
   6   4  -4 90.3545 4.28957   2
   6   4  -3 72.8526 4.21435   2
  -6  -4   2 679.376 6.34821   2
   6   4  -1 74.4907 4.18898   2
   6   4   0 20.5666 3.68321   2
   6   4   1 300.648 5.08892   2
   6   4   2 30.7872 4.99731   2
   6   4   3 145.481 5.97473   2
   6   4   4 602.492 8.41339   2
   6   4   5 112.169 6.12193   2
   6   4   6 130.200 6.59980   2
   6   4   7 320.141 10.9780   2
   6  -6 -18-10.4846 16.0128   2
   6  -6 -17-22.0616 15.1539   2
   6  -6 -15 152.157 20.2006   2
   6  -6 -13 658.273 23.0674   2
   6  -6 -11 5.63050 16.9763   2
   6  -6 -10 288.193 14.9445   2
   6  -6  -9 63.9739 16.8943   2
   6  -6  -7 1212.84 23.0359   2
   6  -6  -5 650.426 18.3796   2
   6  -6  -3 33.5416 13.6526   2
   6  -6  -1 807.399 14.8501   2
   6  -6   0 576.121 13.6779   2
   6  -6   1 936.375 15.6938   2
   6  -6   2 536.059 13.1287   2
   6  -6   3 335.297 14.8376   2
   6  -6   5 80.8100 12.6563   2
  -6   6  -6 398.466 7.95198   2
  -6   6  -7 581.215 8.71099   2
  -6   6  -8-1.22972 7.49676   2
  -6   6  -9 232.115 10.5479   2
  -6   6 -10 203.062 10.1997   2
  -6   6 -11 142.207 10.1415   2
  -6   6 -12 119.005 11.0643   2
  -6   6 -13 28.0529 10.2587   2
  -6   6 -14 2.20223 10.5085   2
  -6   6 -15 137.100 13.1061   2
  -6   6 -16 12.4037 12.0558   2
  -6   6 -17 47.8734 13.1576   2
  -6   6 -18 82.5024 14.4570   2
  -7   1  14 523.107 9.88961   2
  -7   1  13 13.9877 6.44486   2
  -7   1  12 65.4471 6.08702   2
  -7   1  11 88.5930 5.61497   2
  -7   1  10 284.091 6.10763   2
  -7   1   9 169.851 4.99921   2
  -7   1   7 11.4625 2.84080   2
  -7   1   6 679.332 4.77356   2
  -7   1   5 34.1278 1.76533   2
   7  -1  -2 79.9580 6.65424   2
   7  -1  -1 109.752 2.45391   2
   7  -1   0 2302.26 7.11967   2
   7  -1   1 48.1158 2.82183   2
  -7   1  -2 509.573 5.76796   2
  -7   1  -3 99.8959 4.32233   2
  -7   1  -4 973.659 8.69792   2
   7  -1   5 48.8413 5.78594   2
  -7   1  -6 46.8702 2.26550   2
  -7   1  -7 235.899 4.45990   2
  -7   1  -8 69.6020 3.65435   2
  -7   1  -9 17.9374 3.56131   2
  -7   1 -10 976.558 6.87903   2
  -7   1 -11 308.376 5.54305   2
  -7   1 -12 27.4677 4.65964   2
  -7   1 -13 277.364 6.14838   2
  -7   1 -14 23.1451 6.50913   2
  -7   1 -15 103.498 7.23991   2
  -7   1 -16 68.6009 7.75770   2
  -7   1 -17 111.967 11.6310   2
  -7   1 -18 72.3608 8.37224   2
  -7   1 -19 290.644 13.6483   2
  -7   1 -20-30.9661 12.3460   2
  -7   1 -21 41.2786 13.2846   2
  -7   1 -22 19.5316 14.4063   2
  -7  -5  21 8.76833 13.1812   2
   7   5 -19 104.694 8.76236   2
   7   5 -18 25.0402 8.10222   2
   7   5 -17 69.6113 6.89649   2
   7   5 -16 76.8003 8.47995   2
   7  -5 -15-6.97672 13.1502   2
  -7  -5  14 56.3398 10.7720   2
   7   5 -12 108.556 7.74150   2
   7   5 -11 357.786 8.02313   2
   7   5 -10 23.8771 7.82409   2
   7   5  -9 30.0049 6.00574   2
   7   5  -8 160.811 6.63666   2
   7   5  -7 148.104 5.54736   2
   7   5  -6 19.7045 5.91069   2
   7   5  -5 58.4848 6.22077   2
   7   5  -4 74.3745 6.28761   2
   7   5  -3 185.524 6.86805   2
   7   5  -2 109.865 8.75005   2
   7   5  -1 315.290 7.61870   2
  -7  -5   0 27.2268 4.72025   2
   7   5   1 267.567 7.12864   2
   7   5   2 22.4489 6.33434   2
   7   5   3 31.4377 9.38899   2
   7  -5   4 43.0711 5.88801   2
   7  -5   5 77.4528 7.86441   2
   7  -5   6 18.8217 7.61294   2
  -7   5  -7 669.060 8.18801   2
  -7   5  -8 41.4183 7.09279   2
  -7   5  -9 92.6682 8.11456   2
  -7   5 -10-3.57102 8.08286   2
  -7   5 -11 61.5741 8.95090   2
  -7   5 -12 78.1355 9.54819   2
  -7   5 -13 244.360 11.9885   2
  -7   5 -14 11.8888 10.6194   2
  -7   5 -15 414.217 14.1850   2
  -7   5 -16-2.55813 11.1974   2
  -7   5 -17 31.2541 12.4827   2
   7  -7 -16 325.341 24.9891   2
   7  -7 -14 201.174 22.3293   2
   7  -7 -12 138.752 21.0694   2
   7  -7 -10 96.7793 20.5208   2
   7  -7  -8 237.182 19.4499   2
   7  -7  -6 57.3450 16.8555   2
   7  -7  -4 29.9797 16.1144   2
   7  -7  -2 110.291 16.4745   2
   7  -7   0 118.563 15.7494   2
   7  -7   2-16.0086 14.2749   2
   7  -7   4 44.8711 14.2005   2
   7  -7   6 71.1809 14.1093   2
  -7   7 -14 35.2494 14.8974   2
  -8   0  14 454.482 10.0411   2
  -8   0  12 461.152 9.74300   2
  -8   0  10 1701.47 12.7197   2
  -8   0   8 3468.89 15.0029   2
  -8   0   6 1834.00 10.7356   2
  -8   0   4 1374.88 8.30411   2
  -8   0   2 4784.87 14.4331   2
   8   0   4 496.682 3.59970   2
   8   0   6 3579.66 10.5021   2
   8   0   8 959.033 7.64565   2
  -8   0 -10 7.48136 4.15615   2
   8   0  12 952.228 14.6090   2
  -8   0 -14 897.249 15.9817   2
  -8   0 -16-11.9591 10.1554   2
  -8   0 -18 43.4679 11.9292   2
  -8   0 -20 309.018 17.3257   2
   8   0  22 8.47082 14.5691   2
   8  -4 -18 372.553 16.5855   2
   8  -4 -17-5.62303 13.4835   2
   8  -4 -16-10.2701 13.2150   2
   8  -4 -15 8.62031 12.3967   2
   8  -4 -13 368.527 14.5395   2
   8  -4 -12 1511.81 20.0681   2
   8  -4 -11 731.831 16.7639   2
   8  -4 -10 479.120 15.0453   2
   8  -4  -8 238.069 11.9728   2
   8  -4  -7 236.597 12.1789   2
   8  -4  -6 1976.66 20.5187   2
   8  -4  -5 1413.88 18.6284   2
   8  -4  -4 1727.21 18.9228   2
   8  -4  -3 514.787 12.5566   2
   8  -4  -2 76.9766 9.70913   2
   8  -4  -1 112.266 9.71391   2
   8  -4   0 1153.97 15.7604   2
   8  -4   1 843.015 14.1656   2
   8  -4   2 2108.07 18.9457   2
   8  -4   3 477.734 10.6975   2
   8  -4   4 373.114 10.1214   2
   8  -4   5 9.69346 7.11000   2
   8  -4   6 148.473 8.34193   2
   8  -4   7 95.0904 8.41605   2
  -8   4  -8 879.065 12.6021   2
  -8   4  -9 215.913 9.11104   2
  -8   4 -10 397.369 11.1956   2
  -8   4 -11 8.91203 8.10779   2
  -8   4 -12 147.200 10.5440   2
  -8   4 -13 11.8242 9.13343   2
  -8  -6  18-7.32521 12.6547   2
   8   6 -17 51.6540 12.1388   2
   8   6 -12-7.59119 9.46970   2
   8   6 -10 21.1705 9.03135   2
   8   6  -9 146.616 10.2848   2
   8   6  -8 235.566 10.8555   2
   8   6  -7 201.428 8.24953   2
   8   6  -6 11.4020 9.36635   2
   8   6  -5-8.70220 6.56605   2
   8   6  -4 49.5502 7.21540   2
   8   6  -2 277.863 12.3065   2
   8   6  -1 456.963 12.8469   2
   8   6   0 181.064 11.0759   2
   8  -8 -10 2.98615 21.8772   2
   8  -8  -8-4.73491 20.6289   2
   8  -8  -6 49.1152 20.2144   2
   8  -8  -4 9.84213 19.5224   2
   8  -8  -2 2.95003 18.3679   2
   8  -8   0 55.6121 18.2712   2
   8  -8   2 34.4948 17.0251   2
   8  -8   4 77.1788 17.4203   2
  -9  -1  14 347.177 10.0897   2
  -9  -1  13 61.5160 7.58524   2
  -9  -1  12 197.496 8.41044   2
  -9  -1  11 382.903 9.39788   2
  -9  -1  10 177.888 7.07515   2
  -9  -1   9 127.691 6.55338   2
  -9  -1   8 46.1208 6.12075   2
  -9  -1   7 98.6697 6.23638   2
  -9  -1   6 1007.05 10.7509   2
  -9  -1   5 157.080 6.07095   2
  -9  -1   4 8.35937 4.88717   2
  -9  -1   3 101.603 5.39221   2
  -9  -1   2 39.2120 4.85566   2
  -9  -1   1 132.528 5.60827   2
   9   1   2 94.4844 2.21378   2
   9   1   3 159.476 3.63595   2
   9   1   4 207.295 3.64538   2
   9   1   5 333.445 4.80439   2
   9   1   6 128.349 4.41288   2
   9   1   7 13.2405 4.31543   2
   9   1   8 50.5772 5.06283   2
   9   1   9 43.0734 5.41370   2
   9   1  10 3.62970 8.07522   2
   9   1  11 238.929 10.6251   2
   9   1  12 354.052 12.0186   2
   9   1  13 51.8606 10.7963   2
  -9  -1 -14 156.170 11.6382   2
  -9  -1 -15 2.88041 10.5445   2
  -9  -1 -16 17.4851 11.3325   2
  -9  -1 -17 33.8127 12.3059   2
  -9  -1 -18 65.9706 13.2200   2
  -9  -1 -19 7.28301 13.7929   2
  -9  -1 -20 239.586 17.4643   2
   9  -3 -18 115.845 14.3741   2
   9  -3 -17 15.4772 13.3626   2
   9  -3 -16 219.540 14.9403   2
   9  -3 -15 19.5700 12.3698   2
   9  -3 -14-8.23951 11.7831   2
   9  -3 -13 84.0544 12.4234   2
   9  -3 -12 11.3301 11.4842   2
   9  -3 -11 113.452 11.9728   2
   9  -3 -10 444.098 14.1877   2
   9  -3  -7 7.04568 9.82811   2
   9  -3  -5 239.100 10.6031   2
   9  -3  -4 18.3703 8.60170   2
   9  -3  -3 151.501 9.57027   2
   9  -3  -2 552.685 12.1241   2
   9  -3  -1 731.283 12.8413   2
   9  -3   0 411.615 11.1515   2
   9  -3   1 193.048 9.11857   2
   9  -3   2 674.808 12.1048   2
   9  -3   3 4.26646 7.52387   2
   9  -3   4 10.1511 7.32465   2
   9  -3   5 346.829 9.96956   2
   9  -3   6 31.0106 7.72829   2
  -9   3  -8 916.088 12.4530   2
  -9   3  -9 222.166 8.93486   2
  -9   3 -10 131.499 8.36882   2
   9   7  -9-17.9240 10.9455   2
   9   7  -7 133.868 12.6860   2
   9   7  -5-1.70546 11.8256   2
   9  -9   1 146.732 17.6305   2
   9  -9   2-16.6092 16.7966   2
 -10  -2  13 235.777 10.0008   2
 -10  -2  12 67.9904 8.09292   2
 -10  -2  11 576.872 11.3236   2
 -10  -2  10 485.430 10.8795   2
 -10  -2   9 755.168 12.7572   2
 -10  -2   8 33.8153 7.54120   2
 -10  -2   7 837.761 12.4980   2
 -10  -2   6 36.9034 6.68233   2
  10  -2  -5 1229.97 17.2527   2
  10  -2  -4 724.657 9.06267   2
  10  -2  -3 1455.48 11.2271   2
  10  -2  -2 444.324 11.9305   2
  10  -2  -1 640.160 12.7650   2
  10  -2   0 155.297 9.34887   2
  10   2   1 1617.06 5.97435   2
  10   2   2 133.697 4.06664   2
  10   2   3 1393.45 10.4793   2
  10   2   4 564.516 6.59941   2
  10   2   5 471.537 8.73594   2
  10   2   6 23.7561 5.12705   2
  10   2   7 660.336 7.95711   2
  10   2   8 40.3093 8.90025   2
  10   2   9 945.462 14.0290   2
  10   2  10 152.938 10.3331   2
 -10  -2 -18 32.0501 13.5260   2
 -10   2 -19-8.03310 7.99474   2
  10  -8  -5 47.9606 17.4334   2
  10  -8  -4 126.040 18.4830   2
  10  -8  -3-14.6341 16.5844   2
  10  -8  -2 31.8927 17.0673   2
  10  -8   0 12.5536 16.1789   2
  10  -8   1 170.103 17.2173   2
  10  -8   2 110.864 16.3380   2
  10  -8   3 28.5339 14.6737   2
 -11  -3  11 236.996 10.9282   2
 -11  -3   8 588.814 12.9812   2
 -11  -3   5 370.149 10.9805   2
  11   3   2 73.3380 6.49315   2
  11   3   3 30.8961 6.73515   2
 -11  -3 -17 1.95596 15.9507   2
  11  -7   0-6.14212 13.7433   2
  11  -7   1 53.3211 13.6939   2
  11  -7   2 44.2910 13.8799   2
  11  -7   3 47.6874 13.3069   2
  12  -6   1 98.3688 14.1375   2
  12  -6   2 77.7919 13.6900   2
  12  -6   3 76.1669 13.4073   2
  13  -5   0 48.9709 13.4614   2
  13  -5   1 8.56021 12.8743   2
  13  -5   2 58.0032 13.4931   2
  13  -5   3 6.44696 12.6701   2
  13  -5   4 49.8544 12.4466   2
;
_shelx_hkl_checksum                74223
_olex2_submission_special_instructions  'No special instructions were received'
_oxdiff_exptl_absorpt_empirical_details
;
Empirical correction (ABSPACK) includes:
- Absorption correction using spherical harmonics
- Frame scaling
;
_oxdiff_exptl_absorpt_empirical_full_max  1.318
_oxdiff_exptl_absorpt_empirical_full_min  0.835
_oxdiff_twin_integration_method    simultaneous
_oxdiff_twin_items                 2
loop_
  _twin_individual_id
  _twin_individual_mass_fraction_refined
  _oxdiff_twin_reflns_isolated
  _oxdiff_twin_reflns_overlapped
  _twin_individual_twin_lattice_type
  _twin_individual_twin_matrix_11
  _twin_individual_twin_matrix_12
  _twin_individual_twin_matrix_13
  _twin_individual_twin_matrix_21
  _twin_individual_twin_matrix_22
  _twin_individual_twin_matrix_23
  _twin_individual_twin_matrix_31
  _twin_individual_twin_matrix_32
  _twin_individual_twin_matrix_33
 1 0.730(2) 1789 7152 ref 1.0000 0.0000 0.0000 0.0000 1.0000 0.0000 0.0000 0.0000
 1.0000
 2 0.270(2) 1911 7152 nmt 0.5017 -1.5032 0.0019 -0.4980 -0.5006 -0.0003 -0.2006
 0.1994 -0.9995

_twin_special_details
;
Component 2 rotated by -179.9845\% 
 around [0.94 -0.31 -0.13] (reciprocal) or [0.71 -0.71 0.00] (direct)
;
