# Supplementary material for: Expanding the Averievite Family, (MX)Cu5O2(T5+O4)2 (T5+ = P, V; M = K, Rb, Cs, Cu; X = Cl, Br): Synthesis and Single-Crystal X-ray Diffraction Study
Source: Molecules. 2021 Mar 24;26(7):1833. doi: 10.3390/molecules26071833 (PMC8036531; doi:10.3390/molecules26071833)
Supplement: Supplementary file 1 [file molecules-26-01833-s001.zip › Compound_5.cif]

data_averievite-PKCl
_audit_creation_date               2021-02-24
_audit_creation_method
;
Olex2 1.3
(compiled 2020.11.12 svn.r5f609507 for OlexSys, GUI svn.r6257)
;
_shelxl_version_number             2014/6
_audit_contact_author_address      ?
_audit_contact_author_email        ?
_audit_contact_author_name         ''
_audit_contact_author_phone        ?
_publ_contact_author_id_orcid      ?
_publ_section_references
;
Dolomanov, O.V., Bourhis, L.J., Gildea, R.J, Howard, J.A.K. & Puschmann, H.
 (2009), J. Appl. Cryst. 42, 339-341.

Sheldrick, G.M. (2015). Acta Cryst. C71, 3-8.
;
_chemical_name_common              ?
_chemical_name_systematic          ?
_chemical_formula_moiety           '0.25(Cl4 Cu20 K4 O40 P8)'
_chemical_formula_sum              'Cl Cu5 K O10 P2'
_chemical_formula_weight           614.19
_chemical_melting_point            ?
_chemical_oxdiff_formula           'Cl4  Cu20  K4  O40  P8  '
loop_
  _atom_type_symbol
  _atom_type_description
  _atom_type_scat_dispersion_real
  _atom_type_scat_dispersion_imag
  _atom_type_scat_source
 'Cl' 'Cl' 0.1484 0.1585 'International Tables Vol C Tables 4.2.6.8 and 6.1.1.4'
 'Cu' 'Cu' 0.3201 1.2651 'International Tables Vol C Tables 4.2.6.8 and 6.1.1.4'
 'K' 'K' 0.2009 0.2494 'International Tables Vol C Tables 4.2.6.8 and 6.1.1.4'
 'O' 'O' 0.0106 0.0060 'International Tables Vol C Tables 4.2.6.8 and 6.1.1.4'
 'P' 'P' 0.1023 0.0942 'International Tables Vol C Tables 4.2.6.8 and 6.1.1.4'

_shelx_space_group_comment
;
The symmetry employed for this shelxl refinement is uniquely defined
by the following loop, which should always be used as a source of
symmetry information in preference to the above space-group names.
They are only intended as comments.
;
_space_group_crystal_system        'monoclinic'
_space_group_IT_number             15
_space_group_name_H-M_alt          'C 1 2/c 1'
_space_group_name_Hall             '-C 2yc'
loop_
  _space_group_symop_operation_xyz
 'x, y, z'
 '-x, y, -z+1/2'
 'x+1/2, y+1/2, z'
 '-x+1/2, y+1/2, -z+1/2'
 '-x, -y, -z'
 'x, -y, z-1/2'
 '-x+1/2, -y+1/2, -z'
 'x+1/2, -y+1/2, z-1/2'

_cell_length_a                     10.9808(10)
_cell_length_b                     6.2384(5)
_cell_length_c                     15.8684(14)
_cell_angle_alpha                  90
_cell_angle_beta                   95.227(8)
_cell_angle_gamma                  90
_cell_volume                       1082.51(16)
_cell_formula_units_Z              4
_cell_measurement_reflns_used      2652
_cell_measurement_temperature      296(2)
_cell_measurement_theta_max        31.8360
_cell_measurement_theta_min        3.7270
_shelx_estimated_absorpt_T_max     0.523
_shelx_estimated_absorpt_T_min     0.318
_exptl_absorpt_coefficient_mu      10.632
_exptl_absorpt_correction_T_max    1.00000
_exptl_absorpt_correction_T_min    0.91748
_exptl_absorpt_correction_type     multi-scan
_exptl_absorpt_process_details
;
CrysAlisPro 1.171.41.94a (Rigaku Oxford Diffraction, 2021)
Empirical absorption correction using spherical harmonics,
implemented in SCALE3 ABSPACK scaling algorithm.
;
_exptl_absorpt_special_details     ?
_exptl_crystal_colour              'clear dark green'
_exptl_crystal_colour_lustre       clear
_exptl_crystal_colour_modifier     dark
_exptl_crystal_colour_primary      green
_exptl_crystal_density_diffrn      3.769
_exptl_crystal_density_meas        ?
_exptl_crystal_density_method      ?
_exptl_crystal_description         irregular
_exptl_crystal_F_000               1164
_exptl_crystal_size_max            0.14
_exptl_crystal_size_mid            0.1
_exptl_crystal_size_min            0.07
_exptl_transmission_factor_max     ?
_exptl_transmission_factor_min     ?
_diffrn_reflns_av_R_equivalents    0.0802
_diffrn_reflns_av_unetI/netI       0.0506
_diffrn_reflns_Laue_measured_fraction_full  0.978
_diffrn_reflns_Laue_measured_fraction_max  0.978
_diffrn_reflns_limit_h_max         14
_diffrn_reflns_limit_h_min         -14
_diffrn_reflns_limit_k_max         7
_diffrn_reflns_limit_k_min         -8
_diffrn_reflns_limit_l_max         20
_diffrn_reflns_limit_l_min         -19
_diffrn_reflns_number              5375
_diffrn_reflns_point_group_measured_fraction_full  0.978
_diffrn_reflns_point_group_measured_fraction_max  0.978
_diffrn_reflns_theta_full          25.242
_diffrn_reflns_theta_max           27.497
_diffrn_reflns_theta_min           3.727
_diffrn_ambient_temperature        296(2)
_diffrn_detector                   'Hybrid Pixel Array Detector'
_diffrn_detector_area_resol_mean   10.0000
_diffrn_detector_type              HyPix
_diffrn_measured_fraction_theta_full  0.978
_diffrn_measured_fraction_theta_max  0.978
_diffrn_measurement_details
;
List of Runs (angles in degrees, time in seconds):

  # Type    Start    End  Width  t~exp~   \w     \q     \k     \f   Frames
--------------------------------------------------------------------------
  1  \w     19.00  69.00   1.00  200.00    --   11.79  49.00 159.00   50
  2  \w    -61.00  25.00   1.00  200.00    --   11.79 -49.00  12.00   86
  3  \w    -85.00 -42.00   1.00  200.00    --  -13.67-178.00 -60.00   43
  4  \w    -86.00 -58.00   1.00  200.00    --  -13.67 178.00 150.00   28
  5  \w    -85.00 -44.00   1.00  200.00    --  -13.67-178.00  30.00   41
  6  \w    -68.00 -41.00   1.00  200.00    --  -13.67-178.00 120.00   27
  7  \w    -83.00 -43.00   1.00  200.00    --  -13.67-178.00-180.00   40
  8  \w     -8.00  17.00   1.00  200.00    --  -13.67  49.00 159.00   25
  9  \w    -42.00 -17.00   1.00  200.00    --   11.79 -49.00  12.00   25
 10  \w     17.00  39.00   1.00  200.00    --   11.79  49.00 159.00   22
;
_diffrn_measurement_device         'four-circle diffractometer'
_diffrn_measurement_device_type   
 'XtaLAB Synergy, Single source at home/near, HyPix'
_diffrn_measurement_method         '\w scans'
_diffrn_orient_matrix_type        
 'CrysAlisPro convention (1999,Acta A55,543-557)'
_diffrn_orient_matrix_UB_11        0.0635270000
_diffrn_orient_matrix_UB_12        0.0048268000
_diffrn_orient_matrix_UB_13        0.0127735000
_diffrn_orient_matrix_UB_21        -0.0117978000
_diffrn_orient_matrix_UB_22        0.0682809000
_diffrn_orient_matrix_UB_23        0.0340748000
_diffrn_orient_matrix_UB_31        -0.0055115000
_diffrn_orient_matrix_UB_32        -0.0908117000
_diffrn_orient_matrix_UB_33        0.0262801000
_diffrn_oxdiff_digest_frames
;
0179ea8d58e4837a9204f400b1db55279800387cbb7
;
_diffrn_oxdiff_digest_hkl
;
01a76fc851c16d56ec0a8bed7670b841f41b68
;
_diffrn_radiation_monochromator    mirror
_diffrn_radiation_probe            x-ray
_diffrn_radiation_type             MoK\a
_diffrn_radiation_wavelength       0.71073
_diffrn_source                     'micro-focus sealed X-ray tube'
_diffrn_source_type                'PhotonJet (Mo) X-ray Source'
_reflns_Friedel_coverage           0.000
_reflns_Friedel_fraction_full      .
_reflns_Friedel_fraction_max       .
_reflns_number_gt                  1077
_reflns_number_total               1218
_reflns_special_details
;
 Reflections were merged by SHELXL according to the crystal
 class for the calculation of statistics and refinement.
 
 _reflns_Friedel_fraction is defined as the number of unique
 Friedel pairs measured divided by the number that would be
 possible theoretically, ignoring centric projections and
 systematic absences.
;
_reflns_threshold_expression       'I > 2\s(I)'
_computing_cell_refinement         'CrysAlisPro 1.171.41.94a (Rigaku OD, 2021)'
_computing_data_collection         'CrysAlisPro 1.171.41.94a (Rigaku OD, 2021)'
_computing_data_reduction          'CrysAlisPro 1.171.41.94a (Rigaku OD, 2021)'
_computing_molecular_graphics      'Olex2 1.3 (Dolomanov et al., 2009)'
_computing_publication_material    'Olex2 1.3 (Dolomanov et al., 2009)'
_computing_structure_refinement    'ShelXL (Sheldrick, 2015)'
_computing_structure_solution      ?
_refine_diff_density_max           1.883
_refine_diff_density_min           -1.423
_refine_diff_density_rms           0.347
_refine_ls_extinction_coef         .
_refine_ls_extinction_method       none
_refine_ls_goodness_of_fit_ref     1.126
_refine_ls_hydrogen_treatment      undef
_refine_ls_matrix_type             full
_refine_ls_number_parameters       92
_refine_ls_number_reflns           1218
_refine_ls_number_restraints       0
_refine_ls_R_factor_all            0.0707
_refine_ls_R_factor_gt             0.0626
_refine_ls_restrained_S_all        1.126
_refine_ls_shift/su_max            0.000
_refine_ls_shift/su_mean           0.000
_refine_ls_structure_factor_coef   Fsqd
_refine_ls_weighting_details      
 'w=1/[\s^2^(Fo^2^)+(0.0909P)^2^+15.6291P] where P=(Fo^2^+2Fc^2^)/3'
_refine_ls_weighting_scheme        calc
_refine_ls_wR_factor_gt            0.1539
_refine_ls_wR_factor_ref           0.1596
_refine_special_details            ?
_olex2_refinement_description
;
1. Others
 Fixed Sof: K1(0.5)
;
_atom_sites_solution_hydrogens     .
_atom_sites_solution_primary       dual
_atom_sites_solution_secondary     ?
loop_
  _atom_site_label
  _atom_site_type_symbol
  _atom_site_fract_x
  _atom_site_fract_y
  _atom_site_fract_z
  _atom_site_U_iso_or_equiv
  _atom_site_adp_type
  _atom_site_occupancy
  _atom_site_site_symmetry_order
  _atom_site_calc_flag
  _atom_site_refinement_flags_posn
  _atom_site_refinement_flags_adp
  _atom_site_refinement_flags_occupancy
  _atom_site_disorder_assembly
  _atom_site_disorder_group
 Cl1 Cl 0.5000 1.0965(6) 0.7500 0.0502(10) Uani 1 2 d S T P . .
 Cu1 Cu 0.35323(9) 0.47395(17) 0.60880(6) 0.0199(3) Uani 1 1 d . . . . .
 Cu2 Cu 0.24496(9) 0.83604(17) 0.73888(6) 0.0203(3) Uani 1 1 d . . . . .
 Cu3 Cu 0.5000 0.6327(2) 0.7500 0.0205(4) Uani 1 2 d S T P . .
 K1 K 0.5365(11) 1.0492(13) 0.5293(9) 0.132(5) Uani 0.5 1 d . . . . .
 P1 P 0.35835(18) 0.3982(3) 0.40770(12) 0.0162(5) Uani 1 1 d . . . . .
 O1 O 0.4866(5) 0.3783(9) 0.3737(4) 0.0203(12) Uani 1 1 d . . . . .
 O2 O 0.2844(5) 0.2068(9) 0.3662(4) 0.0212(12) Uani 1 1 d . . . . .
 O3 O 0.2979(6) 0.6102(10) 0.3832(4) 0.0287(14) Uani 1 1 d . . . . .
 O4 O 0.3755(5) 0.3608(9) 0.5025(3) 0.0211(13) Uani 1 1 d . . . . .
 O5 O 0.3324(5) 0.5846(8) 0.7181(3) 0.0159(11) Uani 1 1 d . . . . .

loop_
  _atom_site_aniso_label
  _atom_site_aniso_U_11
  _atom_site_aniso_U_22
  _atom_site_aniso_U_33
  _atom_site_aniso_U_23
  _atom_site_aniso_U_13
  _atom_site_aniso_U_12
 Cl1 0.060(3) 0.0319(19) 0.061(3) 0.000 0.019(2) 0.000
 Cu1 0.0211(6) 0.0256(6) 0.0133(5) -0.0033(4) 0.0031(4) -0.0064(4)
 Cu2 0.0271(6) 0.0206(6) 0.0134(5) 0.0004(4) 0.0026(4) 0.0081(4)
 Cu3 0.0167(7) 0.0330(8) 0.0119(7) 0.000 0.0013(5) 0.000
 K1 0.131(9) 0.047(4) 0.199(12) -0.011(5) -0.096(8) 0.041(5)
 P1 0.0175(9) 0.0179(10) 0.0129(9) -0.0014(7) 0.0001(7) -0.0028(7)
 O1 0.020(3) 0.026(3) 0.015(3) 0.001(2) 0.003(2) -0.006(2)
 O2 0.027(3) 0.018(3) 0.019(3) -0.003(2) 0.003(2) -0.009(2)
 O3 0.040(4) 0.028(3) 0.018(3) 0.001(2) 0.000(2) 0.014(3)
 O4 0.024(3) 0.026(3) 0.013(3) -0.002(2) 0.003(2) -0.004(2)
 O5 0.013(2) 0.018(3) 0.016(3) 0.002(2) 0.001(2) -0.0023(19)

_geom_special_details
;
 All esds (except the esd in the dihedral angle between two l.s. planes)
 are estimated using the full covariance matrix.  The cell esds are taken
 into account individually in the estimation of esds in distances, angles
 and torsion angles; correlations between esds in cell parameters are only
 used when they are defined by crystal symmetry.  An approximate (isotropic)
 treatment of cell esds is used for estimating esds involving l.s. planes.
;
loop_
  _geom_bond_atom_site_label_1
  _geom_bond_atom_site_label_2
  _geom_bond_distance
  _geom_bond_site_symmetry_2
  _geom_bond_publ_flag
 Cl1 K1 3.574(15) . ?
 Cl1 K1 3.574(15) 2_656 ?
 Cu1 Cu2 2.8671(14) 4_546 ?
 Cu1 Cu3 2.8180(11) . ?
 Cu1 K1 3.621(9) 3_445 ?
 Cu1 K1 3.623(11) 1_545 ?
 Cu1 K1 3.949(14) 5_676 ?
 Cu1 O1 1.982(6) 5_666 ?
 Cu1 O2 1.956(6) 7_556 ?
 Cu1 O4 1.866(5) . ?
 Cu1 O5 1.900(5) . ?
 Cu2 Cu1 2.8670(14) 4_556 ?
 Cu2 O2 2.044(6) 6_566 ?
 Cu2 O3 1.980(6) 7_566 ?
 Cu2 O5 1.923(5) 4_556 ?
 Cu2 O5 1.884(5) . ?
 Cu3 Cu1 2.8179(11) 2_656 ?
 Cu3 O1 1.982(6) 5_666 ?
 Cu3 O1 1.982(6) 6_566 ?
 Cu3 O5 1.888(5) . ?
 Cu3 O5 1.888(5) 2_656 ?
 K1 Cu1 3.623(11) 1_565 ?
 K1 Cu1 3.621(9) 3 ?
 K1 K1 1.322(18) 5_676 ?
 K1 P1 3.406(8) 1_565 ?
 K1 P1 3.149(7) 5_666 ?
 K1 O1 3.102(13) 5_666 ?
 K1 O1 3.220(13) 1_565 ?
 K1 O2 2.929(9) 5_666 ?
 K1 O3 3.048(11) 5_676 ?
 K1 O4 2.636(9) 1_565 ?
 K1 O4 2.796(10) 5_666 ?
 P1 K1 3.742(9) 5_676 ?
 P1 K1 3.406(8) 1_545 ?
 P1 K1 3.149(7) 5_666 ?
 P1 O1 1.559(6) . ?
 P1 O2 1.556(6) . ?
 P1 O3 1.514(6) . ?
 P1 O4 1.516(5) . ?
 O1 Cu1 1.982(6) 5_666 ?
 O1 Cu3 1.982(6) 5_666 ?
 O1 K1 3.220(13) 1_545 ?
 O1 K1 3.102(13) 5_666 ?
 O2 Cu1 1.956(6) 7_556 ?
 O2 Cu2 2.044(6) 6_565 ?
 O2 K1 2.929(9) 5_666 ?
 O3 Cu2 1.980(6) 7_566 ?
 O3 K1 3.048(11) 5_676 ?
 O4 K1 2.796(10) 5_666 ?
 O4 K1 2.636(9) 1_545 ?
 O5 Cu2 1.923(5) 4_546 ?

loop_
  _geom_angle_atom_site_label_1
  _geom_angle_atom_site_label_2
  _geom_angle_atom_site_label_3
  _geom_angle
  _geom_angle_site_symmetry_1
  _geom_angle_site_symmetry_3
  _geom_angle_publ_flag
 K1 Cl1 K1 170.5(3) . 2_656 ?
 Cu2 Cu1 K1 109.7(2) 4_546 1_545 ?
 Cu2 Cu1 K1 84.8(3) 4_546 3_445 ?
 Cu2 Cu1 K1 148.38(19) 4_546 5_676 ?
 Cu3 Cu1 Cu2 70.54(3) . 4_546 ?
 Cu3 Cu1 K1 89.68(14) . 5_676 ?
 Cu3 Cu1 K1 133.9(2) . 3_445 ?
 Cu3 Cu1 K1 103.79(14) . 1_545 ?
 K1 Cu1 K1 92.4(3) 3_445 5_676 ?
 K1 Cu1 K1 98.60(16) 1_545 5_676 ?
 K1 Cu1 K1 121.3(3) 3_445 1_545 ?
 O1 Cu1 Cu2 114.71(17) 5_666 4_546 ?
 O1 Cu1 Cu3 44.70(17) 5_666 . ?
 O1 Cu1 K1 82.8(2) 5_666 1_545 ?
 O1 Cu1 K1 143.2(2) 5_666 3_445 ?
 O1 Cu1 K1 54.2(2) 5_666 5_676 ?
 O2 Cu1 Cu2 45.46(17) 7_556 4_546 ?
 O2 Cu1 Cu3 115.96(17) 7_556 . ?
 O2 Cu1 K1 146.0(2) 7_556 5_676 ?
 O2 Cu1 K1 96.5(3) 7_556 1_545 ?
 O2 Cu1 K1 53.8(3) 7_556 3_445 ?
 O2 Cu1 O1 158.7(3) 7_556 5_666 ?
 O4 Cu1 Cu2 137.67(18) . 4_546 ?
 O4 Cu1 Cu3 137.70(17) . . ?
 O4 Cu1 K1 86.2(3) . 3_445 ?
 O4 Cu1 K1 44.4(2) . 1_545 ?
 O4 Cu1 K1 73.2(2) . 5_676 ?
 O4 Cu1 O1 96.6(2) . 5_666 ?
 O4 Cu1 O2 97.6(2) . 7_556 ?
 O4 Cu1 O5 178.9(2) . . ?
 O5 Cu1 Cu2 41.71(16) . 4_546 ?
 O5 Cu1 Cu3 41.77(16) . . ?
 O5 Cu1 K1 107.5(2) . 5_676 ?
 O5 Cu1 K1 94.5(3) . 3_445 ?
 O5 Cu1 K1 134.5(2) . 1_545 ?
 O5 Cu1 O1 83.2(2) . 5_666 ?
 O5 Cu1 O2 82.2(2) . 7_556 ?
 O2 Cu2 Cu1 42.99(15) 6_566 4_556 ?
 O3 Cu2 Cu1 134.43(19) 7_566 4_556 ?
 O3 Cu2 O2 177.3(2) 7_566 6_566 ?
 O5 Cu2 Cu1 41.11(16) 4_556 4_556 ?
 O5 Cu2 Cu1 129.36(17) . 4_556 ?
 O5 Cu2 O2 79.4(2) 4_556 6_566 ?
 O5 Cu2 O2 89.9(2) . 6_566 ?
 O5 Cu2 O3 97.9(2) 4_556 7_566 ?
 O5 Cu2 O3 92.8(2) . 7_566 ?
 O5 Cu2 O5 169.20(7) . 4_556 ?
 Cu1 Cu3 Cu1 138.85(7) 2_656 . ?
 O1 Cu3 Cu1 44.71(16) 5_666 . ?
 O1 Cu3 Cu1 133.34(18) 5_666 2_656 ?
 O1 Cu3 Cu1 133.34(18) 6_566 . ?
 O1 Cu3 Cu1 44.71(16) 6_566 2_656 ?
 O1 Cu3 O1 176.0(4) 5_666 6_566 ?
 O5 Cu3 Cu1 42.10(16) . . ?
 O5 Cu3 Cu1 42.10(16) 2_656 2_656 ?
 O5 Cu3 Cu1 129.07(17) . 2_656 ?
 O5 Cu3 Cu1 129.07(17) 2_656 . ?
 O5 Cu3 O1 95.8(2) 2_656 5_666 ?
 O5 Cu3 O1 83.5(2) . 5_666 ?
 O5 Cu3 O1 83.5(2) 2_656 6_566 ?
 O5 Cu3 O1 95.8(2) . 6_566 ?
 O5 Cu3 O5 161.7(3) 2_656 . ?
 Cl1 K1 Cu1 81.9(2) . 3 ?
 Cl1 K1 Cu1 58.9(2) . 1_565 ?
 Cu1 K1 Cu1 121.3(3) 3 1_565 ?
 K1 K1 Cl1 127.7(17) 5_676 . ?
 K1 K1 Cu1 105.3(10) 5_676 1_565 ?
 K1 K1 Cu1 133.4(11) 5_676 3 ?
 K1 K1 P1 67.6(6) 5_676 1_565 ?
 K1 K1 P1 89.6(6) 5_676 5_666 ?
 K1 K1 O1 73.0(10) 5_676 1_565 ?
 K1 K1 O1 83.0(10) 5_676 5_666 ?
 K1 K1 O2 118.5(7) 5_676 5_666 ?
 K1 K1 O3 160.5(13) 5_676 5_676 ?
 K1 K1 O4 69.3(7) 5_676 5_666 ?
 K1 K1 O4 82.8(6) 5_676 1_565 ?
 P1 K1 Cl1 80.4(3) 5_666 . ?
 P1 K1 Cl1 113.1(3) 1_565 . ?
 P1 K1 Cu1 137.5(5) 5_666 1_565 ?
 P1 K1 Cu1 57.42(13) 5_666 3 ?
 P1 K1 Cu1 139.8(4) 1_565 3 ?
 P1 K1 Cu1 54.63(12) 1_565 1_565 ?
 P1 K1 P1 157.2(3) 5_666 1_565 ?
 P1 K1 O1 147.2(5) 5_666 1_565 ?
 O1 K1 Cl1 64.1(3) 5_666 . ?
 O1 K1 Cl1 132.3(3) 1_565 . ?
 O1 K1 Cu1 112.5(5) 5_666 1_565 ?
 O1 K1 Cu1 80.50(19) 5_666 3 ?
 O1 K1 Cu1 116.2(5) 1_565 3 ?
 O1 K1 Cu1 74.91(17) 1_565 1_565 ?
 O1 K1 P1 27.02(13) 1_565 1_565 ?
 O1 K1 P1 139.7(4) 5_666 1_565 ?
 O1 K1 P1 28.87(14) 5_666 5_666 ?
 O1 K1 O1 156.0(3) 5_666 1_565 ?
 O2 K1 Cl1 67.6(3) 5_666 . ?
 O2 K1 Cu1 32.62(14) 5_666 3 ?
 O2 K1 Cu1 124.5(4) 5_666 1_565 ?
 O2 K1 P1 172.3(5) 5_666 1_565 ?
 O2 K1 P1 29.39(13) 5_666 5_666 ?
 O2 K1 O1 147.2(6) 5_666 1_565 ?
 O2 K1 O1 48.0(2) 5_666 5_666 ?
 O2 K1 O3 77.3(3) 5_666 5_676 ?
 O3 K1 Cl1 67.1(3) 5_676 . ?
 O3 K1 Cu1 70.1(2) 5_676 1_565 ?
 O3 K1 Cu1 54.4(2) 5_676 3 ?
 O3 K1 P1 106.7(3) 5_676 5_666 ?
 O3 K1 P1 95.8(2) 5_676 1_565 ?
 O3 K1 O1 116.5(4) 5_676 5_666 ?
 O3 K1 O1 87.6(3) 5_676 1_565 ?
 O4 K1 Cl1 108.9(4) 5_666 . ?
 O4 K1 Cl1 87.9(4) 1_565 . ?
 O4 K1 Cu1 160.7(6) 5_666 1_565 ?
 O4 K1 Cu1 66.9(2) 5_666 3 ?
 O4 K1 Cu1 139.5(4) 1_565 3 ?
 O4 K1 Cu1 29.68(17) 1_565 1_565 ?
 O4 K1 P1 157.8(6) 1_565 5_666 ?
 O4 K1 P1 25.18(14) 1_565 1_565 ?
 O4 K1 P1 132.3(4) 5_666 1_565 ?
 O4 K1 P1 28.78(13) 5_666 5_666 ?
 O4 K1 O1 49.3(2) 5_666 5_666 ?
 O4 K1 O1 118.9(5) 5_666 1_565 ?
 O4 K1 O1 129.1(6) 1_565 5_666 ?
 O4 K1 O1 48.8(2) 1_565 1_565 ?
 O4 K1 O2 51.53(19) 5_666 5_666 ?
 O4 K1 O2 154.1(5) 1_565 5_666 ?
 O4 K1 O3 85.6(3) 1_565 5_676 ?
 O4 K1 O3 121.2(4) 5_666 5_676 ?
 O4 K1 O4 152.0(4) 1_565 5_666 ?
 K1 P1 K1 106.87(16) 1_545 5_676 ?
 K1 P1 K1 22.8(3) 5_666 1_545 ?
 K1 P1 K1 129.5(3) 5_666 5_676 ?
 O1 P1 K1 73.9(4) . 5_666 ?
 O1 P1 K1 69.8(4) . 1_545 ?
 O1 P1 K1 84.2(3) . 5_676 ?
 O2 P1 K1 67.4(3) . 5_666 ?
 O2 P1 K1 90.0(3) . 1_545 ?
 O2 P1 K1 163.0(3) . 5_676 ?
 O2 P1 O1 104.2(3) . . ?
 O3 P1 K1 156.8(3) . 1_545 ?
 O3 P1 K1 174.3(4) . 5_666 ?
 O3 P1 K1 51.8(3) . 5_676 ?
 O3 P1 O1 111.7(4) . . ?
 O3 P1 O2 111.2(4) . . ?
 O3 P1 O4 113.6(3) . . ?
 O4 P1 K1 62.6(3) . 5_666 ?
 O4 P1 K1 47.7(3) . 1_545 ?
 O4 P1 K1 82.5(3) . 5_676 ?
 O4 P1 O1 107.3(3) . . ?
 O4 P1 O2 108.3(3) . . ?
 Cu1 O1 K1 116.2(3) 5_666 5_666 ?
 Cu1 O1 K1 95.9(3) 5_666 1_545 ?
 Cu3 O1 Cu1 90.6(2) 5_666 5_666 ?
 Cu3 O1 K1 118.6(3) 5_666 5_666 ?
 Cu3 O1 K1 135.6(3) 5_666 1_545 ?
 K1 O1 K1 24.0(3) 5_666 1_545 ?
 P1 O1 Cu1 137.1(4) . 5_666 ?
 P1 O1 Cu3 119.8(3) . 5_666 ?
 P1 O1 K1 83.2(3) . 1_545 ?
 P1 O1 K1 77.2(3) . 5_666 ?
 Cu1 O2 Cu2 91.5(2) 7_556 6_565 ?
 Cu1 O2 K1 93.5(3) 7_556 5_666 ?
 Cu2 O2 K1 124.0(4) 6_565 5_666 ?
 P1 O2 Cu1 137.7(4) . 7_556 ?
 P1 O2 Cu2 125.1(3) . 6_565 ?
 P1 O2 K1 83.2(3) . 5_666 ?
 Cu2 O3 K1 114.0(4) 7_566 5_676 ?
 P1 O3 Cu2 117.3(4) . 7_566 ?
 P1 O3 K1 105.2(3) . 5_676 ?
 Cu1 O4 K1 105.9(4) . 1_545 ?
 Cu1 O4 K1 125.8(4) . 5_666 ?
 K1 O4 K1 28.0(4) 1_545 5_666 ?
 P1 O4 Cu1 145.5(4) . . ?
 P1 O4 K1 107.1(4) . 1_545 ?
 P1 O4 K1 88.6(4) . 5_666 ?
 Cu1 O5 Cu2 97.2(2) . 4_546 ?
 Cu2 O5 Cu1 124.6(3) . . ?
 Cu2 O5 Cu2 111.2(3) . 4_546 ?
 Cu2 O5 Cu3 108.7(3) . . ?
 Cu3 O5 Cu1 96.1(2) . . ?
 Cu3 O5 Cu2 119.0(3) . 4_546 ?

_shelx_res_file
;
TITL check_3_twin1_hklf4_a.res in C2/c
REM Old TITL check_3_twin1_hklf4 in C2/c
REM SHELXT solution in C2/c
REM R1 0.114, Rweak 0.009, Alpha 0.040, Orientation as input
REM Formula found by SHELXT: O12 P2 Cl Cu5
CELL 0.71073 10.9808 6.2384 15.8684 90 95.227 90
ZERR 4 0.001 0.0005 0.0014 0 0.008 0
LATT 7
SYMM -X,+Y,0.5-Z
SFAC Cl Cu K O P
UNIT 4 20 4 40 8

L.S. 20
PLAN  20
SIZE 0.14 0.1 0.07
TEMP 23(2)
list 4
fmap 2 53
ACTA
OMIT -4 55
REM <olex2.extras>
REM <HklSrc "%.\\check_3_twin1_hklf4.hkl">
REM </olex2.extras>

WGHT    0.090900   15.629101
FVAR       0.18147
CL1   1    0.500000    1.096489    0.750000    10.50000    0.05998    0.03190 =
         0.06110    0.00000    0.01921    0.00000
CU1   2    0.353231    0.473950    0.608796    11.00000    0.02112    0.02556 =
         0.01330   -0.00329    0.00314   -0.00635
CU2   2    0.244958    0.836041    0.738884    11.00000    0.02711    0.02060 =
         0.01345    0.00044    0.00257    0.00807
CU3   2    0.500000    0.632708    0.750000    10.50000    0.01675    0.03300 =
         0.01189    0.00000    0.00131    0.00000
K1    3    0.536509    1.049217    0.529272    10.50000    0.13064    0.04704 =
         0.19944   -0.01126   -0.09577    0.04081
P1    5    0.358355    0.398248    0.407702    11.00000    0.01748    0.01789 =
         0.01293   -0.00140    0.00008   -0.00280
O1    4    0.486618    0.378332    0.373657    11.00000    0.01999    0.02616 =
         0.01515    0.00133    0.00307   -0.00561
O2    4    0.284439    0.206846    0.366156    11.00000    0.02655    0.01822 =
         0.01895   -0.00272    0.00340   -0.00929
O3    4    0.297888    0.610223    0.383226    11.00000    0.03972    0.02829 =
         0.01756    0.00118    0.00015    0.01386
O4    4    0.375480    0.360811    0.502459    11.00000    0.02389    0.02615 =
         0.01341   -0.00177    0.00253   -0.00360
O5    4    0.332377    0.584616    0.718107    11.00000    0.01346    0.01773 =
         0.01634    0.00202    0.00117   -0.00226
HKLF 4

REM  check_3_twin1_hklf4_a.res in C2/c
REM R1 =  0.0626 for    1077 Fo > 4sig(Fo)  and  0.0707 for all    1218 data
REM     92 parameters refined using      0 restraints

END

WGHT      0.0906     16.0902

REM Highest difference peak  1.883,  deepest hole -1.423,  1-sigma level  0.347
Q1    1   0.4236  0.3768  0.6057  11.00000  0.05    1.88
Q2    1   0.4211  0.6465  0.7391  11.00000  0.05    1.79
Q3    1   0.3122  0.8621  0.7518  11.00000  0.05    1.56
Q4    1   0.4365  0.5299  0.7551  11.00000  0.05    1.32
Q5    1   0.1985  0.9052  0.7333  11.00000  0.05    1.31
Q6    1   0.2606  0.5968  0.6090  11.00000  0.05    1.30
Q7    1   0.4368  0.3263  0.3974  11.00000  0.05    1.25
Q8    1   0.4591  0.9700  0.5373  11.00000  0.05    1.11
Q9    1   0.2409  0.1446  0.3950  11.00000  0.05    1.10
Q10   1   0.4313  0.5524  0.6159  11.00000  0.05    1.09
Q11   1   0.3558  0.2616  0.3854  11.00000  0.05    1.01
Q12   1   0.4911  0.3556  0.4004  11.00000  0.05    0.97
Q13   1   0.4101  1.1582  0.7661  11.00000  0.05    0.92
Q14   1   0.4278  1.0646  0.7247  11.00000  0.05    0.90
Q15   1   0.4569  1.0732  0.7356  11.00000  0.05    0.90
Q16   1   0.5584  0.1757  0.4217  11.00000  0.05    0.85
Q17   1   0.3389  0.8346  0.3830  11.00000  0.05    0.83
Q18   1   0.5353  1.0708  0.5537  11.00000  0.05    0.82
Q19   1   0.4222  0.4356  0.3690  11.00000  0.05    0.82
Q20   1   0.3144  0.5228  0.4135  11.00000  0.05    0.78
;
_shelx_res_checksum                51044
_shelx_hkl_file
;
   4  -2 -10    0.64    3.44
   5  -1 -21  153.19   14.32
   5   1 -12   29.42    8.49
   4   4 -18    9.56    8.80
   4   4 -19    4.46    7.46
   4   4 -17   15.11    8.71
  -3   1   3   11.94    4.01
   3   5 -18   18.91    7.88
   3   5 -17    7.54    6.91
   4  -2  -9   14.03    4.75
   4   4 -20    5.82    6.87
   3   5 -19   31.34    8.90
   3   5 -16    1.78    5.39
   3   5 -20  -10.92    6.34
   0   6  -9    9.15    3.65
   4   4 -21   55.72   12.95
   3  -5 -18   23.72    9.35
   3  -5 -17    1.87    7.46
   3  -5 -19   17.68    9.10
   3  -5 -16   -1.75    6.49
   3  -5 -20  -14.10    5.82
   3   5 -15    5.00    6.91
   5   3 -19   12.82    8.63
   5   3 -17    2.11    7.23
   3  -5 -15   27.87    7.36
   5  -3 -17    5.26    7.50
   5  -3 -19   20.95    8.85
   5   3 -21   48.12   12.76
  -8   2   5  137.24   10.27
   5  -3 -21   42.87   11.93
   5   3 -16   20.01    8.12
   5  -3 -16   37.84    9.95
   0  -6  -9   10.32    3.65
   5   3 -15   88.33   11.65
   3  -5 -14    9.11    6.11
  -7   3   4  385.08   14.02
   4   4 -13   25.62    6.67
   5  -3 -14    1.74    6.40
   2  -6 -17   78.30   10.60
   5   3 -14   -1.77    6.67
   2  -6 -16    0.77    5.77
   6   2 -19   76.64   11.83
  -8   4   3  130.78    9.38
   6   2 -18   16.02    8.39
   6   2 -21   29.84   11.14
   6  -2 -19   42.73    9.91
   6  -2 -20  164.34   15.58
   6  -2 -18   22.55    8.23
  -7   5   1  144.48    8.89
   5  -3 -13   -1.62    5.90
   6  -2 -21   32.96   11.55
   2  -6 -15   63.27    8.93
   6  -2 -17  157.47   14.69
   4   4 -12   36.50    7.63
   6   2 -16   68.88   11.66
   6  -2 -16   70.38    9.73
  -5   1   4   13.83    4.49
   3   5 -12   13.59    5.33
   2  -6 -14   12.50    6.05
   6  -2 -15  139.66   13.43
   3  -5 -12   12.05    5.74
  -5  -5   0   16.74    3.56
   6   0 -12    2.45    5.65
   2   6 -13   39.24    6.36
   4   2  -7   -2.86    4.31
   6  -2 -14  285.55   16.68
   4   4 -11   -1.31    4.08
   4  -2  -7   -1.89    3.27
  -8   2   4  435.28   16.12
   2  -6 -13   27.87    6.23
   7   1 -20  112.80   14.08
   7   1 -19   15.83    8.85
   3   5 -11    7.02    4.67
   7  -1 -19   21.92   10.24
  -8  -4   2   13.01    5.95
   7   1 -18    2.33    9.10
  -7  -3   3   17.92    4.95
   6  -2 -13  313.61   17.48
   7   1 -17   21.19    8.84
   3  -5 -11   10.86    5.17
   0  -6  -8  150.39    6.50
  -7   1   4  255.98   12.37
  -9  -3   3    2.52    8.49
  -7   3   3   11.53    6.26
  -9   3   3   11.62    5.47
  -8   4   2    9.50    4.62
  -7  -5   0    7.97    4.55
   6  -2 -12  135.66   11.61
  -9  -1   4   33.93    7.89
   7   1 -15   61.86    9.98
   6   4 -20    3.51    8.33
   6   4 -19   36.05    9.86
   5  -3 -10   28.73    6.39
   6   4 -18   11.88    7.07
   5   5 -18    8.01    7.48
   6  -4 -20   -1.17    6.47
   6  -4 -19   32.52    9.62
  -7   5   0   10.23    4.61
   3   5 -10    4.25    3.63
   6  -4 -18   12.89    8.57
   6   4 -17   13.43    9.05
   5   3 -10   20.42    6.55
   5   5 -17   65.91   10.70
   6  -4 -17   -1.02    6.53
   7   3 -20   75.21   13.07
   7   3 -19    9.51    8.05
  -2  -4  -1   10.04    1.68
   6   4 -16   15.69    7.26
   6  -2 -11  187.26   13.23
   3  -5 -10   -0.52    4.27
   7  -3 -20   97.22   11.88
  -9   1   4   44.12    7.72
   6  -4 -16   34.03    9.31
   7  -3 -19   20.06    8.17
   8   0 -20    9.15    8.45
  -6   2   3 1544.93   25.48
   7   3 -17   15.32    9.58
   7  -3 -18  462.32   23.50
   7   1 -13    8.22    6.46
   6   4 -15   27.03    7.95
   8   0 -18   88.56   13.65
   5   5 -15   35.10    8.01
   6  -4 -15   38.75    9.35
  -3  -5  -2   18.97    2.40
  -8  -4   1   25.50    6.50
   8  -2 -20   94.30   13.51
   7  -3 -16  120.28   13.21
   8   2 -20   87.92   13.83
   8   2 -19   36.23    9.74
   7   3 -15   40.99    9.15
   6  -2 -10  107.12   10.13
   4  -6 -17   30.20    8.40
   6  -4 -14   13.99    8.00
   5   5 -14   62.17    9.43
   7   1 -12   38.16    9.57
  -9   3   2   79.79    9.06
   8  -2 -19   26.96    9.50
  -7  -3   2    0.99    4.77
   8   2 -18   54.13   11.39
   8  -2 -18   69.60   12.73
   3   5  -9   11.43    4.07
   7  -3 -15   35.47    9.37
  -9  -1   3    0.64    4.49
  -8   4   1   -6.34    4.25
   8   2 -17    1.15    7.29
  -2   4  -1    8.53    1.73
  -6  -6  -3   32.74    4.87
  -7   3   2   -7.14    3.86
   8  -2 -17   11.50    6.89
   7   3 -14   -2.85    6.22
   4  -6 -16    9.47    6.34
   6   0  -8   39.88    7.41
   8   2 -16   43.14   11.10
   3  -5  -9    8.34    4.27
   8  -2 -16   23.12    9.07
   7  -3 -14    1.77    7.55
  -3   5  -2   20.12    2.56
   7   1 -11   -4.11    5.19
   4  -6 -15    5.17    5.89
   7   3 -13   25.23    8.63
   8   2 -15    6.35    8.52
  -9   1   3    9.08    5.57
   1   1  -1    0.88    1.62
   8  -2 -15   -1.05    8.07
   6   4 -12   16.48    6.51
   7  -3 -13   21.80    7.01
   6  -4 -12   16.99    7.28
   8   2 -14   -5.05    7.13
   9   1 -18    1.25    9.26
   8  -2 -14    2.01    6.95
   9  -1 -18    6.25   10.05
  -8   2   2    8.11    4.77
   4  -6 -14    3.43    5.21
  -8  -2   2   -1.13    3.52
  -9   3   1  150.18   10.69
   8   2 -13   35.67    8.45
   8  -2 -13   41.21    8.78
   7  -3 -12  356.80   17.86
  -6   4   0   -0.42    3.77
   3   5  -8   10.94    3.59
  -8   4   0  265.80   12.64
   3   1  -3   19.24    3.97
   7  -5 -19   47.50   10.43
   7   5 -18    4.20    7.55
   9   1 -15   74.85   11.54
   7   3 -11    9.73    5.90
   4  -6 -13    8.87    5.47
   8   4 -17   29.81   10.51
   7  -5 -18    6.26    7.91
   3  -5  -8   12.62    4.23
  -7   1   2    0.51    4.15
   8  -4 -18  152.47   14.50
   7   5 -17   24.32    8.45
  -7   3   1   68.36    7.04
   9   3 -18   43.95   10.26
   7   1  -9   16.20    6.98
   7  -3 -11   23.35    7.10
   7  -5 -17   11.01    8.41
   8   4 -16   24.42    9.59
   8  -4 -17   14.41    7.12
   9   3 -17   -2.36    8.22
   9  -3 -18   35.42   10.00
   6   4 -10   24.26    7.10
   7   5 -16   52.31    9.57
  10   0 -18   66.50   13.46
   6  -4 -10   34.72    7.36
   9  -3 -17   17.60    7.28
   7  -5 -16   63.05   10.82
   9   3 -16   52.25   11.83
   8  -4 -16    8.87    6.60
   8   4 -15   11.13    8.26
   8   2 -11   26.35    8.33
   9   1 -13   73.05   11.58
   8  -2 -11   12.16    7.76
  10   2 -18  102.29   14.20
   7   5 -15   -2.77    5.96
   9  -3 -16   57.01   10.05
   5   5 -10    9.07    4.80
   9   3 -15    4.35    8.81
   7  -5 -15   13.61    7.89
   6  -2  -7 1001.14   24.26
   8  -4 -15    3.76    5.63
   7  -3 -10  316.59   15.54
  10   2 -17  108.86   14.23
   8   4 -14    8.70    6.40
  -9  -1   1   23.34    5.67
  10  -2 -18   96.82   14.09
   9  -3 -15    6.08    6.24
   9   1 -12   50.03    9.19
   7   5 -14    7.89    6.83
  10   2 -16   33.41   10.58
   6   4  -9   51.53    7.59
  -8   4  -1  212.41   11.59
   9   3 -14   -8.33    5.79
   8  -2 -10   17.29    7.03
   8   2 -10   21.68    8.21
   7  -5 -14    8.58    6.41
   8  -4 -14   16.16    7.66
   7   3  -9    2.88    5.15
   6  -4  -9   43.57    7.14
   9  -3 -14    7.77    7.19
  -3   1   1    3.30    4.14
  -9   1   1   33.11    6.48
  -7  -3   0   22.27    4.71
  10  -2 -16   51.05   10.79
  -6   2   1 3508.08   38.12
   7   5 -13    7.46    6.41
   9   3 -13   75.00   11.90
   1  -5  -5   12.07    2.28
   7  -3  -9    2.67    5.22
  -7   3   0   23.38    5.72
  -7   1   1  221.50   11.36
  11   1 -17   27.14   10.07
   5   5  -9   14.41    5.45
   8  -4 -13  185.28   14.01
  10   2 -14   51.23    9.76
   7  -5 -13    8.14    6.35
   9  -3 -13   52.53   10.47
  -7  -5  -3    9.88    4.64
   5   1  -4    6.03    4.68
  11  -1 -17   11.61    8.53
  11   1 -16    6.27    9.28
  -6  -6  -5    1.54    3.59
   6  -2  -6  862.92   22.13
   2   6  -8   20.99    3.49
   9   3 -12   31.68    8.41
   2  -6  -8   22.71    3.65
  -8  -2   0   -1.12    3.74
  10  -2 -14   43.16    9.95
   7   3  -8   21.87    7.06
  10   2 -13  109.48   13.93
  11  -1 -16    3.75    8.92
  -9  -1   0    6.30    6.06
   9  -3 -12   40.85    9.86
  10   0 -12   64.61   11.07
   8  -4 -12  520.47   22.14
  11   1 -15   20.66    9.47
  -8   4  -2  677.40   19.99
  11  -1 -15   39.99   10.54
  10   4 -17   18.65    9.79
  10  -4 -17   20.75    9.54
   9   5 -17   79.91   12.78
   7  -3  -8    4.43    6.10
  10  -2 -13  100.13   13.50
  11   1 -14   -4.70    5.87
  -9   1   0    1.27    5.48
  10   2 -12   41.31    9.28
   8  -2  -8   53.19    8.10
   9  -3 -11   63.61   10.55
  10   4 -16   33.90   10.33
  -5  -5  -3   33.19    4.59
   9   1  -9   21.57    7.81
   9  -5 -17  106.63   11.68
   9   5 -16    6.16    7.99
   8  -4 -11  308.77   15.67
  10  -4 -16   17.82    8.81
  11   1 -13   15.92    9.63
  10  -2 -12   42.03    9.66
  10   4 -15    3.28    9.44
  -4  -6  -5    8.84    2.80
   9  -5 -16   15.22    7.10
  -7   3  -1    6.11    3.95
   8   4 -10   45.33    8.29
  -6   4  -2   37.45    5.37
  10  -4 -15    4.05    6.92
  -6   2   0 1110.21   21.04
   6  -2  -5  607.64   17.72
  11   3 -15   82.25   13.72
  11   1 -12   79.29   11.11
   9  -5 -15  106.24   12.39
  10   4 -14   50.72   10.11
   8  -2  -7   17.51    6.70
   9   1  -8   28.17    7.17
   7  -3  -7   31.01    5.53
   8   2  -7   16.63    6.05
   8  -4 -10   60.95    9.01
  10  -4 -14   39.21   10.02
   7   5 -10    0.70    5.71
  -8   4  -3   96.55    8.77
   9   5 -14    6.69    7.92
   5   1  -3   10.08    4.84
  11  -3 -15   68.80   12.69
   7  -5 -10    4.07    5.20
   4   4  -5   -1.10    2.83
  -2  -4  -2  562.29    8.41
   6   6 -11   12.29    5.38
  11   1 -11    6.39    6.97
   8   4  -9    2.28    5.57
   9  -5 -14    9.65    6.43
  12   2 -15   37.33   11.31
   9   3  -9   63.39    8.98
  10   4 -13   30.49    9.94
   3  -5  -6    2.37    2.85
  12  -2 -15   48.28   12.41
  10  -4 -13   18.88    7.24
   9  -3  -9   75.00   10.09
   9   5 -13    2.75    6.14
   4  -6  -9   26.69    4.76
  11   3 -13   23.24    8.90
   7   3  -6   19.63    6.49
  12   2 -14   10.96    9.94
   9   1  -7   54.22    8.28
  12  -2 -14   -1.21    8.44
   8  -4  -9    8.39    6.09
  -7  -5  -5   37.82    5.84
  -9  -1  -2   36.53    7.57
   9  -5 -13    4.23    6.59
   8  -6 -14   29.86    7.96
  10   4 -12   18.71    8.34
  11  -3 -13   61.34   12.17
  11   1 -10   79.10   11.10
   7   5  -9    1.99    5.21
  10  -4 -12  -11.01    6.67
  -7   3  -2   22.44    5.13
  -5   1   0   39.10    5.65
  -7   5  -5   55.76    7.10
   7  -3  -6   13.62    4.81
  11   3 -12   10.82    7.56
  -8   2  -2  400.50   15.63
   6  -4  -6   38.92    6.33
   9   5 -12   29.32    8.17
   7  -5  -9    3.88    5.32
  12   2 -13   27.46    8.75
  -8   4  -4   67.51    7.90
   9   3  -8    1.65    6.42
  12  -2 -13   18.97    8.45
  -9   1  -2   24.56    7.30
   8   4  -8   21.99    6.59
   2  -6  -7   13.72    2.61
  -6   2  -1  576.06   16.71
  11  -3 -12   10.69    7.55
   9  -5 -12   21.34    7.33
   8  -6 -13    5.45    6.35
  10  -4 -11  147.54   13.42
  10   2  -8   31.91    8.10
  12   2 -12   -1.17    8.68
  11   3 -11   40.27    9.70
  12  -2 -12    2.33    7.80
   8  -4  -8   12.83    6.40
  -4  -6  -6   26.87    3.94
   9   5 -11   49.94    9.45
  13  -1 -13   33.12   10.94
   7   3  -5   30.50    6.18
  12   0 -10   46.15   11.57
  13   1 -13   38.33   11.47
  -3  -5  -4   14.48    2.91
  11  -3 -11   48.14    9.69
  -7  -5  -6    1.07    4.51
   9   3  -7   13.63    6.60
  12   4 -14   52.84   10.86
  10  -2  -8   13.54    7.44
  12   2 -11  104.27   14.47
   9  -5 -11   61.05    8.88
  10   4 -10    2.81    7.01
   9  -3  -7    6.68    5.69
   7  -5  -8   45.06    7.08
   8  -6 -12    5.97    6.05
  10  -4 -10   18.20    6.30
  12  -2 -11   81.82   13.03
  -7   5  -6   15.73    5.28
  13  -1 -12   -1.25    9.48
  -8  -2  -3   24.76    6.66
   8   4  -7   50.32    8.58
  11   1  -8   57.81   11.22
  11   3 -10   57.84    9.95
  11   5 -14   25.53    9.94
  -8   0  -2   51.26    7.10
  -8   2  -3   18.06    5.80
  -7   3  -3    4.00    3.60
   4  -6  -8    4.70    3.54
   7  -3  -5   19.91    6.13
  13   1 -12   17.53    9.76
   6   6  -9    0.54    3.99
   4   4  -4    3.69    3.13
  -4  -2  -1    9.95    3.64
  -2  -6  -6    8.25    2.14
   9   5 -10    4.15    6.09
  11  -5 -14   16.72    7.84
  12   4 -13  -10.33    7.77
  12  -4 -14   59.11   12.17
  11  -3 -10   54.01   10.38
   3   5  -5    3.12    2.45
  13  -1 -11   -2.45    7.23
  12  -2 -10  105.50   14.24
   3   3  -2   19.93    3.23
  11   5 -13    3.12    8.28
  10   4  -9   71.97   10.65
  10  -4  -9   63.79    9.91
   6  -2  -3 1420.59   25.53
   9  -5 -10   -1.53    5.91
  13   1 -11    7.37    7.25
  11   3  -9   44.33   10.26
   8  -6 -11    2.13    5.62
  11  -5 -13    2.87    6.47
  11   1  -7   23.38    8.87
  12   4 -12   19.08    9.37
  12  -4 -13    1.13    7.15
  -6   2  -2  307.82   12.53
  -5   1  -1   34.04    4.94
   9  -3  -6  252.14   14.79
  -2   6  -6    3.72    2.14
  13   3 -12    7.31    8.68
  10   2  -6   52.04    8.58
   8  -2  -4  511.72   18.72
  11  -3  -9   27.82    9.52
  11   5 -12   66.58   10.97
  12   2  -9   50.36   11.10
  12  -2  -9   65.09   11.10
  -8   2  -4  154.20   10.72
  -7  -3  -4   38.56    6.12
  13   1 -10   87.72   12.52
  13  -3 -12    7.23    7.31
  11  -5 -12   90.51   11.88
  -4  -6  -7   31.15    4.63
  12  -4 -12    7.73    8.95
  -7   3  -4   47.71    7.25
  12   4 -11    3.30    8.14
  10  -4  -8   40.01    8.11
  10   4  -8   18.61    7.19
  13   3 -11   -1.20    9.03
   9  -5  -9  129.11   11.60
   7  -3  -4  403.42   15.80
   9   1  -4   42.35    8.75
   8  -6 -10   40.76    7.58
  -4  -4  -3    7.90    3.25
  11   1  -6   10.57    7.25
   8  -4  -6  633.58   20.84
  10  -2  -6   47.19    9.03
  11   5 -11   16.81    8.60
  13  -3 -11   11.89    8.47
  12   2  -8   25.90    7.85
   6   4  -4    1.46    4.32
  12  -2  -8   35.27    9.30
  13   1  -9   22.54    8.29
  14   2 -11   74.92   12.88
  11  -5 -11   39.17    9.04
  14  -2 -11  107.66   14.46
  12  -4 -11    4.33    8.57
  -6  -4  -5   51.89    6.48
   9  -3  -5  238.83   14.16
  12   4 -10   92.94   12.98
   6  -4  -4    4.76    4.03
   9   5  -8   13.19    6.34
  13   3 -10   25.99   10.80
  -5  -5  -6   26.71    5.00
   3   3  -8  728.01   19.90
   5   1 -13  112.15   12.48
   4   2  -9   21.21    6.53
   1  -5  -8   55.33    5.76
   4   0  -8  559.36   18.60
   4   4 -16  395.93   20.51
   4   4 -15  301.66   18.45
   2   4  -7  164.65    8.59
   5   1 -11   27.26    6.99
   5   3 -18  124.48   14.08
  -4   0   4 3792.30   37.13
   5   3 -20  110.82   13.64
   5  -3 -18  114.21   13.14
  -8   0   6  716.61   22.36
  -5   3   3   81.71    6.79
   4   4 -14  516.72   21.68
   2   2  -4  337.68    9.95
  -7  -3   4  387.80   15.27
   6   0 -18  146.19   15.89
   5  -3 -20  159.47   16.47
  -8  -2   5  130.08   10.03
   3   5 -14   -0.77    5.52
   6   0 -20  240.76   20.09
  -8  -4   3  169.98   11.44
   6   0 -16  188.05   16.63
   3   3  -7  147.21    8.84
   5  -3 -15   85.96   10.31
  -7   1   5  139.03    9.57
  -4  -2   3  212.62    9.08
   4   2  -8 1032.04   24.28
  -4  -4   1  630.91   13.46
   5   1 -10  375.05   17.18
   4  -2  -8 1016.85   24.38
  -4   2   3  118.45    7.49
  -7  -5   1  156.11    9.33
   3   5 -13  111.30   10.37
   3   1  -5   16.22    5.21
   1   5  -7  302.99   10.32
   6   0 -14  501.34   22.66
   2  -4  -7  161.31    8.53
   6   2 -20  164.80   16.48
  -2   0   2   59.04    4.74
   3  -5 -13  154.45   11.50
   6   2 -17  176.50   16.21
   5   3 -13   16.47    7.45
  -6   4   2  217.34   10.48
  -6   2   4    5.18    3.61
   1  -5  -7  255.89    9.40
  -4  -6  -3  218.22    5.84
   5   1  -9  757.20   22.67
  -5  -3   3   93.00    7.30
  -6  -4   2  228.15   10.51
   6   2 -15  200.67   15.93
   5  -3 -12  426.41   18.76
   0   6  -8  162.11    7.24
   5   3 -12  429.62   19.49
   6   2 -14  233.45   15.82
  -6  -2   4   12.96    5.15
   2   4  -6  324.52   10.60
   1  -3  -3   94.55    4.48
  -6  -6  -2   71.97    5.79
   3   3  -6 1274.86   22.73
  -8  -2   4  382.64   15.54
  -6   0   4  760.63   19.53
   7  -1 -20  131.83   15.70
   5  -3 -11   80.38    9.27
   6   2 -13  309.31   17.45
   4   0  -6  546.32   16.46
   1   3  -3  102.22    4.49
   5   3 -11   87.58    9.76
   5   1  -8  145.65   11.18
   2   6 -12  241.78   12.19
  -4   6  -3  237.72    6.58
  -3  -3   1  152.76    6.53
   7   1 -16   30.84    9.44
   2  -6 -12  212.61   11.77
   4   4 -10  240.07   12.79
   6   2 -12  168.38   13.73
   6   0 -10 1740.30   36.63
   5   5 -19  193.54   15.78
  -5   3   2  887.73   18.76
   2  -4  -6  337.16   10.91
   3   1  -4  640.00   14.84
   7   1 -14  445.49   21.95
   4   2  -6  284.89   12.06
   1   5  -6  371.23    9.92
   4  -2  -6  270.66   11.55
   6   2 -11  182.04   12.97
   5   5 -16  161.89   13.68
   7   3 -18  355.19   21.81
   2   6 -11   95.02    7.84
   5   1  -7  264.38   12.98
  -6   4   1   81.58    7.17
   0  -4  -3  528.50    6.83
  -3   1   2  728.96   13.48
   2  -6 -11   46.57    6.13
  -8   0   4  496.29   17.64
  -4  -2   2  857.79   16.38
  -6  -4   1   77.06    6.95
  -8   2   3  232.41   12.55
   4   4  -9  412.31   15.62
   2   2  -3 2304.53   22.54
   7   3 -16  104.66   12.58
  -8  -2   3  215.28   11.84
   5  -3  -9  203.21   12.34
   0   4  -3  536.51    7.38
  -4   2   2  883.98   16.98
  -5   1   3    1.91    3.19
   1  -5  -6  348.24    9.45
   6   4 -14    5.31    6.43
   2   0  -2   63.02    4.21
  -9  -3   2  139.66   10.45
  -6  -2   3 1383.02   25.08
  -4  -4   0  731.27   14.19
  -5  -3   2  931.18   18.63
   3   3  -5   18.83    4.08
   5   3  -9  219.45   12.45
   8   0 -16  602.08   27.69
   6   2 -10  109.81   10.76
   2   4  -5   15.34    3.13
  -7   1   3    9.27    4.30
  -5  -5  -1  115.43    6.59
   6   4 -13  214.26   15.15
   0   6  -7  276.58    7.63
   6  -4 -13  212.10   14.53
   5   5 -13  382.81   17.89
   2   6 -10  100.50    7.39
  -7  -5  -1  196.32   10.38
  -2  -2   1 1588.60   15.74
   8   0 -14  336.81   20.76
   2  -6 -10   84.29    7.02
   5  -3  -8  196.37   11.99
   5   1  -6  327.10   13.52
  -7   5  -1  194.13   10.57
   4   2  -5  317.95   11.85
   6  -2  -9 1331.62   30.25
   4   4  -8 1372.11   26.92
   6   2  -9 1592.34   33.71
   9   1 -19  128.23   14.96
   4  -2  -5  292.39   11.57
   9  -1 -19  129.36   15.44
   5   3  -8  204.01   11.64
   5   5 -12  230.93   13.72
   7   3 -12  389.24   19.33
   9   1 -17  104.98   13.20
  -9  -3   1  199.72   12.77
   7   1 -10  160.72   12.78
  -8  -4   0  307.26   14.11
  -5   3   1  580.09   15.19
   0  -6  -7  261.72    6.99
   9   1 -16  212.57   17.74
  -6   2   2    5.26    4.15
   6   4 -11  136.44   11.41
   8   0 -12  300.98   18.91
   2  -4  -5   21.55    3.61
  -9  -1   2   91.10    9.89
  -6  -4   0   42.81    6.02
   6  -4 -11  130.70   11.54
   8   4 -18  178.15   15.78
   6  -2  -8  116.44    9.39
  -7  -3   1   64.80    7.30
   4   0  -4 4359.34   41.38
   6   2  -8   97.96    9.75
   5   5 -11  237.30   13.27
   5  -3  -7    3.11    4.67
  -6  -2   2   21.08    5.50
   8   2 -12  335.42   19.57
   8  -2 -12  338.39   19.20
  -4   0   2 4044.12   35.57
   2   6  -9  127.00    7.46
  -4   6  -4   65.12    4.39
   9   1 -14  139.83   13.80
  -9   1   2  139.44   10.92
   4   6 -12  228.91   12.43
  -5   1   2   79.12    6.62
   2  -6  -9  123.34    7.39
   5   1  -5    7.87    5.26
  -6   0   2 1044.93   22.49
  -7  -5  -2   32.28    5.46
  -6  -6  -4  229.03    9.79
   5   3  -7    9.49    4.31
   4   4  -7  322.45   12.74
   3   3  -4   28.65    3.93
  -5  -3   1  563.71   14.66
  -4  -6  -4   60.63    3.99
  -7   5  -2   27.48    5.40
   7   3 -10  337.91   17.55
  -4  -2   1  122.09    6.71
  -3  -3   0  873.38   13.82
   6   0  -6 1198.48   26.57
  -9  -3   0  321.46   15.09
  -8   0   2 1578.42   30.71
   4  -6 -12  209.39   12.03
  -5  -5  -2  211.37    8.76
  -9   3   0  273.29   14.22
  -8   2   1  183.82   11.47
  -4   2   1  128.37    6.91
  -8  -2   1  190.06   11.07
   4   2  -4  293.33   11.24
  10   0 -16  123.62   13.90
  -8  -4  -1  261.46   13.24
   1   5  -5    7.37    2.29
   8   0 -10  752.73   26.04
   4  -2  -4  269.85   10.68
   6   2  -7 1142.57   27.05
   7   1  -8  863.47   25.68
   4   6 -11  108.41    8.66
  -4  -4  -1  331.08    9.93
  10  -2 -17  103.47   13.18
   5  -3  -6  122.93    8.56
   2   4  -4   61.12    4.17
   3   5  -7   36.96    4.71
   8   4 -13  172.31   15.03
  10   2 -15  259.18   19.00
  10   0 -14  144.75   14.65
  -6   4  -1  320.17   12.40
   9   1 -11  198.76   15.59
  -6  -4  -1  319.71   12.02
   4  -6 -11  114.66    8.86
   5   3  -6  139.13    9.57
  -5   3   0  160.49    8.48
  10  -2 -15  253.18   18.26
   3  -5  -7   43.62    5.03
  -9  -3  -1  190.84   11.79
  -6  -2   1 3595.79   39.69
   8  -2  -9  100.68   10.95
   2   2  -2 1931.09   18.81
   8   4 -12  630.34   25.07
   8   2  -9  108.75   10.76
   4   4  -6  243.63   10.55
   7   1  -7   21.70    6.13
  -7   5  -3    1.97    4.23
   4   6 -10   90.48    7.66
  -8  -4  -2  697.73   20.15
   6   4  -8   61.54    7.36
  -8   2   0    1.14    3.97
   6   2  -6  982.24   24.19
   9   1 -10  233.12   15.89
   7   5 -12   70.76    9.52
  -3  -5  -3  146.53    5.53
   1  -3  -2  382.11    6.42
   6  -4  -8   65.47    7.95
   7  -5 -12   79.93    9.67
   8   0  -8 2086.57   41.06
  -5   1   1  486.55   13.95
   8   4 -11  311.88   17.92
  -5  -3   0  140.87    7.74
   9   3 -11  106.70   11.80
   8   2  -8   64.31    8.45
   5  -3  -5  174.07    9.77
  -3   5  -3  145.50    5.78
   4  -6 -10  100.27    7.99
   3   1  -2  824.30   14.72
   7   5 -11  133.94   11.70
   5   5  -8  297.55   13.12
   4   2  -3  225.65    9.37
  -7  -3  -1   19.45    5.74
   1   3  -2  407.94    6.74
   7  -5 -11  115.67   10.75
   4  -2  -3  127.72    7.71
   7   1  -6  712.04   22.27
   2  -4  -4   66.08    4.39
   3   3  -3  426.90   11.01
  11   3 -16  157.41   16.02
   7   3  -7   43.18    7.59
  10   2 -11  291.71   18.11
  -7  -5  -4   93.41    8.00
  -1  -3  -1  151.80    3.22
   9   5 -15  103.94   12.45
   5   3  -5  190.65   10.32
  -7   1   0 1342.00   26.54
   6   4  -7  131.47    9.46
   9   3 -10  134.57   12.91
  -6  -4  -2   38.17    5.27
   6   0  -4  848.54   21.87
  11  -3 -16  186.24   17.77
  10   0 -10  175.21   14.36
  -9  -1  -1   93.91    9.83
  -8  -4  -3  124.17    9.90
  -7   5  -4   90.73    8.04
   4   6  -9   77.05    6.52
  -4  -2   0 1466.46   20.95
  -8   0   0 2131.48   35.08
   9  -3 -10  108.62   12.31
   6  -4  -7  140.20   10.07
  -8  -2  -1  205.19   12.20
  -8   2  -1  161.12   10.63
   6   2  -5  610.34   18.60
   3   5  -6    1.55    2.66
  -6  -6  -6  127.03    8.08
  -4   2   0 1378.79   20.21
  10  -2 -11  260.82   17.23
  -6  -2   0 1100.55   22.09
  12   0 -14  351.87   22.23
  -9   1  -1   96.64    9.56
  10   2 -10  305.44   18.22
  11   3 -14  168.19   16.55
  -5   3  -1  245.44   10.05
  -6   0   0  880.50   19.89
  -1   3  -1  158.01    3.47
  11  -3 -14  172.21   15.68
  -2  -2   0  311.39    7.01
  10  -2 -10  282.91   17.93
   5   5  -7   59.61    6.43
   7   1  -5  138.46   10.41
   8   0  -6  705.41   22.86
  -3  -3  -1  271.76    8.06
  -7  -3  -2   36.54    6.08
   4   0  -2 4778.54   39.55
  10   2  -9  248.17   16.91
  -2   4  -2  578.88    9.34
   5  -3  -4   67.43    6.46
  12   0 -12  297.97   20.29
  -8  -4  -4   82.07    8.61
   6   4  -6   48.31    6.73
   8  -2  -6  103.05    9.63
   8   2  -6   92.23   10.00
  -8  -2  -2  361.07   15.21
  -5  -3  -1  272.84   10.52
  10   0  -8  100.62   11.20
  -5  -5  -4   30.36    4.63
  -7   1  -1  135.07   10.23
   6  -2  -4    0.98    5.29
  -6   4  -3  192.83   10.15
   9  -3  -8   13.79    6.48
   6   6 -10   75.74    7.91
  -6  -4  -3  173.22    9.48
   2   6  -7   11.47    2.45
  13  -1 -14  141.10   16.89
  10  -2  -9  222.60   16.33
   6   2  -4    6.96    4.04
   5   3  -4   66.52    6.44
   4   6  -8   10.93    3.34
  -3   1   0 3024.46   26.41
  10   4 -11  169.44   14.70
  -4  -4  -2  232.93    8.60
  11   1  -9    4.08    7.06
   9   1  -6  250.54   15.52
   4   2  -2  965.89   18.37
  -6  -2  -1  617.88   16.78
   2   4  -3  649.99   10.62
   4  -2  -2  937.50   17.81
  -4   0   0  571.93   13.86
   7   5  -8   20.90    6.00
   7   1  -4  328.35   15.25
   8   2  -5  157.23   12.07
   8  -2  -5  133.13   10.53
   5   1  -2   62.60    6.12
  -7  -3  -3    3.10    5.05
   5   5  -6  104.63    7.57
  -5   3  -2   48.55    5.84
   2  -4  -3  642.76   10.44
  10   2  -7  274.70   16.52
   6   4  -5  382.62   14.57
  -2   0   0  688.58   10.56
   6  -4  -5  402.55   15.00
  -7   1  -2  104.85    9.08
  -4   2  -1   -0.90    3.43
   3   1  -1    7.15    3.77
   9   1  -5   84.54    9.87
  12   2 -10  131.06   14.92
   8  -4  -7   58.28    7.93
  10   0  -6  316.84   18.10
  -6   4  -4  114.65    8.29
   5  -3  -3  104.95    7.54
  -6  -4  -4  105.83    8.22
  -5  -5  -5   87.08    6.84
  10  -2  -7  299.21   17.59
   6   0  -2 1134.72   24.20
   8   0  -4  611.08   20.95
   9   3  -6  277.06   15.94
   6   2  -3 1587.61   28.50
  -5  -3  -2   72.82    6.62
  -7  -5  -7  330.65   14.39
   7   5  -7   80.54    8.47
   7   3  -4  400.50   16.08
  12   0  -8  185.36   15.75
  -7   5  -7  426.58   16.73
   8   2  -4  485.24   18.75
   3  -5  -5    5.73    2.78
   9   5  -9  154.22   12.54
   7  -5  -7   91.79    8.58
  -8  -2  -4  159.48   11.03
   8   4  -6  616.46   21.48
   2   2  -1 1665.73   16.58
   5   3  -3   72.86    6.72
  -6  -2  -2  288.07   11.86
   4   6  -7   15.90    3.50
   7   1  -3   23.98    6.51
  -1  -5  -4   90.58    2.98
  11   3  -8  266.85   17.86
  -3   5  -4   19.06    3.36
   6   6  -8  110.16    8.41
  -6   0  -2  174.03    9.62
   1   5  -4   92.02    2.69
  -7   1  -3  126.04   10.13
  11  -3  -8  270.72   17.47
   9   3  -5  182.53   13.08
  -3  -3  -2  142.85    6.40
  -6   4  -5   30.69    5.98
   5   5  -5  312.10   11.67
  -5   3  -3   65.03    6.16
  10   2  -5  326.04   18.42
   5   1  -1  778.61   18.54
  -8  -2  -5  225.93   12.98
  -8   2  -5  262.94   13.91
  14   0 -10   78.29   12.94
  11   3  -7    1.93    7.84
  -8   0  -4  127.30   10.41
  13  -3 -10   36.08   10.12
   4  -6  -7   14.88    3.68
  -1   5  -4   84.75    3.30
   6  -2  -2    8.05    4.62
  12  -4 -10  111.20   13.45
  10  -2  -5  384.09   20.09
  -5  -3  -3   79.44    6.83
   6   2  -2    9.59    4.09
  11  -3  -7   10.45    7.22
  -6  -2  -3  647.40   18.23
   7   1  -2    5.06    5.13
   4   4  -3  189.77    8.22
  12  -2  -1   81.97   11.44
  12   2  -1   96.74   12.23
  15  -3  -4   32.17   10.08
  15  -1  -3    8.60    8.58
   8   4  -1   13.97    6.10
   4  -2   1    3.37    4.01
  14  -2  -2    1.14    8.28
   9  -3   0  339.08   15.58
  11   3  -1   42.39    8.78
  14   2  -2    5.77    8.46
   6  -2   1  706.90   18.29
  13   1  -1   48.22    9.57
   4   2   1    8.09    3.81
  -6   2  -9   25.85    6.26
  13   5  -5   34.64    9.57
  15   3  -4   26.65   11.20
  14  -4  -4    8.68    7.80
  15   1  -2   17.38    8.31
  -5   1  -6   23.24    5.70
  11  -3  -1   45.05    8.61
  -6  -2  -9   31.01    6.95
  14   4  -4   13.29    8.34
   7  -5  -2   -2.87    3.91
  13  -5  -5   25.06    9.32
  -5  -3  -8   11.69    4.80
  10  -6  -5   11.47    5.65
  11  -5  -3   50.01    9.17
  10  -4  -1   77.98    9.53
  15  -3  -3    9.47    9.44
   7   5  -2    5.88    4.77
  15  -1  -2   13.57    9.53
  11   5  -3   51.00    9.07
   8  -6  -4   40.33    6.05
  12  -2   0    7.73    7.85
  -2  -6 -10   33.89    5.23
  12   2   0   16.67    8.37
  -5   3  -9   37.07    6.73
  -2  -4  -5  897.38   14.54
   8   6  -4   34.80    6.22
  15   3  -3    8.43    8.58
  13   3  -1   71.81   10.75
  13   5  -4  -11.72    7.02
  11   3   0   51.64    9.58
   9   1   2   56.16    8.78
  14  -4  -3   14.89    9.31
  15   1  -1    1.22    8.89
  13  -3  -1   81.70   11.17
  -5  -3  -9   28.52    6.46
  14   4  -3   10.87    7.59
   9  -5  -2  174.65   12.13
  10   0   2   80.24   10.35
   9  -3   1  188.93   11.82
   6  -4   0    0.43    3.52
  13  -5  -4   -5.72    6.98
  15  -3  -2   48.26   11.50
  -1  -5  -6  254.09    7.62
  15  -1  -1   20.67   10.58
  11  -3   0   35.18    9.35
   8  -2   2  420.57   16.87
  11  -5  -2   59.99    8.79
  10  -6  -4   22.31    6.66
  -3   5 -10   12.30    4.88
  14  -2   0  118.14   14.74
  12  -2   1    9.74    6.45
  11   5  -2   72.92   10.28
  15   3  -2   31.16   11.59
  14   2   0   74.05   13.27
  10  -4   0   40.69    8.16
  12   2   1   35.56    8.93
  -3  -5 -10    8.27    4.34
  10   4   0   57.92    9.05
  13   1   1    7.55    8.14
  13   3   0    2.12    7.17
  13   5  -3   35.03    9.70
  14  -4  -2    5.36    9.31
  15   1   0   63.53   12.12
  14   4  -2    2.20    8.65
  13  -3   0   -2.08    5.39
  15  -3  -1   26.25    8.98
  11   3   1   25.97    8.94
   8  -6  -3    0.50    4.06
  12  -6  -4   25.92    6.88
  13  -5  -3   18.01    8.08
  15  -1   0   37.12   10.48
  -4  -4 -11   16.09    5.18
   9   5  -1   43.58    7.88
   0  -6  -8  144.58    6.13
   8   6  -3    4.09    4.79
  -3  -3  -6    2.93    4.79
   9  -5  -1   38.02    6.74
  15   3  -1   25.52   10.36
  11  -3   1    7.02    7.28
  -4  -2  -7   46.05    6.02
  -2  -4  -6  240.03    8.74
  -5   1  -9   36.55    6.37
  12   4   0   54.34   10.93
  14  -2   1  122.05   15.03
  14   2   1  110.88   15.19
   9  -3   2  491.78   19.50
  11  -5  -1   -1.51    6.39
  12  -2   2   90.24   12.25
   4   2   2   33.26    4.98
  15   1   1   70.08   11.98
  14  -4  -1   59.38   11.55
  11   5  -1    4.94    6.21
  10  -6  -3  110.20   10.59
  13   5  -2   29.37    9.51
  12   2   2   49.20   10.80
  13   1   2   40.59   11.23
  13   3   1   -3.20    7.90
  14   4  -1   56.42   11.83
   8  -2   3   14.92    6.37
  10  -4   1   32.59    7.12
   8   2   3   27.63    7.71
  15  -3   0   -5.98    7.64
  13  -3   1   11.50    8.08
   7  -3   2   31.21    6.39
  12  -4   0   43.70    9.14
  15  -1   1   72.09   11.77
  10   4   1   -5.56    5.26
   8  -4   1  267.39   13.18
  -1  -5  -7   50.44    4.45
   6   6  -3   38.24    4.74
  13  -5  -2   22.86    8.76
  -1   3  -3    6.29    1.99
  12  -6  -3    4.54    5.89
  14   0   2   53.29   11.88
  11   3   2   38.24    9.00
  15   3   0   -3.66    7.20
  14  -2   2   12.84    9.95
  -3  -3  -7   85.24    6.31
   5   5  -1   20.62    3.92
  14   2   2   -1.18    8.68
  12   4   1   -8.75    7.07
  15   1   2   43.46   10.59
   9   5   0    1.34    5.80
  11  -3   2   41.90    7.76
  14  -4   0    2.18    8.05
   8  -6  -2  245.40   11.27
   0  -6  -9   14.84    3.36
  13   5  -1   -7.93    7.33
  14   4   0    4.47    9.18
  12  -2   3    1.02    5.28
  11  -5   0   13.79    6.97
  15  -3   1    2.43    9.30
   7  -5   0    7.73    4.38
  13   1   3   -5.62    7.19
  13   3   2   39.30   10.84
   9  -5   0    7.31    5.26
  12   2   3   14.46    7.15
  15   3   1   48.65   12.25
  11   5   0   22.85    8.82
  15  -1   2   25.39    9.97
  13  -3   2   54.54   11.04
   9  -3   3   63.50    7.91
  10  -6  -2   10.51    6.10
   7   5   0    5.50    4.97
  13  -5  -1    7.67    7.88
  12  -4   1   10.36    8.25
  -1  -3  -3    2.98    1.95
  10  -4   2   19.51    7.30
  12  -6  -2  -36.87    6.03
  -1   5  -8   28.63    4.10
  10   4   2   16.47    7.22
  -1  -5  -8   32.45    4.31
  -3  -3  -8  116.55    9.84
   8  -2   4  147.08   10.73
   7   3   3    3.59    5.18
  11   3   3    0.95    6.55
  -4  -2 -10  283.15   13.31
  14  -2   3   96.04   14.58
  14   2   3   80.38   13.59
  15   1   3   53.73   12.13
  14  -4   1   37.91   10.19
   8  -4   2  653.68   20.99
   3  -5  -2   10.49    1.92
   0  -6 -10   62.60    5.62
   7  -3   3    1.76    4.61
  12   4   2   20.98    8.58
  14   4   1   32.02   11.06
  13   5   0   15.18    8.50
  -4   2 -11   24.15    6.22
  -2  -4  -8  483.45   13.99
  -4  -2 -11   27.87    6.69
  11  -3   3    3.70    7.11
  15  -1   3   75.47   13.30
  13   1   4   12.75    7.32
  13   3   3    7.88    8.41
  12  -2   4   56.76   11.21
  11  -5   1   45.66    7.94
  12   2   4   42.69   11.18
  13  -3   3    2.20    8.85
  -3  -3  -9  543.48   15.54
   9   5   1    1.38    5.69
  13  -5   0   -0.98    8.05
  11   5   1   33.64    8.74
   4  -2   3    0.72    4.04
  -1  -5  -9   47.80    5.94
  12  -4   2   12.65    7.27
   9  -5   1   -0.63    5.11
  12  -6  -1   -3.09    5.66
   0  -6 -11   14.01    4.46
   4   2   3    0.37    3.44
  10  -6  -1   -6.31    5.12
   8  -6  -1  134.09    8.82
   9  -3   4    7.29    5.30
   9   3   4   19.81    7.47
  14  -2   4   35.25   11.05
  10  -4   3   60.72    9.05
  14   2   4   23.30   10.88
  -3  -3 -10  107.03   10.16
  -2  -4  -9    6.50    4.03
  14  -4   2    3.37    7.84
   6  -2   4  135.98    9.41
  10   4   3   40.10    9.10
  11   3   4   53.15   10.79
  14   4   2   -3.46    8.83
  -2   4  -9    6.02    4.08
  13   5   1   26.24    8.83
  -1   5 -10    3.67    4.09
  12   4   3   11.04    8.79
  -3  -3 -11   56.05    7.39
  -1  -5 -10    5.13    4.24
  13   1   5   -3.51    7.47
  12  -2   5   25.36    8.76
  11  -3   4   58.60   10.38
  -2  -4 -10   19.07    5.16
  -3  -3 -12  489.11   17.76
   7   3   4   48.71    7.75
   5   5   0   10.19    3.61
  12   2   5   40.77    9.34
  13  -5   1   31.53    9.77
   8  -4   3  113.09    9.81
  11  -5   2    8.61    6.54
  -1   5 -11   68.43    6.98
  -1  -5 -11   66.42    7.00
  11   5   2   14.56    7.05
  12  -4   3   11.72    7.42
   7  -3   4   42.24    6.80
  12   0   6   53.66   10.99
  12  -6   0   29.80    7.77
  14  -2   5   60.74   12.24
   9   5   2   27.63    7.40
   9   1   6   78.33   10.68
  14   2   5   57.77   12.63
  14  -4   3   13.41    8.19
  -1   5 -12  110.23    8.65
  -2  -4 -12  198.71   11.36
  10  -6   0   33.12    6.94
  14   4   3   16.07    9.30
   9  -5   2   31.49    6.95
   9  -3   5  113.06   10.55
  10  -4   4   65.68    9.54
  11   3   5   29.13    8.11
  13   5   2   38.24    9.36
  10   4   4   80.28   10.68
  10   2   6   -1.84    5.37
  13   1   6   67.03   12.43
   8  -6   0   81.04    6.99
  13   3   5   70.29   11.65
  13  -3   5   65.43   10.73
  14   0   6   80.28   12.89
  13  -5   2   34.17    9.68
  11  -3   5   37.98    8.69
   7  -5   2   40.80    5.78
  11  -5   3   93.58   10.50
  14  -2   6   70.25   13.19
  10  -2   6    1.81    6.28
  14   2   6   33.89   11.61
  12  -6   1   -5.38    6.77
  14  -4   4   -9.03    5.74
  11   1   7   53.19   10.31
   6   0   6    4.85    4.45
   8  -4   4   83.48    8.67
  14   4   4    8.12    8.88
   7   3   5   -0.65    4.18
  -3   1 -12   12.81    6.10
   9   1   7    8.77    8.08
  13   5   3    3.07    6.77
   9   5   3    5.67    6.33
   7  -3   5    5.34    5.69
  10  -6   1    7.55    5.36
  11   3   6   36.16    9.78
  10  -4   5  184.11   12.94
  13   1   7   10.87    9.49
  13   3   6   90.79   13.04
   9  -5   3    0.65    5.00
   9  -3   6   42.43    8.19
  13  -3   6   66.02   10.78
  13  -5   3    4.96    7.27
  12  -2   7    3.32    8.12
  12   2   7   -2.25    8.63
  14  -4   5   12.66    7.78
  11  -3   6   33.30    9.43
  14   4   5   18.92    9.43
  14  -2   7   32.76   11.79
  14   2   7   33.27   11.91
  11  -5   4   89.50   10.77
   8  -6   1   37.28    5.60
  12   0   8   96.06   13.18
  10   0   8    3.98    6.44
  11   5   4   67.06   10.09
  11   1   8    4.31    8.48
   8  -2   7   16.53    7.25
   1  -5  -5    7.81    2.22
   8   2   7   12.00    7.71
   8   6   1   19.35    5.60
   8   4   5    7.84    6.44
  13  -1   8   60.18   12.97
  13   5   4    5.21    7.77
  14   0   8   10.49    9.52
   5   1   6   24.82    5.96
   2  -6  -7   19.85    3.10
   8  -4   5    1.95    4.51
  13   1   8   68.05   12.71
   9   1   8   30.21    8.38
  11   3   7   17.55    7.21
  13   3   7   16.62    9.25
  13  -3   7    2.32    7.50
   7   5   3    5.97    4.54
  10  -6   2   77.27    9.99
  13  -5   4   13.12    7.53
  10  -4   6    4.10    7.23
  -2  -2 -10   15.63    5.43
  12  -2   8    7.90    8.43
  10   4   6   18.83    7.91
   9  -3   7   15.93    6.06
   9  -5   4  216.21   12.95
  12   2   8   13.76    8.87
  10   2   8   37.55    9.21
   7  -3   6  183.40   11.67
   9   3   7   34.65    8.65
  11  -3   7    1.01    6.53
   4  -2   5    8.85    4.77
  11  -5   5   27.09    7.37
  12  -6   3   27.45    7.86
   2  -6  -8   14.28    3.49
  11   5   5   16.23    8.05
  13  -1   9   15.96   10.68
  10  -2   8   37.92    8.47
  13   5   5   32.34    9.86
   8  -2   8  161.50   11.71
  13   1   9   35.91   11.19
   8  -6   2    7.68    4.57
  13   3   8    5.93    9.24
  13  -3   8    8.11    8.09
   8   4   6   -0.73    5.67
  11   3   8    6.24    7.90
  12   4   7   -3.18    7.84
  13  -5   5   17.17    8.24
   8   6   2    1.05    4.32
   9   1   9   40.84    8.29
  -2   0 -10   45.07    6.18
  -1   3 -13    0.62    5.51
  12  -2   9   12.47    8.24
   8  -4   6   -0.66    5.05
  10  -4   7   -1.65    5.90
  12   2   9   11.51    7.71
  10  -6   3  154.85   10.95
   9   5   5   37.53    7.91
   6  -2   7  773.78   22.63
  10   4   7   19.02    8.14
   7   3   7    0.69    5.72
  11  -3   8   20.33    8.12
  -1   3 -11   53.11    7.17
   9  -5   5   48.23    7.26
  12  -4   7    6.18    8.28
   1   5 -13   52.05    6.79
   7  -3   7    9.62    5.91
  11  -5   6   23.91    8.22
  13  -1  10    7.41    9.47
  13   5   6    5.20    8.03
  11   5   6   37.84    9.16
   4   4   3   10.11    3.61
  13   1  10    6.23    9.13
   0   4 -13   37.53    6.37
  13   3   9   20.24   10.07
   1  -5  -8   40.93    4.76
  13  -3   9   22.10    9.50
  12   4   8    4.25    8.28
  13  -5   6    2.01    6.87
  11   3   9   35.68    9.99
   0   4 -12  504.83   16.14
   8  -2   9   21.53    6.77
   1  -5 -10   -0.43    3.41
   8   2   9   13.46    6.12
   0   4  -9  172.03    8.52
  12  -2  10    5.73    6.96
   0   4 -11  279.73   11.69
   0   4 -10  283.17   11.11
  12   2  10   11.65    7.45
   8   4   7   20.10    7.02
   9   1  10   20.04    9.34
   8  -6   3   52.00    6.30
   1   5 -10    8.49    3.69
  10  -4   8  163.53   13.28
  10  -6   4   -5.83    5.09
   3   5  -1    1.32    1.32
   8  -4   7   10.89    5.65
  11  -3   9   41.18   10.12
   9   5   6   59.24    8.60
  13  -5   7   -1.01    6.83
  12  -4   8   -4.14    7.73
   9  -3   9  199.36   14.23
   7   1   9   62.63    9.14
   9  -5   6   45.87    8.83
   6  -2   8  380.87   16.44
  11  -5   7   -2.51    6.46
   7  -5   5   57.63    7.51
   6  -4   6   29.10    5.93
  11   5   7    6.42    6.34
   6   4   6   23.68    6.02
   7  -3   8   75.32    9.54
   7   5   5   49.03    7.27
   8   0  10   23.76    8.48
  12   4   9   22.72    8.70
  11   3  10   57.00   11.31
   3  -5  -1    2.32    1.40
  12  -2  11   19.91    7.84
   5   5   3   38.11    4.87
  12   2  11   32.12    8.96
   2  -4   0   13.90    1.76
  10  -4   9   -4.33    5.61
  11  -3  10   43.08   10.64
  12  -4   9   22.10    9.33
  10   4   9    0.95    6.77
  12   0  12    1.23    7.55
  10   2  11   34.82    9.60
  10  -6   5   30.34    6.44
   8  -6   4  232.40   11.30
   9   5   7   -1.55    6.48
   8  -4   8  341.62   17.16
  11  -5   8    5.99    6.77
   4  -2   7   36.24    5.92
   9  -5   7    3.53    5.55
  11   1  12   48.91   10.27
  11  -1  12   43.88    9.92
   4   2   7   43.71    5.79
  11   5   8   10.35    7.15
  10   0  12   20.83    9.91
   7   3   9   12.20    6.90
   5   3   7   17.07    5.95
   6  -2   9   44.33    7.49
  10  -2  11   33.23    8.92
  12   4  10   85.29   12.59
   7  -5   6   -0.58    4.73
   6   0  10   -2.24    4.61
   6   2   9   32.37    6.71
   7  -3   9    7.71    5.20
   2   4   0   13.93    1.68
  11   3  11   -5.54    7.25
  12  -2  12   31.22    9.51
   7   5   6    1.80    4.76
   5   1   9   27.71    6.57
  12   2  12   50.04   10.61
   0   2 -13   12.74    5.71
   8   2  11    0.92    5.12
  12  -4  10   73.15   12.51
  11  -3  11   -1.08    7.86
  10  -4  10   -3.59    5.15
  10   2  12    7.66    8.25
  10   4  10    0.98    7.41
   0  -2 -13   12.80    5.44
  10  -6   6   24.46    6.71
   9  -3  11   19.06    8.07
  11  -5   9  127.30   11.41
   8  -4   9   44.57    7.71
   9   3  11   12.67    6.38
  11   1  13   85.06   12.54
  11  -1  13   68.95   11.44
   8  -6   5    9.44    4.71
   9  -5   8  113.94   10.88
  10  -2  12    8.61    7.75
   8   6   5    8.63    5.54
   1   1   3   11.39    3.79
  11   3  12   13.64    8.10
   0   2 -11   27.25    5.36
   6  -2  10    3.47    6.00
   5   3   8   10.67    6.01
   7  -3  10   59.01    9.03
   6   2  10    8.97    6.73
   0  -2 -11   14.46    4.28
  11  -3  12   22.21    9.46
   8  -2  12   25.49    7.24
   9   1  13   36.32    9.11
  10  -4  11   21.21    7.24
   8   2  12   30.68    8.83
  10   2  13   36.03   10.48
  10   4  11   43.44   10.72
  10  -6   7   18.18    6.54
   1  -3 -13   30.57    6.27
   1   3 -13   22.91    6.16
   8   4  10   89.37   11.30
  11  -5  10   60.93   10.13
   9  -3  12   33.33    7.22
  11   1  14   78.41   11.98
  11  -1  14   88.69   12.36
   9   5   9   34.11    7.74
   9   3  12   20.15    7.92
   6   6   3   34.18    4.89
  11   5  10   44.33    9.26
   8  -4  10  119.12   11.35
  10   0  14   43.15   11.41
   9  -5   9   48.63    8.68
  10  -2  13   39.88    9.83
   7   1  12    6.28    7.61
  11   3  13   -2.32    7.41
   5  -3   9   44.56    6.78
   7   3  11   16.78    6.22
   0  -2  -3    3.67    2.00
   0  -2  -8    3.01    3.60
   6  -2  11  590.50   21.81
   7  -3  11   27.78    6.90
   3   3   6    2.33    3.65
   7  -5   8   15.44    6.23
   5   3   9   28.42    5.95
  11  -3  13   -1.13    8.75
   0  -2  -7   24.67    4.34
   9   1  14   78.29   11.81
  10  -4  12   34.19    8.69
   8  -2  13    0.98    6.04
   7   5   8   15.88    6.02
  10   2  14   38.11   10.31
   8   2  13    1.00    7.31
  10   4  12   49.70   11.03
   5   1  11    6.20    5.88
   3  -5 -12    6.40    4.79
   1   3 -11  473.79   15.40
  10  -6   8   36.45    8.12
  11  -5  11   89.18   12.00
   8   4  11    0.88    7.07
   9  -3  13    1.03    6.14
   9   3  13    5.25    7.11
   9   5  10   13.01    6.92
   8  -4  11   -0.80    6.46
  10  -2  14   30.68    9.62
   3   5 -12    4.72    4.02
   9  -5  10   13.41    6.95
   1  -3 -10   20.43    4.45
   3  -5   0   -0.25    1.19
   1   3 -10   24.86    5.06
   7   3  12   25.98    8.00
   4  -6  -9   23.20    4.61
   2  -4 -11   49.96    6.68
   6  -2  12   91.03   10.07
   7  -3  12   13.19    5.94
   5   5   6    9.20    4.14
   9   1  15    3.52    6.94
  10  -4  13   19.16    7.95
  10   4  13   27.42    9.60
   3   5 -11   13.11    4.52
   8   2  14   46.94   10.81
   6  -4  10   35.80    7.40
   4   2  10  305.32   14.30
   5   1  12    8.84    7.74
   6   4  10   44.85    8.50
   2   4 -10    1.39    3.87
   8   4  12   33.10    9.25
   4  -6  -8    3.69    3.33
   3  -5 -10    2.27    3.82
   9   5  11    0.92    6.17
   2   4   1   10.41    1.64
   9  -1  15   -1.17    6.37
   2  -4 -10   -3.75    3.69
   8  -4  12   21.54    8.47
   9  -5  11   -2.51    6.09
   7   1  14   51.87   10.36
   8  -6   8    9.19    5.75
   3   5 -10    0.45    3.02
   1   3  -8  597.91   14.70
   7   3  13   11.48    6.95
   4  -6  -7    7.63    3.22
   6   6   5    4.70    3.88
   6  -2  13  111.34   11.59
   7  -3  13    3.52    5.56
   3  -5  -9   15.40    4.77
   6   0  14    9.65    8.12
   9   1  16    3.68    7.93
  10  -4  14   77.31   12.01
  10   4  14   71.68   11.90
   8  -2  15   19.86    7.71
   7  -5  10   45.16    7.86
   8   2  15   28.02    8.81
   5   5   7   39.75    6.21
   7   5  10   48.86    8.07
   4  -2  11   20.20    6.82
   1  -3  -7    3.68    3.21
   4   2  11   32.49    7.76
   6   4  11   25.17    8.01
   9  -3  15   96.40   13.58
   8   4  13   -5.95    7.73
   1   3  -7    4.64    2.69
   9   3  15   68.46   12.36
   9  -1  16    6.08    8.41
   9   5  12   97.12   12.28
   3   5  -9   13.48    3.82
   3   3   8  140.83   10.53
   8  -4  13    1.81    7.78
   4   0  12   65.84    8.67
   9  -5  12   79.46   11.68
   2   2 -13  322.77   14.34
   3  -5  -8   11.19    3.91
   7   1  15   92.30   12.82
   8  -6   9    4.16    5.87
   8   0  16    1.17    6.83
   1   3  -6   12.36    2.92
   6  -2  14   47.60    8.74
   7  -3  14  209.42   15.55
   9  -1  17   -3.79    8.46
   9   1  17   -1.28    9.52
   6   2  14   52.32    9.33
   3   5  -8   12.78    3.63
   7  -5  11   59.87    9.34
   7   5  11   25.18    7.43
   4  -2  12   44.64    8.55
   5   1  14   23.12    9.60
   6   4  12   84.95   10.82
   8   4  14   10.42    8.64
   4   2  12   31.01    7.93
   9   5  13   -1.00    7.94
   2   2 -12   49.28   10.07
   8  -4  14   26.67    8.97
   9  -5  13    2.74    6.17
   7   1  16   54.30   12.22
   8  -6  10   19.11    7.07
   7   3  15   19.22    9.35
   6  -2  15   -4.77    6.80
   7  -3  15   34.35    9.60
   5  -3  13   22.01    6.97
   6   0  16   30.37   10.16
   6   2  15    8.23    7.62
   8  -2  17   39.88   11.63
   8   2  17   35.59   12.00
   7  -5  12   73.30   10.48
   3  -5  -6   -0.86    2.79
   5   3  13   32.82    8.54
   7   5  12   68.59   10.23
   3  -5   2   19.50    2.46
   6  -4  13   13.90    7.36
   5   5   9   33.35    6.49
   2   2 -11 1751.73   30.08
   7  -1  17   55.24   10.49
   8   4  15    2.17    6.86
   4  -2  13    6.51    5.33
   6   4  13    2.68    5.77
   4   2  13   -0.82    5.34
   9   5  14   29.16    8.93
   8   0  18    3.83    9.79
   3   1  12   26.97    6.35
   3   5   2   19.80    2.52
   8  -4  15    3.97    7.21
   9  -5  14   39.79    8.65
   3   3  10   95.20   11.10
   7   1  17   74.65   11.71
   8  -6  11   20.93    7.29
   7   3  16    4.48    8.59
   6  -2  16   50.39   10.01
   7  -3  16    2.06    7.13
   6   6   8   15.56    5.49
   6   2  16   40.23   10.58
   3   3 -11   22.69    6.27
   4   4 -12   39.21    6.32
   5   5  10    3.32    5.75
   2   2 -10 1423.44   27.04
   8   4  16   72.18   12.77
   7  -1  18   37.32   11.03
   6   4  14   64.07   11.37
   4   2  14  217.42   15.27
   3   5  -4    3.08    2.09
   8  -4  16   70.18   12.84
   2   2  10    8.85    4.68
   4   4  11   12.64    5.53
   3   3  11   54.14    7.80
   3   1 -13   45.61    7.36
   7   1  18   38.88   10.84
   8  -6  12   39.32    8.98
   7   3  17   16.51    9.04
   6  -2  17   40.55    9.70
   7  -3  17   27.13    9.12
   5  -3  15   21.27    8.58
   3   5  -5    0.71    2.40
   6   6   9   56.89    7.64
   6   0  18    1.21    8.87
   6   2  17   49.54   10.67
   7  -5  14    1.86    7.31
   5   3  15   13.81    8.97
   7   5  14    0.96    6.68
   1   3   3    6.19    2.32
   5   5  11    1.43    5.23
   3   3 -10   57.13    7.11
   4  -2  15   49.75    9.33
   1  -3   3    3.29    2.05
   5   1  17   -1.04    6.25
   3  -5  -4    1.82    2.32
   4   4 -11   -4.50    4.16
   3   1  14  192.58   13.43
   1   1   9    4.54    5.46
   3   1 -12   41.79    6.43
   7   3  18   17.04   10.01
   5   5 -10    1.05    3.31
   6  -2  18   58.68   10.99
   5  -3  16   29.27    9.67
   7  -3  18   27.97    9.60
   6   2  18   60.96   12.11
   5   5  12    6.06    6.33
   5   3  16   35.02    9.37
   6  -4  16   -3.05    7.67
   6   4  16   11.50    9.21
   5   1  18   98.44   14.16
   3   1  15  609.52   24.81
   4   4  13   39.30    8.70
   3   3  -9    0.46    3.91
   3   5   6    6.92    3.41
   3  -5   6    3.05    2.99
   4  -2 -12   16.81    6.52
   4   2 -12    4.92    5.66
   5  -3  17   -3.17    5.27
   6  -2  19   88.10   13.02
   2   0  14   29.36    7.43
   6   2  19  101.24   14.42
   5   5  -9   28.01    5.07
   7  -5  16   26.92    9.16
   5   3  17   -3.24    6.90
   7   5  16    7.20    8.46
   6  -4  17   19.12    9.48
   4  -2  17   53.24   10.53
   4   2  17   49.75   10.73
   3   5   7   -0.40    3.46
   6   4  17   -7.64    7.30
   5   1  19    7.26    8.28
   3   1  16   -0.97    7.69
   3   3  14    0.84    5.63
   5  -1  19   -2.26    7.56
   4   0  18  258.96   17.96
   3   5  -2   11.34    1.84
   5   5  14   77.16   10.89
   2   4   9    2.85    4.00
   2   2  14   10.57    8.12
   7  -5  17    7.22    8.15
   4  -2  18   18.59    7.95
   4   2  18   31.03    8.43
   2  -4   9    0.50    4.21
   5   1  20   75.23   12.51
   4   4  15   49.84    9.05
   4   0 -12  512.53   17.63
   5  -1  20   57.37   11.27
   4  -6   5    2.86    2.72
   4   6   5    0.80    2.57
   1   1  13   49.59    7.78
   2   0  16   70.74   10.48
   2   4  10   20.54    5.63
   4  -6   6   28.90    4.30
   5  -3  19   25.24   10.49
   5   5  15    0.90    7.04
   4   6   6   25.72    4.12
   5   3  19    4.68    9.42
   3   3  16    4.72    5.96
   4  -2  19   -5.69    6.52
   4   2  19  -15.19    5.52
   3   1  18   71.69   10.33
   4   4  16   23.79    7.11
   3   5  10   11.61    4.91
   3  -5  10   20.01    5.35
   4   6   7   27.96    4.66
   4   0  20   90.14   13.23
   2   4  11  258.44   12.85
   4   2 -10    5.25    3.99
   4  -2 -10    3.72    4.18
   0   2   7   27.31    4.92
   2   2  16   55.22   10.48
   5   5  16   31.78    9.37
   5   1 -12    3.82    6.87
   1   3  11   37.13    7.16
   3   3  17   40.82    9.00
   3   1  19   18.01    7.25
   4  -2  20   50.92   10.77
   0   2   8    6.31    3.44
   4   2  20   33.64   10.31
   4   4  17    5.00    6.55
   1  -3  11   40.18    7.70
   2   0  18   55.47    9.92
   6  -4 -10   25.96    6.23
   5  -3 -10   11.82    4.70
   3   5  12    5.95    5.48
   5   5  17    9.85    8.68
   0   2   3    1.96    2.11
   3  -5  12   15.50    5.70
   2   4  13  120.86   10.72
   3  -1  20   14.20    8.18
   4   6  10   31.52    6.18
   4  -6  10   39.49    6.01
   3   1  20    5.96    7.89
   4   4  18    4.23    6.76
   6   4 -10   23.60    6.05
   7   5  -9   -0.56    3.41
   1   3  13    1.44    5.90
   0   2  11   26.91    5.76
   3   5  -1    1.32    1.32
   4  -2  -9   21.95    5.13
   1  -3  13   -0.71    5.99
   2   2  18   45.23   11.46
   2   4  14   44.03    8.20
   4   6  11   49.52    7.21
   0  -2  11   16.60    5.33
   4   0 -10 3530.84   40.98
   5   5  18    3.11    8.52
   5   3 -10   15.47    5.02
   3   3  19   23.38    9.69
   1   1  17   51.56    9.42
   3   1  21  166.19   16.10
   4   4  19   12.17    8.19
   6  -4  -9   34.17    6.44
   2   4  15    9.43    7.19
   4  -6  12    5.55    5.22
   2   2  19   18.71    8.79
   0   2  13   10.66    5.36
   2  -4  15   30.50    8.71
   1   1  18    6.17    8.65
   3   3  20   27.80   13.38
   3   5  15   26.26    8.19
   1  -3  15   28.82    8.14
   6   4  -9   28.38    5.42
   7  -5  -8   40.57    6.78
   4  -6  13   52.32    8.12
   2   4  16  201.02   13.64
   2   2  20   47.27   11.39
  10   2   0  156.74   12.62
  11   1   0  127.01   12.70
  12   4  -3  118.14   13.41
   9   5  -3  113.76   10.55
   9   1   1   95.16    9.93
  -6  -2  -8  358.45   15.07
  12   0   0  266.86   18.66
   8  -2   1  160.47   11.59
   8   2   1  204.47   12.51
   9   3   0  304.96   15.73
  13   3  -2  120.41   12.87
  10  -2   0  130.80   11.31
  12  -4  -3  116.39   12.37
  -5   3  -8   13.98    5.04
   8  -4  -1    8.30    5.29
  13  -3  -2  151.35   14.23
  -4   2  -5   15.52    4.54
  -4   0  -4 3108.72   33.71
  -6   0  -8   75.62    7.93
  12  -6  -6   94.36   11.55
   6   2   1  716.96   19.42
  -4  -2  -5    6.53    3.90
  -3   1  -3   80.68    5.65
   3   3   0  903.90   14.29
   6   0   2  241.79   11.68
  12   4  -2  492.68   23.36
  11   1   1  102.74   11.25
  10   4  -1  126.35   11.61
  10   2   1  760.62   25.85
  -4  -4  -8  266.73   12.11
   4   4  -1  644.03   13.87
  14  -2  -1  125.69   15.25
  14   2  -1  135.35   15.32
   5   1   2 1480.76   25.17
   6   6  -4  128.92    7.56
  -3   5  -9  186.61    9.96
  13   1   0  260.55   18.20
   9   5  -2  238.44   13.65
   5   5  -2  223.88    9.04
  -3  -3  -5  709.27   15.52
  -1   5  -6  253.62    8.02
  12  -4  -2  446.14   22.04
   7   3   1   18.44    6.25
  -3  -5  -9  184.26    9.95
   8   0   2   76.52    8.98
  -5   1  -7   67.86    8.11
  10  -2   1  619.50   23.00
   7   1   2  107.54    9.00
   8   4   0  348.24   15.51
   9   3   1  202.24   13.75
   5  -3   1  272.17   10.72
   7  -3   1    7.97    4.11
  -5   3 -10  152.49   10.80
  -4  -4  -9  100.52    8.16
  14   0   0  215.57   17.94
   6   4   0   41.55    6.24
   8   2   2  437.42   17.96
  -4   2  -6  952.99   20.76
  -2   4  -5  924.62   16.09
  -2   0  -2  697.94   11.61
   4   0   2 5357.47   42.67
  12   4  -1  184.81   14.79
  -4  -2  -6  855.89   19.31
   8  -4   0  249.77   13.17
  -5  -3 -10  152.31   12.32
  11   1   2  307.34   18.83
   6  -2   2  324.33   13.60
  10   2   2  173.69   14.81
  -5   1  -8  554.51   17.98
  12   0   2  866.11   30.94
  -4  -4 -10  129.29    9.88
   0   4  -3  510.59    6.63
  12  -4  -1  219.02   16.23
   7  -5  -1  150.29    9.45
   5   3   1  269.07   10.88
  -3   5 -11  329.29   14.31
   6   2   2  302.44   12.75
   7   5  -1  155.35   10.04
  -3  -5 -11  289.36   13.07
  -3   1  -4  501.19   13.18
   9   1   3    3.79    5.31
  10  -2   2   42.38    8.46
  -4   2  -7   56.49    5.95
   4  -2   2   28.30    4.86
   9   3   2  539.38   20.83
   0  -4  -3  515.24    6.88
  -2  -2  -3  554.65   11.29
   7   3   2   33.27    6.28
  -4   0  -6  772.02   18.81
   8   4   1  256.44   13.67
  11   1   3  181.91   15.29
  -1   5  -7   48.21    4.54
   7   1   3  222.70   12.77
  -5   1 -10  741.38   22.16
   5   1   3   40.53    5.70
  -2   4  -6  254.92    9.50
  10   2   3  713.54   25.92
   3   1   2   43.88    5.13
   6  -4   1  270.56   11.56
  -4   2  -8  226.66   11.91
  -4  -2  -8  181.03   10.64
   6   4   1  315.20   12.77
   5  -3   2   51.47    5.96
   4   6  -4  199.51    5.60
   4   4   0  758.33   15.07
  10   0   4  115.38   11.85
  10  -2   3  481.11   21.24
   9   1   4  282.33   16.19
   6  -2   3  742.55   20.10
  -2  -4  -7  191.32    9.03
  -3   1  -5   70.41    6.81
   1  -5  -4   90.04    2.61
  -4   2  -9  122.59    9.53
   8   6  -2  226.73   11.73
   2   2   1 9521.30   40.32
  -4  -2  -9  139.41    9.92
  11   1   4  143.94   13.39
   6   2   3  785.26   20.67
   3   3   1  285.32    8.69
   9   3   3   62.88    8.77
   6   0   4  858.03   22.58
  12   0   4  279.68   19.85
   8   0   4  248.97   14.90
  -2   4  -7  236.33    9.95
   4  -6  -4  215.89    6.08
   5   3   2   66.72    6.72
   8   4   2  795.73   23.54
  -4   0  -8  912.60   22.03
  -4   2 -10  299.81   14.04
  10   2   4  343.91   19.18
   2   0   2  887.69   13.83
   8   2   4  185.87   13.26
   7   1   4  441.98   17.43
  -2  -2  -4  605.12   12.99
  10  -2   4  296.70   17.42
   2  -4  -1 1023.26    9.78
  -3   1  -6  361.96   12.53
  -2   4  -8  505.47   15.21
   9   1   5  210.65   15.33
  -1   5  -9   53.23    5.78
   5   1   4  117.86   10.04
  14   0   4  165.81   16.60
   6  -4   2   51.56    6.82
  11   1   5  213.04   16.69
  -4   0 -10 3808.75   47.95
   6   4   2   38.27    5.74
   1   1   1 1219.10   11.13
   6   6  -2  388.39   11.88
   8   6  -1  138.40    9.76
   7  -5   1  209.62   11.31
  10   2   5  183.85   14.39
   5  -3   3   61.10    6.36
   7   5   1  206.81   11.26
   6   2   4  159.45   10.54
   8  -2   5  355.16   17.07
   8   4   3  137.45   11.32
  13   3   4  226.86   17.69
   2   6  -6  175.46    4.39
   8   2   5  310.89   15.97
   2   4  -1 1017.39    9.57
  -3   1  -7  555.67   15.76
  13  -3   4  225.29   17.89
  -2   4 -10   25.84    5.68
   7   1   5  274.05   14.68
  10   0   6  177.40   14.86
   3   1   3  116.90    7.27
  10  -2   5  120.35   11.82
  -2  -4 -11  239.91   12.24
   4   0   4 3560.93   37.99
  11   1   6  233.68   17.15
   4   4   1  376.63   11.10
  -2  -2  -5  411.66   11.72
   5   3   3   84.04    7.42
  -2   4 -11  257.06   12.88
   0   4  -4  976.52   12.66
  -1  -5 -12  122.00    9.17
  -2   0  -4   65.37    5.74
  -2   4 -12  180.86   11.28
  -3   1  -8  350.91   13.20
  -1  -3  -4  307.97    8.51
   9   3   5  127.81   12.18
  12   4   4  257.10   17.43
   8   0   6 1969.06   39.59
  -1   3  -4  331.12    8.71
   6  -4   3  146.90    9.33
  12  -2   6  111.54   12.72
   5   1   5   30.27    6.69
  -3   1  -9 1092.00   24.40
  12   2   6  117.57   13.62
   8   6   0   90.57    8.25
   6   4   3  193.56   10.88
   6  -2   5 1932.65   33.44
   8  -2   6   91.99    9.77
   3   3   2  178.28    7.24
   8   4   4   83.07    9.28
   8   2   6  139.06   12.29
  12  -4   4  271.68   18.31
  -3   1 -10  277.78   13.42
  11   5   3  117.54   12.38
  -2  -2  -6  462.45   12.90
   4  -2   4  148.11    8.94
   7   5   2   40.00    6.31
   0  -4  -4  935.78   12.41
   2  -6  -6  241.54    5.62
   6   2   5 2027.30   34.60
   4   2   4  142.89    8.49
  -3   1 -11   60.77    7.09
   7   1   6  135.57   11.52
   6   6  -1  124.36    7.08
   5  -3   4  427.48   14.66
  12   4   5  124.41   13.57
  10   4   5  170.75   14.23
   2   2   2  316.46    8.23
   9   3   6   97.37   11.77
   4  -6  -3   79.77    3.06
  10   2   7  203.78   16.30
  -2  -2  -7 1797.89   27.31
  -1  -3  -5  119.92    6.18
   5   3   4  506.24   16.32
   5   5   1  121.54    7.21
  12  -4   5  147.17   13.68
  -1   3  -5  137.17    6.47
  10  -2   7  249.49   17.51
   2   6  -7   12.63    2.47
  -2  -2  -8   58.78    5.90
   3   1   4  558.17   14.41
   0   4  -5  578.48   11.54
   6  -4   4  131.99    9.36
   4   4   2  259.54    9.61
  -2   0  -6   87.01    6.51
   6  -2   6  123.91    9.68
   1   5  -5    6.15    2.02
   7  -5   3    5.80    4.77
   6   4   4  103.02    8.60
  -2  -2  -9 2717.74   36.40
  12   4   6  155.65   15.81
   7   1   7  332.55   16.26
   7   3   6  201.37   13.08
   6   2   6  118.53    9.79
   9   5   4  211.54   14.06
   0  -4  -5  526.24   11.16
  -1  -3  -6    8.88    3.24
  -2  -2 -11    7.37    4.12
  -2  -2 -12  280.58   13.79
   4   6  -3   58.57    2.40
  -1   3  -6   22.41    3.93
  12  -4   6  104.98   12.58
   5  -3   5  413.39   14.80
   4   2   5    3.85    3.50
   8   0   8  392.55   19.24
  11   1   9  183.74   16.43
   6   6   0   83.39    6.10
  -1  -3  -7   41.71    5.09
  -2   0  -8  563.92   16.21
  -1   3  -7   44.91    5.13
   1  -5  -6  298.57    8.60
   0   4  -6  441.81   11.28
   8   2   8  223.63   15.36
   3   3   3    7.24    3.50
   5   3   5  410.51   14.69
   2  -6  -9  132.73    7.41
  -2   0 -12  150.57   10.94
   1   5  -6  303.55    8.52
   0  -4  -6  360.23   10.31
  -1  -3  -8  900.91   19.45
   2  -6 -10   76.65    6.51
   4   0   6  783.54   20.21
  -1   3  -8  998.22   20.20
   2  -6 -11   55.79    6.59
   6  -4   5   40.96    6.16
  -1   3 -12   77.21    7.93
  -1  -3 -12   65.27    7.97
  -1  -3  -9    9.22    4.18
   7   1   8  151.56   12.53
   7  -5   4   89.47    7.99
  10   2   9  542.43   24.76
  -1   3  -9   21.95    4.62
   5   1   7   65.38    8.01
   9  -3   8  562.92   23.10
  -1  -3 -11   65.65    7.68
  -1  -3 -10  828.89   20.88
   5   5   2  247.74    9.83
   6   4   5   66.56    7.75
  -1   3 -10  856.00   20.93
   9   3   8  620.44   24.10
   6   2   7  824.94   23.74
   6   0   8   97.59    9.16
   7   5   4   87.94    8.50
  12   0  10  308.25   20.21
   1  -5  -7  266.14    9.13
   0   4  -7   56.80    5.03
   0  -4  -7   42.51    4.78
  11   1  10  240.65   17.81
   3   1   5   59.48    5.58
  10   0  10  289.98   18.77
   1   5  -7  242.94    8.53
  10  -2   9  459.29   22.96
   2   0   4   64.90    4.94
   1   1   2   97.80    4.31
   0  -4 -12  409.98   15.67
   1  -5 -12  256.29   12.53
   0   4  -8  394.72   12.51
   0  -4  -8  302.44   11.05
   2   2   3  599.55   12.04
   0  -4 -11  246.13   12.00
   1  -5 -11   49.92    6.43
   1   5 -12  275.34   12.60
   5  -3   6 1246.02   25.75
   1  -5  -9  353.40   12.20
   0  -4  -9  146.49    8.61
   1   5  -8   57.89    5.11
   0  -4 -10  236.64   11.27
   4  -2   6  960.04   21.19
   1   5 -11   87.27    7.41
   4   2   6  959.43   21.69
   1   5  -9  391.09   12.57
  10   4   8  169.38   14.27
  10   2  10   97.05   11.81
   8   6   3   31.95    6.10
   5   3   6 1099.61   24.06
   9   3   9  232.12   16.41
   6   6   1  129.02    7.34
   7   3   8   86.76    9.85
  11   1  11   97.17   12.10
   6   2   8  391.67   16.98
   5   1   8  626.41   20.04
  10  -2  10  102.51   12.29
   3   3   4  647.75   14.65
   8  -2  10  193.49   14.97
   8   2  10  184.31   14.83
   9   1  11   99.94   11.98
   8   4   8  355.89   17.57
   3   1   6  367.69   13.22
   5  -3   7   16.18    5.39
   4   4   4  217.35    9.49
   9  -3  10  143.93   13.64
   9   3  10  126.57   12.80
   8   6   4  251.97   12.84
   7   1  10  477.62   20.57
   6  -4   7  251.85   13.31
   6   4   7  250.31   13.03
   4   0   8  910.23   23.13
   2   2   4  664.23   13.75
   8  -2  11    6.35    6.78
   9   1  12  264.43   17.81
   8   4   9   60.97    9.81
   9   5   8  116.79   11.28
   0   2 -12  118.77    9.44
   5   5   4   33.27    5.08
  11   5   9  137.10   13.37
   3   3   5  722.56   16.41
   5  -3   8   15.09    5.47
   7   1  11  311.72   18.20
   0  -2  -2  596.92    7.75
   0  -2 -12  133.37    9.63
   7   3  10   17.63    7.25
   3   1   7  590.60   17.20
   4  -2   8  199.98   10.99
   8   0  12  505.58   23.19
   4   4   5  368.79   12.62
   4   2   8  211.58   11.69
   7  -5   7  410.73   16.70
   6  -4   8  117.42    9.99
   7   5   7  387.50   16.72
   5   1  10  710.78   22.97
   6   4   8  111.39   10.03
   0   2 -10  793.84   19.83
   0  -2 -10  801.18   19.79
   2   0   6   82.74    7.35
   0   2  -2  603.81    7.67
   0   2  -9  111.63    7.76
   0  -2  -9   98.50    7.18
   8  -6   6   90.60    8.67
   2   2   5  447.49   12.31
   0   2  -8    2.62    3.79
   8   6   6   86.03    8.88
   1  -3 -12  132.73    9.69
   1   3 -12  114.64    8.81
   5   5   5   87.41    7.03
   6   0  12   98.34   11.48
   6   2  11  631.35   23.19
   0   2  -7   30.19    4.51
   4  -2   9  134.04   10.16
   3   1   8  354.20   14.23
   4   2   9  112.01    8.98
   6  -4   9  253.12   13.76
   4   4   6 1050.42   21.80
   0   2  -3    4.22    1.76
   6   4   9  268.53   14.64
   2   4 -12  232.30   12.18
   0  -2  -4  904.03   13.34
   0   2  -6   94.54    5.71
   0  -2  -6   83.94    5.60
   1  -3 -11  391.54   14.96
   0  -2  -5   81.18    5.23
   2  -4 -12  246.17   12.60
   4  -6 -10   96.18    7.56
   0   2  -5   84.08    5.12
   4   0  10 4184.26   52.42
   0   2  -4 1111.98   14.76
  11   5  11  121.64   13.02
   3   5   0    1.17    1.25
   7   1  13  197.90   15.40
   8  -6   7  128.39   10.28
   1   1   4  740.94   13.50
   6   6   4  229.13   10.10
   2   4 -11   37.87    5.62
   3  -5 -11   19.25    5.16
   1   1 -13  260.20   13.39
   8   0  14  439.84   22.99
   5  -3  10  142.89   11.23
   6   2  12   94.04   10.40
   2   2   6  579.19   15.27
   7  -5   9   89.13    9.35
  10   2  15  136.97   14.94
   8  -2  14   44.13    9.56
   5   3  10  184.38   12.81
   4  -2  10  316.93   15.40
   7   5   9   87.57    9.26
   1  -3  -9   62.09    6.66
   3   1   9 1029.19   24.52
   1   3  -9   66.15    6.57
   3   3   7   77.10    7.31
   4   4   7  363.91   14.12
   9  -3  14  217.70   17.07
   9   3  14  162.55   15.11
   1   1 -12  191.55   11.18
  10  -2  15  117.92   13.74
   2  -4   1   11.03    1.74
   1  -3  -8  460.29   13.70
   5  -3  11  123.88   11.49
   2   4  -9  408.31   13.49
   2   0   8  552.21   17.25
   6   2  13  171.19   13.74
   2  -4  -9  427.17   14.29
   1   1 -11  728.51   20.16
   4   6  -5   42.89    3.52
   5   3  11  143.83   12.05
   1   1   5  296.99   10.05
   6  -4  11   16.85    6.89
   5   1  13  105.25   12.31
   2   2   7 1947.70   29.07
   3   1  10  288.30   14.55
   4   6  -3   58.57    2.40
   4  -6  -6  287.08    8.94
   4   4   8  300.11   13.59
   4   6  -4  199.51    5.60
   2   4  -8   83.40    6.42
   2  -4  -8   92.23    6.85
   1   1 -10   90.70    7.60
   7   3  14  246.74   17.05
   1  -3  -6   12.99    3.26
   3  -5   1   40.72    2.65
   4  -6  -5   55.93    4.07
   5  -3  12  629.67   23.64
   6   6   6  151.87    9.39
   8  -2  16  129.75   14.53
   8   2  16  114.11   14.24
   3   5   1   45.93    2.75
   5   3  12  573.26   22.89
   6  -4  12   89.31   10.35
   5   5   8  112.23    9.21
   2   4   2  595.13    9.29
   9  -3  16  269.11   20.05
   2   4  -7  144.75    7.50
   3  -5  -7   39.47    4.76
   9   3  16  254.85   20.16
   2  -4   2  621.51    9.46
   3   1  11   79.77    9.69
   2  -4  -7  152.09    7.83
   1  -3  -5  299.61    9.00
   2   2   8   76.78    7.79
   1   1   6 1823.89   25.45
   3   3   9  483.31   17.28
   4   4   9  115.86    9.75
   1   1  -9  194.82    9.91
   4  -6  -4  215.89    6.08
   1   3  -5  324.56    9.17
   3   5  -7   50.54    4.87
   6   6   7  119.06    9.14
   2   0 -12   89.20    9.00
   2   4  -6  297.21    9.68
   2   0  10   49.25    8.07
   1  -3  -4  648.14   11.67
   3   3 -12  136.61   10.19
   2  -4  -6  316.59   10.16
   5   1  15  106.24   11.96
   1   3  -4  639.08   11.38
   1   1  -8  909.57   19.55
   2   4   3  233.18    7.02
   2   2   9 3018.77   40.59
   1   1   7   67.67    6.98
   4   4  10  115.63   10.15
   2  -4   3  233.69    6.91
   4   0  14   28.21    8.81
   3   5  -6    0.84    2.51
   1  -3   1  158.20    3.38
   5  -3  14  293.60   17.80
   1   3   1  147.96    3.33
   3  -5  -5    2.91    2.62
   2   4  -5   22.73    3.08
   1  -3  -3  101.36    4.47
   7  -5  13  132.21   12.46
   2  -4  -5   24.93    3.62
   5   3  14  284.64   17.43
   7   5  13  114.43   12.42
   3  -5   3  154.93    5.92
   6  -4  14   75.47   11.39
   4  -2  14  210.39   15.83
   5   1  16  473.30   24.11
   3   5   3  155.85    6.04
   2   4   4  381.47   10.09
   3   1  13  273.60   16.54
   1   1  -7 1233.60   21.25
   2  -4   4  385.79    9.90
   1   3  -3   91.14    4.06
   1   1   8  625.36   17.46
   5   5 -11  226.55   11.88
   1  -3   2  825.09    9.80
   1   3   2  723.19    9.35
   3  -5   4   16.45    3.18
   2   0  12  152.79   12.37
   2   0 -10  530.91   17.20
   3   5   4   18.51    3.32
   2   4   5  866.33   16.24
   6  -4  15  185.77   15.09
   6   4  15  196.77   15.56
   7  -1  19  184.05   17.42
   7   1  19  155.69   16.68
   4   2  15   50.41    9.41
   2  -4   5  955.42   16.97
   2   4  -4   60.48    4.15
   2   2  -9 1153.73   23.19
   2   2  11    5.81    5.66
   2  -4  -4   69.26    4.40
   3   3  12  430.47   19.17
   4   4  12  118.38   11.37
   4   0  16  766.99   29.45
   1   1  -6   99.10    6.19
   1  -3  -2  369.00    6.32
   3   5  -3  200.91    5.86
   1   3   4  344.72    9.12
   3  -5   5  467.67   12.19
   3   5   5  455.90   12.11
   1  -3   4  334.01    8.97
   2   4   6  264.75   10.11
   2  -4   6  257.56    9.92
   7  -5  15  222.16   15.99
   7   5  15  186.63   15.27
   4  -2  16   27.68    9.68
   4   2  16   34.08   10.01
   1   1  10  683.60   20.63
   1   3  -2  377.78    6.24
   2   2  12  339.38   16.97
   1   3   5  122.06    6.43
   3   3  13   19.54    7.24
   1  -3   5  128.56    6.48
   4   4 -10  230.81   11.81
   2   4   7  213.60    9.96
   2   2  -8  729.82   17.54
   2  -4   7  215.83   10.03
   1   3   6   19.82    4.25
   3   1 -11   14.47    5.33
   2   4  -3  584.34    9.77
   3  -5  -3  236.34    6.41
   1  -3   6   17.03    4.04
   5   5  13  161.67   13.02
   1   1  11  165.46   12.18
   2   2  13  313.61   17.02
   1   1  -5  676.37   13.91
   3  -5   7    8.94    3.83
   2  -4  -3  646.27   10.39
   4   4  14  308.41   17.74
   2   4   8  478.85   15.28
   1   3   7   37.72    5.00
   2  -4   8  501.16   15.69
   1  -3   7   57.13    5.81
   2   0  -8    2.03    3.38
   5  -3  18  175.67   16.42
   3   5   8  244.14   11.40
   1   1  12  414.92   17.97
   3   3  -8  637.15   17.06
   3  -5   8  225.96   10.95
   4   4  -9  441.33   15.15
   1   3   8  940.08   21.28
   5   3  18  170.24   16.45
   4  -2 -11  201.70   11.98
   4   2 -11  223.42   12.54
   6  -4  18  171.45   15.50
   3   3  15  274.91   16.82
   3   1  17  300.83   19.34
   6   4  18  133.22   13.83
   4  -6   4   74.48    4.55
   2   2  -7 3044.61   33.91
   1  -3   8 1180.70   23.59
   4  -6   3  277.17    6.81
   3   1 -10 2099.65   33.34
   4   6   4   65.13    4.38
   5   5  -8  313.90   12.36
   3   5   9  203.22   11.13
   3  -5   9  192.45   10.59
   4   6   3  227.01    6.23
   1   3   9    7.33    4.31
   4  -6   2  202.18    4.54
   1  -3   9   15.91    5.10
   2  -4  10   21.25    5.25
   2   2  15  818.78   28.22
   5  -3 -11   87.76    9.17
   4  -6   7   21.31    4.22
   4   6   2  165.41    4.11
   1   3  10  884.18   22.73
   1   1  -4 1161.76   15.95
   1   1  14  680.12   23.96
   0   2   5   95.40    6.09
   1  -3  10  970.62   23.57
   0  -2   5   86.75    5.80
   0   2   6  106.79    6.81
   2   4  -2  440.57    7.20
   2  -4  11  253.60   13.44
   4   4  -8 1322.40   24.47
   3   3  -7  139.71    8.05
   0  -2   6  112.95    7.04
   0  -2   4 1167.71   15.77
   0   2   4  982.96   14.39
   4  -6   8   68.66    6.37
   4   6   8   53.09    5.89
   3   5  11  295.78   14.42
   0  -2   7   28.17    5.16
   5   3 -11   84.72    8.98
   3   1  -9   19.82    5.45
   3  -5  11  310.96   14.62
   2   4  12  175.85   11.86
   5   5  -7   82.09    6.64
   2   2  -6  270.86    9.97
   1   1  15  104.13   11.91
   0  -2   8    5.84    3.46
   2  -4  12  231.79   13.22
   4  -6   9  144.23    9.13
   4   6   9  142.98    9.19
   2  -4  -2  479.11    7.71
   0   2   9  116.07    8.38
   0  -2   3    2.23    2.21
   1   3  12   75.10    8.46
   2   2  17  198.86   15.89
   0  -2   9  107.53    8.22
   1  -3  12   66.27    7.82
   3   3  18  182.15   15.75
   0   2  10  871.11   22.34
   1   1  16    1.82    6.88
   2  -4  13  136.75   11.72
   0  -2  10  851.59   22.18
   3   5  13  103.56   10.40
   4   2  -9   16.75    4.77
   5   1 -11   11.50    4.87
   3  -5  13  109.61   10.80
   4   4  -7  344.33   12.28
   4  -6  11   68.17    7.75
   3   3  -6 1112.56   19.68
   2  -4  14   37.01    7.70
   2   0  -6  545.52   13.85
   3  -1  21  194.12   17.58
   1   3  14  106.12   10.60
   0   2  12  113.95    9.78
   3   1  -8   15.74    5.20
   3   5  14  215.74   14.02
   1  -3  14  112.31   10.71
   0  -2  12  126.62   10.10
   5   5  -6   87.28    6.42
   3  -5  14  219.01   14.00
   2   0  20  283.63   19.90
   5  -3  -9  182.22   10.80
   1   3  15    8.35    6.98
   1   1  -3   94.29    4.67
   0  -2  13    2.11    4.72
   2   2  -5 2906.38   28.47
   0  -2   2  660.81    8.20
   3  -5  15   16.85    7.07
   7   5  -8   32.37    5.70
   0   2  14  193.77   13.49
   2  -4  16  181.49   14.24
   1   3  16  714.35   26.55
   2  -4  -1 1023.26    9.78
   0  -2  14  179.01   13.36
   5   1 -10  299.40   13.73
   1  -3  16  726.02   26.44
   5   3  -9  193.13   11.09
   6   2 -11  211.87   12.93
   4   4  -6  232.96    9.77
   0   2   2  652.35    8.23
   2   4  -1 1017.39    9.57
   5   5  -5  475.70   13.22
   6  -4   5   43.60    6.91
   6  -4  17   20.52    8.26
  -2   0  18   59.56    8.86
   6  -4  16    4.63    7.49
  -4   2  13   12.78    3.87
   6  -4   6   21.05    5.51
  -2   6   1   95.05    6.73
   0   4  -4 1210.42   22.30
  -3   1  17   25.09    6.13
   0  -2  11   19.55    7.17
  -1  -1  16   36.29    7.42
  -3   1   7   -2.06    2.29
  10  -4   2   22.89    4.83
   6  -4  13   19.14    8.66
   5  -1  -5    3.39    1.80
   6  -4  10   40.99    8.36
  -3   1  15    5.91    4.94
  -1  -1  14    3.62    6.06
   5  -3  19   12.64    9.01
   8  -4  15    2.17    7.74
  -3   1   8    5.87    3.01
  -2   6   0  192.15    9.69
   8  -4  14   20.73    8.84
  -1   5  -3  208.37   10.31
   8  -4   5    4.67    4.70
  -3   1  13   51.90    6.50
   8  -4  13    9.85    7.42
   0   4  -5  706.36   17.89
  -3   1  11    1.98    3.50
   8  -4   6   16.06    6.35
   8  -4  12   23.27    8.57
  10  -4  14   72.24   12.23
   5  -3  17    3.48    8.51
   8  -4  11    7.02    6.20
   8  -4   7   29.68    6.11
  10  -4   4   51.47    6.95
   8  -4  10   91.26   11.05
  10  -4  13   26.90    9.90
   8  -4   8  325.27   16.42
   8  -4   9   60.67    9.01
   4  -2  20   57.18   12.59
   9  -1  -8   19.31    3.58
   5  -3  16   20.96    9.79
  -3   7   4   80.65    5.88
  10  -4  12   34.80    9.13
  12  -4  12   73.70   11.43
  -2   6  -1    9.53    4.55
  10  -4  11   21.18    8.75
   5  -3  15   15.62    8.32
  12  -4  11    4.91    7.70
  -1   3  23    8.97    6.69
  -1   5  -4  168.90    9.15
  10  -4  10    5.44    6.14
   4  -2  19    1.18    7.84
   7  -3  17   29.40    9.58
  12  -4  10   69.65   10.88
  10  -4   9   -1.70    5.50
  10  -4   7    8.80    5.99
  12  -4   9   29.65    8.74
  -1   3  -3    1.98    2.68
  12  -4   8    4.89    6.56
   1   1  23   50.27   10.57
   0   4  -6  555.66   16.03
  -4   6   9   15.24    1.68
   7  -3   0   20.63    3.37
   0   2  23   16.23    8.40
  -3   7   3   77.37    6.09
   5  -3  13   28.73    8.02
   7  -3  16   16.21    8.90
   4  -2  18   14.69    7.82
   2   0  22   -7.00    6.05
   7   1 -11   14.59    4.49
  -2   6  -2  534.37   15.95
   3  -1  20   10.41    7.84
  -3   5   1    5.14    3.05
   7  -3  15    4.12    8.29
   9   1 -12   53.28    6.93
   4  -2  17   62.41   12.11
   6  -2  19  107.63   12.95
  10  -2  -6   23.77    1.85
   1   1  22   14.03    9.01
  -4   6   8    5.01    1.80
  -1   5  -5  142.62    9.48
   4   2 -10    4.70    4.57
   5  -3   9   48.47    8.31
   3  -1  19   34.33   10.43
  -3   7   2   99.91    7.11
   0   2  22   27.44    9.22
   7  -3  14  236.21   17.73
   9  -3  15   92.03   13.04
  -2   4  20   24.97    6.59
   6  -2  18   50.63   11.01
   7  -3  13    1.86    6.38
  -1   3  21   41.85    8.87
  -4   6   7   11.32    2.34
  -2   6  -3   46.31    6.64
   1   3  -8  594.41   16.79
   1   1  21   15.59    8.36
   4  -2  15   48.50    8.94
  -3   7   1   60.69    6.20
  -3   5   0    4.56    3.26
   7  -3  12   10.58    7.88
   0   2  21    3.80    7.27
   6  -2  17   27.13    8.67
  11  -3  14    8.07    7.54
  -1   5  -6  349.06   14.39
   7  -3  11   25.68    8.99
   9  -3  13    5.30    8.73
  -2   4  19    0.65    5.17
   9  -1  -9   13.60    3.30
  11  -3  13    7.77    6.74
  -1   3  20    1.62    5.89
   7  -3  10   77.13    9.34
   6  -2  16   50.97   10.85
  -2   6  -4   12.86    5.39
  -3   7   0    4.13    4.03
   9  -3  12   17.18    8.56
   0   4  22    8.38    7.37
   4  -2  13    5.19    7.29
   7  -3   9   13.12    5.69
   0   2  20   18.36    6.86
   8  -2  17    9.89    7.19
   0   4  -8  420.05   15.21
  11  -3  12   18.08    7.80
   7  -3   8   77.01    9.03
  13  -3  11   42.83   10.57
   9  -3  11   14.35    7.99
   6  -2  15    9.96    7.77
   2   2  22   57.98   12.88
   4  -2  12   39.92    9.10
   7  -3   7    6.63    5.74
   2   0  18   32.85    8.73
   1   3  22   86.09   11.12
   5  -1  18   80.54   11.81
   4   0  20   62.63   10.94
   1   1  19   19.31    8.73
  11  -3  11    8.11    7.01
   3   1  21  192.13   16.95
  -3   7  -1   49.50    6.55
  -2   4  18   59.18    8.07
   4  -2  11   25.78    7.88
  -3   5  16    8.85    4.33
   6  -2  14   48.09    9.18
  11  -3  10   42.23    8.73
  13  -3   9    4.73    6.47
   0   4  21   24.73    7.53
   5  -1  17    9.38    7.43
   8  -2  15   26.19    7.96
  -3   5  -2   17.75    4.26
   7   1 -13    2.85    4.25
   2   2  21  125.18   13.40
   0   4  -9  176.95   10.70
  11  -3   9   34.47    8.20
  13  -3   8    4.47    6.62
   1   1  18   13.84    8.03
   4   2 -12   15.03    6.12
   6  -2  13   93.24   12.48
   7  -1  18   20.02   10.07
   3   1  20   13.77    8.12
  13  -3   7   10.13    6.99
  11  -3   8    9.41    6.89
   1   3 -10   27.42    5.70
  11  -3   0   35.07    4.96
  -1   3  18   14.20    6.37
  13  -3   6   51.14    8.53
   5  -1  16  435.93   23.28
  -2   4  17   44.42    7.04
   2   0  16   57.48    8.93
  11  -3   7   12.03    6.79
   9  -3   4    6.73    5.29
   6  -2  12  113.41   11.41
  13  -3   5   66.60    9.44
  -4   4   8  984.42    8.29
   4   0  18  198.25   16.06
  -3   5  15   24.33    4.69
   0   4  20   12.14    6.04
  11  -3   6   34.21    7.31
  11  -3   1    0.88    3.54
  -1   5  19   27.91    6.69
   1   1  17   51.91    9.59
   7  -1  17   82.29   13.46
  10  -2  14   18.79    9.81
   2   2  20   69.43   13.07
   4  -2   3    1.66    3.60
  11  -3   5   24.77    7.04
  11  -3   2   41.32    6.12
   3   1  19   15.35    7.51
   8  -2  13    4.17    6.07
  11  -3   4   27.65    6.70
   1   3  20   22.78    7.55
  11  -3   3    5.11    4.57
   5   1 -12   19.31    4.94
   6  -2  11  675.26   23.67
   5  -1  15   94.02   12.80
  12  -2  13   11.95    9.98
   9  -1  17   -5.22    8.23
  -1   3  17   33.65    7.70
   0   2  17    4.82    5.73
   3  -1  12   19.02    7.61
  10  -2  13   28.30    8.68
   7  -1  16   54.85   11.18
   8  -2  12   31.84    9.59
   6  -2  10   -2.25    6.71
  -2   4  16   11.47    5.02
   5   1  20   52.50   11.90
   4   2  21   29.31   10.34
   2   2  19    6.74    6.38
   5  -1  14    5.44    6.53
   0   4  19   57.96    8.82
  12  -2  12   43.68    9.59
   3   1  18   42.46    9.36
   2   0  14   22.51    7.28
  10  -2  12   10.80    9.09
   3  -1  11   65.63    8.50
   9  -1  16   -1.26    8.54
  -1   5  18  100.05    9.78
   1   3  19   13.31    8.45
  -3   5  14    2.29    3.47
   7  -1  15   87.18   11.87
   3   3  21   59.71   12.01
  14  -2  10   50.44   10.48
   2   4  21    3.16    8.07
  12  -2  11   26.38   10.17
   5  -1  13  127.96   12.15
   5   1  19   30.22   10.66
   8   0  18   11.84    8.91
  10  -2  11   32.83    9.39
   4   2  20   46.27   10.66
   2   2  18   60.60   13.10
   9  -1  15   -1.21    8.95
   3   1  17  273.66   18.11
  14  -2   9   12.54    8.65
   7  -1  14   38.07    8.90
  12  -2  10    2.09    7.08
   0   4  18  121.17   11.53
   1   5  20   -2.75    6.95
   1   3  18  205.46   14.55
   5  -1  12  -10.36    6.37
   8  -2   9   20.61    7.46
   3   3  20   32.17    9.78
  14  -2   8    8.95    8.42
  -1   5  17  103.91   10.66
  -3   5  -6   12.18    5.36
   5   1  18   89.12   12.01
   9  -1  14   77.23   12.18
   2   4  20    1.02    7.43
  11  -1  14   68.13   12.42
   6   0 -12    6.02    3.86
  12  -2   9    6.94    7.54
   6   0  16   77.79   12.66
   4   2  19   13.69    9.04
   3   1  16    3.55    6.52
   2   2  17  149.28   13.40
   3   1 -12   38.37    6.14
  14  -2   7   35.88    8.78
  -3   5  -7    4.33    5.41
   5  -1  11    5.21    7.14
   5   1 -14   22.13    6.31
  12  -2   8   13.16    8.02
  -2   4  14    9.62    4.55
   8   0  16    3.65    7.09
   0   4  17   39.38    7.42
  11  -1  13   94.17   12.70
   9  -1  13   37.43    9.13
  14  -2   6   55.36    9.21
   1   3  17   -2.42    5.92
  10  -2   8   39.49    8.66
   1   5  19   17.04    8.48
   5   1  17    5.54    7.98
  10   0  16  102.13   15.90
   3   3  19   46.15    9.40
   1   1  13   48.24    8.01
   8  -2   7   17.76    6.81
   7  -1  12   11.30    7.65
  13  -1  12    4.85    9.13
  -2   4  -9    1.27    4.62
   6   2  19   96.60   13.07
  12  -2   7    1.77    5.78
   4   2  18   24.04    8.24
   2   4  19   34.68    9.93
   3   1  15  580.86   23.78
  -1   5  16    6.03    5.07
  14  -2   5   45.20    8.68
   6  -2   3  791.12   17.39
   2   2  16   95.62   12.43
  11  -1  12   58.04   10.66
   4   4  20   22.05    9.26
  13  -1  11    8.17    8.86
  14  -2   4   27.47    7.26
   6   0  14   14.98    8.23
  10  -2   6   -2.24    5.16
   1   3  16  652.67   23.41
   5  -1   9   50.68    8.44
  -3   5  12    9.25    3.66
   9   1  17   -1.32    9.42
   0   4  16   55.34    7.91
   0   2  13   16.55    6.16
   5   3  19   -5.97    8.17
   6   2  18   55.63   11.89
  12  -2   5   33.25    8.17
  -2   4  13   10.32    4.62
   1   5  18    0.87    6.06
   3   1  14  157.10   12.43
   4   2  17   46.91   10.82
  13  -1  10   10.04    8.10
   2   4  18    4.77    7.50
   0   2 -11   22.34    5.72
   2   2  15  717.57   25.02
  -2   6  14   12.82    4.60
  10   0  14   39.83   10.71
  15  -1   8   11.82    8.63
  -1   3  13   28.95    5.98
   4   4  19   16.86    8.32
   0   6  17   18.34    7.09
  12  -2   4   33.03    7.62
  -1   5  15  339.20   14.93
   5  -1   8  627.12   20.13
   9   1  16   -3.81    8.31
   9  -1  10   18.54    7.47
  13  -1   9   11.70    7.94
   3   3  17   52.84   10.30
   6   2  17   49.83   10.73
  12  -2   3    1.99    5.14
   1   3  15   22.86    5.97
  15  -1   7   50.41   10.20
   3   1  13  255.51   15.47
   7  -1   9   65.90    9.29
   0   4  15   20.15    6.62
   7  -1 -11    9.97    3.43
   1   5  17   60.20    9.25
   2   2  14   24.55    8.91
   2   6  18   12.95    7.31
   7   1  15   77.32   12.43
   6   0  12   79.16   11.01
   2   4  17   11.84    7.82
  12  -2   2   48.74    7.22
   5  -1   7   55.96    7.69
  13  -1   8   55.62   10.78
   4   4  18   20.63    8.67
   9  -1   9   37.40    8.24
  15  -1   6   55.84   10.61
  12   0  12   10.81    7.30
   9   1  15    2.44    6.77
   7   3  18   17.75    8.67
   3   5  18   12.19    7.85
  12  -2   1   15.58    5.47
   0   6  16   63.28    8.80
   6   2  16   27.69    8.92
  -1   5  14    7.62    4.95
  10   0  12   16.53    7.46
   5   3  17   -1.10    5.83
  -2   6  13   29.33    5.53
   3   3  16   14.89    8.00
   3   1  12   13.51    6.00
  13  -1   7    2.89    7.06
  15  -1   5   12.14    7.68
  11  -1   8   10.12    8.32
  12  -2   0    9.07    5.03
   1   3  14   91.64   10.18
   5  -1   6   17.29    5.75
  14   0  10   51.22   11.46
   7   1  14   41.02    9.63
  11   1  14   75.39   12.75
   9  -1   8   26.94    6.82
   0   2  11   17.30    5.28
  -4   6   9   15.24    1.68
   0   4  14   -1.23    4.75
   2   2  13  255.62   14.52
   9   1  14   87.71   13.52
   1   5  16    8.04    6.72
   7   3  17   15.97    9.42
   2   6  17    3.63    7.83
   4   4  17   -2.10    6.62
  15  -1   4    6.21    7.07
  -1  -1  19  282.87   17.77
   5   3  -9  137.17   11.73
  -4   2  15  196.36   10.63
  -3   1  18  522.63   20.19
  -1  -1  18  122.70   12.47
   0  -2   8    2.99    3.73
   1   5  -5   10.30    4.98
   3   1  -6  418.87   11.99
   9   1 -10  210.94   11.33
  -4   2  14  168.59    9.43
  -4   2  11  197.67    8.13
   5  -3   1  251.05    8.87
   0  -2   9  106.22    9.14
  -1   5  -2  363.61   13.45
  -1  -1  17  377.69   19.39
  -4   2  12   11.61    3.54
   8  -4   3   97.02    7.72
   0  -2  10  907.96   24.45
   2   2  -6  277.35   10.92
   6  -4  15  164.39   16.11
   4   2  -8  925.58   21.22
   6  -4   7  270.98   14.32
   6  -4  14   76.06   11.75
  -3   1  16  603.01   20.52
  -2   0   6  606.95   12.73
   5   1  -8  131.05    8.23
   6  -4   8  140.87   11.71
  -1  -1  15  240.99   14.99
  -2   4   0   28.67    4.06
   6  -4  12  102.63   11.19
  -2   0  16  375.02   17.34
   6  -4   9  259.47   15.22
   6  -4  11   12.51    6.97
   4   0  -6  467.14   11.04
  -3   5   3  262.23    8.92
   6   2 -10   94.72    8.81
   8  -4   4   81.05    7.77
   3   3  -8  567.71   17.79
  -1   3  -2  817.92   16.20
   7  -3  -1   69.24    4.24
   1   5  -6  381.96   15.84
  -1  -1  13  295.86   15.02
  -3   1  14   80.88    7.94
  -1  -1  12  224.57   13.30
  -1  -1  11  843.70   23.19
   5  -3  18  190.70   17.40
  -2   0  14  126.41   10.55
  10  -4   3   37.16    5.80
   7   1 -10  144.92    9.11
   5  -3   2   60.23    5.53
  -3   1   9   22.36    3.90
  -3   1  12   33.89    5.18
  -2   0   8    3.05    3.38
  -3   1  10 2195.98   28.13
   9   1 -11  199.24   11.48
  -2   0  12   90.04    8.10
  -4   6  10   37.14    2.01
  -2   0  10  576.92   16.67
  10   0 -10  176.30    9.54
   2   2  -7 2845.70   34.67
   4   2  -9   17.89    4.60
   3   1  -7    0.69    2.74
   6   0  -8   42.67    4.68
  -3   5   2   16.43    3.50
  -2   4  -1   10.64    3.61
   4  -2  -1  127.50    4.19
  10  -4   5  163.83   11.10
   5  -3   3   74.37    6.56
   6   2 -11  207.93   11.74
   3   3  -9   12.91    4.89
   9  -3  -2   72.30    3.91
   1   1  -4 1185.96   17.02
  10  -4   6    3.36    5.25
   5   1  -9  581.66   16.11
   8  -2  -5   71.01    2.31
  10  -4   8  133.02   12.04
   5  -3  14  278.21   18.61
   3  -1  21  176.06   16.46
   5  -3   4  472.44   15.06
   8   0 -10  707.37   17.25
   5  -3  12  557.50   22.85
  -1   3  22  150.62   13.45
   7  -1  -7   17.55    2.89
   5  -3   5  423.99   15.60
   5  -3  11  111.51   11.79
   5  -3  10  156.89   11.93
   9  -3  16  203.64   17.11
  -2   4  -2  637.98   15.64
   5  -3   6 1129.26   25.26
   5  -3   7   31.47    7.00
   2   2  -8  849.81   20.02
   5  -3   8   20.09    6.70
   3   3 -10   59.86    7.15
   4  -2  16   37.81    9.58
   2   0  -4  289.73    7.27
   3   1  -8   11.33    4.47
   0   4  -7   45.49    6.19
   7  -3   1   16.87    3.95
  -1   3  -4  388.73   12.57
   2   0  20  334.45   20.87
   5   1 -10  296.45   12.25
   9  -3  14  180.60   16.52
   9  -3  -1  134.64    6.18
  11  -3  -2   63.30    4.24
  -4   6   6  268.15    7.29
   1   1  -5  660.00   13.61
   4  -2  14  242.07   16.37
   7   1 -12   49.89    6.89
  -2   4  -3  241.41   10.44
   7  -3   2   40.33    5.13
   1   1  20  510.34   24.17
   4  -2   0 1496.76   16.22
   4   2 -11  217.99   11.92
   5  -1  -6  275.24    6.92
   2   2  -9 1094.45   23.36
  -4   6   5   59.71    4.31
   7  -3   3    1.31    4.08
  -3   5  -1   54.11    5.55
   1   3  -9   50.97    6.31
   7  -3   4   52.28    6.90
  -1   3  -5  171.04    9.24
   7  -3   5    6.05    4.63
   7  -3   6  193.33   11.87
   9  -3   0  241.27    9.21
   3   1  -9   28.55    5.39
   4   0  -8  486.63   12.81
  13  -3  10  152.58   14.10
   8  -2  16  181.88   17.24
   9  -3  10  126.09   12.82
  -1   3  19   92.50   10.56
  -4   6   4  287.20    8.88
   7  -1  19  175.27   17.11
   5   1 -11   28.28    5.92
  -2   4  -4  392.76   13.65
  11  -3  -1   34.83    4.40
   0   2  19   98.69   11.16
   9  -3   9  219.23   15.09
   0   2  -6  108.74    6.89
   4  -2  10  331.72   16.85
   4  -2   1    2.68    2.85
   6   0 -10 1575.37   25.24
   9  -3   1  189.62    9.08
   9  -3   8  590.45   22.51
  -4   6   3  118.43    6.55
   7  -1  -8  678.71   12.91
   1   1  -6  109.50    7.05
   4  -2   9  145.36   11.42
   2   2 -10 1211.18   25.71
   9  -3   7   25.72    7.45
   3  -1  14  202.13   15.39
  10  -2  15  123.90   14.75
   9  -3   2  445.36   14.63
   9  -3   6   61.60    8.34
  -1   3  -6    8.86    3.65
   4  -2   8  211.66   12.92
   8  -2  14   41.62   11.37
   0   2  18  218.48   15.51
   9  -3   5   99.69    9.34
   9  -3   3   60.72    7.04
   8   0 -12  332.74   13.11
   4  -2   2   34.17    4.44
  -4   6   2   57.40    5.33
  -2   4  -5  969.90   21.82
   4  -2   7   50.04    6.46
   3  -1  13  257.71   15.45
  -3   5  -3  173.63    9.90
   4  -2   6  954.93   22.56
   3   1 -10 2410.18   34.02
   4  -2   5   -1.75    3.58
   4  -2   4  139.09    7.98
   9  -1 -10  184.52    7.97
   0   2  -7   32.30    4.57
  -4   6   1    7.23    3.46
   1   3 -11  495.19   18.73
   2   2 -11 2061.35   35.14
  -1   3  -7   60.93    6.88
   1   1  16   20.13    7.40
  -2   4  -6  270.02   12.78
  -3   5  -4   23.74    5.19
   1   1  -7 1427.49   23.06
  -4   6   0  126.19    7.92
   5  -1  -7  191.85    6.51
   6  -2   9   21.50    7.03
   8  -2  11    6.60    6.59
   0   2  16   61.09    9.16
  -1   3  16  212.44   13.55
   3   1 -11   13.77    5.24
   2   0  -6  636.63   13.02
  -4   6  -1    3.54    3.82
   0   2  -8    7.96    4.43
   1   1  15  118.36   10.93
   6  -2  -3 1237.78    9.40
   5   1 -13  108.11    8.72
   6  -2   8  379.89   16.87
  -3   5  -5  495.97   17.07
   3  -1  10  351.53   16.31
  -2   4  -7  258.69   12.96
   7  -1  -9    9.80    3.00
   8  -2  10  197.87   15.39
   2   2 -12   70.88    8.34
  -2   4  15   70.34    7.62
   6  -2   7  739.94   22.40
   4   0 -10 3536.80   37.91
  -4   6  -2  309.51   13.29
  10  -2  10   92.03   12.12
   3  -1   9 1108.72   26.83
   1   1  -8  931.02   19.88
   0   2  15   77.05    8.76
   1   1  14  738.64   24.27
   6  -2   6  103.11    9.39
  -1   3  15   94.80    9.08
   9  -1 -11  198.64    8.60
  -2   4  -8  522.37   18.25
   7  -1  13  240.38   17.10
  -3   5  13  116.96    7.23
   0   2  -9  131.33    9.00
  10  -2   9  481.31   22.25
  -4   6  -3  324.57   13.68
   8  -2   8  140.54   12.06
   3  -1   8  385.34   15.15
   6  -2   5 1930.10   32.40
   8   0 -14  298.09   13.32
  -4   6  10   37.14    2.01
  -4   6  -4   69.91    7.76
   6  -2   4  141.59    9.30
   0   2  14  166.81   12.12
   5  -1  -8  123.71    5.88
   3  -1   7  576.65   17.63
   1   1  -9  223.98   10.77
   6  -2  -2    6.30    2.09
   5  -1  10  813.69   25.69
  -1   3  14  234.75   12.59
   0   2 -10  917.10   22.95
  10  -2   7  212.25   14.84
   8  -2   6   93.75    9.40
   9  -1  12  244.10   17.03
   7  -1 -10  133.05    6.87
   6  -2   2  300.50   10.97
   3   1 -13   73.89    8.38
  12  -2   6  105.35   11.39
   3  -1   6  387.42   13.66
   7  -1  11  247.84   16.64
   5   1  16  431.10   23.09
   6  -2  -1 3389.05   25.96
   6  -2   1  622.68   14.16
   6  -2   0 1048.91   16.58
   1   1  12  382.99   16.37
   3   3  18  203.60   16.14
   8  -2   5  281.32   13.75
   2   0  -8    5.61    3.33
   4   0  12   71.07    9.40
  11  -1  11  106.16   13.16
   9  -1  11  103.44   12.05
   1   1 -10  118.15    8.47
   3  -1   5   70.99    6.09
   8   0  14  406.66   23.07
  10  -2   5  185.42   13.17
   7  -1  10  490.71   21.38
   8  -2   4  151.59   10.33
   4   0 -12  541.99   16.66
   3  -1  -4  515.15    6.66
   3   5  19  115.98   13.14
   3   1 -14  101.92    9.88
   5  -1  -9  626.70   13.31
  11  -1  10  217.77   17.23
   1   1  11  153.42   10.35
  10  -2   4  250.11   13.93
   6   0 -14  506.55   17.17
   8  -2   3   13.22    4.72
   3  -1   4  526.73   13.75
   5   3  18  211.56   17.37
   4   2  16   29.67    8.78
   0   2  12  114.77    9.61
   1   1 -11  781.39   20.85
   0   2 -12  125.04    9.52
  10  -2   3  447.72   16.88
   8  -2   2  360.60   13.17
  11  -1   9  176.82   15.53
  -2   4  12  197.27    9.96
   2   0   8  560.08   16.84
   3  -1   3   99.52    6.23
  -1   3  12  109.96    8.54
  -3   5  11    3.96    3.01
  10  -2   2   48.94    7.07
   8  -2   1  152.54    8.40
   4   0  10 4207.42   53.70
   7  -1   8  108.21   10.63
   1   1  10  589.60   18.07
   8   0  12  461.25   22.27
   1   1 -12  235.80   12.54
   4   2  15   46.77    8.96
   5  -1 -10  291.40    9.89
   3  -1  -5    9.86    2.03
   2   0 -10  555.73   15.83
   8  -2   0    4.33    3.19
  10  -2   1  602.33   17.69
   6   4  18  181.39   16.87
  12  -2  -1   74.89    7.02
   2   4  16  155.32   13.01
   3  -1   2   41.66    3.89
   7  -1 -12   42.01    5.05
   7  -1   7  309.44   14.98
   8  -2  -1  172.22    7.58
  10  -2   0  109.23    7.97
   8  -2  -5   71.01    2.31
  12  -2  -2  166.21    8.86
   1   1 -13  311.58   14.39
   1   1   9    7.41    3.85
  -2   4  11   34.98    5.18
  -1   3  11  364.12   13.56
   3  -1  -6  405.19    8.55
   2  -8  -1   10.33    8.44
  -4  -8   2   17.63    9.61
  -5  -7   3   13.43    7.58
   4  -8  -3  243.96   15.46
   2  -6   1   55.10    9.73
  -1  -5   3  110.61   12.28
   8  -6  -7   79.36    8.30
   3   3 -11   24.55    5.38
  -7   3  -5    5.94    4.35
  -6  -8   2   -1.18    6.44
   3  -7  -1  120.30   12.50
  -3  -5   4    8.03    6.40
  -2  -8   1   47.48    9.88
  -1  -7   2    7.02    6.80
  -9  -7   2   48.08   10.41
   5   1  -7  172.53    7.30
  -6  -4   4    1.77    4.76
   3  -5   0   -3.22    4.02
   6  -8  -7    3.63    6.01
   2  -8  -2   49.31   10.05
  -4  -8   1    5.84    9.25
   1  -7   0   81.51   11.66
   4  -8  -4   14.69    6.56
   3   3 -10   50.56    6.42
  -6  -6   3   58.89    9.00
   7  -3  -5   25.76    3.83
  -8  -6   3   -1.77    5.58
   7  -5  -5    1.52    4.19
  -4  -4   4    5.29    4.77
  -5  -7   2   -1.02    8.44
 -10  -6   2    9.58    7.17
  -2  -4   3  753.29   20.53
   4  -6  -2   75.64    9.46
 -11  -7   1   49.81    9.93
   8  -6  -8  203.04   11.50
 -11  -5   2   65.41    8.95
  -6  -8   1    4.70    7.77
   2  -6   0  237.44   13.43
  -2  -8   0   37.66   10.57
   6  -8  -8   46.76    8.83
   3  -7  -2  134.50   11.84
  -7  -7   2    6.18    7.12
   8  -4  -7   39.42    5.45
   7   1 -11   11.92    3.69
  -9  -3   3   27.93    5.41
  -1  -7   1  103.38   11.17
   2  -8  -3    8.07    7.12
  -7   3  -4   61.11    6.13
  -9  -7   1   -1.01    7.43
  -1  -5   2  352.77   15.56
   9  -5 -10    8.29    4.62
   4  -8  -5  124.97   12.11
  -7  -5   3   55.59    8.07
  -4  -8   0   11.53    7.10
   3   3  -9   11.77    4.62
   5  -7  -5    3.24    6.11
  -5  -5   3    9.28    6.42
   1  -7  -1   76.88   10.49
  -3  -7   1   92.05   12.60
  -2  -6   2   10.12    7.20
   6  -8  -9  130.66   11.88
   3  -5  -1   -1.88    4.69
 -11  -7   0   12.91    7.86
  -5  -7   1   10.18    8.38
   8  -6  -9   40.23    6.37
  -4  -6   2   69.49   10.00
  -6  -8   0   56.16   11.91
   4   2  -7    1.68    3.10
   4  -6  -3  146.04   11.10
 -10  -6   1    6.13    6.71
   7  -5  -6   47.05    6.40
   2  -8  -4   34.59    8.97
   3  -7  -3   95.46   10.49
   4  -8  -6    7.77    7.70
  -6  -4   3   13.30    5.66
  -7  -7   1   61.56   11.41
   2  -6  -1  130.21   10.64
   0  -8  -2    8.39    7.10
  -4  -8  -1   12.82    7.72
  -9  -7   0   17.53    8.42
  -1  -7   0   68.46   11.14
   5  -7  -6   44.99    7.92
   6  -8 -10    2.72    6.64
 -11  -5   1    3.64    5.58
   6  -4  -4    6.83    4.26
   9  -5 -11   52.40    6.20
   1  -7  -2    4.47    7.64
 -10  -4   2    7.58    5.34
  -3  -7   0    9.03    8.50
   5   1  -6  285.14    8.01
  -6  -8  -1    5.89    6.65
   8  -6 -10   26.73    5.93
 -11  -7  -1   21.34    9.00
  -2  -8  -2   62.03   11.24
  -1  -5   1  351.44   16.13
  -7  -5   2   10.93    6.35
  -6   4  -6   20.93    5.09
   4  -8  -7    9.78    7.30
  -5  -7   0   24.61    9.44
  -7   3  -3    4.19    3.59
   2  -8  -5  114.94   13.20
   8  -4  -8   15.29    3.82
   6  -8 -11   91.42   11.56
   3  -7  -4  146.83   11.31
   0  -8  -3    5.60    8.15
  -9   3  -4    3.07    3.93
  -4  -8  -2   10.59    8.63
  -4  -6   1    2.58    5.70
  -3  -5   2   14.70    6.22
   4  -6  -4  308.33   15.63
 -10  -6   0   29.48    8.64
  -7  -7   0    5.17    7.80
   5  -7  -7    8.31    6.74
  -9  -7  -1   18.95    9.22
   8   2 -15   11.29    4.93
   0  -4   1  470.72   16.95
   7  -3  -6   19.78    3.26
   7  -5  -7   85.90    7.60
   2  -6  -2   18.51    7.33
   0   4  -7   56.04    6.52
   7  -7 -11  100.18    8.06
  -8  -4   2   23.11    5.98
   1  -7  -3   29.11    8.67
  -6  -8  -2    3.60    8.54
   8  -6 -11    3.04    4.86
   9  -5 -12   33.25    5.83
   2  -8  -6   15.66    7.37
  -2  -8  -3   70.99   12.52
 -11  -7  -2   27.00    9.87
  -3  -7  -1   63.20   11.43
 -11  -5   0   19.67    6.88
  -3  -3   2   19.01    5.57
 -12  -4   0   36.20    6.68
  -5  -7  -1   23.03    9.29
   0  -8  -4   14.95    6.91
   8   2 -14   -0.97    3.82
   5   3 -10   13.09    5.06
   3  -7  -5    1.76    4.89
  -9  -5   1   27.82    7.69
  -8   4  -5    5.77    4.18
   5  -7  -8   -0.85    5.61
  -7  -7  -1   33.89    9.28
  -9  -7  -2    8.63    9.14
 -11  -3   1   35.12    5.83
   4  -6  -5   75.58    9.38
 -10  -6  -1    7.42    7.69
  -9   1   0    4.38    1.75
  -4  -6   0   90.54   11.65
   2  -8  -7  104.13   12.23
  -1  -1   1    0.14    1.85
   8  -6 -12    4.38    4.91
  -8  -2   2    1.90    2.72
  -2  -8  -4   11.90   10.35
   1  -7  -4    4.62    7.44
 -12  -6  -2   58.48   10.70
  -7  -1   2   -0.52    1.98
  -2  -4   1 1258.99   27.29
  -5  -5   1   12.45    5.48
   0   4  -6  528.10   17.25
   2  -6  -3  217.05   15.42
  -7  -3   2    0.45    4.15
   8  -4  -9    4.44    3.69
   7  -5  -8   31.99    5.69
  -1   3  -3    4.75    3.40
  -3  -5   1    3.54    6.57
   3  -5  -3  295.23   13.89
   0  -8  -5   45.59   10.28
  -4  -8  -4   22.07    8.39
  -3  -7  -2   26.00    9.12
   8   2 -13   36.22    5.67
   4  -8 -10   13.36    9.05
   5  -7  -9   40.65    8.55
   3  -7  -6   28.75    8.84
   7   1  -9    7.46    3.26
 -11  -5  -1   41.70    8.46
   2  -8  -8   16.14    7.67
  -9  -7  -3   19.89    8.82
  -7  -7  -2    2.17    5.84
  -6  -8  -4    6.24    7.78
  -1  -3   1    5.67    5.05
  -8  -4   1   29.99    6.84
   4  -6  -6  365.65   17.52
  -8   4  -4   85.03    7.64
   1  -7  -5   47.60    8.39
   0  -8  -6    8.84    8.40
  -9  -5   0   15.48    7.04
 -12  -4  -1    4.47    4.93
  -4  -8  -5   29.70    9.16
 -12  -6  -3    6.62    7.72
  -8  -6  -1   24.18    8.10
  -4  -6  -1    6.20    6.51
   5  -7 -10    6.12    6.71
 -12  -2   0    5.59    3.38
  -7  -5   0    9.89    6.36
  -3  -7  -3   26.16    8.93
   2  -8  -9   23.92    7.90
   2  -6  -4  478.93   19.05
  -5  -7  -3   80.77   10.97
  -1  -5  -1   64.31    7.90
   0   4  -5  793.40   20.10
   7  -5  -9   -2.71    4.36
   9   1 -13   42.73    4.74
   9  -3 -11   64.06    4.57
   7  -3  -7   37.54    4.69
   6  -4  -6   37.16    5.61
   1  -5  -2  374.19   15.59
  -9  -7  -4   37.11   10.64
  -5  -5   0    7.38    6.31
   3  -5  -4   11.58    4.99
   0  -8  -7  240.99   17.92
  -3  -5   0    2.14    5.19
 -10  -4   0   45.54    7.58
  -4  -8  -6   10.11    8.07
   3   1  -3   18.41    2.97
   8  -4 -10   60.85    6.28
   5  -7 -11   26.87    7.58
   1  -7  -6    9.60    7.96
 -11  -5  -2   13.07    6.47
   2  -8 -10   54.83   11.55
   4  -6  -7    5.31    6.43
 -11  -3   0   35.72    5.90
 -12  -6  -4    0.97    6.35
   3  -7  -8   68.54   11.84
  -8  -6  -2   -7.62    5.55
  -3  -7  -4   44.15   10.37
   7   3 -11   12.06    5.28
  -5  -7  -4   31.42   10.39
  -9  -5  -1   -0.80    6.16
   0  -8  -8    2.30    8.73
  -9  -7  -5   21.20    9.69
  -4  -8  -7   24.82    9.31
   2  -6  -5   26.64   11.21
  -8   4  -3  125.53    8.83
   5  -7 -12    5.57    6.87
   2  -8 -11    1.15    6.67
  -7  -7  -4    1.14    6.80
   7  -5 -10    5.41    4.80
 -12  -4  -2   19.95    6.41
   8   2 -11   14.64    4.55
   1  -7  -7    0.98    6.30
  -1  -5  -2  345.35   15.99
   0   4  -4 1291.66   25.19
   3  -7  -9  111.30   12.23
 -12  -6  -5   14.36    8.49
 -10  -6  -4    8.18    7.97
   4  -6  -8   10.93    6.09
   0  -8  -9   12.95    8.87
   1   1  -1    0.14    2.08
   1  -5  -3   97.88    8.96
   3  -5  -5    6.32    5.90
   5  -7 -13   13.28    7.91
  -9  -1   1   25.54    3.32
  -3  -7  -5   17.67    9.55
  -5  -7  -5   20.63    8.01
   9   1 -12   37.37    4.32
  -9  -7  -6   19.30    9.85
  -3  -5  -1   53.84    7.94
   6  -4  -7  136.57    8.63
   8  -4 -11  278.06   10.99
  -6  -4   0   32.35    6.70
  -6  -6  -3   46.58   10.21
  -8  -6  -3   38.66    8.86
  -7  -7  -5   28.16   10.41
 -10  -4  -1    4.04    5.54
   2  -6  -6  397.46   17.18
   1  -7  -8   50.30    9.10
  -3   5  -4   23.70    6.55
   0  -8 -10    8.93    8.25
   3  -7 -10   92.22   12.47
   5  -7 -14    5.79    6.80
   9  -3 -12   29.02    3.80
  -9  -5  -2   20.92    6.99
 -12  -6  -6    8.47    7.61
   0  -6  -5   17.82    8.31
  -2  -4  -1    6.31    4.41
 -10  -6  -5   33.81    9.43
   4  -6  -9   28.18    7.34
  -5  -7  -6   16.38    8.97
 -12  -4  -3    5.09    5.47
  -3  -7  -6   12.44    9.98
   7  -3  -8   13.09    4.00
 -12  -2  -1   14.37    4.16
   3   3  -4   35.34    5.37
 -11  -3  -1    0.54    4.54
   5  -7 -15   18.76    9.29
  -7  -7  -6   29.97   10.30
 -11  -5  -4   71.43   10.66
   5  -1  -4    4.52    1.26
  -6  -6   4  194.56   15.30
  -3  -7   3   99.38   11.85
   0   2  -4 1153.44   20.53
 -10  -6   3  111.86   12.36
   2   2  -6  300.10   10.90
   6   2 -14  229.58   12.34
   0  -2   2  545.03   15.79
  -8  -4   4  540.79   18.82
  -6   2  -2  294.41   10.00
  -7  -3   4  360.68   13.60
  -7  -5   4  127.78   11.60
  -5  -5   4  223.74   14.17
  -7  -7   3  113.74   12.30
  -1   3  -6   31.13    5.81
   7   1 -12   44.21    5.42
  -2  -2   3 2666.01   28.99
  -5   3  -5  411.19   14.38
  -1  -3   3  112.58    8.80
   6   2 -13  249.13   12.36
  -7   1   0 1246.17   13.39
   2  -4   1   14.08    4.86
  -2  -6   3  313.61   18.54
 -12  -4   2  292.05   14.07
  -9   3  -6   34.41    6.02
   4   2  -8  860.09   18.90
   6  -4  -3   10.90    4.25
  -3  -7   2  108.67   13.31
  -4  -6   3  152.30   13.72
 -10  -4   3  202.90   11.92
  -5  -3   4   61.10    6.87
 -10   2  -3  386.62   11.87
   6   2 -12  137.04    9.23
  -9  -5   3   87.57    9.72
   5  -3  -2  989.28   18.47
  -8  -2   3  195.94    8.30
  -2   4  -8  563.41   19.26
  -4   2  -2   29.61    4.00
  -1   3  -5  138.22    8.56
  -4  -2   3  320.33   10.73
   0  -8  -1  246.54   18.81
   2   2  -5 3088.84   32.02
   0  -4   2  690.58   20.16
  -3  -3   3  474.89   15.33
  -3   1   0 3082.37   19.28
  -3  -5   3  272.61   15.23
  -9   3  -5   99.43    7.89
  -5   3  -4  426.98   14.16
   3   1  -4  603.11   11.22
  -8  -4   3  188.74   11.79
   0   2  -3    0.56    3.80
  -8   2  -2  336.87   10.62
 -11  -3   2   64.64    6.26
  -6  -6   2  325.07   18.84
   6   2 -11  176.45    9.87
  -2  -8  -1  133.59   14.60
  -8  -6   2  205.02   14.88
  -2   4  -7  271.72   13.63
  -9  -1   2   97.26    4.36
 -12  -4   1  132.58    9.93
  -7  -3   3   22.45    5.51
   2  -4   0   21.63    6.01
   5   3 -12  410.82   15.99
 -12  -2   1   50.33    4.67
   3   3  -8  691.19   18.83
 -10  -2   2  131.21    7.01
   0   4  -8  536.44   18.72
  -9  -5   2  174.06   12.72
  -4  -4   3  253.27   13.35
  -6   2  -1  603.04   12.78
  -2  -4   2  539.49   17.99
  -1  -3   2  455.82   14.68
   7   1 -10  109.54    6.63
  -1   3  -4  412.83   13.95
 -11  -1   1   26.82    2.57
  -2  -6   1   97.18   10.59
   5   3 -11   74.71    7.73
  -5  -5   2  219.68   14.15
  -2   4  -6  296.29   13.64
   6   2 -10   85.87    7.08
  -6  -6   1  121.07   12.79
  -6  -2   3 1366.69   20.79
  -8  -6   1  130.91   12.92
   3  -5  -2   16.34    6.38
   0  -2   1    4.16    3.37
  -5  -3   3   69.38    7.28
   2   4  -9  476.18   17.50
  -5   3  -3   75.86    6.65
   6   0  -6  903.53   10.02
   9  -3 -10   67.16    4.27
 -10   2  -2   31.71    4.22
   3   3  -7  157.40    9.33
  -9  -3   2  109.17    8.43
   4   2  -6  270.82   10.04
  -2  -2   2 2097.45   24.76
   5  -3  -3   79.64    6.09
  -3  -1   2  799.83   11.53
  -4  -8  -3  330.77   21.75
  -6   4  -5   40.44    6.33
  -6  -4   2  225.06   12.68
   2  -4  -1 1275.88   26.14
   9  -1 -11   62.79    2.50
  -2  -6   0  209.49   15.81
   6  -4  -5  387.88   13.72
  -2   4  -5 1085.02   25.02
   2   4  -8  117.18    9.56
  -7  -5   1  154.59   12.48
  -1  -5   0   13.78    5.81
  -6  -6   0   81.97   11.02
  -8  -6   0   95.52   11.42
   4  -2  -2  889.83   13.90
  -4   2  -1    5.67    3.06
  -6  -8  -3  118.48   14.01
 -10  -4   1  104.22    9.37
   6   2  -9 1305.33   22.99
  -4  -4   2 1740.28   32.15
   0   2  -2  759.38   15.05
   9   1 -14   81.99    6.41
   8  -2  -8   42.54    2.68
   8   0 -10  478.41    9.75
  -5  -1   2   72.51    4.25
  -4  -2   2  926.44   16.99
  -5  -7  -2  108.78   13.39
  -7   3  -2   39.40    5.27
  -9   3  -3   61.18    6.20
   3   3  -6 1307.95   24.56
  -8   2  -1  155.84    6.73
   5   3  -9  177.72   10.45
   0  -4   0  773.79   21.67
   2   4  -7  174.45   10.90
 -10  -6  -2  106.32   12.85
  -6   4  -4  120.87    9.14
  -2  -6  -1   11.19    6.88
  -5   3  -2   39.40    5.32
  -6  -6  -1  135.90   12.92
  -2   4  -4  416.28   15.61
   6  -2  -5  541.85    9.99
 -10  -2   1  111.31    6.84
   7   3 -12  325.96   14.23
  -5  -3   2  986.39   21.81
   4   2  -5  263.05    9.61
  -9  -3   1  191.54   10.39
   8   2 -12  224.73   10.50
  -6  -4   1   67.82    8.37
   2  -4  -2  609.02   18.67
 -11   1  -1   48.78    3.00
  -7  -7  -3  298.82   19.99
   4   4  -9  452.11   17.13
   5   1  -5    4.13    2.23
   6   2  -8  102.11    7.04
   5  -3  -4   63.76    5.58
  -3  -3   1  188.87   10.72
 -10  -6  -3  133.28   14.04
  -6   2   0 1057.29   15.63
   5   3  -8  195.50   10.37
  -4  -4   1  763.36   21.68
  -2  -4   0   14.59    5.44
   2   4  -6  339.76   14.12
  -2  -6  -2  622.12   25.19
   3   3  -5   46.80    6.35
  -6  -6  -2   76.13   11.50
  -4   2   0 1442.22   18.56
  -6  -2   2    0.31    3.29
  -4  -6  -2  338.72   18.74
  -1   3  -2  854.39   18.46
  -6   4  -3  168.93   10.00
  -8  -4   0  242.67   13.44
  -7  -3   1   68.44    7.00
  -2   4  -3  255.24   12.36
   0  -2   0  945.23   16.58
  -7  -5  -1  196.31   14.07
 -10   2  -1  483.97   10.55
  -9   3  -2  454.10   13.43
   4   4  -8 1353.14   28.89
  -7   3  -1   14.42    4.02
  -2  -2   1 2047.79   24.72
  -5  -5  -1  107.42   10.93
 -11  -5  -3   95.03   11.50
   1   3  -3   79.29    6.43
  -2  -6  -3   70.91   11.56
  -8  -2   1  173.81    8.50
   7   1  -8  649.03   12.83
   2   4  -5   44.83    7.26
  -1  -3   0  113.42    7.93
   7   3 -10  257.17   12.36
   2  -4  -3  787.38   21.03
  -4  -6  -3  351.47   19.62
   5   3  -7    6.01    3.86
   0   2  -1    6.37    3.50
 -11  -1   0   70.03    4.67
   7  -5 -11  135.00   10.50
  -5   3  -1  277.27   10.55
  -9  -3   0  235.43   12.04
   3  -1  -2  806.93    9.03
  -5  -3   1  589.64   17.58
  -4  -4   0  891.93   24.26
  -4  -2   1  114.86    6.73
   6   2  -7  905.40   18.10
  -7  -5  -2   33.49    8.60
   4   2  -4  239.44    9.08
   4   4  -7  337.97   14.66
 -10  -2   0  121.42    7.63
   4  -2  -3  111.48    5.83
  -8  -4  -1  266.83   14.17
  -8  -6  -4  231.75   16.69
   8   2 -10   19.28    4.27
  -6   4  -2   39.88    5.64
  -2  -6  -4    7.33    7.78
   5  -3  -5  180.98    8.62
  -5  -5  -2  246.65   14.81
   7  -5 -12   89.44    9.17
  -3  -5  -2   20.29    6.10
  -8   2   0    2.69    2.22
  -6  -2   1 3593.46   35.13
   3   5  -2   29.10    5.36
  -4  -2  18   25.00    7.98
  -7  -3  16  142.79   13.02
  -2  -2  12   55.91    9.41
 -15  -3   8   10.70    8.86
  -3  -1  21   -1.65    6.10
  -6  -2  21   41.97   11.08
  -9  -3  17    7.23    7.88
  -5  -1  23   81.27   11.26
  -2  -2   9 1252.62   25.43
  -7  -3   5   25.32    7.17
  -7  -3  15   24.38    7.73
  -1  -1  16   36.40    6.95
  -2   0  22   47.54    8.26
 -11  -3   4   65.18    8.87
 -13  -3   5    7.93    6.46
   5   5   7   24.05    4.57
  -4  -2  17   -3.34    7.23
  -9  -3  16   55.25   10.43
 -16  -2   3   12.20    7.16
  -7  -3  14    0.94    6.47
 -12  -2  -1    8.62    4.86
  -7  -3   6   21.41    7.04
   5   5   6   10.13    4.17
  -7  -3  13    9.99    7.54
 -13  -3   6    9.33    7.09
  -9  -3  15   -3.43    6.75
  -3  -1  20   46.99    8.33
  -7  -3   7   46.00    8.15
  -2   4  -9    2.73    4.36
  -7  -3  12  365.47   18.45
  -5  -1  22   28.17    7.87
  -4  -2  16   49.20    9.64
 -13  -3   7   55.02   10.70
  -7  -3  11   10.88    6.03
   1   1  19   12.36    4.31
  -9  -3  14   11.06    9.11
 -13  -3   8    2.06    6.33
 -13  -3  12   -1.13    8.95
   3   3  -1  111.49    7.42
 -11  -3   6    0.86    6.16
  -6  -2  19   56.48   10.85
 -13  -3   9   33.32    9.46
 -13  -3  11    2.18    8.58
 -13  -3  10   51.58   10.82
 -16  -2   4   -5.25    5.59
  -8  -2  20   79.33   11.48
  -7   3 -11   16.54    4.41
  -4  -2  15  214.47   14.51
 -11  -3   7   -0.91    5.06
 -11  -3  13   40.70   10.05
   1   1  -1    1.09    1.68
  -1  -1  14    1.71    4.59
  -3  -1  19   74.24    9.56
  -9  -3   7    3.29    4.93
 -11  -3  12   15.76    9.13
  -5  -1  21  165.11   14.09
  -9  -3   8   32.92    8.87
 -11  -3  11   37.94   10.21
   5   5   3   36.69    5.53
 -11  -3   9   31.97    8.87
  -9  -3   9   67.19   10.62
 -16  -2   5   -2.80    6.10
 -12  -2   0    1.72    4.81
 -11  -3  10   31.27    9.25
  -6  -2  18    7.28    7.70
  -4  -2  14  182.43   13.69
  -8  -2  19   49.89   10.20
 -16  -2   6   61.11   10.30
  -5   1  -8  492.63    9.80
  -4  -2  13    5.67    6.79
  -6   2 -10    2.64    3.03
   1   1  18    7.62    4.18
  -3  -1  18  521.01   20.77
 -14  -2   2    8.10    6.02
 -16  -2   7    4.15    8.40
   3   3  -2   27.18    5.99
  -8  -2  18   41.13    9.30
  -5  -1  20   62.57   10.87
  -4  -2  12    2.86    5.82
 -13  -1  -3    9.33    4.03
  -8  -2   0   -2.81    3.64
  -6  -2  16   51.46    9.75
  -4  -2  11  182.04   12.22
 -14  -2   3   57.89    8.71
  -8  -2  17   27.35    7.28
  -3  -1  17   31.29    7.12
 -10  -2  17   71.10   12.83
  -4  -2  10   13.27    5.69
  -4   0  22   14.94    7.33
  -5  -1  19   51.00    9.05
  -4  -2   9    3.42    6.99
  -4  -2   7    4.99    5.33
  -4  -2   8  989.53   23.65
  -7  -1  21   49.02   11.32
 -14  -2   4   19.49    6.87
 -15  -1  -1   50.14    7.19
   5   5   0   10.87    4.94
  -8  -2  16   45.91   10.34
 -10  -2  16   27.28    9.77
   3   3  -3  404.18   13.28
  -3  -1  16  605.08   20.64
  -8  -2  15   26.46    8.87
 -14  -2   6   54.86   10.25
 -17  -1   5   -2.87    6.99
  -5  -1  18    9.73    6.55
 -14  -2  11   90.14   13.37
  -7   3 -12   11.32    3.97
 -14  -2  10   -7.49    7.99
 -12  -2   3    2.19    4.88
   5   5  -1   29.45    6.00
 -14  -2   8   78.66   12.16
 -14  -2   9   49.21   11.29
 -12  -2  14    3.66    8.25
  -6   0  22   15.33    9.00
 -13  -1  -2   27.30    5.37
  -2   0  18   41.74    7.74
  -8  -2  14   -2.85    5.94
 -15  -1   0   24.93    6.25
 -10  -2  14   27.17   10.84
  -8  -2   2    8.28    4.77
 -12  -2  13   17.90   10.18
 -12  -2   4    8.62    6.31
  -3   1  22   45.26    9.09
   2   2  17  118.23    7.51
  -5  -1  17  227.99   15.52
  -8  -2  13   42.25    8.89
 -12   0  -6   26.83    3.24
 -12  -2  12   12.67    7.18
  -7  -1  19    1.10    7.32
   5   5  -2  260.24   12.63
   4   4  -4   -1.08    4.56
 -12  -2  11   85.93   13.04
  -9  -1  19  137.43   13.69
   3   3  -4   38.88    6.81
  -4   0  20   40.42    8.37
  -8  -2  12  296.36   16.97
  -8  -2   3  206.48   11.07
 -12  -2   6   24.08    8.35
 -15  -1   1    2.15    5.21
 -12  -2   7   19.70    7.50
 -12  -2   9   61.73    9.96
 -12  -2   8   69.83    9.82
  -5  -1  16  212.27   14.26
  -8  -2   4  464.89   16.74
  -7  -1  18   16.16    9.13
 -13  -1  -1    4.46    4.82
  -5   1  23   85.28   11.45
  -9  -1  18   12.37    8.33
  -6   2 -11  499.38   13.27
 -15  -1   2   13.29    6.84
  -3  -1  13   47.63    7.55
 -11  -1  17    8.87    9.55
  -3   1  21    9.24    6.50
 -10  -2   8   11.49    7.75
 -10  -2   6   43.75    8.37
   4   4  -5    0.56    3.95
  -8  -2   6  102.49    9.81
  -8  -2   8   58.51    9.04
  -8  -2   7   12.46    6.38
  -6   0  20  205.20   15.34
  -5  -1  15  275.66   16.78
 -15  -1   3    7.55    6.70
  -7  -1  17   35.45    8.27
   3   3  -5   15.97    8.68
 -15  -1  10    8.19    9.33
  -9  -1  17  119.75   13.58
  -3  -1  12   34.87    7.12
 -11  -1  16   12.27    9.09
 -15  -1   4   16.92    7.64
   2   2  16   82.59    6.50
 -15  -1   5   66.91   10.47
  -5   1  22    7.49    7.53
 -15  -1   9   10.14    8.78
  -5  -1  14   24.15    6.49
 -15  -1   6    3.95    7.63
   4   2   3    2.99    1.90
 -15  -1   8   58.44   10.52
  -5   1  -9   27.25    2.91
 -15  -1   7   24.85    8.58
  -9  -1  16  191.04   15.37
  -4   2 -11   19.58    4.18
   5   3   7   10.48    2.48
 -11  -1  15   20.18    9.33
  -3   1  20   33.30    7.65
  -4   0  18  600.85   22.25
  -8   0  20   15.09    9.41
  -7   1  22   51.74   10.52
 -13  -1  13   53.23   10.53
  -5  -1  13   90.08   10.43
  -7  -1  15   33.45    8.05
  -9  -1  15   87.76   11.84
   3   3  -6 1375.33   25.82
   6   4   6   22.50    4.01
 -13  -1  12   -1.17    8.08
 -13  -1   2    3.59    5.95
  -6   0  18  113.52   11.64
 -13  -1  11    4.51    8.50
  -5  -1  12   19.64    5.37
  -9  -1  14  132.92   13.15
 -11  -1  12   77.80   11.81
 -13  -1   3   -3.83    5.78
  -3   1  19   52.84    9.22
  -9  -1  -2   22.14    3.94
   1   3 -10   20.77    5.34
  -7   1  21   46.87    9.30
  -4   2  22   43.65    9.07
   6   4   0   24.76    5.52
 -13  -1   9   53.15   10.61
 -13  -1   4   34.24    8.02
 -10   0  18   68.70   10.60
 -16   0   2   58.58    9.18
 -13  -1   8   58.96   10.79
  -9  -1  13   66.28    9.47
 -13  -1   5    6.04    6.95
  -7  -1  13    0.87    7.62
   2   2  15  597.43   14.15
 -11  -1  11   22.50    9.08
  -4   0  16  356.71   16.90
  -8   0  18   71.48   11.41
 -12   0  16   12.55   10.25
  -5   1  20   67.05    9.78
 -14   0  -2   44.22    6.91
  -9  -1  12   67.85    8.88
  -6   2 -12   95.36    6.02
   7   5   3   16.89    5.38
  -8   2 -12   26.96    3.60
 -11  -1  10   98.06   12.70
  -5  -1  10  343.02   15.59
 -16   0   6   15.30    8.63
  -7  -1  12   39.16    8.16
   7   5   5   49.15    5.87
  -7   1  20  122.99   13.46
  -9  -1  -1   98.19    6.78
  -4   2 -12   24.48    4.30
  -5  -1   9  668.30   20.38
  -6   0  16  153.08   13.31
   7   5   0    7.83    5.29
  -7  -1  11   12.65    5.86
 -11  -1   8   63.31   10.80
 -11  -1   2    3.15    5.38
  -6   2  22    6.28    7.74
 -10   0  16  157.04   13.80
 -11  -1   7   29.71    7.87
   6   4  -3   14.06    5.29
  -7  -1   9   14.91    6.07
 -14   0  12    8.42    7.87
  -5   1  19   43.29    8.87
 -11  -1   6    7.25    5.58
  -5  -1   8  146.06   10.02
  -9  -1   0   10.95    4.17
 -11  -1   5    9.92    5.60
  -7   1  19   15.92    8.83
  -3   1  17   46.25    7.62
   6   4  -4    3.97    4.49
 -17   1   3    0.92    6.89
  -9  -1   8   18.39    7.17
  -9  -1   1   25.58    5.82
 -14   0  10   82.53   12.92
 -17   1   4   85.22   11.78
   2   2  14   14.98    4.48
  -9  -1   7   58.06    7.72
  -4   2  20    2.65    6.04
  -9  -1   2  120.09    8.88
  -6   2  21   36.39   10.21
  -9  -1   6  214.76   12.94
  -5   1  18   26.22    8.57
  -1   3 -13    0.55    4.41
  -9  -1   3   -1.63    4.89
 -10   0  14  180.24   13.83
  -9  -1   5   75.32    9.12
   0   2  17   -2.08    4.21
 -14   0   8  100.68   12.43
  -9  -1   4   61.28    7.93
  -5   1 -10  590.71   10.97
  -7   1  18   11.66    6.93
 -14   0   2   18.55    6.64
  -6   0  14  454.99   20.08
  -5   3  22   -6.94    6.18
 -11   1  17  -10.54    5.73
  -9   1  18   10.44    9.19
  -5   3 -15   15.61    4.99
  -8   2  20   83.99   13.01
 -12   0  10   61.30   11.46
  -4   2 -13    6.10    3.61
  -7   1  17   21.74    7.84
 -13   1  14  106.80   13.85
  -4   2  19   19.96    7.30
 -11   1  16   14.89    8.40
  -6   2 -13  111.77    6.48
 -15   1  -2   23.82    6.46
  -4   0  12  572.11   18.83
  -5   3  21   43.38    9.12
 -13   1  13   63.37   12.28
   0   2 -11   34.90    5.80
  -6   0  12    0.76    6.28
  -3   1  15    4.76    5.92
 -15   1   9   10.39    7.19
  -8   2  19   35.45    9.94
 -15   1  -1   63.17    8.69
 -11   1  15   46.67   10.93
   1   3  17    3.45    3.75
   2   2  13  243.68    8.69
  -7   1  16   11.00    6.91
 -15   1   8   34.76   10.49
  -6   2  19   73.79   11.94
 -13   1  12   -1.19    8.68
   3   3 -11   20.28    5.84
 -15   1   0   26.17    7.12
 -15   1   7   18.36    8.69
  -4   2  18   39.11    8.10
 -15   1   1    2.41    6.32
 -15   1   6    2.08    7.56
 -11   1  14   -3.27    4.86
 -15   1   5   52.83    9.80
 -15   1   2    3.42    6.39
 -13   1  11    8.10    8.49
 -10   2  18   87.04   13.82
 -15   1   4   12.36    7.23
 -15   1   3   -3.62    5.26
  -8   2  18   60.12   10.15
  -7   1  15   44.34    8.41
  -9   1  15   84.63   12.34
 -13   1  10  106.51   13.25
  -6   2  18   13.85    7.72
   3   3  14    9.97    2.82
 -10   0   8  125.37   11.48
  -6   0  10 1506.49   32.18
  -7   3  20   82.14   13.47
   0   2  15   51.33    6.57
 -12   2  15   44.66   10.88
 -10   2  17  109.84   14.36
  -4   2  17   24.02    8.64
   4   2  -7    1.90    3.83
 -13   1   9   32.52    9.31
 -13   1  -5   10.55    4.37
  -8   2  17    6.19    7.36
   3   1  -3   12.18    3.72
  -7   1  14  454.99   21.18
 -11   1  -8    0.89    2.03
  -1   3  18   11.71    5.62
   8   4  -1   29.00    5.51
 -16   2   0   38.34    8.91
  -5   1 -11    3.45    2.14
   1   3  16  592.74   17.05
 -13   1   8   53.30   10.59
   8   4  -2   37.43    6.76
 -16   2   5   12.90    9.03
  -5   3  19   10.71    6.94
  -5   1  14   20.31    7.81
  -3   1  13   39.02    6.78
 -16   2   1   26.60    7.85
 -12   2  14   13.71   10.41
 -16   2   4    7.22    7.55
 -16   2   2   11.24    7.11
 -16   2   3   14.77    7.48
 -14   2  11  118.10   15.54
  -6   2 -14   35.41    4.45
   7   3   0   30.03    5.22
 -10   2  16   39.40   10.73
 -13   1   7   37.20    9.68
 -13   1  -4   12.77    4.75
   7   3  -2    5.27    4.31
  -7   3  19   17.78    8.94
 -10   0   4   81.71    9.30
  -7   1  13   13.99    7.80
  -8   2  16   52.25   10.67
  -9   3  18   38.95   11.02
  -6   0   8   47.75    7.67
 -14   2  10    8.45    8.52
   2   2 -12   49.65    6.73
  -4   2  16   43.25    8.73
 -10   0   0  437.55   14.90
 -13   1  -3   11.57    5.30
 -10   0   2   15.43    4.78
 -11   1  10   83.76   11.09
 -13   1   5    9.22    6.38
  -6   4  20   -1.09    7.29
   7   3  -5   27.37    5.79
 -14   2   9   66.79   11.69
  -9   1  12   50.19   10.25
   1   1   9    7.31    2.86
 -13   1   4   35.22    9.05
 -13   1  -2   37.54    6.94
  -6   0  -6    3.07    1.25
   4   4   2  251.61   10.57
   2   2  -1 1757.72   21.36
  -2  -2  13  346.19   15.61
  -1  -1  17  337.87   16.02
  -2  -2   7 3286.12   39.16
  -5   3 -10  150.61    8.86
  -2  -2   8  775.46   19.69
   0   4  -7   34.98    5.29
  -2  -2  11 1822.77   33.05
  -2  -2  10 1211.22   27.00
   4   4   1  368.23   13.15
  -1   3  -7   57.81    6.38
   5   5   8   87.78    6.72
   1   3  -5  280.24   11.25
  -6  -2   0 1133.46   20.29
   2   4  -4   68.30    6.54
  -8   2 -10  136.98    6.96
  -1  -1   2  453.65    9.23
   3   5  -3  289.26   13.90
  -6  -2  20  147.13   14.80
 -14  -2   0  105.45    9.44
  -9  -3   4   89.65    9.62
  -4  -2   2  887.62   18.47
 -11  -3   5  116.65   11.64
   5   5   5   69.49    6.70
  -1  -1  15  214.86   12.22
  -9  -3   5  276.99   16.11
   4   4   0  793.45   19.48
  -4   2  -9  134.05    7.42
  -8  -2  -1  156.28    8.56
   5   5   4   27.75    5.16
 -11  -3  14  150.07   16.48
  -9  -3   6  248.45   15.41
   2   2  -2 1951.58   23.50
   0   4  -8  445.44   16.54
  -3  -1  -1  291.87    6.85
 -14  -2   1  103.84    9.91
 -11  -3   8  248.47   17.23
  -5  -1  -3   28.33    2.78
  -9  -3  10  125.31   13.21
   2   4  -5   22.27    4.42
  -6  -2   1 3701.12   38.76
  -7  -1  -4  347.34    7.83
   4   4  -1  677.27   18.34
  -1  -1  13  292.30   13.61
 -10  -2  -1  538.97   16.28
  -1  -1   3   96.00    5.60
 -11  -1  -4   99.54    6.34
  -1   3  -8  969.04   21.15
  -5   3 -11  138.67    8.70
   5   5   2  247.70   12.04
  -6  -2  17  118.56   12.29
  -2   0  20  193.25   13.20
  -3   1  -7  532.82   10.75
  -2   4 -10   19.19    5.37
  -1  -1  12  220.92   11.50
 -12  -2   1   59.60    7.90
   5   5   1  136.86    9.66
   4   4  -2 1521.25   27.47
  -1  -1  11  823.54   20.43
  -6  -2   2    6.86    4.18
   2   4  -6  338.17   13.85
   0   4  -9  186.99   11.17
  -1  -1   4 1301.47   18.06
  -4  -2   6  259.51   12.13
 -10  -2   0  114.08    8.65
   2   2  -3 2512.02   27.89
  -6  -2  15  147.78   14.05
  -1  -1  10  115.22    8.43
   0   2  -6  108.25    6.91
 -12  -2   2  159.51   11.85
  -9   1  -9   27.74    2.35
   1   1  17   54.02    6.07
  -1  -1   5  732.82   14.73
  -6  -2  14  283.07   17.41
 -14  -2   5  223.45   15.58
  -8  -2   1  159.95    9.80
  -1  -1   9  237.95   10.69
  -6  -2   3 1429.39   26.23
  -7   1  -9   43.56    3.11
  -1  -1   8  957.22   19.55
   4   4  -3  241.10   12.03
  -1  -1   6  120.62    7.14
 -10  -2  15  239.92   18.95
  -1   3  -9   20.14    5.12
  -1  -1   7 1348.65   22.02
 -10  -2   1  112.88    9.13
  -6  -2  13  319.14   18.00
 -14  -2   7  160.03   14.38
  -7  -1  20  114.60   13.37
  -4   2 -10  291.92   10.48
   4   2   7   37.60    2.04
  -9  -1  -4  207.26    7.51
  -6  -2   4    5.08    4.66
  -6  -2  12  140.02   12.07
  -3  -1  15    3.60    5.97
   1   1  -2  481.41    9.17
   0   4 -10  304.81   14.62
  -8   2 -11   10.70    3.24
  -5   3 -12  591.44   17.13
  -3  -1   0 2838.09   22.75
  -6  -2  11  217.04   14.94
 -10  -2   2  125.26   10.23
  -6  -2   5  533.08   17.82
 -12  -2   5  100.79   10.48
  -6  -2  10   99.26   10.82
   2   2  -4  332.38   11.09
   1   1  16    6.35    4.01
  -3  -1  14   77.82    9.13
  -6  -2   9 1442.02   33.34
 -12  -2  10  107.29   12.77
 -10  -2   3  460.53   18.05
   1   3  -8  614.70   18.02
 -10  -2  11  282.59   19.12
  -7  -1  -3  146.85    6.18
 -10  -2   4  332.97   16.28
   0   2  -7   38.22    5.09
 -10  -2  10  336.66   19.04
 -10  -2   9  221.48   16.12
 -10  -2   5  382.37   18.08
  -8  -2   5  102.35    9.10
  -1   3 -10  916.64   21.99
 -11  -1  -3  133.33    7.78
 -10  -2   7  265.30   16.86
   5   3   5  410.62   10.47
   5   3   4  433.09   11.29
   4   2   5    2.51    1.76
   4   2   6  779.33    9.21
   5   3   6 1104.17   15.68
   5   3   3   77.15    5.69
  -3   1  -8  346.70    9.24
  -2   0  16  337.88   15.92
   4   2   4  118.58    4.75
   1   1  15  105.73    7.46
 -13  -1   0  221.32   12.96
  -9  -1  -3    7.67    3.32
   2   2  -5 3020.27   33.19
   5   3   2   43.10    4.71
   1   3  -9   64.68    7.06
  -7  -1  16   41.88   10.01
  -3  -1  11    3.47    4.20
   4   4  -6  271.70   13.40
 -13  -1  14  138.92   14.99
  -5  -1  -2 1389.79   16.33
   1   1  -3  114.49    5.71
  -5   3 -13   21.73    4.94
   5   3   1  249.11    9.74
 -11  -1  -2  199.48   10.19
 -13  -1   1   26.70    6.73
   6   4   4  100.60    6.90
   6   4   5   51.60    5.21
  -3  -1  10 2256.02   35.31
   6   4   3  160.58    8.74
   4   2   2   35.15    3.69
   0   2  -8    7.65    3.88
   6   4   2   42.15    5.53
   5   3   0  128.79    7.68
  -1   3 -11   67.71    7.00
   5   3   9   24.56    2.21
   1   1  14  708.20   16.81
  -3  -1   9   17.99    5.38
  -7  -1  -2   86.39    5.57
  -5   1  21  133.47   13.19
   0   2  19  107.22    8.74
   4   4  -7  369.03   15.99
   6   4   1  296.75   12.10
  -7  -1  14  447.51   21.78
   6   4   7  238.78    8.69
   4   2   1   11.45    3.25
 -13  -1  10  119.36   13.40
  -2   0  14   69.52    8.03
  -3  -1   8    2.77    3.30
 -11  -1  -1   62.43    7.04
   5   3  -1  556.43   15.42
  -3  -1   7    3.40    4.15
  -5  -1  11   18.40    6.85
 -13  -1   7   25.79    8.20
 -13  -1   6  228.22   15.99
  -3  -1   4  557.49   13.88
   3   3  -7  147.66    9.11
  -3  -1   6  474.47   14.46
  -5  -1  -1  115.84    5.89
  -3  -1   5   10.21    4.87
   6   4  -1   74.96    7.08
 -11  -1   0  117.28    9.04
   4   2   0 1597.94   21.01
   5   3  -2  934.64   20.12
 -16   0   4  144.64   13.41
   7   5   4   88.52    7.35
   7   5   2   61.70    7.35
   6   4   8  103.01    5.58
   1   1  13   50.53    5.27
  -3   1  18  490.60   20.51
   7   5   1  213.57   11.45
   6   4  -2  213.15   11.58
  -7  -1  -1  108.93    6.53
   0   2  -9  114.12    7.89
  -1   3 -12   78.13    7.44
 -11  -1   9   14.03    6.27
 -11  -1   1   49.20    7.12
  -5   3 -14  303.28   12.50
   0   2  18  170.79   10.50
  -3   1  -9  947.01   15.36
   5   3  -3  100.00    7.95
  -4   2  21  115.11   11.68
   4   2  -1  134.49    7.21
   1   3 -11  468.68   17.18
  -5  -1   0   61.45    4.99
 -11  -1   3   74.90    9.07
 -10   0  -6  122.17    5.32
 -11  -1   4  232.98   13.84
  -2   0  12  114.28    8.95
  -7  -1  10  133.29   10.95
   5   3  -4   64.70    7.18
  -7  -1   0 1471.99   23.47
  -8   0  16  545.46   25.09
  -5  -1   7  218.63   12.10
 -14   0   0  163.84   11.66
   4   2  -2  906.24   17.75
  -5  -1   1  648.18   14.62
  -4   0  14  122.52   10.85
  -5  -1   6  292.47   12.87
  -9   1  19  120.62   14.83
   1   1  12  366.93   11.33
 -12   0  -4  178.32    9.06
  -5  -1   2   84.98    6.53
  -7  -1   1  246.76   10.47
  -7   1 -10  336.24    6.66
   0   2 -10  878.89   20.12
   6   4   9  209.83    6.70
   5   3  -5  188.15   10.53
 -12   0  12  299.65   20.42
   1   3 -12  146.95   10.39
   6   4  -5  403.77   16.41
   3   3  15  207.08    7.46
   4   2  -3  322.33   11.56
  -7  -1   2   -3.49    3.05
 -14   0   6   60.74   10.85
 -14   0   4  238.11   16.15
  -7  -1   5  130.56   10.38
  -7  -1   3    7.63    5.31
  -3   1  16  567.11   21.00
  -7  -1   4  320.46   14.03
  -8   0  14  267.16   16.90
   5   3  -6  111.33    8.52
  -2   0  10  538.74   16.37
  -6   2  20  139.95   13.78
  -5   1  17  186.00   13.82
   3   3 -10   57.47    6.62
   4   2  -4  271.65   11.08
   2   2  -9 1212.96   24.46
   3   1   3   78.62    2.68
  -9   1  17  141.51   15.54
   1   1  11  151.95    7.44
  -3   1 -10  281.71    9.12
   5   3  -7    2.24    3.44
  -8   0  -6 1439.23   14.23
 -12   0  -2  654.78   18.74
  -1   3 -14  121.80    9.98
 -12   0   8  129.74   12.46
   0   2  16   60.60    6.73
   4   2  -5  298.31   12.03
   3   1   1  320.20    6.96
  -5   1  16  181.09   14.09
  -8   0  12  269.94   16.74
  -1   3  19   85.40    9.11
  -9   1  16  201.77   17.41
   3   1   0 3262.00   23.83
 -12   0   6  715.94   25.89
   5   3  -8  194.00   11.36
   3   1   2   33.89    2.41
 -13   1  -6   52.09    5.37
   2   2 -10 1244.05   25.54
 -12   0   0  175.03   11.52
   3   1  -1    8.00    2.80
 -12   0   4  344.61   17.50
 -12   0   2  205.40   13.59
   4   2  -6  277.08   12.01
 -10   0  -4   81.58    6.01
  -2   0   8    1.15    3.40
  -5   3  20  135.86   13.14
  -3   1  14   83.15    9.18
   1   1  -7 1232.85   20.36
  -4   0  10 3653.43   46.49
  -5   1  15  327.90   17.68
   5   3  -9  215.21   12.45
   3   1  -2  764.89   13.84
   0   2 -12  116.75    8.56
   1   1  10  563.01   12.67
  -4   2 -14  222.98   10.18
  -8   0  10  727.65   25.44
   2   2 -11 1801.73   31.26
  -9   1  14  121.38   13.07
   8   4   0  292.44   12.95
   8   4   1  254.51   11.71
  -3   1 -11   66.21    5.13
 -10   0   6  306.70   16.43
   8   4   2  734.50   18.51
  -6   2  17  153.56   14.21
   7   3  -1   82.10    7.22
 -10   0  -2   78.94    7.15
   2   2  12  265.09    8.98
   1   1  -8  863.24   17.71
   3   1  -4  544.81   13.11
   4   2  -8  939.28   22.39
  -9   1  13   46.13    8.85
   7   3   1   18.85    4.53
   8   4   3  110.02    7.51
   7   3  -3   25.01    5.51
   0   2 -13   18.10    5.29
 -13   1   6  233.24   17.03
  -2   0   6  601.63   14.21
  -4   0   8  468.47   16.21
   7   3  -4  437.85   16.42
   7   3   2   35.09    4.78
   3   1  -5   11.55    3.11
  -5   1  13   85.10   10.09
 -10   2  15  267.45   19.88
   8   4   4   76.80    6.21
   0   2  14  158.16    9.50
  -3   1  12   25.17    5.17
  -6   2  16   58.95   10.37
 -13   1   3    9.22    6.04
  -1   3  17   32.64    6.94
  -7   3  18  377.59   21.73
 -13   1  -1    7.87    5.40
   7   3   3    4.42    3.10
  -8   0   6  641.03   21.73
   1   1  -9  207.10    9.68
 -13   1   0  214.01   13.39
  -8   0  -4  196.83    7.60
 -11   1  -7   29.73    3.94
  -2   4  19    3.13    5.79
   7   3   4   43.75    4.42
 -10  -6  -1    1.19    8.94
  -5  -7  -7    6.87    8.79
   0  -6 -11   16.14    6.86
  -4  -6  -4   62.35   10.08
 -11  -5   1   12.79    8.31
  -5  -1   4   10.56    3.45
  -6  -6  -3   37.77   10.50
  -3  -7 -10   32.82    8.60
   0  -4  -4 1252.34   24.09
  -7  -5   0   -4.50    4.75
 -13  -5   1   -3.41    7.08
   1  -5  -9  447.25   15.61
  -9  -5   1   24.50    8.25
  -5  -7  -8   56.51   10.04
   0  -6 -12   15.47    6.37
  -8  -4   2   29.05    8.08
  -3  -7 -11   -5.00    6.23
  -2  -6  -7   74.47   10.92
  -7  -7  -6   22.27   11.25
 -10  -6  -2   75.62   13.24
  -3   5   0    0.53    3.88
  -8  -6  -2    2.21    8.84
   0   4  -2  725.41   18.38
 -11  -3   4   32.97    8.06
  -7   5   2    1.38    4.08
  -4  -6  -5    0.94    7.45
 -14  -4   2   15.29    8.81
 -15  -3   3    1.79    7.02
 -14  -2   4   11.53    6.31
   0  -6 -13   58.45    8.97
   4   2  -7    1.47    3.26
  -3  -7 -12   -3.02    6.95
  -5  -7  -9  108.21   13.94
 -11  -5   0   12.94    8.94
   1  -5 -10    6.10    4.18
  -7  -7  -7   33.71    9.41
 -13  -3   3    3.36    6.00
  -6  -4   1   67.03    9.11
 -13  -5   0   25.41   10.24
  -3  -7 -13   92.89   12.25
   6   2 -16   59.40    6.97
  -9  -5   0    1.98    7.39
  -5  -7 -10   62.12   12.16
  -8  -6  -3   34.61   10.75
  -3  -7 -14   -1.01    7.01
 -10  -4   2   17.39    7.77
  -9  -3   3   34.00    8.01
  -4  -6  -6   26.43    8.74
   0  -6 -15   44.83    8.59
 -13  -1   5    3.22    4.81
  -7  -7  -8    8.82   12.57
   0  -4  -5  645.55   17.86
  -3  -7 -15   36.51    9.27
   1   1  -1    0.14    1.62
 -11  -1   5    3.31    4.09
   0  -6 -16   69.57    9.69
  -5  -7 -11   88.43   13.57
  -8  -4   1   24.46    7.40
   1  -5 -11   71.08    9.05
 -14  -4   1   17.76    8.96
  -1  -5  -7   50.83    7.38
   0  -6 -17    0.79    6.01
   5  -1 -11    6.28    1.37
 -11  -5  -1   22.90    8.29
 -13  -5  -1   18.76    8.98
 -15  -3   2   35.97    9.20
  -7  -7  -9   76.34   12.82
 -10  -6  -4   11.01    8.38
  -5  -7 -12    2.37    8.03
 -11  -3   3   15.23    6.76
  -4  -6  -7   25.74    8.68
  -7  -5  -2   33.70    9.63
   2  -4 -10    0.42    3.38
  -3   5   1    6.49    4.78
  -9  -5  -1    1.99    6.45
 -12  -2   4    0.65    4.89
  -1   5  -1   45.91    6.17
   5   3 -10   17.12    5.23
  -2  -6 -10   60.16    8.83
   1  -5 -12  241.12   11.67
 -14  -2   3   32.90    7.79
  -6  -4   0    9.90    5.74
  -5  -5  -3   24.71    8.15
 -10  -6  -5   27.23   10.34
 -13  -5  -2   45.25   10.43
  -7  -3   2    3.01    5.14
 -14  -4   0    4.25    7.19
  -1  -5  -8   23.70    6.49
  -8  -6  -5    2.27    9.01
 -11  -5  -2    5.54    8.57
  -4  -6  -8   67.49    9.87
  -2  -6 -11   26.64    8.06
 -12  -4   0   34.66    8.62
 -15  -3   1   17.11    7.82
  -7  -5  -3    3.71    6.62
  -9  -5  -2   24.26    9.63
   2  -4 -11   38.53    5.62
 -10  -6  -6   10.09    8.72
  -2  -6 -12    6.76    7.26
  -4  -6  -9  160.51   13.88
  -8  -6  -6   64.79   11.32
   1   3  -1   11.95    4.72
  -1  -5  -9   53.37    8.17
  -2  -6 -13  198.04   14.64
 -11  -3   2   72.66    9.78
 -14  -4  -1   36.06   10.28
 -13  -3   1   53.00    9.36
 -13  -1   4   39.48    6.76
  -6  -6  -8    1.09    8.78
 -10  -4   0   38.72    8.20
 -14  -2   2   -2.38    5.75
  -2  -6 -14   79.46   10.20
  -4  -6 -10   37.17    9.46
   1  -5 -16   -3.05    4.80
  -5  -1   3   12.12    3.68
 -12  -4  -1    6.17    8.08
  -3  -5  -6   12.95    6.32
 -12  -2   3    2.05    5.42
  -2  -6 -15   -0.89    6.51
  -9  -5  -3    3.12    7.26
 -15  -3   0   -8.96    7.02
  -2  -6 -16   44.88    8.95
   0  -4  -7   49.68    6.34
  -6  -6  -9   49.00    9.70
   0   4   0 1068.10   21.75
  -2  -6 -18   -5.47    6.68
  -2  -6 -17   -1.82    7.13
  -1  -5 -10    1.43    5.00
  -4  -6 -11   58.51   10.40
 -11  -5  -4   60.86   11.57
  -8  -6  -9    2.48    7.11
 -14  -4  -2   -6.82    8.33
  -9  -1   4   37.95    5.51
  -4  -6 -12   27.67    8.19
 -13  -3   0   -1.89    6.11
  -3  -5  -7   10.97    7.26
   2  -4 -13    6.61    4.22
 -10  -4  -1   11.23    8.15
  -7  -5  -5   32.52    8.81
 -12  -4  -2   23.50    8.19
 -11  -3   1   35.26    8.03
  -6   4   4    5.29    3.22
 -11  -5  -5    8.47    7.54
  -4  -6 -13   68.70   11.41
   0   2   1    7.35    3.29
 -15  -3  -1    4.17    6.90
  -6  -6 -11    9.35    7.19
 -14  -2   1   86.89   10.72
 -14  -4  -3    9.45    9.05
  -4  -6 -14   -6.16    6.80
  -8  -6 -10   26.67    8.87
   0  -4  -8  324.50   15.14
   2  -4 -14    4.88    4.31
  -9  -5  -5   36.33   10.60
  -4  -6 -16   16.81    8.14
 -13  -1   3    6.27    5.50
 -11  -5  -6   11.07    9.43
  -8  -6 -11    5.16    7.62
  -1   5   1  374.63   14.07
  -7  -5  -6    1.00    6.26
  -6  -6 -13    3.61    9.21
 -12  -4  -3    1.09    5.66
   4   4  -5   -1.13    2.92
 -10  -4  -2   18.35    8.13
 -13  -3  -1    2.89    7.64
  -1  -5 -13   34.03    7.53
 -15  -3  -2   10.86    8.86
   6   0 -12    2.45    2.18
  -5  -5  -7   31.68    7.40
   7   3 -13    4.99    4.78
   4  -2 -10    3.76    1.64
  -6  -6 -14   36.63    9.90
  -7  -3   0   22.42    5.83
  -8  -2   2    2.69    4.60
 -11  -3   0   53.33    8.50
 -11  -5  -7    8.74    8.36
   1  -3  -7    1.04    2.81
  -3  -5  -9  175.44   11.92
  -9  -5  -6   48.19   11.31
   2  -4 -16    9.25    4.70
  -1  -5 -14   40.05    7.64
   0  -4  -9  144.72    9.17
 -14  -2   0   77.87   10.07
 -15  -1   1    9.89    5.98
   2  -4 -17   46.62    6.47
   7   1 -15   42.36    4.87
  -1  -5 -15   30.34    8.21
   2  -4 -18   61.58    7.32
   2  -4 -19    5.44    4.50
 -11  -5  -8   16.48    8.49
 -15  -3  -3   12.10    9.24
 -10  -4  -3   52.49   10.86
  -3  -5 -10    1.67    7.22
  -9  -5  -7    3.39    7.66
  -1  -5 -16    2.45    5.76
  -1  -5 -20    3.44    6.47
 -13  -3  -2   26.82    8.24
  -1  -5 -17   84.13   10.74
  -1  -5 -19    4.27    6.86
  -1  -5 -18    5.07    6.75
   4   4  -4    5.44    4.10
 -16  -2  -2    4.01    8.18
   3   1  -3   17.50    3.16
  -5  -5  -9   30.08    8.61
   0  -4 -10  257.50   11.76
 -12  -4  -5   91.17   13.32
   7   3 -11   18.48    5.42
 -11  -3  -1    5.19    6.69
 -13  -1   2    7.89    5.91
  -9  -5  -8   97.48   12.91
 -16  -2  -3    5.22    8.12
 -14  -2  -1   65.16   10.06
 -10  -4  -4   57.11   11.24
  -3  -5 -12   20.26    7.31
 -15  -1   0   21.84    6.61
  -5  -5 -10    1.93    7.33
 -13  -3  -3   15.41    7.94
  -9  -5  -9   45.16   11.57
  -3  -5 -20   18.62    8.37
   0  -4 -11  271.62   11.98
  -7  -5 -10   29.61   10.04
  -8  -4  -5   -3.67    6.98
  -5  -5 -11   13.91    8.36
 -11  -1   2    1.73    4.67
  -3  -5 -14  245.32   16.13
  -9  -5 -12   89.69   13.35
   3   5  -2   10.47    5.83
 -11  -3  -2   43.97    9.78
 -12  -2   0   13.36    7.65
  -7  -5 -11   37.24   11.21
  -3  -5 -15   14.36    6.71
 -12  -4  -7   14.55   10.27
  -3  -5 -19  112.86   11.97
  -3  -5 -16   97.31   11.66
 -14  -2  -2   14.29    7.55
  -5  -5 -12   23.54    9.48
  -3  -5 -18   -6.68    7.50
   1   5   1   50.00    7.31
  -3  -5 -17  157.74   13.93
 -14   0   2    9.66    5.39
   0   4   2  638.22   17.03
   0  -4 -12  401.90   15.99
  -3   5   4    4.03    3.74
  -7  -5 -12   61.34   11.44
 -15  -1  -1   54.38    8.95
  -2  -4  -9    1.97    4.96
  -8  -4  -6    0.95    6.90
 -12  -4  -8    3.74    8.25
 -10  -4  -6    4.28    7.55
   7   3  -9    8.76    5.04
  -5  -5 -14   88.33   12.59
  -6  -4  -6   36.32    8.37
   0  -4 -13   -7.01    5.09
  -5  -5 -15    5.51    7.13
  -7  -5 -14    3.64    8.89
 -11  -3  -3    1.87    6.46
 -13  -3  -5   61.93   11.20
  -2   6   3  278.51   13.25
  -5  -5 -16   32.65   10.30
  -5  -5 -17    8.03    9.22
 -14  -2  -3   77.37   11.67
   0  -4 -14  -11.51    5.06
 -10  -4  -7    2.20    8.14
 -12  -2  -1   18.90    8.17
  -4  -2  -1    5.51    3.79
   4   2  -8  888.55   18.93
 -12  -4   3  109.53   12.08
  -1   3   0   81.92    7.66
  -1   5  -3  208.72   12.03
  -3  -3   1  163.24    9.52
   2  -4  -8   93.71    7.32
  -9  -3   4  145.53   11.06
  -1  -5  -5  129.26   10.54
 -10  -2   5  345.00   14.78
   1  -3  -4  660.42   15.14
 -10  -4   3  233.93   15.77
   3   3  -6 1272.48   24.53
   5   3 -13   -1.73    5.02
  -5  -5  -1  121.67   12.13
 -12  -2   5   78.10    8.72
   5   1 -10  290.07    9.93
 -12  -4   2  316.00   19.09
  -1  -5  -6  289.09   15.31
   5   3 -12  386.87   15.47
  -1   5  -2  388.90   16.05
  -7  -3   3    0.60    5.95
  -6  -2   4   14.21    5.20
   2  -4  -9  454.89   14.34
  -2  -2   1 1830.79   23.93
  -8   4   4  522.33   12.57
   0   2   0  841.36   14.55
  -7  -5  -1  172.42   14.46
   0  -6 -14   92.50   10.11
  -2  -6  -8  258.45   16.06
  -4  -4   0 1029.59   26.48
   6   0 -16  138.25    6.64
 -10  -6  -3  134.61   15.02
  -6   4   3   11.82    3.83
   1   3  -2  425.86   13.30
  -5  -5  -2  228.26   15.75
  -7  -1   5  115.98    7.15
   3   3  -5   30.57    5.29
   5   3 -11   84.07    8.36
   6   2 -15  139.09    9.02
   1   5  -4  156.37   10.68
  -9  -1   5   63.37    6.41
   4   4  -9  452.49   17.16
  -8  -2   4  472.35   16.11
  -5  -3   2 1089.87   24.98
  -2   4   1 1177.00   22.47
  -9   3   5  171.90    4.94
  -3  -3   0 1103.31   23.61
   2   4  -4   75.51    7.68
  -2  -6  -9   17.34    7.40
 -12  -4   1  145.31   14.02
  -4  -2   2  929.22   18.99
 -10  -2   4  322.56   14.89
   5   1  -9  586.09   13.32
   6   2 -14  223.87   11.15
  -8  -6  -4  259.70   19.55
  -3  -5  -4   22.26    7.15
  -1   3   1   19.81    3.96
   1  -3  -5  345.74   11.32
   0   4  -1  482.56   15.41
 -13  -3   2  104.15   11.84
   4   2  -6  255.64    9.93
  -2   0   2   51.75    2.29
   4   4  -8 1397.19   29.21
 -10  -4   1  105.48   11.25
  -4  -4  -1  419.62   17.84
   6   2 -13  245.85   11.31
   1   5  -3   45.60    6.53
   6   0 -14  347.04    9.19
  -5   3   4   67.07    4.24
   0  -4  -6  397.04   14.60
  -8  -4   0  278.43   16.78
  -9  -3   2  128.18   11.42
  -6  -6  -7  137.22   14.18
  -3  -5  -5  444.63   19.11
  -7   5   3   44.28    5.69
   2   4  -3  645.69   18.43
   5   3  -9  195.16   11.12
  -2  -4  -4  414.75   16.32
   3   1  -4  586.35   11.50
   6   2 -12  140.88    8.79
  -6  -2   3 1514.97   26.32
   4   4  -7  315.24   14.51
 -11  -5  -3  129.42   14.82
  -5  -3   1  569.27   18.50
  -3  -3  -1  350.67   14.52
  -6  -4  -1  325.22   16.99
   5   1  -8   95.24    5.77
  -1   5   0   26.45    5.17
 -10  -2   3  434.20   17.37
  -8  -2   3  237.94   11.97
   1   5  -2  383.97   15.77
  -4  -4  -2  289.01   14.49
 -11  -1   4  204.96   11.23
  -7  -5  -4   82.95   10.91
   2  -4 -12  217.70   10.74
  -2   4   2  544.19   15.30
  -8  -4  -1  274.50   17.36
  -2  -2   0  432.61   12.18
  -3   5   2   19.84    5.22
   4   2  -5  280.92   10.63
   1  -3  -6   23.45    4.47
   5   3  -8  185.37   10.28
  -7   1   5  110.39    3.53
  -3  -1   2  811.91   13.55
   6   2 -11  180.27    9.52
  -7  -3   1   73.91    8.26
  -9  -3   1  164.67   12.61
   4   4  -6  256.95   12.74
  -4  -2   1  156.24    8.98
   2   4  -2  541.15   17.02
  -6  -6 -10   39.97    9.87
  -1  -1   0 2727.12   20.29
  -2  -4  -5  972.67   24.68
  -7  -1   4  285.64   10.62
  -9  -5  -4  156.44   14.95
  -1  -5 -11   57.73    8.65
  -6  -4  -2   41.20    8.27
  -4   6   2   66.32    7.95
  -7   3   5   22.70    2.45
  -8  -4  -2  716.47   25.89
  -6   0   4  644.66   11.48
  -1   3   2  413.32   11.80
   4   0  -6  487.22    7.85
   1   5  -1  365.33   15.36
  -5  -3   0  150.30   10.19
  -6  -6 -12   55.87   10.94
  -1  -5 -12  119.77   10.82
   6   2 -10   88.37    7.09
   5   3  -7    6.82    3.67
  -3  -5  -8  260.23   15.98
 -12  -2   2  170.02   12.98
  -3  -3  -2  206.82   11.07
 -10  -2   2  124.94   10.30
 -11   1   5    1.82    2.74
  -4   2   4  225.33    5.14
 -12   0   4  330.50   12.81
  -8   4   5  432.70   10.07
   7   1 -16   27.45    4.47
  -6  -2   2   16.14    5.67
   2  -4 -15   85.37    7.94
   5   1  -7  201.80    7.73
   1   3   0  134.31    8.30
  -9  -3   0  264.15   15.20
  -2  -4  -6  258.11   13.58
  -7   5   4  109.81    7.26
  -6  -4  -3  168.50   13.06
 -11  -1   3   62.79    7.47
   4   2  -4  242.89    9.45
  -8  -4  -3  114.51   12.02
   2   4  -1 1138.79   24.01
   0   4   1  467.53   14.82
  -3   5   3  292.13   12.23
  -9   1   5   59.08    3.92
  -1  -3  -4  362.43   13.16
 -12  -4  -4  189.10   15.92
   7   3 -12  364.30   15.00
  -5  -5  -8  114.18   12.75
   6   2  -9 1355.38   23.77
  -2   4   3  706.85   16.67
   5   3  -6  111.18    8.12
  -4   6   3  169.61   10.78
   1   5   0   22.08    6.24
   2   2  -1 1816.22   23.27
 -12  -2   1   47.08    8.24
  -2  -4  -7  231.28   13.13
  -5  -3  -1  307.88   14.33
  -9  -1   3   -0.45    3.87
  -2  -2  -1 9999.00   56.34
  -9  -3  -1  185.72   13.17
  -4  -2   0 1645.09   25.52
  -6  -4  -4  112.78   11.48
  -8  -4  -4   86.03   10.78
  -3  -5 -11  271.34   16.46
 -10   0   4   76.97    6.40
 -10  -2   1  111.01   10.07
   7   1 -14  345.87   11.07
  -7  -3  -1   11.07    6.00
  -1   5   2  357.29   14.07
  -5  -1   2   68.30    5.21
   1   1   0 3041.15   21.00
   1  -3  -8  496.13   14.04
  -7  -1   3   10.37    3.80
 -12  -4  -6  122.94   14.41
  -8  -2   1  150.50   10.06
  -3  -5 -13  112.92   11.80
  -2  -4  -8  493.54   18.56
   6   4  -7  135.53   10.28
  -6  -2   1 3628.19   41.28
   7   3 -10  307.96   13.51
   6   2  -8  112.88    7.69
   2   4   0   25.66    5.74
  -1  -3  -5  127.86    8.03
  -6  -4  -5   80.55   11.08
 -10  -4  -5  123.16   14.29
   5   3  -5  141.02    8.93
   5   1  -6  278.33    8.72
  -9  -3  -2  433.41   19.33
   7   1 -13    4.92    3.01
   4   2  -3  269.95   10.69
   1   3   1  148.21    7.78
 -13  -3  -4  147.83   14.31
  -5  -3  -2   48.62    7.75
   3   3  -1  122.35    7.89
  -1   3   3   81.61    5.48
  -7  -3  -2   34.54    7.35
 -10  -2   0  109.25   10.00
   4  -2 -11  191.14    5.60
  -5  -5 -13  160.63   14.79
 -13  -1   1   42.20    7.79
  -4   6   4  328.79   14.15
  -3  -1   1   17.44    4.20
  -7  -5 -13  109.00   13.54
   6   4  -6   48.03    7.00
  -5   3   5  149.95    5.37
  -8   0   4  435.82   11.53
   1  -3  -9   56.87    5.75
   0  -2  -4 1093.86   17.46
  -4  -4  -7  330.33   16.64
  -7  -5 -15  211.14   18.85
  -9  -3  -3   54.74   10.03
  -9  -1   2  102.84    8.54
   0   2   2  630.09   12.35
  -6   4   5  374.73   10.16
   7   1 -12   44.77    4.63
  -1   5   3   73.84    7.21
  -2  -4 -10   14.31    6.78
  -8  -4  -7   23.45    8.45
   6   2  -7  972.59   19.81
  -8  -2   0    4.63    5.14
   3   5  -1   -0.61    4.54
   8   2 -14   -5.97    3.48
  -7   5   5    1.98    3.24
 -11   1   4  198.38    8.60
  -1  -3  -6   13.51    4.31
   5   3  -4   70.45    6.88
  -2  -2  -2  358.34   11.69
  -5  -3  -3   82.42    8.89
 -10   2   5  252.53    6.29
 -10  -4  -8  100.89   12.76
 -11  -3  -4   27.98    7.83
  -6  -2   0 1111.78   23.90
  -4  -4  -8  314.70   16.63
   2   2   0  368.37   10.74
  -7  -1   2    2.67    3.87
   7   1 -11    8.41    3.22
   7  -3   2   23.84    6.30
  -6   2 -11  635.30   19.16
   9  -3   1  203.96   10.68
   5  -7   1   14.77    8.75
   2  -8   0   31.18   10.25
   1  -7   1   42.58    9.59
  -7  -5  -3    8.70    5.21
   7  -5   2   34.96    8.18
  -6  -8  -5   46.83    9.39
   8  -6   1   39.05    9.10
   9   3  -8    9.86    4.66
   2  -6   2  682.09   24.80
  -7  -7  -5   21.88    7.14
  -3  -5   1    9.84    5.68
  -3  -7  -1   41.60    9.40
  -4   2  -7   42.37    5.62
   3  -7   1   45.11   10.79
  13  -5  -3   25.20    7.56
   6  -8  -1    8.45    7.43
  11  -5  -1   21.15    7.04
   2   4  -9  483.79   18.16
  -7  -3  -3    1.16    2.43
  10  -6  -1   -4.67    6.66
  -5  -7  -3   91.07   11.26
  10  -4   0   35.74    6.98
   9  -7  -1   -4.32    6.81
  -2  -8  -2   56.15   11.76
  -4  -6  -1    3.79    6.48
  -6  -6  -3   24.10    6.91
   0  -6   1  317.10   16.73
  11  -7  -3   21.28    8.75
   8  -4   1  247.31   13.88
   1  -5   2  391.30   17.26
   6   4  -9   23.55    6.47
  -6  -8  -6    9.58    7.46
   2  -8  -1   39.87   10.85
  11  -3  -1   46.41    6.53
  12  -6  -3  -14.69    5.18
  -5   1  -5    9.01    3.23
  -4  -8  -4   16.66    9.06
   9  -5   0    3.10    6.30
   5  -7   0   25.91    9.32
   6  -4   2   56.05    8.15
  13  -3  -3   22.48    5.41
   1  -7   0   81.44   10.21
  -1  -5   1  377.53   16.29
  -7  -7  -6   27.94    7.39
   8  -6   0  122.48   11.56
   6  -8  -2   16.43    9.27
  11  -1  -2    2.01    2.30
  -3  -7  -2   21.30    8.06
   2  -6   1   30.26    8.81
   3  -7   0   25.98    8.98
  -2  -8  -3   88.22   12.01
   9  -7  -2   49.00   10.03
   9   3  -7    9.56    4.13
  13  -5  -4   -1.63    5.57
  10  -6  -2   18.44    8.02
   7  -3   1   24.01    5.99
  -4  -8  -5   19.65    7.93
   2  -8  -2   77.61   10.54
  11  -5  -2   55.14    9.07
   0  -8  -2   -5.78    6.21
  -3  -5   0   -4.46    4.85
  -7   1  -8  100.16    6.76
  12  -6  -4   24.87    8.01
   0   4  -8  532.30   18.48
  -1  -7  -1    4.89    6.56
   9  -3   0  253.83   11.86
   0  -6   0  145.86   12.51
   5  -7  -1   23.51    8.42
   1  -7  -1   89.61   10.52
   6  -8  -3  173.05   15.96
   2   4  -7  185.93   11.09
  10  -4  -1  104.97    9.95
   9  -5  -1   36.31    8.09
   1  -5   1   47.24    7.38
  -2  -8  -4   20.85    9.55
   8  -6  -1  159.79   13.75
   8  -4   0  295.78   14.40
  -3  -7  -3   38.74    9.03
  -4  -8  -6    4.16    6.64
   9  -7  -3   15.98    9.08
   3  -7  -1   90.41   12.79
  -5  -7  -5   14.66    6.83
   3   3  -4   35.55    5.20
   2  -8  -3   21.51    9.04
   0  -8  -3    1.15    8.66
  -1  -3   1    9.28    5.06
   7   3  -5   32.12    5.05
   2  -6   0  227.09   14.22
  10  -6  -3  150.67   13.11
   4  -8  -3  130.80   16.41
   7  -5   0   10.41    6.74
  13  -5  -5   35.28    7.95
  12  -6  -5   23.52    8.65
  13  -3  -4   32.18    5.86
   6  -8  -4    8.99    9.33
  -5   3  -9   41.67    6.59
  -2  -4   0   23.84    5.92
  11  -5  -3   50.74    8.70
  -1  -7  -2    3.89    7.28
  -7  -5  -5   48.28    6.73
  12  -2  -3    4.12    3.47
  -6  -6  -5    9.72    5.84
   8   4  -8   25.35    5.94
   1  -7  -2    8.70    6.83
  -2  -8  -5   43.57   10.58
   0  -6  -1  276.66   16.50
  -4  -8  -7   17.96    8.37
  -6   2  -7  775.41   18.02
  -9  -3  -7    5.70    2.13
  -3  -5  -1   47.61    7.54
   9  -7  -4    5.45    6.88
   2  -8  -4   39.15    9.20
  -5  -7  -6   15.90    7.27
  -3  -7  -4   38.58    9.40
  -5  -5  -3   38.51    6.75
   8  -6  -2  253.65   16.01
   0  -8  -4   29.21    9.48
   3  -7  -2  120.24   14.02
   9  -5  -2  187.77   13.96
   4  -8  -4    7.13    8.48
   6  -8  -5   49.17   11.18
  10  -4  -2   20.84    6.10
  -8  -4  -6    4.17    3.47
  10  -6  -4   39.07    9.42
   1  -5   0   16.10    6.54
  -8   2 -11    2.04    4.66
  12  -6  -6  116.60   12.64
   7  -3   0   17.52    4.44
  -4  -8  -8   -1.07    7.66
   2  -6  -1  107.99   11.44
   5  -7  -3    6.62    9.16
  13  -5  -6    5.21    6.59
  -2  -8  -6   13.49    8.09
  12  -4  -4   38.83    7.39
   8  -4  -1    3.12    6.72
   1  -7  -3   40.48    8.11
  11  -5  -4   -3.23    5.29
   2  -8  -5   98.57   12.69
  -1  -5  -1   49.41    7.53
   9  -7  -5   13.16    9.09
   0  -8  -5   67.00   12.03
   8   4  -7   53.01    7.07
  -5  -7  -7   -0.88    7.32
  -3  -7  -5   20.61    8.05
   0  -6  -2  159.35   11.83
  -7  -5  -6    0.52    3.74
   6  -4   0    1.80    4.50
   3  -7  -3  114.16   13.01
   2   4  -5   73.57    6.59
  -4  -8  -9   98.39   12.62
  13  -3  -5    3.15    4.23
  -8   2 -10  158.22    9.49
  -2  -8  -7   22.55    8.72
  12  -6  -7    4.87    7.13
  11  -3  -3   10.37    5.03
  10  -6  -5   23.95    7.59
  -6   2  -6   98.99    6.90
   9  -5  -3  136.48   11.36
  -9  -1  -8   12.00    2.11
  -3  -5  -2   26.86    6.98
  -2  -4  -1   12.40    5.34
   2  -8  -6   31.01    9.73
  -1  -7  -4   76.69   10.44
  13  -5  -7   46.00    9.12
   1  -7  -4   -3.86    6.60
   4   4  -5    5.62    4.59
   0  -8  -6   11.73    9.59
   9  -7  -6   16.58    7.56
  -5  -7  -8   61.41    9.89
   2  -6  -2    2.47    6.58
   4  -8  -6   -7.13    7.78
  -4  -8 -10    6.45    8.03
  10  -4  -3  244.29   13.84
  11  -5  -5   38.60    8.32
   1  -5  -1  379.59   16.37
  -3  -7  -6   16.00    7.40
  12  -4  -5    6.50    5.85
  -2  -8  -8   30.63    9.40
  10   4  -8   26.33    5.35
   3  -7  -4   90.41   11.31
   6   2  -2    6.56    2.43
  12  -2  -4   13.11    4.27
   7  -5  -2   10.47    6.97
  -4  -6  -5    5.33    6.31
  -7   3  -9   11.25    4.78
   8  -6  -4   56.98   10.05
  12  -6  -8   -1.00    6.52
   0  -6  -3  126.05   12.09
  11   3  -7    1.39    3.46
   2  -8  -7   83.32   13.15
   8  -4  -2    1.27    5.60
  -1  -5  -2  328.40   15.89
  10  -6  -6   64.97   10.94
  -4  -8 -11   98.98   13.47
  -8   2  -9   24.95    5.05
   9  -7  -7   25.88    9.39
   4  -8  -7   18.10   10.00
  -1  -7  -5   55.54   10.62
  13  -1  -5   -2.78    2.35
   1  -7  -5   55.42   10.92
  -1   3  -3    1.23    4.24
  13  -5  -8   12.88    7.22
   2   4  -4  106.29    7.62
  -2  -8  -9   77.75   11.75
   9  -5  -4    7.34    7.19
   6  -4  -1   89.71    8.50
  -6  -6  -8    9.57    6.36
   2  -6  -3  302.08   18.79
  13  -3  -6    0.56    4.36
   3  -7  -5    5.16    7.43
   2  -8  -8   29.92    9.85
  11  -5  -6   12.84    7.35
  -2  -6  -4   17.01    6.63
   0  -8  -8    4.87    9.26
   4  -8  -8   -4.94    8.18
  -7   3  -8   63.88    7.19
   8  -6  -5    2.89    6.74
  11  -3  -4   43.45    6.82
  -5  -7 -10   48.79    9.08
  -4  -6  -6   33.69    7.59
  10  -6  -7    1.01    7.07
  -6   2  -5 1652.45   24.70
  10  -4  -4   26.60    6.64
  -2  -8 -10   42.63   10.50
  12  -4  -6   14.48    6.45
   0  -4  -1  572.72   17.33
   4   4  -4   -0.98    3.97
  -7  -3  -5    6.90    3.21
   1  -5  -2  397.67   16.73
   7  -5  -3   41.34    8.47
   1  -7  -6   16.03    7.62
  13  -5  -9   -4.76    5.93
   3   3  -2   15.68    4.22
  -3  -7  -8    1.97    7.48
  -8   2  -8  112.66    7.99
  -7  -5  -8    1.70    4.63
   0  -8  -9    3.71    8.98
  -6  -6  -9   44.47    8.28
  10   4  -7   42.43    6.03
   3  -7  -6   24.01    8.72
  -2  -8 -11   25.15    9.78
   8  -4  -3  130.67    9.98
  -5  -7 -11   61.14    9.86
   9  -5  -5   -2.50    4.70
   2  -6  -4  510.74   22.00
   6   4  -4    4.58    3.98
  -4  -4  -3    8.43    4.08
  11  -5  -7   23.69    7.93
  10  -6  -8   65.99   10.84
   8  -6  -6   21.59    6.65
  -9   1  -8   20.43    3.97
   0  -8 -10   18.79    8.39
   1  -7  -7   -7.12    6.59
  -4  -6  -7   40.67    8.28
  -7   3  -7   10.75    4.83
  13  -5 -10    4.91    7.20
  -3  -7  -9    4.01    6.72
   3   5  -5   -0.62    3.98
  13  -3  -7   59.32    7.56
  -5  -7 -12   -0.97    7.00
   9  -3  -3   20.39    4.87
  -5  -5  -6   13.49    5.44
  12  -4  -7   59.26    9.20
   7  -5  -4  113.15   10.67
   3  -7  -7   79.61   12.36
  10  -4  -5   83.49    9.06
  -4   2  -3    1.61    3.25
   1  -5  -3   92.19    9.32
  10  -6  -9   43.85   10.16
   9  -5  -6   39.26    7.62
  -1  -7  -8   44.05    9.83
  12   2  -6    7.56    2.05
   8  -6  -7   49.09    9.90
  -5  -7 -13    5.97    7.56
  11  -5  -8   50.73    9.44
   1  -7  -8   47.79   10.38
   2  -6  -5    0.86    9.61
  -3  -7 -10    1.03    7.17
  -8   2  -7   13.07    4.20
  13  -5 -11    3.05    8.03
   0  -4  -2  745.18   21.00
  -2  -6  -6    1.68    5.50
  -4  -6  -8   63.91    9.22
   8  -2  -2   -1.18    3.42
  -6  -6 -11   20.01    7.01
  -6   2  -4  160.86    7.32
   3  -7  -8   33.58   10.65
  11   3  -6    8.85    3.26
   1   5  -4  171.82   10.34
  -6  -4  -6   25.33    5.15
  10  -6 -10   23.89    7.66
  -7   3  -6  180.89   10.06
  -1  -7  -9   31.09    8.70
  -3  -7 -11   -4.20    6.96
  -5  -5  -7   34.94    6.89
   7  -5  -5    7.29    7.01
   1  -7  -9    1.14    8.10
   3  -5  -4   -5.83    6.31
  13  -3  -8    8.94    5.33
   8  -6  -8  186.08   15.33
   3   5  -4    6.01    4.84
  -7  -5 -10   38.95    6.70
  10  -4  -6   18.33    6.83
  11  -5  -9   -4.71    6.71
  10   4  -6   13.92    4.34
   9  -5  -7   32.74    7.60
   7   5  -5   23.01    5.65
   2  -6  -6  477.36   21.52
   3  -7  -9  120.31   14.42
   6   4  -3   11.67    4.36
   1  -5  -4  163.01   11.96
  -1   5  -4  148.29   10.74
   2   4  -2  560.03   15.70
   9  -3  -4   55.50    7.45
  10  -6 -11   73.30   11.58
  -3  -7 -12   10.82    7.48
  -1  -7 -10   28.72    9.68
  12  -2  -6   13.77    4.52
  -9   1  -7    3.89    2.88
   1  -7 -10    4.68    7.48
  11  -3  -6   15.57    5.76
  -6   4  -6   34.75    6.09
   8  -6  -9   22.41    7.90
  -6  -6 -13    7.75    6.87
   7  -3  -3   14.29    5.99
   3  -7 -10   92.67   13.42
  11  -5 -10   -3.91    6.24
  -7  -5 -11   41.87    7.21
  -3  -7 -13   93.40   13.63
   7  -5  -6   90.85   10.19
   1   5  -3  103.75    8.74
  -8   2  -6   81.31    6.41
  -1  -7 -11   13.88    8.19
  -4  -6 -10   44.80    8.77
   9  -5  -8   13.77    7.99
   9   5  -6   27.76    5.99
   0  -4  -3  702.43   19.68
   2  -6  -7   19.15    6.57
  13  -3  -9   30.85    7.07
   1  -7 -11   20.38    9.19
  10  -4  -7   52.17    8.07
  -3  -5  -6    4.10    5.20
  -7   3  -5    8.61    4.72
   0  -2  -1    4.20    4.04
  -3  -7 -14   18.24    9.58
   8  -6 -10   53.70    9.66
   4  -6  -8   11.51    8.09
   6  -4  -4    0.69    4.82
   1  -5  -5   16.36    5.86
  11  -5 -11   27.40    8.59
  -1   5  -3  208.20   11.80
  -7  -5 -12   64.06    8.64
  -9   3  -8  526.04   16.73
  13  -1  -7   29.58    4.90
   1  -7 -12   32.06   10.73
  -4  -6 -11   55.68    9.07
   7   3  -2    2.22    2.99
   5   5  -3   17.16    5.06
  -6   2  -3  710.27   15.12
   3  -7 -12   28.70   10.68
   9  -5  -9  141.61   12.58
   2  -6  -8   33.60    9.23
   7  -5  -7  110.74   11.72
   6  -2  -2    0.70    4.02
   8  -6 -11    6.72    7.16
  11  -3  -7    2.04    5.05
   9  -1  -3    5.03    3.07
  -1  -7 -13  218.88   17.37
   8  -4  -6  652.07   22.03
  -5  -5  -9   37.36    7.18
   4  -6  -9   37.08    9.04
   1  -7 -13   27.38   11.11
  11  -5 -12   60.94   10.56
   0  -6  -9   11.61    7.17
  13  -3 -10   41.65    7.51
  12  -2  -7   20.47    5.43
  -8  -4 -11    3.50    4.27
   3  -5  -6    1.62    5.74
  10  -4  -8   24.49    6.88
  -3  -5  -7   -2.11    5.57
  -4  -6 -12   28.79    8.75
  -1  -7 -14   38.71   11.01
   1   5  -2  389.45   14.82
   8  -6 -12   -1.14    8.37
  12  -4 -11   -0.93    6.59
   7  -3  -4  374.76   14.39
  11  -1  -5   -2.01    3.01
   1  -7 -14    3.81    7.51
   1  -5  -6  444.75   18.69
  -2  -6 -10   46.09    9.01
   2  -6  -9  126.58   13.11
   9  -5 -10    8.71    7.03
   0  -4  -4 1332.07   26.35
  -7  -3  -7    4.60    3.61
  11  -5 -13    9.56    9.12
   7  -5  -8   38.53    8.34
  -7   3  -4   53.73    5.96
  -1  -5  -7   46.30    7.90
   9   5  -5    0.49    4.16
  -9   3  -7    3.28    4.79
   0  -6 -10   33.65    8.35
  -4  -6 -13   59.32    9.78
  -8   2  -5  278.60   10.32
   8  -6 -13    8.21    7.40
  -5  -5 -10   -1.43    5.30
  -1   5  -2  350.09   14.58
  13  -3 -11  -19.67    5.17
   3   5  -2   18.01    5.18
  -6   4  -4  116.02    9.04
  10  -4  -9   61.63    8.76
  12  -4 -12    0.97    7.34
   8  -4  -7   58.61    9.95
   3  -5  -7   38.44    7.88
  -2  -6 -11   10.65    7.85
   2  -6 -10   85.42   15.04
   9  -5 -11   79.16   10.59
   8   2  -2    3.12    1.76
  -4  -6 -14   -0.99    7.57
   7  -1  -2   -1.54    2.43
  -4  -2  -3    2.95    2.47
  13  -1  -8   49.41    6.06
   0  -6 -11   20.57    8.72
   7  -5  -9   -0.97    7.08
   0  -2   2  685.92   14.87
   3   3  -6 1190.10   26.29
  -5  -7  -2  111.31   12.03
  -3  -3   1  197.79    9.93
  -2  -8  -1  157.50   15.85
   5   3  -6  128.71    8.42
   4   2  -3  283.13    9.61
   0  -8   0   14.18    9.87
  -4  -8  -3  361.09   20.92
  -1   3  -7   67.34    7.36
  -1  -3   2  436.01   14.20
  -2  -6   1   86.22    9.94
   2   2  -3 2160.79   25.32
  10   2  -6   39.67    4.63
  12  -2  -2  156.12    7.98
   4   4  -9  481.20   18.36
  -5  -5  -1  125.18   10.07
  -6   2 -10   10.35    4.92
   8  -2   1  179.95    8.96
  -7   1  -9   47.33    5.88
  -2  -2   1 1637.41   20.55
   3   3  -5  110.25    7.88
  -1  -7   0   82.07   10.72
   0  -4   2  916.55   24.22
   0  -8  -1  258.04   18.90
   7   3  -6   17.40    4.78
  12  -4  -2  435.76   18.22
  -8   0  -8  299.08    9.53
   1  -3   2  897.61   20.57
  -6  -4  -2   37.22    5.33
  -2  -4   1 1275.65   26.16
   2  -4   2  682.49   21.31
  -6   2  -9   34.12    5.73
  -1   3  -6   37.26    6.64
   3   1  -1    6.08    1.99
   4   4  -8 1631.30   32.50
   0   2  -3   -0.30    3.26
  -4  -4   0  893.15   21.39
   7  -5   1  230.46   15.45
   8   2  -4  439.90   10.96
  -7  -5  -4   82.92    7.73
  -2  -6   0  217.03   14.64
  -5  -7  -4   11.20    7.40
   5  -1   1   30.27    3.77
   5   3  -5  160.63    9.12
   5  -3   2   43.33    6.60
   4  -2   2   33.56    4.67
   6   4  -8   67.34    7.36
  -8  -4  -5   -0.33    2.83
  -4   2  -6  940.08   19.99
  -6  -6  -4  268.77   14.55
  -5  -5  -2  216.25   12.11
  -4  -6  -2  288.73   15.83
  -5  -3  -1  235.01    8.99
  -6   2  -8  387.42   13.98
  -5   3 -10  161.33   11.12
  10  -2  -1  125.43    7.63
   6  -2   1  609.25   15.41
   4   4  -7  398.22   15.98
  -3  -3   0  968.13   19.20
  -3   1  -3   72.68    5.06
  12  -4  -3  111.93   10.45
   5   1  -1  505.84    6.91
  -1   3  -5  166.25   10.16
   6   2  -3 1369.70   18.61
  -1  -5   0   10.72    5.72
   6  -4   1  296.43   14.47
   6   4  -7  126.84    9.58
  -2  -6  -1   13.53    7.55
   0  -4   1  534.13   18.01
   3  -1   1  308.78    8.03
   0  -2   1    4.83    4.14
  11  -3  -2   85.05    8.00
   0   4  -7   65.20    8.15
   5  -7  -2   18.77    9.92
   2  -4   1    8.70    5.25
  -6  -4  -3  142.87    8.38
  -2   4  -8  625.88   21.05
  -4  -6  -3  274.31   15.69
  10   2  -5  333.03    9.20
   4   2  -2  851.06   14.50
   8  -2   0   -4.00    3.00
   9  -1  -1   36.92    3.84
   9   3  -6  257.48   10.68
   2   2  -2 2080.05   23.57
  -4  -4  -1  371.05   13.99
  -6   0  -4  653.59    9.77
   1  -3   1  187.10    9.81
  -7   1  -7  285.96   10.33
  -5   1  -4   56.63    4.60
  -4  -2  -1    9.91    2.87
  -4   2  -5   13.02    4.07
   4   4  -6  280.55   13.27
   5   3  -4   79.56    6.46
  -7  -3  -4   40.94    4.10
   5  -3   1  297.57   12.86
  -5   3  -8   28.59    5.56
   0   4  -6  659.30   20.34
   9  -3  -1  161.14   10.34
  -1  -7  -3  127.82   13.06
  -4   0  -2 4339.34   18.68
  -2  -6  -2  579.71   22.58
  -2   4  -7  265.65   13.34
   0   2  -2  605.89   13.13
   6   4  -6   34.86    5.80
  -1   3  -4  375.73   13.50
  -6  -6  -6  153.29   11.72
   7  -5  -1  161.10   12.76
   7  -1   0 1278.52   17.05
  -4  -6  -4   87.48   10.11
   3   3  -3  465.35   13.82
   0  -4   0 1209.42   26.61
  -3   1  -2   31.28    3.64
   2  -4   0   15.30    6.77
   4  -2   1    0.33    3.95
  -2  -2   0  373.87   10.09
   7   3  -4  409.79   12.40
  10  -2  -2  130.41    8.03
  -5  -5  -4   26.66    6.18
  -6  -4  -4   96.97    7.38
  -5   3  -7   20.42    4.98
  -5  -3  -2   38.37    4.78
  -3  -3  -1  316.49   11.42
  -2   4  -6  266.29   13.27
  -6  -2  -3  564.87    9.37
  -6  -6  -7  118.96   11.02
  -2  -6  -3   69.24   10.49
   6  -2   0 1136.26   20.33
  -1  -3   0   91.32    6.91
  -4  -4  -2  274.57   12.03
  11  -1  -3   70.31    4.93
   8   2  -3  191.32    6.41
  -7   1  -6   97.13    6.18
  -4   2  -4  134.06    7.86
   6   4  -5  389.94   14.44
   9   3  -5  261.49    9.86
  -8  -4  -7   21.54    4.49
   0  -8  -7  219.93   18.46
  -7  -5  -7  380.32   15.27
  -1  -1   0 2833.36   18.42
   8   4  -6  661.11   18.49
  -9   1  -9   37.49    4.85
  -5  -7  -9  126.23   12.35
   1  -3   0  115.53    8.94
   9  -3  -2   75.07    7.95
   7  -3  -1   82.10    8.34
   8  -2  -1  168.45    8.67
   5  -3   0  137.30    9.48
  -3  -7  -7  156.21   14.57
   5   3  -3   89.92    6.51
  -2   4  -5 1073.33   25.34
  -5   3  -6 1215.84   25.26
  -3  -5  -3  183.91   12.08
  -5  -5  -5   95.24    8.96
  -9  -3  -8  353.35    8.67
   0  -2   0  895.66   16.06
   2  -4  -1 1398.97   29.29
   0  -6  -4   98.84   11.68
  -8   0  -6 1397.98   15.41
   5   5  -6  113.53    9.83
  -1  -7  -6   96.55   12.47
   5  -1   0   46.11    3.88
  -2  -4  -2  692.18   19.21
  -5   1  -3   27.64    3.26
  -6  -4  -5   59.58    6.40
  -1  -5  -3  202.20   13.26
   2   2  -1 1779.23   20.94
  -8  -4  -8  231.75   10.28
  10  -2  -3  513.96   15.22
   0   2  -1    6.54    3.05
   4   2  -1  112.83    5.30
  -2  -6  -5  171.39   13.45
   9  -1  -2  111.11    5.88
   1   5  -5   12.86    4.89
  -1  -7  -7  227.88   17.39
   8   4  -5  553.82   16.31
   7   3  -3   17.61    3.83
   2   4  -3  756.58   19.76
  -2   4  -4  407.93   15.84
  12  -2  -5   82.82    7.23
   6  -4  -2  204.65   12.56
  -3  -1  -1  278.63    4.99
   0  -6  -5   -0.87    6.86
  -3  -3  -2  190.60    9.24
  -5   3  -5  430.37   14.91
  -3  -5  -4   19.25    6.19
   3  -5  -3  296.85   16.02
  -6  -6 -10   48.84    8.08
   7   5  -6   68.67    7.89
  -1  -3  -1  170.91    9.55
   5   5  -5  525.17   18.54
  -5  -3  -3   57.75    5.19
   7  -3  -2    5.71    5.14
  -1   3  -2  827.43   18.71
   4  -2   0 1597.54   23.22
  10   2  -4  272.97    6.70
  -7   1  -5  208.87    7.96
  -7  -5  -9   66.09    7.84
  -4  -2  -2   32.29    3.64
  11  -3  -5  103.22    9.43
   6  -2  -1 3559.91   36.05
   5  -3  -1  569.35   17.05
   1  -3  -1    9.03    4.80
   2  -4  -2  556.33   19.16
  -1  -5  -4  147.01   11.87
   9   3  -4   68.38    5.33
  13  -1  -6  213.64    8.85
   4   4  -3  251.71   11.55
   7  -1  -1  241.95    8.03
   8  -4  -4  634.65   22.06
  -2  -4  -3  264.48   12.73
   3  -1   0 2943.15   22.98
   0  -6  -6   90.11   11.83
  -8  -2  -6   49.47    2.88
  11  -1  -4  181.57    8.03
  -8  -4  -9   33.74    5.54
  12  -4  -8  254.25   15.84
  -9  -3  -9  124.71    6.09
  -3  -5  -5  454.86   18.46
  -2   4  -3  223.17   11.38
   5   3  -2  943.22   17.93
  -2  -2  -1 9373.50   46.70
   6  -4  -3   18.56    6.72
  -4  -4  -4  255.10   12.18
  -6  -6 -12   67.35    9.64
   5   5  -4  266.57   13.41
  -4  -6  -9  137.51   12.72
  -2  -6  -7   60.30    9.19
  -5   3  -4  416.09   14.62
  -7  -3  -6  128.02    6.92
   8   4  -4  624.23   16.53
   0  -6  -7  408.85   20.89
   3   3  -1  139.76    7.79
  10  -2  -4  338.09   13.11
  -1  -5  -5  147.50   11.98
  -3   1  -1  280.59    7.56
  12  -4  -9  127.80   12.48
   8  -4  -5  590.34   21.78
   2  -4  -3  795.19   23.04
   3   1   0 2746.31   15.28
  -5  -5  -8  106.59    9.87
  -8  -4 -10   81.58    7.47
  -6  -2  -4  113.38    4.98
   3  -5  -5    0.80    5.17
  -2  -6  -8  289.46   17.72
   5  -3  -2 1026.72   23.32
  -1   3  -1  183.31    9.60
  -3  -3  -3    6.49    3.76
  -2  -4  -4  394.43   15.49
  -6  -4  -7  215.46   11.16
  -1  -3  -2  811.54   18.31
   0  -6  -8  181.18   15.33
   3   5  -3  300.06   13.89
  -5  -3  -4  408.42   12.16
  -1  -7 -12  120.08   13.87
   1  -3  -2  479.80   15.73
   4   4  -2 1733.96   28.24
  -4   2  -2   25.57    4.00
  -2   4  -2  726.85   20.11
  12  -4 -10  125.97   12.69
  -1  -5  -6  306.97   15.93
   7   5  -4  151.35   10.12
  -4  -4  -5  380.61   14.63
   6   2  -1 3166.22   22.98
  -5   1  -2 1153.92   15.62
  -6   4  -5   45.47    7.33
   8  -2  -3  219.89   10.45
   9  -3  -5  232.19   12.80
  -2  -6  -9   12.03    7.90
   4  -2  -1  139.29    7.85
   0   2   0  733.56   13.70
  -7   1  -4  359.81    9.50
  -5   3  -3   77.47    7.43
   2   4  -1 1259.87   24.52
   6   4  -2  251.41   10.78
   2  -4  -4   60.36    7.61
   5  -1  -1  448.02   10.45
  10  -2  -5  341.47   13.69
  10   4  -5   85.39    6.57
   2   2   0  346.34    9.24
  -6  -4  -8   96.73    8.19
   6  -4  -5  406.63   18.47
   4  -6 -10  103.23   12.52
  -2  -4  -5  958.34   23.65
   8   4  -3  204.75    9.51
   5  -3  -3   95.75    8.43
   9   3  -3   19.84    3.16
  11  -3  -8  245.61   14.68
  -9   1  -6   70.81    4.88
   8   0  -2 1363.26   13.93
  -4  -4  -6 1043.01   23.87
  -3  -5  -8  228.36   14.21
   9  -3  -6  237.67   13.44
  -2   4  -1   10.53    4.93
   5   3  -1  558.38   13.42
   4  -6 -11  120.23   14.85
   4   2   0 1491.85   16.84
   7   5  -3   63.40    7.18
   5   5  -2  236.13   11.85
   3   3   0  841.54   16.78
  -3  -3  -4  681.85   16.45
  -1  -3  -3   -1.97    4.28
  -4  -6 -15    7.15    8.15
  -5  -5 -11    8.25    6.48
  -2  -6 -12    1.00    7.55
  -5  -3  -5  391.22   12.32
   4   4  -1  742.69   18.49
  -8  -2  -7    4.55    2.26
  -5   3  -2   42.91    5.45
  -2  -2  -2  302.21    9.11
  11   3  -5   73.35    4.50
  -4   2  -1    6.15    3.44
  -9  -3  12   44.39    9.19
  -8  -4  10   61.08    9.48
  -9   3  12   46.19    8.34
  -8   6   6    1.14    4.30
 -12   2  14   -1.24    6.30
  -8   4  10   58.80    8.68
 -10  -2  13   90.20   11.99
 -11   1  14   -5.92    5.67
 -12  -4  12   10.94    7.07
 -11  -3  13   34.21    9.60
  -9   5   9  142.75   11.87
 -11   3  13   55.14   12.10
 -10   4  11  160.71   14.36
 -11   5  10   -1.80    6.58
 -12  -2  14    3.66    8.35
 -11  -5  10    6.48    6.47
  -7   3  10  274.49   15.45
 -12   4  12    1.12    8.46
  -6  -6   3   43.39    4.91
  -7   1  11    5.64    7.02
 -10   2  13   92.54   12.67
 -13  -1  14   82.87   12.79
  -4  -2   7    0.92    4.37
 -10  -6   7    3.57    5.08
  -8  -4   9   12.67    6.23
  -4   0   8  705.39   17.40
  -4   2   7   -0.93    4.34
  -5   1   9  671.33   20.27
  -8   2  11   31.16    7.39
 -12   2  13   10.84    7.12
   0   4 -10  308.67   11.64
   0   4 -11  318.94   12.26
  -8  -2  11   19.65    7.68
 -11   1  13   19.47    9.64
   0   4 -12  529.67   15.98
  -4  -4   5   -1.79    2.90
  -1   5 -11   68.14    6.36
 -10  -2  12   35.78    9.52
 -12  -4  11    1.07    6.73
  -1   5  -9   45.47    4.82
  -1   5 -12  129.62    8.47
  -8   6   5    8.24    4.54
 -11  -3  12    6.40    8.25
 -13   5  10    8.62    8.04
  -8   4   9    9.34    5.07
 -12  -2  13    7.12    8.21
 -11   3  12   15.28    8.98
 -11   5   9   -1.75    5.73
   0   4  -8  431.07   12.70
 -10   4  10    4.39    5.26
 -11  -5   9    5.41    7.13
  -7  -5   6   48.26    6.97
 -13  -3  12   10.74    8.91
  -9   5   8   38.15    7.50
   0  -4 -13   25.36    6.52
  -1  -5 -10    3.27    3.53
 -12  -6   8   -4.29    5.13
  -1   5  -8   29.51    4.30
 -13   3  12   25.62   10.89
 -12   4  11  -12.07    7.43
  -1  -5  -9   48.64    4.84
 -13  -5  10    1.04    7.11
  -9   1  12   48.66    9.97
   1   3 -11  485.55   15.74
  -7  -3   9    1.40    4.33
 -13   1  13   31.92    9.10
   1   3 -12  147.62    9.18
 -10   2  12   50.78   11.10
   1   3 -10   30.95    4.97
  -9  -5   8    6.68    6.07
   1   3 -13   28.88    5.76
   1  -3 -10   19.58    5.08
  -7   3   9    7.40    6.16
 -10  -4  10   11.82    7.54
   0   4  -7   50.55    4.63
   1  -3 -13   13.21    5.74
   1   3  -9   52.39    5.91
 -10   0  12   38.44   10.69
  -8  -6   5    3.69    4.21
 -10  -6   6   43.09    8.38
  -1   5  -7   46.77    4.47
 -12   2  12    8.22    7.42
  -9   3  10  101.66   10.63
  -8  -4   8   22.82    6.33
 -11   1  12   72.21   12.55
   1   3  -8  537.78   13.54
  -8   2  10   17.37    7.21
 -13   5   9   -1.06    7.25
 -12  -2  12    1.16    6.22
 -11  -3  11   29.02    9.49
  -8  -2  10   11.41    7.24
 -11   3  11   38.14    9.22
 -13  -3  11   -1.17    6.91
  -1  -5  -7   38.20    4.04
 -11   5   8   61.69    9.09
 -11  -5   8   60.75   10.32
  -5   1   8  151.58    9.37
 -12  -6   7    7.59    6.18
 -13   3  11    3.59    8.94
 -10   4   9   75.88   10.77
  -8   4   8    0.69    4.96
 -13  -5   9    9.22    7.84
 -13   1  12   -2.50    6.24
  -8   6   4   46.28    6.55
  -9   5   7   28.59    6.49
   1   3  -7    1.57    2.43
  -6   4   6   43.92    6.43
   2   2 -12   55.26    9.11
   2   2 -13  349.96   14.73
   2   2 -11 1777.83   30.26
 -10  -4   9   72.31    9.88
  -9  -5   7   24.40    6.98
   1  -3  -7    3.62    3.22
  -3   5   0    0.58    1.35
  -7  -3   8   22.65    6.49
   2   2 -10 1439.06   26.29
  -9  -3   9   54.98    9.45
  -7   3   8   19.10    6.79
  -7   5   5   10.25    4.88
  -6   2   8  119.71   10.03
 -10  -6   5   10.87    5.87
  -4  -4   4    5.16    3.31
  -3   1   5   13.29    4.18
 -12  -4   9  102.76   13.28
 -14  -2  11   95.72   13.36
 -11   1  11   26.83    8.97
 -13   5   8    1.04    7.28
 -14   2  11   98.58   13.46
  -8  -6   4   36.24    5.92
 -12  -2  11   61.83   10.53
  -5  -5   3   15.02    3.85
   2   2  -9 1218.74   21.50
 -11  -3  10   38.17    8.45
 -13  -3  10   36.60   10.52
 -11   3  10   49.33    9.90
 -13   3  10   35.25   11.19
 -11   5   7  -10.90    5.49
 -13  -5   8    6.06    7.60
   1   3  -6   18.95    3.14
 -13   1  11   13.46    7.73
 -10   4   8   19.86    6.76
  -6   0   8   53.27    8.60
   2   2  -8  691.52   17.74
  -8   4   7   67.45    7.76
  -9   5   6   34.51    6.89
 -10  -4   8   10.26    7.25
  -5   1   7  264.49   12.02
 -14  -2  10   -1.24    8.13
  -9  -5   6   21.47    6.34
   3  -1 -13   43.80    6.52
 -13   5   7   65.06   10.85
 -14   2  10    8.84    7.67
   3   1 -13   55.40    6.83
 -11   1  10   70.04   10.85
  -9  -3   8    3.22    5.80
 -10  -6   4   19.34    6.69
   3  -1 -12   32.69    6.79
 -13  -3   9   24.81   10.07
   3   1 -12   48.39    6.38
 -14   4   8   12.89    9.77
  -9   3   8   11.62    7.10
 -11  -3   9   52.94   10.08
 -13   3   9   46.20   10.94
   3  -1 -11    1.09    3.63
 -13  -5   7   33.85    8.99
 -12  -6   5   21.33    7.49
   3   1 -11   17.90    5.13
 -13   1  10   95.99   13.45
 -11  -5   6   10.13    7.39
 -12   0  10   66.16   12.47
 -11   5   6    1.65    5.63
  -6   2   7 1135.59   24.73
  -7   5   4  120.89    8.60
  -8   2   8   63.48    8.76
 -10   4   7   44.45    8.19
 -14  -4   8   -2.27    6.59
   3   1 -10 2291.44   32.48
 -14   0  10   95.60   14.39
 -14  -2   9   52.83   10.97
 -12   2   9   57.01   11.00
 -14   2   9   44.94   10.12
 -13   5   6   -4.10    6.21
  -9   1   9   30.21    9.17
  -9   5   5   -1.32    5.20
 -10  -4   7   24.96    7.62
  -8   4   6  653.20   20.29
 -12  -4   7   43.33    8.85
 -14   4   7   42.90   11.62
   3   1  -9   34.38    4.90
 -13  -3   8    4.44    8.72
 -12  -2   9   44.22   11.19
 -11   1   9   22.41    8.21
 -13   3   8   11.36    7.78
  -9  -5   5    3.38    6.04
 -13  -5   6    4.93    8.23
 -12  -6   4   34.11    7.64
  -9  -3   7   12.48    6.66
 -13   1   9   34.14   10.97
  -8   6   2  268.13   12.01
 -12   4   7   37.54   10.13
  -2   6  -6    4.03    2.11
 -10  -2   8    8.95    6.57
  -9   3   7    8.25    5.46
 -11  -5   5   47.33    8.41
 -11   5   5   46.20    8.52
 -14  -4   7   28.14    8.84
   3   1  -8    4.36    3.88
  -7  -5   3   42.51    6.36
 -14  -2   8   64.07   11.76
 -10   4   6   19.71    7.22
  -7   3   6   20.35    5.48
 -14   2   8   77.46   12.21
   2  -4 -11   33.93    6.25
  -6   4   4   10.55    4.62
  -8   2   7   15.05    6.27
 -13   5   5   33.41    8.75
 -12   2   8   50.36   10.27
   2   4 -10   -0.94    2.85
  -8  -2   7   15.04    5.81
 -10   2   8   14.55    6.16
 -14   4   6   32.14   10.43
  -6  -4   4    1.86    3.57
 -12  -4   6   21.29    8.31
   3   3 -11   23.75    5.90
  -6   2   6  943.25   22.75
 -13  -3   7   43.64   10.28
   1   5 -10    0.87    3.07
   4   0 -12  569.51   18.51
 -10  -4   6   24.35    7.11
 -12  -2   8   53.77    9.48
 -13   3   7   58.15   10.29
 -13  -5   5   24.35    9.16
  -9   1   8    8.33    7.21
 -11   1   8   59.50   10.94
  -9   5   4    7.12    5.64
 -12  -6   3   -1.61    5.51
 -13   1   8   38.22   10.85
   2  -4 -10   -1.38    3.09
 -11  -3   7    0.94    7.24
  -8   4   5  500.12   18.63
 -12   4   6   23.95    8.51
 -14  -4   6    3.34    7.28
 -11   3   7    3.83    6.77
 -10  -6   2   15.68    6.25
   1  -5 -10    8.89    4.07
  -9  -5   4   13.25    6.10
 -14   0   8   98.91   14.07
  -2  -6  -6    5.98    1.92
   3   1  -7    0.72    3.96
 -11  -5   4   13.94    7.37
 -11   5   4   -0.80    5.78
   1   1  -7 1236.65   20.91
   1   1 -10  103.81    7.73
   1   1  -6   99.39    6.34
  -3  -3   5   17.11    4.68
   1   1 -11  773.20   20.94
 -10   0  14  167.09   15.28
  -8   2  12  304.05   18.03
  -6   4   8   71.79    7.86
   1   1 -12  228.89   12.11
  -8  -2  12  281.40   17.05
  -5   3   8  203.77   12.08
  -6  -4   8   65.74    7.91
  -7  -5   7   60.13    7.77
   1   1 -13  284.90   13.77
   1   1  -5  739.37   14.36
  -7   5   7   84.73    8.76
  -6   2  10   90.08    9.06
  -7  -3  10  299.96   15.97
  -9   1  13   66.07   10.41
  -9  -5   9  131.35   11.52
 -12   0  14  334.31   22.88
  -6  -2  10   94.67    9.99
 -13   1  14  114.85   14.21
 -10  -4  11  115.85   12.51
  -5  -3   8  194.76   11.40
  -9  -3  11   92.10   11.23
  -9   3  11  107.87   12.49
  -6   0  10 1601.95   34.95
  -2  -2   4  302.69    8.94
  -8   0  12  307.53   18.89
  -3   1   6  458.38   14.11
   0   4  -9  176.87    9.07
   1   1  -4 1252.63   16.51
   0  -4 -10  268.07   11.80
   0  -4 -11  247.32   12.17
  -6   4   7  142.43   10.24
   0  -4 -12  408.15   15.49
   0  -4  -9  133.00    8.28
  -5  -5   4  225.11    9.52
  -6  -4   7  120.28    9.35
  -1  -5 -11   64.49    6.89
  -5   3   7    6.69    4.77
  -1  -5 -12  135.46    9.50
   0  -4  -8  341.28   11.84
  -7   5   6   41.79    6.53
  -3  -3   4   31.39    4.20
  -6   2   9 1350.20   30.41
   1  -3 -11  419.75   15.32
   1  -3 -12  128.41    9.80
  -7   1  10  158.66   13.43
  -1  -5  -8   24.86    4.23
   2   0 -10  518.19   16.75
  -9  -3  10   96.36   11.44
   2   0 -12  107.77    9.40
   1  -3  -9   55.58    6.08
   0  -4  -7   42.53    4.72
  -6  -2   9 1404.50   31.19
 -12  -4  10  124.06   13.16
 -10  -2  11  272.65   18.01
  -5  -3   7   -0.51    3.99
   2   0  -8    0.79    3.07
  -6  -6   2  298.44   10.16
   1  -3  -8  487.72   14.19
  -2   0   4  316.89    9.87
  -4  -2   6  275.39   11.88
 -12   4  10  133.28   14.59
 -12   0  12  207.54   17.59
   0   4  -6  486.81   11.77
  -4   2   6  259.80   11.03
  -2  -6 -10   48.38    5.57
  -9   1  11  185.15   14.51
 -10   2  11  265.53   17.45
   0  -4  -6  381.93   10.36
  -7  -5   5    5.24    4.38
  -1   5  -6  281.27    8.62
  -6  -4   6   38.80    6.39
   1   1  -3   93.21    4.29
  -2  -6  -9    7.85    3.37
 -12   2  11  100.43   13.19
  -5   3   6  116.84    8.71
  -7   1   9   12.97    6.84
  -9   3   9   50.20    8.96
 -10  -2  10  334.41   19.68
  -1  -5  -6  253.94    7.99
  -8  -4   7   65.46    8.91
  -8   2   9  108.98   11.73
 -12  -6   6   98.05   11.29
  -8   0  10  724.37   25.13
  -6  -2   8  109.60    9.56
   2   0  -6  507.27   13.06
 -11  -5   7    0.86    5.74
  -8  -2   9  108.65   11.16
 -12   4   9  144.65   14.27
  -2  -6  -8  234.52    8.63
  -2  -2   3 2380.08   22.34
 -10   2  10  293.29   18.78
  -4  -4   3  228.42    8.80
   1  -3  -6   18.37    3.48
   0   4  -5  567.51   11.32
  -9   1  10  212.61   16.09
  -5  -3   6  113.92    8.65
 -12   2  10  121.76   14.55
   0  -4  -5  543.19   10.93
 -10   0  10  174.22   15.26
  -6  -6   1  127.16    6.82
  -3  -3   3  421.35   10.95
 -12  -4   8  242.86   17.68
 -12  -2  10  128.73   14.11
  -7  -5   4  111.27    8.77
  -6   4   5  405.05   15.00
  -7  -3   7   51.29    7.85
  -2  -4   0   13.86    1.56
  -4   0   6  564.45   16.19
  -4  -2   5  279.35   11.32
   2   2  -7 2826.46   32.05
 -11   3   9   38.11    9.76
 -10  -2   9  207.59   15.01
  -6  -4   5  399.88   14.88
  -7   1   8  765.77   23.66
  -7   3   7   42.67    7.05
 -12   4   8  250.35   17.48
  -4   2   5  322.18   12.30
  -4  -6  -2  131.39    3.21
  -2  -6  -7   52.96    4.12
  -1   5  -5  129.30    5.22
  -8  -6   3    6.47    4.38
  -8  -4   6  514.08   19.47
  -8  -2   8   67.98    9.59
   1   3  -5  365.23    9.72
  -5   3   5  156.28    9.20
 -10   2   9  220.30   16.06
  -6  -2   7  988.09   24.39
  -1  -5  -5  104.14    4.54
  -5  -5   2  205.29    8.48
   1  -3  -5  307.10    8.92
   2   2  -6  266.27    9.56
   2   4 -12  215.48   11.50
 -10  -6   3  107.67   10.29
 -11  -3   8  216.75   15.97
  -2   4   0   19.21    1.85
   1   5 -12  295.27   12.91
 -11   3   8  230.73   16.47
  -3   1   4  631.84   14.53
   2   4 -11   37.47    5.77
   2  -4 -12  221.49   12.16
  -5  -3   5  174.51    9.71
  -5   1   6  324.33   13.33
  -7  -3   6   18.16    5.87
   1   5 -11   79.81    7.14
   1  -5 -12  282.75   12.81
   3   3 -12  114.57    9.67
  -7   1   7   26.15    6.40
  -8   0   8 2086.09   41.33
  -8  -4   5  496.51   18.49
  -6  -6   0   77.18    5.82
  -8  -6   2  211.38   11.01
   1  -5 -11   58.32    6.58
   2   0  -4  303.18    9.17
  -7   5   3   52.43    6.82
   0   4  -4 1000.78   12.82
   1   1  -2  540.86    8.36
  -4  -4   2 1670.21   21.84
 -10   0   8  114.45   12.18
   0  -4  -4  915.01   11.87
  -4  -2   4  263.97   10.44
   3   3 -10   54.96    6.25
 -12   0   8  153.50   14.35
  -6  -2   6  844.60   22.11
   2   4  -9  422.93   13.85
  -4   6  -2  228.55    5.31
  -3  -5  -1   37.98    2.42
  -4   2   4  263.63   10.58
  -9  -3   6  217.21   14.62
 -10  -2   7  278.92   17.32
  -5   3   4   77.06    6.92
  -6   0   6 1223.81   26.88
   2   2  -5 2963.62   28.56
 -14  -2   7  131.78   14.94
  -9   3   6  294.88   16.07
 -14   2   7  149.91   14.85
   1   5  -9  435.10   13.49
   4   2 -12   14.61    4.93
   1   3  -4  705.04   11.95
 -13   5   4    8.06    7.97
  -8   6   1  154.47   10.11
 -13  -5   4    9.68    8.58
 -10   2   7  282.57   17.22
 -12  -6   2   12.07    6.90
 -10  -4   5   64.72    8.89
 -14  -4   5    3.32    7.16
  -5  -5   1   18.14    3.84
  -8  -6   1  119.04    8.67
  -2  -2   2 1996.42   18.86
  -5  -3   4   70.46    6.54
   1  -3  -4  596.41   10.86
   9   3   4    5.52    7.40
  15  -1   4   10.45   10.01
  15   1   4   18.41   11.28
  14   2   4   30.59   11.12
  -3  -3 -10  106.62    9.82
  14  -4   2    5.61    7.16
  11   3   4   41.37   10.35
  10   4   3   45.81    9.07
  14   4   2   11.48    9.44
  13   5   1   37.21    9.25
  12   4   3   19.02    9.69
  -1  -5 -10    1.28    3.61
  -3  -3 -11   57.01    7.43
  13   1   5    7.00    8.48
  12  -2   5   24.27    8.82
  11  -3   4   41.51    9.79
  -2  -4 -10   23.05    4.88
  -3  -3 -12  487.63   18.34
   7   3   4   53.47    7.70
  13  -5   1   36.41    9.71
  12   2   5   38.52    9.73
   8  -4   3  103.40    9.18
   5   5   0   13.20    3.69
  11  -5   2    8.62    6.82
  -1   5 -11   78.29    7.24
  -1  -5 -11   61.04    6.80
  12  -4   3   13.68    7.49
   7  -3   4   48.76    6.58
  11   5   2   12.78    7.07
  12   0   6   48.01   10.68
  12  -6   0   38.21    7.92
  14  -2   5   72.70   13.46
   9   1   6   87.26   11.44
   9   5   2   26.08    7.32
  -1   5 -12  136.64    9.19
  14   2   5   45.23   12.01
  14  -4   3    8.92    7.94
  -1  -5 -12  115.23    8.63
  -2  -4 -12  201.39   11.46
  10  -6   0   43.20    7.07
   9  -5   2   16.36    5.99
  14   4   3    5.71    9.39
   9  -3   5  109.73   10.79
  10  -4   4   48.55    8.74
  11   3   5   41.51    9.25
  13   5   2   44.00    9.61
  10   4   4   72.24   10.54
  10   2   6   10.09    6.54
  13   1   6   62.06   12.21
  13   3   5   81.21   11.97
  13  -3   5   82.95   11.99
  12  -2   6   86.61   11.79
  13  -5   2   41.86    9.99
  14   0   6   88.71   13.43
  11  -3   5   31.23    7.85
  12   2   6   95.44   12.81
  11  -5   3  121.80   11.44
   8   4   4   66.29    8.11
   1   5  -5    6.88    1.98
  14  -2   6   84.64   13.68
  10  -2   6    7.23    7.17
  12  -6   1   10.74    7.05
  14  -4   4   -2.25    6.54
  14   2   6   71.04   13.34
  11   1   7   36.25    9.87
   8  -4   4   81.34    9.07
   6   0   6    0.60    4.47
  14   4   4    6.92    9.55
  -3   1 -11   51.51    6.66
   7   3   5   -0.64    4.15
   9   1   7   -4.35    7.43
  13   5   3   -4.06    6.48
   9   5   3   -2.81    5.15
   7  -3   5    5.91    6.25
  11   3   6   34.86    9.54
  10  -4   5  205.25   13.46
  13   1   7    7.20    9.12
   9  -5   3    4.51    5.26
  13   3   6   53.10   11.17
  13  -3   6   59.94   10.16
   9   3   6   74.89   10.58
  13  -5   3    8.89    7.94
  12  -2   7    7.70    8.14
  12   2   7    4.46    8.18
  14  -4   5   11.45    7.99
  11  -3   6   19.47    8.36
  14   4   5   22.29   10.13
  14  -2   7   41.37   12.19
  14   2   7   43.22   12.23
  11  -5   4   90.76   11.03
   8  -6   1   17.64    5.08
  10   0   8   -5.94    4.84
   8  -2   7   14.89    6.69
  11   1   8   -1.07    7.65
   1  -5  -5    7.12    2.07
   8   2   7    9.54    7.54
   8   6   1   23.30    5.80
  13   5   4   15.52    8.44
  14   0   8   10.43    9.29
   5   1   6   14.49    5.04
   8  -4   5    0.65    4.59
  13   1   8   73.83   12.76
   2  -6  -7   20.51    3.03
   9   1   8   34.59    8.96
  11   3   7   17.44    7.39
  13   3   7    3.54    8.97
  13  -3   7    1.16    7.20
  10  -6   2   90.04   11.17
  13  -5   4    7.05    7.51
   7   5   3    5.92    4.72
  10  -4   6   -2.46    6.94
  12  -2   8   29.33   10.01
  -2  -2 -10    4.16    4.61
  10   4   6    9.83    6.79
   9  -3   7   16.09    6.28
   9  -5   4  222.20   13.47
  12   2   8   27.47    9.83
   7  -3   6  174.68   11.31
  10   2   8   52.24   10.14
   9   3   7   50.14    9.58
  11  -3   7   10.05    7.24
   4  -2   5    5.90    4.79
  12  -6   3   25.86    8.15
  11  -5   5   14.81    6.14
   2  -6  -8   23.20    3.71
  11   5   5   19.80    7.98
  10  -2   8   38.86    8.23
  13  -1   9   28.39   11.56
  13   5   5   33.31    9.84
   8  -6   2   -0.48    4.13
  13   1   9   26.12   10.31
  13   3   8   10.71    9.94
  13  -3   8    4.66    7.80
  11   3   8    1.04    8.34
   8   4   6   -6.56    5.40
  12   4   7   17.01    9.25
  13  -5   5   18.21    7.74
   9   1   9   42.94    8.70
  12  -2   9   10.27    8.14
   8   6   2    6.30    4.83
   8  -4   6    3.34    4.95
  10  -6   3  140.63   10.97
  10  -4   7    7.50    6.12
  12   2   9    8.11    6.94
   6  -2   7  736.76   21.52
   9   5   5   39.87    8.11
  10   4   7    9.10    7.65
  11  -3   8   12.26    7.63
  -1   3 -11   40.08    6.47
   7   3   7    0.70    6.55
   3  -5  -1    2.93    1.56
  -1  -3 -11   54.86    7.27
   9  -5   5   43.93    7.57
  12  -4   7    4.14    7.87
   0   4  -7   44.84    4.36
   1   5 -13   50.14    7.09
   7  -3   7    7.11    5.17
  11  -5   6   30.78    8.30
  13  -1  10    4.97    9.28
  13   5   6   -2.09    8.00
  11   5   6   40.71    8.89
   0   4 -13   25.95    5.57
  13   1  10   20.04   10.00
   4   4   3    6.54    3.54
  13   3   9   21.55   10.34
  13  -3   9    9.37    8.59
  13  -5   6    4.06    7.08
   0   4 -12  463.67   16.06
  12   4   8   -4.27    7.38
  11   3   9   38.01   10.38
   8  -2   9   25.87    7.27
   0   4 -11  238.26   10.94
   1  -5 -10    6.02    4.20
  12  -2  10   15.02    8.39
   8   2   9   16.93    6.39
   0   4 -10  257.93   10.86
   1   5 -10    6.45    3.72
  12   2  10    3.52    6.72
   8  -6   3   45.70    6.26
   9   1  10    3.84    8.47
  10  -6   4   -0.65    5.94
   8  -4   7    6.86    5.44
  11  -3   9   43.56   10.35
  13  -5   7   16.31    8.25
  12  -4   8    8.35    8.71
   8   6   3   30.34    6.19
   3   5  -1    1.61    1.28
   7   1   9   54.47    8.63
   9  -5   6   61.48    9.30
   6  -2   8  401.54   16.64
  11  -5   7    0.84    6.73
   7  -5   5   57.04    7.56
   6  -4   6   23.27    6.04
  11   1  11   89.90   11.97
  11   5   7    1.84    6.37
   7  -3   8   80.55    8.87
   6   4   6   26.62    5.80
   7   5   5   60.07    7.51
   8   0  10   25.68    8.39
  12   4   9   26.13    9.02
  11   3  10   51.98   10.97
  12  -2  11   37.79    9.93
   2  -4   0   15.79    1.83
  12   2  11   11.99    7.66
   5   5   3   38.24    4.99
   9   1  11   65.90   10.79
  10  -4   9   11.19    6.84
  11  -3  10   54.08   11.55
  12  -4   9   25.47    9.93
  12   0  12   14.87    9.34
  10  -6   5   29.36    7.07
  10   2  11   27.68    8.96
  10   4   9    6.70    6.82
   8  -4   8  349.82   17.31
   9   5   7    7.04    7.15
  11  -5   8    5.52    7.73
   4  -2   7   43.02    6.31
   9  -5   7    1.43    5.14
  11   1  12   65.77   11.12
  11   5   8   17.05    7.90
  10   0  12   -1.11    8.48
   7   3   9    3.07    6.33
  10  -2  11   36.70    8.44
   6  -2   9   26.99    7.30
   5   3   7   22.76    5.95
   7  -5   6    1.18    4.85
  12   4  10   84.82   12.64
   6   0  10    0.75    6.08
   7  -3   9    9.91    5.66
   6   2   9   39.73    7.67
  11   3  11    4.47    7.80
   2   4   0   10.34    1.66
  -4   0 -10 3583.98   46.47
   7  -5   1  208.56   11.59
   8   6  -1  155.61   10.16
  10   2   5  174.37   14.10
   5  -3   3   63.23    6.53
   7   5   1  192.54   11.61
   8  -2   5  332.44   16.91
   8   4   3  120.49   10.46
  13   3   4  207.12   17.42
   8   2   5  313.04   16.10
  -3   1  -7  486.86   14.83
  13  -3   4  254.78   18.83
  -2   4 -10   11.14    4.60
   7   1   5  268.31   14.28
  10   0   6  200.86   16.05
  10  -2   5  149.65   12.84
   3   1   3   97.05    6.99
  -2  -4 -11  264.84   12.77
   4   0   4 3670.07   38.41
  11   1   6  251.08   17.91
   0   4  -4  955.51   12.48
  -2   4 -11  254.81   13.08
  -2  -2  -5  374.42   11.07
   5   3   3   79.86    7.41
   4   4   1  395.83   11.21
  -2   0  -4   60.75    5.45
  -2   4 -12  196.38   11.71
  -3   1  -8  375.18   13.68
  -1  -3  -4  302.42    8.28
   9   3   5  131.82   12.47
  12   4   4  232.60   16.89
   8  -6   0   89.10    8.01
  -1   3  -4  320.15    8.46
   8   0   6 2167.54   41.55
   6  -4   3  146.68    9.30
  -3   1  -9 1017.22   23.65
   5   1   5   34.09    7.12
   8   6   0   90.77    8.24
   6   4   3  183.87   10.49
   6  -2   5 1898.49   33.25
   7  -5   2   38.26    6.28
   8  -2   6   87.10    9.44
   8   2   6  125.34   12.10
  12  -4   4  238.64   17.60
   3   3   2  192.72    7.53
  -3   1 -10  273.11   13.33
  11   5   3  153.78   13.77
   4  -2   4  135.88    8.35
  -2  -2  -6  506.14   13.50
   7   5   2   30.88    6.19
   0  -4  -4  972.17   12.55
   6   2   5 1953.04   33.91
   4   2   4  152.29    8.69
   7   1   6  135.45   11.37
  -3   1 -12   36.27    7.41
   5  -3   4  499.46   15.69
   6   6  -1  128.26    7.16
   4  -6  -3   86.43    3.25
  12   4   5  121.19   13.32
   9  -3   6   56.26    9.07
  10   4   5  205.53   15.12
   2   2   2  309.70    8.06
  10   2   7  238.58   17.16
  -2  -2  -7 1837.39   27.32
  -1  -3  -5  120.04    6.10
   5   3   4  468.02   15.55
  12  -4   5  156.24   14.38
   2   6  -7    9.78    2.45
  -1   3  -5  130.64    6.38
   5   5   1  118.18    7.02
  12   0   8  130.23   14.51
  10  -2   7  261.89   17.64
  11   5   4   87.03   10.67
   0   4  -5  583.52   11.47
  -2  -2  -8   67.04    6.28
   3   1   4  519.72   13.97
   8   4   5    2.83    5.88
   6  -4   4  129.62    9.31
  -2   0  -6   84.17    6.61
   6  -2   6  136.60   10.09
   4   4   2  289.25   10.06
   7  -5   3   -0.53    4.61
   6   4   4  127.16    9.35
  -2  -2  -9 2764.17   36.72
  12   4   6  165.12   15.92
   7   1   7  362.45   16.84
   7   3   6  194.78   13.16
   6   2   6  120.85    9.99
   9   5   4  227.38   14.51
  -1  -3  -6   17.65    3.67
   0  -4  -5  542.34   11.15
  -2  -2 -11    3.96    3.74
  -2  -2 -12  300.71   14.29
  -1   3  -6   17.43    3.65
  12  -4   6  155.84   14.40
   5  -3   5  463.95   15.73
   4   6  -3   57.79    2.32
   4   2   5    3.41    3.05
   8   0   8  451.03   20.50
  11   1   9  206.54   17.77
  -1  -3  -7   35.35    4.64
  -2   0  -8  548.60   15.95
   0   4  -6  441.82   11.23
   6   6   0   80.17    6.04
  -1   3  -7   47.06    5.20
   8  -2   8  160.55   12.81
   1  -5  -6  301.12    8.57
   8   2   8  213.02   15.11
   3   3   3    2.23    2.95
   5   3   5  447.09   15.40
   1   5  -6  287.48    8.24
   2  -6  -9  119.06    7.01
  -2   0 -12  161.76   11.18
  -2   0 -10   53.58    6.45
   0  -4  -6  376.90   10.48
  -1  -3  -8 1029.57   20.83
  -1   3  -8  957.07   19.98
   2  -6 -10   74.29    6.40
   4   0   6  760.70   20.07
   2  -6 -11   65.15    6.76
   6  -4   5   28.08    5.50
  -1   3 -12   69.03    7.55
   7  -5   4   84.34    7.99
  -1  -3  -9   14.57    4.58
   7   1   8  169.44   13.15
  -1  -3 -12   73.78    8.38
  -1   3  -9   21.66    4.96
  10   2   9  492.52   23.92
   9  -3   8  601.14   24.01
   5   1   7   51.63    7.92
  -1   3 -10  831.58   20.79
  -1  -3 -10  801.15   20.48
   6   4   5   73.92    8.05
   9   3   8  600.61   23.98
   5   5   2  230.47    9.48
   6   0   8   88.17    8.90
   6   2   7  761.95   23.02
  12   0  10  357.93   21.89
   7   5   4   97.61    8.85
   1  -5  -7  271.83    9.16
   0  -4  -7   36.10    4.64
   1   5  -7  263.57    8.92
  11   1  10  238.71   17.63
   3   1   5   58.40    5.61
  10   0  10  296.95   18.72
  10  -2   9  507.04   24.17
   2   0   4   56.32    4.85
   0   4  -8  373.11   12.43
   1  -5 -12  253.93   12.40
   0  -4 -12  415.61   15.80
   1   1   2  102.94    4.39
   1  -5  -8   45.80    4.98
   0  -4  -8  295.67   11.09
   1   5 -12  277.90   12.77
   2   2   3  666.71   12.63
   1   5  -8   57.28    5.11
   0  -4 -11  262.09   12.43
   1  -5 -11   43.96    6.36
   5  -3   6 1255.84   26.25
   1  -5  -9  350.58   12.21
   0   4  -9  163.49    9.09
   0  -4  -9  151.00    8.83
   0  -4 -10  247.71   11.61
   1   5 -11   78.84    7.26
   4  -2   6  962.09   21.50
   1   5  -9  388.87   12.63
   8   4   7   24.68    7.51
   4   2   6  992.27   22.25
  10  -4   8  154.51   13.89
  10   4   8  173.94   14.28
  10   2  10   84.23   11.33
   9   5   6   69.27    8.92
   9  -3   9  215.17   15.30
   5   3   6 1146.69   24.88
   9   3   9  223.37   16.17
   7   3   8   77.81    9.69
   6   6   1  138.56    7.43
   6   2   8  375.19   16.81
   5   1   8  682.66   21.11
  10  -2  10   98.19   12.34
   3   3   4  728.80   15.57
   8  -2  10  208.19   15.54
   8   2  10  168.21   14.29
   8   4   8  375.69   18.13
   3   1   6  397.25   13.80
   5  -3   7   17.99    5.17
   8  -6   4  273.23   12.93
   9  -3  10  136.18   13.28
   4   4   4  234.79    9.83
   9   3  10  115.28   12.34
   7   1  10  540.11   22.07
   8   6   4  253.04   12.72
   4   2   7   49.08    6.07
   6  -4   7  267.67   13.59
  12  -2  12   41.21   10.26
  12   2  12   49.21   10.63
   4   0   8  879.31   23.28
   2   2   4  656.67   13.90
  12  -4  10   83.66   12.95
  11  -3  11    1.09    8.45
   5   1 -18   17.49    7.72
   5   1 -19   60.89   11.06
   4   2 -10    0.62    5.72
   5  -1 -20   73.56   12.58
   5   1 -20   70.99   12.94
   5   1 -14   21.75    7.53
   4  -2 -10    3.06    3.97
   5  -1 -21  173.05   15.01
  -6   4   3   12.00    4.59
  -7   5   2   -5.06    3.81
  -6   2   5  621.64   16.34
  -8   4   4  617.96   19.76
  -6  -4   3    9.51    4.27
   0  -6 -10   62.88    5.73
   5   1 -12   12.99    7.93
   4   4 -18   16.33    9.05
   4   4 -19    3.21    7.78
   4   4 -17    6.78    7.79
   3   5 -18   18.18    7.75
  -3   1   3   19.36    3.70
   3   5 -17    0.91    5.93
   4   4 -20   -3.36    6.11
   3   5 -19    9.04    6.87
   4  -2  -9   30.31    5.53
   3   5 -20   14.69    8.63
   3   5 -16    2.56    5.66
   4   4 -21   71.01   13.03
   3  -5 -18   18.97    8.82
   3  -5 -17    0.90    6.63
   3  -5 -19   14.97    8.61
   3   5 -15   15.22    7.37
   3  -5 -16    0.84    6.04
   3  -5 -20    3.12    7.02
   5   3 -19   11.18    8.43
   5   3 -17   20.26    7.84
   5   3 -21   49.82   12.30
   5  -3 -17   -1.01    8.05
   5  -3 -19   13.38    8.33
   3  -5 -15   29.04    7.80
   5   3 -16   27.83    8.57
   5  -3 -16   29.57    8.83
   5  -3 -21   32.47   11.87
  -7   3   4  394.74   14.13
   3  -5 -14    6.51    5.95
   0  -6  -9    7.70    3.44
   4   4 -13   20.03    6.24
   5  -3 -14   -0.83    5.33
   2  -6 -17   89.06   10.30
   5   3 -14    2.53    6.43
   6   2 -19   54.93   10.41
  -8   4   3  132.08    9.67
   2  -6 -16    0.74    5.30
   6   2 -18   10.93    7.16
   6   2 -21   28.54   11.35
   6  -2 -19   79.50   11.30
   6  -2 -20  149.19   15.43
   6  -2 -18   29.75    9.72
   6  -2 -21   31.38   10.63
   5  -3 -13    3.89    5.55
  -7   5   1  148.27    8.74
   6  -2 -17  163.17   14.70
   2  -6 -15   61.44    8.26
   4   4 -12   42.45    7.59
  -1  -5  -4   95.33    2.91
   6   2 -16   52.26   11.14
   6  -2 -16   71.13    9.55
  -5   1   4    0.78    3.80
  -6   2   4    0.85    4.03
   3   5 -12    4.97    4.48
   6  -2 -15  172.31   14.28
   2  -6 -14   20.06    6.13
  -5  -5   0   18.74    3.54
   6   0 -12    1.57    5.60
   3  -5 -12    4.84    5.27
   4   2  -7    8.75    4.74
   2   6 -13   33.69    5.90
   4   4 -11    6.29    4.44
   4  -2  -7    2.28    3.38
   2  -6 -13   35.37    6.51
   7   1 -19   15.28    8.70
   7  -1 -20   92.02   13.73
   7  -1 -19   21.15   10.42
   3   5 -11   13.59    4.70
  -8  -4   2   10.45    5.94
   7   1 -18  -13.52    7.38
   6  -2 -13  301.75   17.11
   7   1 -17   11.84    8.26
  -9  -3   3   12.73    8.42
  -7   3   3   13.44    5.69
   7   1 -16   22.58    8.39
   0  -6  -8  143.96    6.24
  -9   3   3   12.45    5.05
  -8   4   2    8.14    4.97
  -7  -5   0   -0.85    4.12
  -9  -1   4   37.71    7.68
   7   1 -15   53.80    9.06
   6   4 -20    6.77    8.56
   6   4 -19   28.23    9.38
   5  -3 -10   18.23    5.22
   6   4 -18   19.80    7.57
   5   5 -18    8.69    6.81
   6  -4 -20    5.61    7.76
   6  -4 -19   29.15    9.07
   3   5 -10    6.15    3.90
   6   4 -17    9.96    8.31
   6  -4 -18    9.31    8.57
   5   5 -17   54.35   10.19
   5   3 -10   18.43    6.29
  -2  -4  -1   11.25    1.66
   7   3 -20   53.79   11.86
   6  -4 -17   15.83    7.32
   7   3 -19   20.74    9.27
   6   4 -16   37.08    8.27
   6  -2 -11  220.20   13.53
   7  -3 -20   80.68   11.40
  -9   1   4   52.62    7.62
   3  -5 -10    2.49    4.13
   6  -4 -16   31.99    9.11
   7  -3 -19   20.65    8.79
   8   0 -20    2.53    7.89
  -6   2   3 1505.98   25.16
   7   3 -17    6.36    8.20
   7  -3 -18  398.99   21.79
   7   1 -13   17.70    6.50
   6   4 -15   28.13    7.95
   8   0 -18   64.90   12.74
   5   5 -15   30.00    7.44
   6  -4 -15   25.10    8.54
   7  -3 -17    6.97    6.74
  -8  -4   1   19.45    5.89
   8  -2 -20   65.15   11.52
   6   4 -14   -4.30    4.46
   7  -3 -16  111.17   13.04
   8   2 -19   43.66    9.83
   7   3 -15   51.44    9.14
   5   5 -14   47.07    8.43
   6  -2 -10   91.09    9.38
   7   1 -12   56.51    9.68
   8  -2 -19   17.05    8.71
   6  -4 -14   -4.24    6.98
  -7  -3   2    9.55    5.13
   8   2 -18   58.38   11.88
   4  -6 -17   34.11    8.60
   8  -2 -18   66.35   12.35
  -6  -6  -3   26.70    4.44
   3   5  -9    8.36    3.59
   7  -3 -15   29.83    9.12
  -8   4   1    5.64    5.14
  -9  -1   3    7.49    5.14
   8   2 -17   17.95    8.38
  -7   3   2    3.23    5.81
   7   3 -14   -5.54    5.61
   8  -2 -17    4.47    7.40
   4  -6 -16    0.77    5.71
   6   0  -8   36.94    7.07
  -2   4  -1    9.01    1.64
   8   2 -16   55.91   12.19
   8  -2 -16   65.34   11.32
   7  -3 -14   11.18    6.82
   3  -5  -9   13.01    4.46
   7   1 -11   14.36    7.04
   7   3 -13    4.38    7.33
  -3   5  -2   19.39    2.53
   8   2 -15   13.39    8.85
   1   1  -1    0.94    1.46
  -9   1   3    7.56    5.55
   4  -6 -15   -2.87    5.49
   8  -2 -15    1.02    7.91
   6   4 -12    9.92    5.45
   6  -4 -12    6.75    6.31
   8   2 -14   10.81    8.27
   9   1 -18   12.18    9.34
   8  -2 -14   -4.87    6.16
   9  -1 -18   10.92   10.05
  -8   2   2    5.02    5.20
  -8  -2   2   -0.55    3.37
   4  -6 -14   -3.32    4.68
   4   2 -11  233.92   13.57
   4  -2 -11  263.51   14.61
  -8   2   6  104.78    9.53
  -7   1   6  654.55   19.77
   2   4  -8   99.81    7.44
  -8  -4   4  646.63   19.75
  -8  -2   6  104.82    9.66
   5   1 -17  229.95   17.22
   5   1 -16  253.69   17.01
   5   1 -15  345.97   19.27
  -5   1   5    4.18    3.45
   3   1  -6  509.23   14.79
   5   1 -21  146.13   15.50
   1   5  -8   64.84    5.97
   3   3  -8  719.43   19.32
   5   1 -13   92.96   11.47
   2  -4  -8   78.45    7.02
  -6  -6  -1  134.86    7.09
   4   2  -9   26.04    6.40
   4   0  -8  531.49   17.64
  -6  -2   5  598.05   17.45
   1  -5  -8   51.16    5.33
   4   4 -16  338.57   18.70
   0   6  -9    6.37    3.57
   2   4  -7  175.67    8.66
   4   4 -15  288.31   17.30
   5   1 -11   14.13    5.99
   5   3 -18  149.33   14.72
   5   3 -20  147.13   14.78
  -4   0   4 3740.17   36.22
   5  -3 -18  103.05   12.32
  -8   0   6  707.64   21.86
   4   4 -14  537.89   21.56
  -8   2   5  126.66   10.42
   2   2  -4  340.86    9.76
   6   0 -18  165.93   15.83
  -7  -3   4  411.42   15.43
   5  -3 -20  134.10   15.56
  -5   3   3   76.05    6.83
   3   5 -14   -5.94    4.75
  -8  -2   5  132.78    9.78
   6   0 -20  222.23   19.06
  -8  -4   3  178.70   11.83
   3   3  -7  170.64    9.28
   6   0 -16  186.48   15.65
  -4  -2   3  235.68    9.20
  -7   1   5  129.42    9.19
   5  -3 -15   84.66   10.46
   5   3 -15  101.40   12.03
   4   2  -8 1014.64   23.56
  -4  -4   1  654.70   13.37
   5   1 -10  339.07   16.21
  -7  -5   1  149.04    9.06
   4  -2  -8  999.00   23.37
  -4   2   3  115.64    7.42
   3   5 -13  169.95   11.72
   1   5  -7  313.02   10.27
   3   1  -5   15.55    5.19
   6   0 -14  485.95   21.98
   6   2 -20  161.18   15.81
  -2   0   2   53.74    4.46
   2  -4  -7  145.59    8.19
   3  -5 -13  150.68   11.31
   6   2 -17  156.31   14.79
   5   3 -13    7.09    6.39
  -4  -6  -3  216.75    5.64
  -6   4   2  203.42    9.85
   5   1  -9  678.37   21.03
  -5  -3   3   77.79    6.75
  -6  -4   2  219.18    9.96
   6   2 -15  156.92   14.00
   1  -5  -7  285.49    9.57
   0   6  -8  170.48    7.26
   5  -3 -12  483.53   19.60
   5   3 -12  433.94   19.03
   2   4  -6  364.20   11.04
   6   2 -14  249.23   15.89
  -6  -2   4   20.32    5.31
   6  -2 -14  263.71   16.82
  -6  -6  -2   61.49    5.28
   1  -3  -3   84.63    4.03
   3   3  -6 1127.00   20.66
  -8   2   4  488.91   17.69
   7   1 -20  143.14   15.49
  -8  -2   4  403.61   15.70
  -6   0   4  748.04   19.04
   5  -3 -11   90.93    9.30
   6   2 -13  321.87   17.53
  -7  -3   3   14.40    4.36
   4   0  -6  566.45   16.25
   1   3  -3   96.64    4.35
   5   3 -11   94.79    9.81
   5   1  -8  142.72   10.67
  -7   1   4  280.51   13.29
  -3  -3   1  161.84    6.47
   3  -5 -11    6.60    4.69
   2   6 -12  259.60   12.56
  -4   6  -3  257.08    6.83
   4   4 -10  221.44   12.13
   6   2 -12  164.04   13.34
   6  -2 -12  144.48   12.08
   2  -6 -12  201.19   11.38
   6   0 -10 1738.02   36.07
   5   5 -19  205.82   15.87
  -5   3   2  995.07   19.23
   2  -4  -6  332.20   10.59
  -7   5   0    4.03    4.36
   3   1  -4  671.86   14.79
   7   1 -14  480.42   22.35
   4   2  -6  294.26   12.30
   1   5  -6  367.11    9.72
   5   5 -16  157.92   13.33
   6   2 -11  203.47   13.51
   4  -2  -6  297.18   11.95
   7   3 -18  384.16   22.10
   2   6 -11   81.32    7.29
   5   1  -7  241.48   12.19
  -6   4   1   90.85    7.38
  -4  -2   2  882.65   16.35
  -3   1   2  758.97   13.51
  -8   0   4  478.95   17.03
  -6  -4   1   88.16    6.99
  -3  -5  -2   20.39    2.32
   2  -6 -11   54.83    6.71
  -8   2   3  233.29   12.65
   4   4  -9  477.11   16.61
   2   2  -3 2500.27   23.06
   7   3 -16  134.34   13.86
  -8  -2   3  177.45   10.72
   5  -3  -9  196.89   12.25
  -5   1   3    1.85    3.33
  -4   2   2  875.73   16.60
   0   4  -3  560.29    7.44
   0  -4  -3  508.08    6.58
   2   0  -2   60.08    4.14
  -9  -3   2  153.55   10.69
  -4  -4   0  745.67   14.15
  -6  -2   3 1406.46   24.82
   3   3  -5   19.26    4.05
  -5  -3   2  903.31   17.91
   5   3  -9  197.99   11.95
   8   0 -16  601.55   27.30
   6   2 -10  106.80   10.47
   1  -5  -6  336.15    9.10
  -9   3   2  110.31   10.46
   2   4  -5   23.56    3.44
  -7   1   3    9.50    4.71
  -5  -5  -1  109.01    6.43
   0   6  -7  292.59    7.76
   6   4 -13  209.28   14.60
   5   5 -13  433.12   18.66
   6  -4 -13  195.84   13.69
  -7  -5  -1  207.14   10.47
  -2  -2   1 1601.21   15.42
   2   6 -10   92.41    7.10
   8   0 -14  281.79   19.28
   5  -3  -8  200.71   11.57
   5   1  -6  320.54   13.23
   2  -6 -10   80.85    6.83
   4   2  -5  337.19   12.12
   6  -2  -9 1388.66   30.50
   6   2  -9 1535.62   32.81
   4   4  -8 1382.91   26.55
  -7   5  -1  202.35   10.61
   9   1 -19  129.82   14.83
   4  -2  -5  334.74   12.51
   7  -3 -13   22.53    7.09
   5   3  -8  185.93   10.89
   9  -1 -19  132.12   15.33
   5   5 -12  260.17   14.39
   7   3 -12  382.20   18.76
   9   1 -17  144.13   14.52
  -9  -3   1  213.26   12.75
   7   1 -10  161.62   12.90
  -8  -4   0  308.38   13.80
  -5   3   1  581.70   15.00
   9  -1 -17  127.43   14.53
  -9   3   1  162.84   11.10
   8   2 -13   21.50    7.92
   9   1 -16  190.35   16.34
  -6   2   2    1.70    3.26
   8   0 -12  397.97   20.50
   3   5  -8    6.57    3.28
  -6  -4   0   35.62    5.55
   2  -4  -5   26.46    3.72
   3   1  -3   16.04    3.79
   6  -2  -8   95.25    8.64
   6   2  -8  103.58    9.75
   4   0  -4 4534.37   41.04
  -6  -2   2   17.52    5.19
  -4   0   2 3956.30   34.39
  -5  -3   1  571.91   14.60
  -4  -6  -4   58.59    3.84

TITL check_3_twin1_hklf4 in C2/c
REM C2/c (#15 in standard setting)
CELL 0.71073  10.980755   6.238418  15.868394  90.0000  95.2270  90.0000
ZERR    1.00   0.000968   0.000540   0.001355   0.0000   0.0076   0.0000
LATT  7
SYMM -x, y,-z+1/2
SFAC O P Cl K Cu
UNIT 40.00 8.00 4.00 4.00 20.00
TREF
HKLF 4
END
_computing_structure_solution     'SHELXT 2014/4 (Sheldrick, 2014)'
;
_shelx_hkl_checksum                97580
_olex2_submission_special_instructions  'No special instructions were received'
_oxdiff_exptl_absorpt_empirical_details
;
Empirical correction (ABSPACK) includes:
- Absorption correction using spherical harmonics
- Frame scaling
;
_oxdiff_exptl_absorpt_empirical_full_max  1.086
_oxdiff_exptl_absorpt_empirical_full_min  0.914
_oxdiff_twin_integration_method    simultaneous
_oxdiff_twin_items                 2
loop_
  _twin_individual_id
  _twin_individual_mass_fraction_refined
  _oxdiff_twin_reflns_isolated
  _oxdiff_twin_reflns_overlapped
  _twin_individual_twin_lattice_type
  _twin_individual_twin_matrix_11
  _twin_individual_twin_matrix_12
  _twin_individual_twin_matrix_13
  _twin_individual_twin_matrix_21
  _twin_individual_twin_matrix_22
  _twin_individual_twin_matrix_23
  _twin_individual_twin_matrix_31
  _twin_individual_twin_matrix_32
  _twin_individual_twin_matrix_33
 1 0.6948 5705 1860 ref 1.0000 0.0000 0.0000 0.0000 1.0000 0.0000 0.0000 0.0000
 1.0000
 2 0.3052 5692 1860 nmt 0.5106 1.5139 0.0009 0.4888 -0.5101 0.0000 -0.1987
 -0.1992 -1.0001

_twin_special_details
;
Component 2 rotated by -179.9977\% 
around [0.94 0.31 -0.12] (reciprocal) or [0.71 0.71 0.00] (direct)
;
