# Supplementary material for: Expanding the Averievite Family, (MX)Cu5O2(T5+O4)2 (T5+ = P, V; M = K, Rb, Cs, Cu; X = Cl, Br): Synthesis and Single-Crystal X-ray Diffraction Study
Source: Molecules. 2021 Mar 24;26(7):1833. doi: 10.3390/molecules26071833 (PMC8036531; doi:10.3390/molecules26071833)
Supplement: Supplementary file 1 [file molecules-26-01833-s001.zip › Compound_6.cif]

 
data_shelx
 
_audit_creation_method            'SHELXL-2018/3'
_shelx_SHELXL_version_number      '2018/3'
_chemical_name_systematic         ?
_chemical_name_common             ?
_chemical_melting_point           ?
_chemical_formula_moiety          ?
_chemical_formula_sum
 'Cl2.07 Cu6.74 O10 V2' 
_chemical_formula_weight          763.52

loop_
 _atom_type_symbol
 _atom_type_description
 _atom_type_scat_dispersion_real
 _atom_type_scat_dispersion_imag
 _atom_type_scat_source
 'Cl'  'Cl'   0.1484   0.1585
 'International Tables Vol C Tables 4.2.6.8 and 6.1.1.4'
 'Cu'  'Cu'   0.3201   1.2651
 'International Tables Vol C Tables 4.2.6.8 and 6.1.1.4'
 'O'  'O'   0.0106   0.0060
 'International Tables Vol C Tables 4.2.6.8 and 6.1.1.4'
 'V'  'V'   0.3005   0.5294
 'International Tables Vol C Tables 4.2.6.8 and 6.1.1.4'
 
_space_group_crystal_system       trigonal
_space_group_IT_number            164
_space_group_name_H-M_alt         'P -3 m 1'
_space_group_name_Hall            '-P 3 2"'
 
_shelx_space_group_comment
;
The symmetry employed for this shelxl refinement is uniquely defined
by the following loop, which should always be used as a source of
symmetry information in preference to the above space-group names.
They are only intended as comments.
;
 
loop_
 _space_group_symop_operation_xyz
 'x, y, z'
 '-y, x-y, z'
 '-x+y, -x, z'
 'y, x, -z'
 '-x, -x+y, -z'
 'x-y, -y, -z'
 '-x, -y, -z'
 'y, -x+y, -z'
 'x-y, x, -z'
 '-y, -x, z'
 'x, x-y, z'
 '-x+y, y, z'
 
_cell_length_a                    6.406(4)
_cell_length_b                    6.406(4)
_cell_length_c                    8.403(5)
_cell_angle_alpha                 90
_cell_angle_beta                  90
_cell_angle_gamma                 120
_cell_volume                      298.6(4)
_cell_formula_units_Z             1
_cell_measurement_temperature     296(2)
_cell_measurement_reflns_used     540
_cell_measurement_theta_min       2.424
_cell_measurement_theta_max       37.666
 
_exptl_crystal_description        'prism'
_exptl_crystal_colour             ?
_exptl_crystal_density_meas       ?
_exptl_crystal_density_method     ?
_exptl_crystal_density_diffrn     4.246          
_exptl_crystal_F_000              357
_exptl_transmission_factor_min    ?
_exptl_transmission_factor_max    ?
_exptl_crystal_size_max           ?
_exptl_crystal_size_mid           ?
_exptl_crystal_size_min           ?
_exptl_absorpt_coefficient_mu     13.743
_shelx_estimated_absorpt_T_min    ?
_shelx_estimated_absorpt_T_max    ?
_exptl_absorpt_correction_type    ?
_exptl_absorpt_correction_T_min   ?
_exptl_absorpt_correction_T_max   ?
_exptl_absorpt_process_details    ?
_exptl_absorpt_special_details    ?
_diffrn_ambient_temperature       296(2)
_diffrn_radiation_wavelength      0.71073
_diffrn_radiation_type            MoK\a
_diffrn_source                    ?
_diffrn_measurement_device_type   'Bruker Apex 2 Duo'
_diffrn_measurement_method        ?
_diffrn_detector_area_resol_mean  ?
_diffrn_reflns_number             7232
_diffrn_reflns_av_unetI/netI      0.0145
_diffrn_reflns_av_R_equivalents   0.0315
_diffrn_reflns_limit_h_min        -9
_diffrn_reflns_limit_h_max        10
_diffrn_reflns_limit_k_min        -10
_diffrn_reflns_limit_k_max        8
_diffrn_reflns_limit_l_min        -14
_diffrn_reflns_limit_l_max        11
_diffrn_reflns_theta_min          2.424
_diffrn_reflns_theta_max          37.666
_diffrn_reflns_theta_full         25.242
_diffrn_measured_fraction_theta_max   1.000
_diffrn_measured_fraction_theta_full  1.000
_diffrn_reflns_Laue_measured_fraction_max    1.000
_diffrn_reflns_Laue_measured_fraction_full   1.000
_diffrn_reflns_point_group_measured_fraction_max   1.000
_diffrn_reflns_point_group_measured_fraction_full  1.000
_reflns_number_total              643
_reflns_number_gt                 578
_reflns_threshold_expression      'I > 2\s(I)'
_reflns_Friedel_coverage          0.000
_reflns_Friedel_fraction_max      .
_reflns_Friedel_fraction_full     .
 
_reflns_special_details
;
 Reflections were merged by SHELXL according to the crystal
 class for the calculation of statistics and refinement.
 
 _reflns_Friedel_fraction is defined as the number of unique
 Friedel pairs measured divided by the number that would be
 possible theoretically, ignoring centric projections and
 systematic absences.
;
 
_computing_data_collection        ?
_computing_cell_refinement        ?
_computing_data_reduction         ?
_computing_structure_solution     ?
_computing_structure_refinement 'SHELXL-2018/3 (Sheldrick, 2018)'
_computing_molecular_graphics     ?
_computing_publication_material   ?
_refine_special_details           ?
_refine_ls_structure_factor_coef  Fsqd
_refine_ls_matrix_type            full
_refine_ls_weighting_scheme       calc
_refine_ls_weighting_details
'w=1/[\s^2^(Fo^2^)+(0.0347P)^2^+0.9660P] where P=(Fo^2^+2Fc^2^)/3'
_atom_sites_solution_primary      ?
_atom_sites_solution_secondary    ?
_atom_sites_solution_hydrogens    .
_refine_ls_hydrogen_treatment     undef
_refine_ls_extinction_method      none
_refine_ls_extinction_coef        .
_refine_ls_number_reflns          643
_refine_ls_number_parameters      57
_refine_ls_number_restraints      0
_refine_ls_R_factor_all           0.0369
_refine_ls_R_factor_gt            0.0326
_refine_ls_wR_factor_ref          0.0815
_refine_ls_wR_factor_gt           0.0784
_refine_ls_goodness_of_fit_ref    1.108
_refine_ls_restrained_S_all       1.108
_refine_ls_shift/su_max           0.000
_refine_ls_shift/su_mean          0.000
 
loop_
 _atom_site_label
 _atom_site_type_symbol
 _atom_site_fract_x
 _atom_site_fract_y
 _atom_site_fract_z
 _atom_site_U_iso_or_equiv
 _atom_site_adp_type
 _atom_site_occupancy
 _atom_site_site_symmetry_order  
 _atom_site_calc_flag
 _atom_site_refinement_flags_posn
 _atom_site_refinement_flags_adp
 _atom_site_refinement_flags_occupancy
 _atom_site_disorder_assembly
 _atom_site_disorder_group
Cu1 Cu 0.500000 0.500000 0.500000 0.01772(14) Uani 1 4 d S T P . .
Cu2 Cu 0.666667 0.333333 0.225(2) 0.020(5) Uani 0.36(17) 6 d S T P . .
Cu2A Cu 0.690(4) 0.310(4) 0.2270(14) 0.022(2) Uani 0.21(6) 2 d S T P . .
V1 V 0.666667 0.333333 0.80735(9) 0.01377(16) Uani 1 6 d S T P . .
O1 O 0.666667 0.333333 0.4544(4) 0.0127(5) Uani 1 6 d S T P . .
O2 O 0.666667 0.333333 0.0043(4) 0.0234(8) Uani 1 6 d S T P . .
O3 O 0.9604(5) 0.4802(3) 0.7340(3) 0.0387(9) Uani 1 2 d S T P . .
Cu3 Cu 0.000000 0.000000 0.500000 0.0329(8) Uani 0.493(7) 12 d S T P . .
Cu4 Cu 0.000000 0.000000 0.000000 0.134(4) Uani 0.536(11) 12 d S T P . .
Cu5 Cu 0.000000 0.000000 0.2407(6) 0.069(4) Uani 0.356(19) 6 d S T P . .
Cl1 Cl 0.136(6) 0.068(3) 0.239(3) 0.045(9) Uani 0.080(18) 2 d S T P . .
Cl2 Cl 0.208(2) 0.171(2) 0.164(2) 0.058(5) Uani 0.132(7) 1 d . . P . .
 
loop_
 _atom_site_aniso_label
 _atom_site_aniso_U_11
 _atom_site_aniso_U_22
 _atom_site_aniso_U_33
 _atom_site_aniso_U_23
 _atom_site_aniso_U_13
 _atom_site_aniso_U_12
Cu1 0.0267(2) 0.0267(2) 0.00807(18) -0.00006(7) 0.00006(7) 0.0196(2)
Cu2 0.028(8) 0.028(8) 0.003(3) 0.000 0.000 0.014(4)
Cu2A 0.023(2) 0.023(2) 0.0084(19) 0.0004(10) -0.0004(10) 0.003(4)
V1 0.0178(2) 0.0178(2) 0.0057(3) 0.000 0.000 0.00891(11)
O1 0.0151(8) 0.0151(8) 0.0079(11) 0.000 0.000 0.0076(4)
O2 0.0315(13) 0.0315(13) 0.0073(13) 0.000 0.000 0.0157(7)
O3 0.0185(11) 0.071(2) 0.0094(8) 0.0000(4) 0.0000(8) 0.0093(6)
Cu3 0.0376(11) 0.0376(11) 0.0235(11) 0.000 0.000 0.0188(5)
Cu4 0.184(6) 0.184(6) 0.034(2) 0.000 0.000 0.092(3)
Cu5 0.091(6) 0.091(6) 0.0252(18) 0.000 0.000 0.045(3)
Cl1 0.035(14) 0.060(12) 0.032(10) -0.008(4) -0.017(9) 0.017(7)
Cl2 0.048(5) 0.052(6) 0.072(9) -0.038(6) -0.029(5) 0.023(4)
 
_geom_special_details
;
 All esds (except the esd in the dihedral angle between two l.s. planes)
 are estimated using the full covariance matrix.  The cell esds are taken
 into account individually in the estimation of esds in distances, angles
 and torsion angles; correlations between esds in cell parameters are only
 used when they are defined by crystal symmetry.  An approximate (isotropic)
 treatment of cell esds is used for estimating esds involving l.s. planes.
;
 
loop_
 _geom_bond_atom_site_label_1
 _geom_bond_atom_site_label_2
 _geom_bond_distance
 _geom_bond_site_symmetry_2
 _geom_bond_publ_flag
Cu1 O1 1.8885(13) 7_666 ?
Cu1 O1 1.8885(13) . ?
Cu1 O3 1.979(3) 8_566 ?
Cu1 O3 1.979(3) 2_655 ?
Cu1 Cu2A 2.877(17) 8_566 ?
Cu1 Cu2A 2.877(17) 2_655 ?
Cu1 Cu2A 2.877(17) 9_556 ?
Cu1 Cu2A 2.877(17) 3_665 ?
Cu1 Cu2 2.961(14) 7_666 ?
Cu1 Cu2 2.961(14) . ?
Cu1 Cu2A 3.11(3) . ?
Cu1 Cu2A 3.11(3) 7_666 ?
Cu1 V1 3.1764(15) 7_666 ?
Cu1 V1 3.1765(15) . ?
Cu1 Cu3 3.203(2) 1_665 ?
Cu1 Cu3 3.203(2) . ?
Cu1 Cu1 3.203(2) 3_665 ?
Cu1 Cu1 3.203(2) 3_565 ?
Cu1 Cu1 3.203(2) 2_665 ?
Cu1 Cu1 3.203(2) 2_655 ?
Cu2 Cu2A 0.25(5) 2_655 ?
Cu2 Cu2A 0.25(5) 3_665 ?
Cu2 O2 1.852(19) . ?
Cu2 O1 1.930(19) . ?
Cu2 O3 2.098(4) 7_766 ?
Cu2 O3 2.098(4) 9_546 ?
Cu2 O3 2.098(4) 8_566 ?
Cu2 Cl2 2.631(10) 10_665 ?
Cu2 Cl2 2.631(10) 11 ?
Cu2 Cl2 2.631(10) 3_665 ?
Cu2 Cl2 2.631(10) . ?
Cu2 Cl2 2.631(10) 2_655 ?
Cu2 Cl2 2.631(10) 12_655 ?
Cu2 Cl1 2.95(3) 3_665 ?
Cu2 Cl1 2.95(3) . ?
Cu2 Cl1 2.95(3) 2_655 ?
Cu2 V1 3.507(18) 1_554 ?
Cu2A Cu2A 0.44(8) 3_665 ?
Cu2A Cu2A 0.44(8) 2_655 ?
Cu2A O2 1.888(16) . ?
Cu2A O1 1.928(12) . ?
Cu2A O3 1.98(2) 7_766 ?
Cu2A O3 1.98(2) 9_546 ?
Cu2A O3 2.35(5) 8_566 ?
Cu2A Cl2 2.39(5) 12_655 ?
Cu2A Cl2 2.39(5) 2_655 ?
Cu2A Cl1 2.69(6) 2_655 ?
Cu2A Cl2 2.73(2) 3_665 ?
Cu2A Cl2 2.73(2) 11 ?
Cu2A Cl2 2.80(4) 10_665 ?
Cu2A Cl2 2.80(4) . ?
Cu2A Cl1 3.08(4) 3_665 ?
Cu2A Cl1 3.08(4) . ?
Cu2A Cu5 3.45(5) 1_655 ?
V1 O2 1.655(4) 1_556 ?
V1 O3 1.742(3) . ?
V1 O3 1.742(3) 3_665 ?
V1 O3 1.742(3) 2_655 ?
Cu3 Cu5 2.179(5) . ?
Cu3 Cu5 2.179(5) 7_556 ?
Cu3 Cl1 2.32(3) 8_556 ?
Cu3 Cl1 2.32(3) 2 ?
Cu3 Cl1 2.32(3) 9_556 ?
Cu3 Cl1 2.32(3) 3 ?
Cu3 Cl1 2.32(3) 7_556 ?
Cu3 Cl1 2.32(3) . ?
Cu3 Cl2 3.077(19) 8_556 ?
Cu3 Cl2 3.077(19) 2 ?
Cu3 Cl2 3.077(19) 12 ?
Cu3 Cl2 3.077(19) 6_556 ?
Cu3 Cl2 3.077(19) 10 ?
Cu3 Cl2 3.077(19) 4_556 ?
Cu3 Cl2 3.077(19) 7_556 ?
Cu3 Cl2 3.077(19) . ?
Cu3 Cl2 3.077(19) 9_556 ?
Cu3 Cl2 3.077(19) 3 ?
Cu3 Cl2 3.077(19) 11 ?
Cu3 Cl2 3.077(19) 5_556 ?
Cu4 Cl2 1.848(8) 12 ?
Cu4 Cl2 1.848(8) 6 ?
Cu4 Cl2 1.848(8) 8 ?
Cu4 Cl2 1.848(8) 2 ?
Cu4 Cl2 1.848(8) . ?
Cu4 Cl2 1.848(8) 7 ?
Cu4 Cl2 1.848(8) 10 ?
Cu4 Cl2 1.848(8) 4 ?
Cu4 Cl2 1.848(8) 11 ?
Cu4 Cl2 1.848(8) 5 ?
Cu4 Cl2 1.848(8) 9 ?
Cu4 Cl2 1.848(8) 3 ?
Cu4 Cu5 2.022(5) 7 ?
Cu4 Cu5 2.022(5) . ?
Cu4 Cl1 2.149(19) . ?
Cu4 Cl1 2.149(19) 8 ?
Cu4 Cl1 2.149(19) 2 ?
Cu4 Cl1 2.149(19) 7 ?
Cu4 Cl1 2.149(19) 9 ?
Cu4 Cl1 2.149(19) 3 ?
Cu5 Cl1 0.75(3) 2 ?
Cu5 Cl1 0.75(3) . ?
Cu5 Cl1 0.75(3) 3 ?
Cu5 Cl2 1.387(17) 2 ?
Cu5 Cl2 1.387(17) 12 ?
Cu5 Cl2 1.387(17) . ?
Cu5 Cl2 1.387(17) 10 ?
Cu5 Cl2 1.387(17) 3 ?
Cu5 Cl2 1.387(17) 11 ?
Cl1 Cl2 0.86(2) . ?
Cl1 Cl2 0.86(2) 11 ?
Cl1 Cl1 1.31(6) 2 ?
Cl1 Cl1 1.31(6) 3 ?
Cl1 Cl2 1.67(2) 12 ?
Cl1 Cl2 1.67(2) 3 ?
Cl1 Cl2 1.98(3) 2 ?
Cl1 Cl2 1.98(3) 10 ?
Cl2 Cl2 0.85(2) 11 ?
Cl2 Cl2 1.569(18) 12 ?
Cl2 Cl2 2.13(2) 2 ?
Cl2 Cl2 2.13(2) 3 ?
Cl2 Cl2 2.42(3) 10 ?
 
loop_
 _geom_angle_atom_site_label_1
 _geom_angle_atom_site_label_2
 _geom_angle_atom_site_label_3
 _geom_angle
 _geom_angle_site_symmetry_1
 _geom_angle_site_symmetry_3
 _geom_angle_publ_flag
O1 Cu1 O1 180.0 7_666 . ?
O1 Cu1 O3 95.32(13) 7_666 8_566 ?
O1 Cu1 O3 84.68(13) . 8_566 ?
O1 Cu1 O3 84.68(13) 7_666 2_655 ?
O1 Cu1 O3 95.32(13) . 2_655 ?
O3 Cu1 O3 180.0 8_566 2_655 ?
O1 Cu1 Cu2A 41.6(4) 7_666 8_566 ?
O1 Cu1 Cu2A 138.4(4) . 8_566 ?
O3 Cu1 Cu2A 136.5(3) 8_566 8_566 ?
O3 Cu1 Cu2A 43.5(3) 2_655 8_566 ?
O1 Cu1 Cu2A 138.4(4) 7_666 2_655 ?
O1 Cu1 Cu2A 41.6(4) . 2_655 ?
O3 Cu1 Cu2A 43.5(3) 8_566 2_655 ?
O3 Cu1 Cu2A 136.5(3) 2_655 2_655 ?
Cu2A Cu1 Cu2A 180.0 8_566 2_655 ?
O1 Cu1 Cu2A 41.6(4) 7_666 9_556 ?
O1 Cu1 Cu2A 138.4(4) . 9_556 ?
O3 Cu1 Cu2A 136.5(3) 8_566 9_556 ?
O3 Cu1 Cu2A 43.5(3) 2_655 9_556 ?
Cu2A Cu1 Cu2A 8.8(18) 8_566 9_556 ?
Cu2A Cu1 Cu2A 171.2(18) 2_655 9_556 ?
O1 Cu1 Cu2A 138.4(4) 7_666 3_665 ?
O1 Cu1 Cu2A 41.6(4) . 3_665 ?
O3 Cu1 Cu2A 43.5(3) 8_566 3_665 ?
O3 Cu1 Cu2A 136.5(3) 2_655 3_665 ?
Cu2A Cu1 Cu2A 171.2(18) 8_566 3_665 ?
Cu2A Cu1 Cu2A 8.8(17) 2_655 3_665 ?
Cu2A Cu1 Cu2A 180.0 9_556 3_665 ?
O1 Cu1 Cu2 39.7(3) 7_666 7_666 ?
O1 Cu1 Cu2 140.3(3) . 7_666 ?
O3 Cu1 Cu2 135.0(2) 8_566 7_666 ?
O3 Cu1 Cu2 45.0(2) 2_655 7_666 ?
Cu2A Cu1 Cu2 4.7(10) 8_566 7_666 ?
Cu2A Cu1 Cu2 175.3(10) 2_655 7_666 ?
Cu2A Cu1 Cu2 4.7(10) 9_556 7_666 ?
Cu2A Cu1 Cu2 175.3(9) 3_665 7_666 ?
O1 Cu1 Cu2 140.3(3) 7_666 . ?
O1 Cu1 Cu2 39.7(3) . . ?
O3 Cu1 Cu2 45.0(2) 8_566 . ?
O3 Cu1 Cu2 135.0(2) 2_655 . ?
Cu2A Cu1 Cu2 175.3(10) 8_566 . ?
Cu2A Cu1 Cu2 4.7(10) 2_655 . ?
Cu2A Cu1 Cu2 175.3(10) 9_556 . ?
Cu2A Cu1 Cu2 4.7(10) 3_665 . ?
Cu2 Cu1 Cu2 180.0 7_666 . ?
O1 Cu1 Cu2A 144.2(7) 7_666 . ?
O1 Cu1 Cu2A 35.8(7) . . ?
O3 Cu1 Cu2A 48.9(7) 8_566 . ?
O3 Cu1 Cu2A 131.1(7) 2_655 . ?
Cu2A Cu1 Cu2A 172.9(14) 8_566 . ?
Cu2A Cu1 Cu2A 7.1(14) 2_655 . ?
Cu2A Cu1 Cu2A 172.9(14) 9_556 . ?
Cu2A Cu1 Cu2A 7.1(14) 3_665 . ?
Cu2 Cu1 Cu2A 176.1(8) 7_666 . ?
Cu2 Cu1 Cu2A 3.9(8) . . ?
O1 Cu1 Cu2A 35.8(7) 7_666 7_666 ?
O1 Cu1 Cu2A 144.2(7) . 7_666 ?
O3 Cu1 Cu2A 131.1(7) 8_566 7_666 ?
O3 Cu1 Cu2A 48.9(7) 2_655 7_666 ?
Cu2A Cu1 Cu2A 7.1(14) 8_566 7_666 ?
Cu2A Cu1 Cu2A 172.9(14) 2_655 7_666 ?
Cu2A Cu1 Cu2A 7.1(14) 9_556 7_666 ?
Cu2A Cu1 Cu2A 172.9(14) 3_665 7_666 ?
Cu2 Cu1 Cu2A 3.9(8) 7_666 7_666 ?
Cu2 Cu1 Cu2A 176.1(8) . 7_666 ?
Cu2A Cu1 Cu2A 180.0(8) . 7_666 ?
O1 Cu1 V1 66.10(10) 7_666 7_666 ?
O1 Cu1 V1 113.90(10) . 7_666 ?
O3 Cu1 V1 29.22(8) 8_566 7_666 ?
O3 Cu1 V1 150.78(8) 2_655 7_666 ?
Cu2A Cu1 V1 107.5(4) 8_566 7_666 ?
Cu2A Cu1 V1 72.5(4) 2_655 7_666 ?
Cu2A Cu1 V1 107.5(4) 9_556 7_666 ?
Cu2A Cu1 V1 72.5(4) 3_665 7_666 ?
Cu2 Cu1 V1 105.8(2) 7_666 7_666 ?
Cu2 Cu1 V1 74.2(2) . 7_666 ?
Cu2A Cu1 V1 78.1(7) . 7_666 ?
Cu2A Cu1 V1 101.9(7) 7_666 7_666 ?
O1 Cu1 V1 113.90(10) 7_666 . ?
O1 Cu1 V1 66.10(10) . . ?
O3 Cu1 V1 150.78(8) 8_566 . ?
O3 Cu1 V1 29.22(8) 2_655 . ?
Cu2A Cu1 V1 72.5(4) 8_566 . ?
Cu2A Cu1 V1 107.5(4) 2_655 . ?
Cu2A Cu1 V1 72.6(4) 9_556 . ?
Cu2A Cu1 V1 107.4(4) 3_665 . ?
Cu2 Cu1 V1 74.2(2) 7_666 . ?
Cu2 Cu1 V1 105.8(2) . . ?
Cu2A Cu1 V1 101.9(7) . . ?
Cu2A Cu1 V1 78.1(7) 7_666 . ?
V1 Cu1 V1 180.0 7_666 . ?
O1 Cu1 Cu3 90.0 7_666 1_665 ?
O1 Cu1 Cu3 90.0 . 1_665 ?
O3 Cu1 Cu3 90.0 8_566 1_665 ?
O3 Cu1 Cu3 90.0 2_655 1_665 ?
Cu2A Cu1 Cu3 94.4(9) 8_566 1_665 ?
Cu2A Cu1 Cu3 85.6(9) 2_655 1_665 ?
Cu2A Cu1 Cu3 85.6(9) 9_556 1_665 ?
Cu2A Cu1 Cu3 94.4(9) 3_665 1_665 ?
Cu2 Cu1 Cu3 90.000(2) 7_666 1_665 ?
Cu2 Cu1 Cu3 90.000(1) . 1_665 ?
Cu2A Cu1 Cu3 90.000(1) . 1_665 ?
Cu2A Cu1 Cu3 90.000(1) 7_666 1_665 ?
V1 Cu1 Cu3 90.0 7_666 1_665 ?
V1 Cu1 Cu3 90.0 . 1_665 ?
O1 Cu1 Cu3 90.0 7_666 . ?
O1 Cu1 Cu3 90.0 . . ?
O3 Cu1 Cu3 90.0 8_566 . ?
O3 Cu1 Cu3 90.0 2_655 . ?
Cu2A Cu1 Cu3 85.6(9) 8_566 . ?
Cu2A Cu1 Cu3 94.4(9) 2_655 . ?
Cu2A Cu1 Cu3 94.4(9) 9_556 . ?
Cu2A Cu1 Cu3 85.6(9) 3_665 . ?
Cu2 Cu1 Cu3 90.000(2) 7_666 . ?
Cu2 Cu1 Cu3 90.000(1) . . ?
Cu2A Cu1 Cu3 90.000(1) . . ?
Cu2A Cu1 Cu3 90.000(1) 7_666 . ?
V1 Cu1 Cu3 90.0 7_666 . ?
V1 Cu1 Cu3 90.0 . . ?
Cu3 Cu1 Cu3 180.0 1_665 . ?
O1 Cu1 Cu1 148.00(3) 7_666 3_665 ?
O1 Cu1 Cu1 32.00(3) . 3_665 ?
O3 Cu1 Cu1 95.52(7) 8_566 3_665 ?
O3 Cu1 Cu1 84.48(7) 2_655 3_665 ?
Cu2A Cu1 Cu1 123.8(2) 8_566 3_665 ?
Cu2A Cu1 Cu1 56.2(2) 2_655 3_665 ?
Cu2A Cu1 Cu1 118.7(8) 9_556 3_665 ?
Cu2A Cu1 Cu1 61.3(8) 3_665 3_665 ?
Cu2 Cu1 Cu1 122.74(18) 7_666 3_665 ?
Cu2 Cu1 Cu1 57.26(18) . 3_665 ?
Cu2A Cu1 Cu1 54.2(6) . 3_665 ?
Cu2A Cu1 Cu1 125.8(6) 7_666 3_665 ?
V1 Cu1 Cu1 120.28(2) 7_666 3_665 ?
V1 Cu1 Cu1 59.72(2) . 3_665 ?
Cu3 Cu1 Cu1 60.0 1_665 3_665 ?
Cu3 Cu1 Cu1 120.0 . 3_665 ?
O1 Cu1 Cu1 32.00(3) 7_666 3_565 ?
O1 Cu1 Cu1 148.00(3) . 3_565 ?
O3 Cu1 Cu1 84.48(7) 8_566 3_565 ?
O3 Cu1 Cu1 95.52(7) 2_655 3_565 ?
Cu2A Cu1 Cu1 56.2(2) 8_566 3_565 ?
Cu2A Cu1 Cu1 123.8(2) 2_655 3_565 ?
Cu2A Cu1 Cu1 61.3(8) 9_556 3_565 ?
Cu2A Cu1 Cu1 118.7(8) 3_665 3_565 ?
Cu2 Cu1 Cu1 57.26(18) 7_666 3_565 ?
Cu2 Cu1 Cu1 122.74(18) . 3_565 ?
Cu2A Cu1 Cu1 125.8(6) . 3_565 ?
Cu2A Cu1 Cu1 54.2(6) 7_666 3_565 ?
V1 Cu1 Cu1 59.72(2) 7_666 3_565 ?
V1 Cu1 Cu1 120.28(2) . 3_565 ?
Cu3 Cu1 Cu1 120.0 1_665 3_565 ?
Cu3 Cu1 Cu1 60.0 . 3_565 ?
Cu1 Cu1 Cu1 180.0 3_665 3_565 ?
O1 Cu1 Cu1 32.00(3) 7_666 2_665 ?
O1 Cu1 Cu1 148.00(3) . 2_665 ?
O3 Cu1 Cu1 84.48(7) 8_566 2_665 ?
O3 Cu1 Cu1 95.52(7) 2_655 2_665 ?
Cu2A Cu1 Cu1 61.3(8) 8_566 2_665 ?
Cu2A Cu1 Cu1 118.7(8) 2_655 2_665 ?
Cu2A Cu1 Cu1 56.2(2) 9_556 2_665 ?
Cu2A Cu1 Cu1 123.8(2) 3_665 2_665 ?
Cu2 Cu1 Cu1 57.26(18) 7_666 2_665 ?
Cu2 Cu1 Cu1 122.74(18) . 2_665 ?
Cu2A Cu1 Cu1 125.8(6) . 2_665 ?
Cu2A Cu1 Cu1 54.2(6) 7_666 2_665 ?
V1 Cu1 Cu1 59.72(2) 7_666 2_665 ?
V1 Cu1 Cu1 120.28(2) . 2_665 ?
Cu3 Cu1 Cu1 60.0 1_665 2_665 ?
Cu3 Cu1 Cu1 120.0 . 2_665 ?
Cu1 Cu1 Cu1 120.0 3_665 2_665 ?
Cu1 Cu1 Cu1 60.0 3_565 2_665 ?
O1 Cu1 Cu1 148.00(3) 7_666 2_655 ?
O1 Cu1 Cu1 32.00(3) . 2_655 ?
O3 Cu1 Cu1 95.52(7) 8_566 2_655 ?
O3 Cu1 Cu1 84.48(7) 2_655 2_655 ?
Cu2A Cu1 Cu1 118.7(8) 8_566 2_655 ?
Cu2A Cu1 Cu1 61.3(8) 2_655 2_655 ?
Cu2A Cu1 Cu1 123.8(2) 9_556 2_655 ?
Cu2A Cu1 Cu1 56.2(2) 3_665 2_655 ?
Cu2 Cu1 Cu1 122.74(18) 7_666 2_655 ?
Cu2 Cu1 Cu1 57.26(18) . 2_655 ?
Cu2A Cu1 Cu1 54.2(6) . 2_655 ?
Cu2A Cu1 Cu1 125.8(6) 7_666 2_655 ?
V1 Cu1 Cu1 120.28(2) 7_666 2_655 ?
V1 Cu1 Cu1 59.72(2) . 2_655 ?
Cu3 Cu1 Cu1 120.0 1_665 2_655 ?
Cu3 Cu1 Cu1 60.0 . 2_655 ?
Cu1 Cu1 Cu1 60.0 3_665 2_655 ?
Cu1 Cu1 Cu1 120.0 3_565 2_655 ?
Cu1 Cu1 Cu1 180.0 2_665 2_655 ?
Cu2A Cu2 Cu2A 119.5(17) 2_655 3_665 ?
Cu2A Cu2 O2 94(7) 2_655 . ?
Cu2A Cu2 O2 94(7) 3_665 . ?
Cu2A Cu2 O1 86(7) 2_655 . ?
Cu2A Cu2 O1 86(7) 3_665 . ?
O2 Cu2 O1 180.0 . . ?
Cu2A Cu2 O3 59.7(10) 2_655 7_766 ?
Cu2A Cu2 O3 166(7) 3_665 7_766 ?
O2 Cu2 O3 99.5(5) . 7_766 ?
O1 Cu2 O3 80.5(5) . 7_766 ?
Cu2A Cu2 O3 166(7) 2_655 9_546 ?
Cu2A Cu2 O3 59.7(10) 3_665 9_546 ?
O2 Cu2 O3 99.5(5) . 9_546 ?
O1 Cu2 O3 80.5(5) . 9_546 ?
O3 Cu2 O3 117.3(3) 7_766 9_546 ?
Cu2A Cu2 O3 59.7(10) 2_655 8_566 ?
Cu2A Cu2 O3 59.7(10) 3_665 8_566 ?
O2 Cu2 O3 99.5(5) . 8_566 ?
O1 Cu2 O3 80.5(5) . 8_566 ?
O3 Cu2 O3 117.3(3) 7_766 8_566 ?
O3 Cu2 O3 117.3(3) 9_546 8_566 ?
Cu2A Cu2 Cl2 18(5) 2_655 10_665 ?
Cu2A Cu2 Cl2 110.9(12) 3_665 10_665 ?
O2 Cu2 Cl2 78.9(6) . 10_665 ?
O1 Cu2 Cl2 101.1(6) . 10_665 ?
O3 Cu2 Cl2 72.1(3) 7_766 10_665 ?
O3 Cu2 Cl2 170.5(3) 9_546 10_665 ?
O3 Cu2 Cl2 54.27(18) 8_566 10_665 ?
Cu2A Cu2 Cl2 129.6(13) 2_655 11 ?
Cu2A Cu2 Cl2 18(5) 3_665 11 ?
O2 Cu2 Cl2 78.9(6) . 11 ?
O1 Cu2 Cl2 101.1(6) . 11 ?
O3 Cu2 Cl2 170.5(3) 7_766 11 ?
O3 Cu2 Cl2 54.27(18) 9_546 11 ?
O3 Cu2 Cl2 72.1(3) 8_566 11 ?
Cl2 Cu2 Cl2 116.4(4) 10_665 11 ?
Cu2A Cu2 Cl2 18(5) 2_655 3_665 ?
Cu2A Cu2 Cl2 129.6(13) 3_665 3_665 ?
O2 Cu2 Cl2 78.9(6) . 3_665 ?
O1 Cu2 Cl2 101.1(6) . 3_665 ?
O3 Cu2 Cl2 54.27(18) 7_766 3_665 ?
O3 Cu2 Cl2 170.5(3) 9_546 3_665 ?
O3 Cu2 Cl2 72.1(3) 8_566 3_665 ?
Cl2 Cu2 Cl2 18.7(5) 10_665 3_665 ?
Cl2 Cu2 Cl2 133.6(5) 11 3_665 ?
Cu2A Cu2 Cl2 110.9(12) 2_655 . ?
Cu2A Cu2 Cl2 18(5) 3_665 . ?
O2 Cu2 Cl2 78.9(6) . . ?
O1 Cu2 Cl2 101.1(6) . . ?
O3 Cu2 Cl2 170.5(3) 7_766 . ?
O3 Cu2 Cl2 72.1(3) 9_546 . ?
O3 Cu2 Cl2 54.27(18) 8_566 . ?
Cl2 Cu2 Cl2 98.4(7) 10_665 . ?
Cl2 Cu2 Cl2 18.7(5) 11 . ?
Cl2 Cu2 Cl2 116.4(4) 3_665 . ?
Cu2A Cu2 Cl2 129.6(13) 2_655 2_655 ?
Cu2A Cu2 Cl2 110.9(12) 3_665 2_655 ?
O2 Cu2 Cl2 78.9(6) . 2_655 ?
O1 Cu2 Cl2 101.1(6) . 2_655 ?
O3 Cu2 Cl2 72.1(3) 7_766 2_655 ?
O3 Cu2 Cl2 54.27(18) 9_546 2_655 ?
O3 Cu2 Cl2 170.5(3) 8_566 2_655 ?
Cl2 Cu2 Cl2 133.6(5) 10_665 2_655 ?
Cl2 Cu2 Cl2 98.4(7) 11 2_655 ?
Cl2 Cu2 Cl2 116.4(4) 3_665 2_655 ?
Cl2 Cu2 Cl2 116.4(4) . 2_655 ?
Cu2A Cu2 Cl2 110.9(12) 2_655 12_655 ?
Cu2A Cu2 Cl2 129.6(13) 3_665 12_655 ?
O2 Cu2 Cl2 78.9(6) . 12_655 ?
O1 Cu2 Cl2 101.1(6) . 12_655 ?
O3 Cu2 Cl2 54.27(18) 7_766 12_655 ?
O3 Cu2 Cl2 72.1(3) 9_546 12_655 ?
O3 Cu2 Cl2 170.5(3) 8_566 12_655 ?
Cl2 Cu2 Cl2 116.4(4) 10_665 12_655 ?
Cl2 Cu2 Cl2 116.4(4) 11 12_655 ?
Cl2 Cu2 Cl2 98.4(7) 3_665 12_655 ?
Cl2 Cu2 Cl2 133.6(5) . 12_655 ?
Cl2 Cu2 Cl2 18.7(5) 2_655 12_655 ?
Cu2A Cu2 Cl1 2(6) 2_655 3_665 ?
Cu2A Cu2 Cl1 119.7(7) 3_665 3_665 ?
O2 Cu2 Cl1 92.4(6) . 3_665 ?
O1 Cu2 Cl1 87.6(6) . 3_665 ?
O3 Cu2 Cl1 60.02(9) 7_766 3_665 ?
O3 Cu2 Cl1 168.1(10) 9_546 3_665 ?
O3 Cu2 Cl1 60.03(9) 8_566 3_665 ?
Cl2 Cu2 Cl1 16.5(4) 10_665 3_665 ?
Cl2 Cu2 Cl1 129.2(2) 11 3_665 ?
Cl2 Cu2 Cl1 16.5(4) 3_665 3_665 ?
Cl2 Cu2 Cl1 110.5(3) . 3_665 ?
Cl2 Cu2 Cl1 129.2(2) 2_655 3_665 ?
Cl2 Cu2 Cl1 110.5(3) 12_655 3_665 ?
Cu2A Cu2 Cl1 119.7(7) 2_655 . ?
Cu2A Cu2 Cl1 2(6) 3_665 . ?
O2 Cu2 Cl1 92.4(6) . . ?
O1 Cu2 Cl1 87.6(6) . . ?
O3 Cu2 Cl1 168.1(10) 7_766 . ?
O3 Cu2 Cl1 60.03(9) 9_546 . ?
O3 Cu2 Cl1 60.03(9) 8_566 . ?
Cl2 Cu2 Cl1 110.5(3) 10_665 . ?
Cl2 Cu2 Cl1 16.5(4) 11 . ?
Cl2 Cu2 Cl1 129.2(2) 3_665 . ?
Cl2 Cu2 Cl1 16.5(4) . . ?
Cl2 Cu2 Cl1 110.5(3) 2_655 . ?
Cl2 Cu2 Cl1 129.2(2) 12_655 . ?
Cl1 Cu2 Cl1 119.83(9) 3_665 . ?
Cu2A Cu2 Cl1 119.7(7) 2_655 2_655 ?
Cu2A Cu2 Cl1 119.7(7) 3_665 2_655 ?
O2 Cu2 Cl1 92.4(6) . 2_655 ?
O1 Cu2 Cl1 87.6(6) . 2_655 ?
O3 Cu2 Cl1 60.02(9) 7_766 2_655 ?
O3 Cu2 Cl1 60.03(9) 9_546 2_655 ?
O3 Cu2 Cl1 168.1(10) 8_566 2_655 ?
Cl2 Cu2 Cl1 129.2(2) 10_665 2_655 ?
Cl2 Cu2 Cl1 110.5(3) 11 2_655 ?
Cl2 Cu2 Cl1 110.5(3) 3_665 2_655 ?
Cl2 Cu2 Cl1 129.2(2) . 2_655 ?
Cl2 Cu2 Cl1 16.5(4) 2_655 2_655 ?
Cl2 Cu2 Cl1 16.5(4) 12_655 2_655 ?
Cl1 Cu2 Cl1 119.83(9) 3_665 2_655 ?
Cl1 Cu2 Cl1 119.83(9) . 2_655 ?
Cu2A Cu2 Cu1 68(5) 2_655 3_665 ?
Cu2A Cu2 Cu1 124(7) 3_665 3_665 ?
O2 Cu2 Cu1 141.4(2) . 3_665 ?
O1 Cu2 Cu1 38.6(2) . 3_665 ?
O3 Cu2 Cu1 41.8(3) 7_766 3_665 ?
O3 Cu2 Cu1 100.3(5) 9_546 3_665 ?
O3 Cu2 Cu1 100.3(5) 8_566 3_665 ?
Cl2 Cu2 Cu1 86.4(5) 10_665 3_665 ?
Cl2 Cu2 Cu1 139.0(7) 11 3_665 ?
Cl2 Cu2 Cu1 76.2(3) 3_665 3_665 ?
Cl2 Cu2 Cu1 139.0(7) . 3_665 ?
Cl2 Cu2 Cu1 86.4(5) 2_655 3_665 ?
Cl2 Cu2 Cu1 76.2(3) 12_655 3_665 ?
Cl1 Cu2 Cu1 69.8(5) 3_665 3_665 ?
Cl1 Cu2 Cu1 126.2(8) . 3_665 ?
Cl1 Cu2 Cu1 69.8(5) 2_655 3_665 ?
Cu2A Cu2 Cu1 124(7) 2_655 2_655 ?
Cu2A Cu2 Cu1 68(5) 3_665 2_655 ?
O2 Cu2 Cu1 141.4(2) . 2_655 ?
O1 Cu2 Cu1 38.6(2) . 2_655 ?
O3 Cu2 Cu1 100.3(5) 7_766 2_655 ?
O3 Cu2 Cu1 41.8(3) 9_546 2_655 ?
O3 Cu2 Cu1 100.3(5) 8_566 2_655 ?
Cl2 Cu2 Cu1 139.0(7) 10_665 2_655 ?
Cl2 Cu2 Cu1 76.2(3) 11 2_655 ?
Cl2 Cu2 Cu1 139.0(7) 3_665 2_655 ?
Cl2 Cu2 Cu1 86.4(5) . 2_655 ?
Cl2 Cu2 Cu1 76.2(3) 2_655 2_655 ?
Cl2 Cu2 Cu1 86.4(5) 12_655 2_655 ?
Cl1 Cu2 Cu1 126.2(8) 3_665 2_655 ?
Cl1 Cu2 Cu1 69.8(5) . 2_655 ?
Cl1 Cu2 Cu1 69.8(5) 2_655 2_655 ?
Cu1 Cu2 Cu1 65.5(4) 3_665 2_655 ?
Cu2A Cu2 Cu1 68(5) 2_655 . ?
Cu2A Cu2 Cu1 68(5) 3_665 . ?
O2 Cu2 Cu1 141.4(2) . . ?
O1 Cu2 Cu1 38.6(2) . . ?
O3 Cu2 Cu1 100.3(5) 7_766 . ?
O3 Cu2 Cu1 100.3(5) 9_546 . ?
O3 Cu2 Cu1 41.8(3) 8_566 . ?
Cl2 Cu2 Cu1 76.2(3) 10_665 . ?
Cl2 Cu2 Cu1 86.4(5) 11 . ?
Cl2 Cu2 Cu1 86.4(5) 3_665 . ?
Cl2 Cu2 Cu1 76.2(3) . . ?
Cl2 Cu2 Cu1 139.0(7) 2_655 . ?
Cl2 Cu2 Cu1 139.0(7) 12_655 . ?
Cl1 Cu2 Cu1 69.8(5) 3_665 . ?
Cl1 Cu2 Cu1 69.8(5) . . ?
Cl1 Cu2 Cu1 126.2(8) 2_655 . ?
Cu1 Cu2 Cu1 65.5(4) 3_665 . ?
Cu1 Cu2 Cu1 65.5(4) 2_655 . ?
Cu2A Cu2 V1 94(7) 2_655 1_554 ?
Cu2A Cu2 V1 94(7) 3_665 1_554 ?
O2 Cu2 V1 0.0 . 1_554 ?
O1 Cu2 V1 180.0 . 1_554 ?
O3 Cu2 V1 99.5(5) 7_766 1_554 ?
O3 Cu2 V1 99.5(5) 9_546 1_554 ?
O3 Cu2 V1 99.5(5) 8_566 1_554 ?
Cl2 Cu2 V1 78.9(6) 10_665 1_554 ?
Cl2 Cu2 V1 78.9(6) 11 1_554 ?
Cl2 Cu2 V1 78.9(6) 3_665 1_554 ?
Cl2 Cu2 V1 78.9(6) . 1_554 ?
Cl2 Cu2 V1 78.9(6) 2_655 1_554 ?
Cl2 Cu2 V1 78.9(6) 12_655 1_554 ?
Cl1 Cu2 V1 92.4(6) 3_665 1_554 ?
Cl1 Cu2 V1 92.4(6) . 1_554 ?
Cl1 Cu2 V1 92.4(6) 2_655 1_554 ?
Cu1 Cu2 V1 141.4(2) 3_665 1_554 ?
Cu1 Cu2 V1 141.4(2) 2_655 1_554 ?
Cu1 Cu2 V1 141.4(2) . 1_554 ?
Cu2A Cu2A Cu2A 60.00(2) 3_665 2_655 ?
Cu2A Cu2A O2 83.3(13) 3_665 . ?
Cu2A Cu2A O2 83.3(13) 2_655 . ?
Cu2A Cu2A O1 83.5(13) 3_665 . ?
Cu2A Cu2A O1 83.5(13) 2_655 . ?
O2 Cu2A O1 165(3) . . ?
Cu2A Cu2A O3 142.5(13) 3_665 7_766 ?
Cu2A Cu2A O3 83.6(13) 2_655 7_766 ?
O2 Cu2A O3 102.5(5) . 7_766 ?
O1 Cu2A O3 83.6(6) . 7_766 ?
Cu2A Cu2A O3 83.6(13) 3_665 9_546 ?
Cu2A Cu2A O3 142.5(12) 2_655 9_546 ?
O2 Cu2A O3 102.5(5) . 9_546 ?
O1 Cu2A O3 83.6(6) . 9_546 ?
O3 Cu2A O3 129(2) 7_766 9_546 ?
Cu2A Cu2A O3 30.96(8) 3_665 8_566 ?
Cu2A Cu2A O3 30.96(8) 2_655 8_566 ?
O2 Cu2A O3 90.3(17) . 8_566 ?
O1 Cu2A O3 74.4(12) . 8_566 ?
O3 Cu2A O3 111.5(12) 7_766 8_566 ?
O3 Cu2A O3 111.5(12) 9_546 8_566 ?
Cu2A Cu2A Cl2 156.9(2) 3_665 12_655 ?
Cu2A Cu2A Cl2 137.8(5) 2_655 12_655 ?
O2 Cu2A Cl2 84.9(12) . 12_655 ?
O1 Cu2A Cl2 110.2(18) . 12_655 ?
O3 Cu2A Cl2 59.8(11) 7_766 12_655 ?
O3 Cu2A Cl2 79.7(16) 9_546 12_655 ?
O3 Cu2A Cl2 168.6(6) 8_566 12_655 ?
Cu2A Cu2A Cl2 137.8(5) 3_665 2_655 ?
Cu2A Cu2A Cl2 156.9(2) 2_655 2_655 ?
O2 Cu2A Cl2 84.9(12) . 2_655 ?
O1 Cu2A Cl2 110.2(18) . 2_655 ?
O3 Cu2A Cl2 79.7(16) 7_766 2_655 ?
O3 Cu2A Cl2 59.8(11) 9_546 2_655 ?
O3 Cu2A Cl2 168.6(6) 8_566 2_655 ?
Cl2 Cu2A Cl2 20.6(7) 12_655 2_655 ?
Cu2A Cu2A Cl1 149.92(5) 3_665 2_655 ?
Cu2A Cu2A Cl1 149.93(6) 2_655 2_655 ?
O2 Cu2A Cl1 100.0(15) . 2_655 ?
O1 Cu2A Cl1 95.3(16) . 2_655 ?
O3 Cu2A Cl1 66.4(13) 7_766 2_655 ?
O3 Cu2A Cl1 66.4(13) 9_546 2_655 ?
O3 Cu2A Cl1 169.7(8) 8_566 2_655 ?
Cl2 Cu2A Cl1 18.3(5) 12_655 2_655 ?
Cl2 Cu2A Cl1 18.3(5) 2_655 2_655 ?
Cu2A Cu2A Cl2 94.4(9) 3_665 3_665 ?
Cu2A Cu2A Cl2 36.0(10) 2_655 3_665 ?
O2 Cu2A Cl2 75.6(8) . 3_665 ?
O1 Cu2A Cl2 97.8(9) . 3_665 ?
O3 Cu2A Cl2 53.0(4) 7_766 3_665 ?
O3 Cu2A Cl2 177.4(18) 9_546 3_665 ?
O3 Cu2A Cl2 66.9(10) 8_566 3_665 ?
Cl2 Cu2A Cl2 101.9(9) 12_655 3_665 ?
Cl2 Cu2A Cl2 121.5(10) 2_655 3_665 ?
Cl1 Cu2A Cl2 115.5(10) 2_655 3_665 ?
Cu2A Cu2A Cl2 36.0(10) 3_665 11 ?
Cu2A Cu2A Cl2 94.3(9) 2_655 11 ?
O2 Cu2A Cl2 75.6(8) . 11 ?
O1 Cu2A Cl2 97.8(9) . 11 ?
O3 Cu2A Cl2 177.4(18) 7_766 11 ?
O3 Cu2A Cl2 53.0(4) 9_546 11 ?
O3 Cu2A Cl2 66.9(10) 8_566 11 ?
Cl2 Cu2A Cl2 121.5(10) 12_655 11 ?
Cl2 Cu2A Cl2 101.9(9) 2_655 11 ?
Cl1 Cu2A Cl2 115.5(10) 2_655 11 ?
Cl2 Cu2A Cl2 124.5(17) 3_665 11 ?
Cu2A Cu2A Cl2 76.6(7) 3_665 10_665 ?
Cu2A Cu2A Cl2 19.6(7) 2_655 10_665 ?
O2 Cu2A Cl2 73.9(11) . 10_665 ?
O1 Cu2A Cl2 95.6(12) . 10_665 ?
O3 Cu2A Cl2 69.8(6) 7_766 10_665 ?
O3 Cu2A Cl2 160(2) 9_546 10_665 ?
O3 Cu2A Cl2 49.9(8) 8_566 10_665 ?
Cl2 Cu2A Cl2 118.8(5) 12_655 10_665 ?
Cl2 Cu2A Cl2 137.3(8) 2_655 10_665 ?
Cl1 Cu2A Cl2 133.2(7) 2_655 10_665 ?
Cl2 Cu2A Cl2 17.7(5) 3_665 10_665 ?
Cl2 Cu2A Cl2 107.8(16) 11 10_665 ?
Cu2A Cu2A Cl2 19.6(7) 3_665 . ?
Cu2A Cu2A Cl2 76.6(7) 2_655 . ?
O2 Cu2A Cl2 73.9(11) . . ?
O1 Cu2A Cl2 95.6(12) . . ?
O3 Cu2A Cl2 160(2) 7_766 . ?
O3 Cu2A Cl2 69.8(6) 9_546 . ?
O3 Cu2A Cl2 49.9(8) 8_566 . ?
Cl2 Cu2A Cl2 137.3(8) 12_655 . ?
Cl2 Cu2A Cl2 118.8(5) 2_655 . ?
Cl1 Cu2A Cl2 133.2(7) 2_655 . ?
Cl2 Cu2A Cl2 107.8(16) 3_665 . ?
Cl2 Cu2A Cl2 17.7(5) 11 . ?
Cl2 Cu2A Cl2 90.7(15) 10_665 . ?
Cu2A Cu2A Cu1 118.7(8) 3_665 3_665 ?
Cu2A Cu2A Cu1 85.6(9) 2_655 3_665 ?
O2 Cu2A Cu1 145.2(4) . 3_665 ?
O1 Cu2A Cu1 40.6(4) . 3_665 ?
O3 Cu2A Cu1 43.4(3) 7_766 3_665 ?
O3 Cu2A Cu1 106.2(12) 9_546 3_665 ?
O3 Cu2A Cu1 96.9(8) 8_566 3_665 ?
Cl2 Cu2A Cu1 81.5(11) 12_655 3_665 ?
Cl2 Cu2A Cu1 93.0(14) 2_655 3_665 ?
Cl1 Cu2A Cu1 74.7(11) 2_655 3_665 ?
Cl2 Cu2A Cu1 76.1(3) 3_665 3_665 ?
Cl2 Cu2A Cu1 138.2(6) 11 3_665 ?
Cl2 Cu2A Cu1 85.0(5) 10_665 3_665 ?
Cl2 Cu2A Cu1 134.7(10) . 3_665 ?
Cu2A Cu2A Cu1 85.6(9) 3_665 2_655 ?
Cu2A Cu2A Cu1 118.7(8) 2_655 2_655 ?
O2 Cu2A Cu1 145.2(4) . 2_655 ?
O1 Cu2A Cu1 40.6(4) . 2_655 ?
O3 Cu2A Cu1 106.2(12) 7_766 2_655 ?
O3 Cu2A Cu1 43.4(3) 9_546 2_655 ?
O3 Cu2A Cu1 96.9(8) 8_566 2_655 ?
Cl2 Cu2A Cu1 93.0(14) 12_655 2_655 ?
Cl2 Cu2A Cu1 81.5(11) 2_655 2_655 ?
Cl1 Cu2A Cu1 74.7(11) 2_655 2_655 ?
Cl2 Cu2A Cu1 138.2(6) 3_665 2_655 ?
Cl2 Cu2A Cu1 76.1(3) 11 2_655 ?
Cl2 Cu2A Cu1 134.7(10) 10_665 2_655 ?
Cl2 Cu2A Cu1 85.0(5) . 2_655 ?
Cu1 Cu2A Cu1 67.6(5) 3_665 2_655 ?
Cu2A Cu2A Cl1 85.9(7) 3_665 3_665 ?
Cu2A Cu2A Cl1 26.0(8) 2_655 3_665 ?
O2 Cu2A Cl1 87.6(11) . 3_665 ?
O1 Cu2A Cl1 83.8(9) . 3_665 ?
O3 Cu2A Cl1 57.8(5) 7_766 3_665 ?
O3 Cu2A Cl1 164.4(14) 9_546 3_665 ?
O3 Cu2A Cl1 56.0(7) 8_566 3_665 ?
Cl2 Cu2A Cl1 113.4(6) 12_655 3_665 ?
Cl2 Cu2A Cl1 133.8(9) 2_655 3_665 ?
Cl1 Cu2A Cl1 124.0(8) 2_655 3_665 ?
Cl2 Cu2A Cl1 15.6(4) 3_665 3_665 ?
Cl2 Cu2A Cl1 120.1(17) 11 3_665 ?
Cl2 Cu2A Cl1 15.9(4) 10_665 3_665 ?
Cl2 Cu2A Cl1 102.4(15) . 3_665 ?
Cu1 Cu2A Cl1 69.1(5) 3_665 3_665 ?
Cu1 Cu2A Cl1 124.3(7) 2_655 3_665 ?
Cu2A Cu2A Cl1 26.0(8) 3_665 . ?
Cu2A Cu2A Cl1 85.9(7) 2_655 . ?
O2 Cu2A Cl1 87.6(11) . . ?
O1 Cu2A Cl1 83.8(9) . . ?
O3 Cu2A Cl1 164.4(14) 7_766 . ?
O3 Cu2A Cl1 57.8(5) 9_546 . ?
O3 Cu2A Cl1 56.0(7) 8_566 . ?
Cl2 Cu2A Cl1 133.8(9) 12_655 . ?
Cl2 Cu2A Cl1 113.4(6) 2_655 . ?
Cl1 Cu2A Cl1 124.0(8) 2_655 . ?
Cl2 Cu2A Cl1 120.1(17) 3_665 . ?
Cl2 Cu2A Cl1 15.6(4) 11 . ?
Cl2 Cu2A Cl1 102.4(15) 10_665 . ?
Cl2 Cu2A Cl1 15.9(4) . . ?
Cu1 Cu2A Cl1 124.3(7) 3_665 . ?
Cu1 Cu2A Cl1 69.1(5) 2_655 . ?
Cl1 Cu2A Cl1 111.7(15) 3_665 . ?
Cu2A Cu2A Cu1 54.2(6) 3_665 . ?
Cu2A Cu2A Cu1 54.2(6) 2_655 . ?
O2 Cu2A Cu1 130(2) . . ?
O1 Cu2A Cu1 34.9(8) . . ?
O3 Cu2A Cu1 98.3(6) 7_766 . ?
O3 Cu2A Cu1 98.3(6) 9_546 . ?
O3 Cu2A Cu1 39.5(5) 8_566 . ?
Cl2 Cu2A Cu1 144.1(11) 12_655 . ?
Cl2 Cu2A Cu1 144.1(11) 2_655 . ?
Cl1 Cu2A Cu1 130.3(10) 2_655 . ?
Cl2 Cu2A Cu1 81.7(10) 3_665 . ?
Cl2 Cu2A Cu1 81.7(10) 11 . ?
Cl2 Cu2A Cu1 71.4(9) 10_665 . ?
Cl2 Cu2A Cu1 71.4(9) . . ?
Cu1 Cu2A Cu1 64.5(3) 3_665 . ?
Cu1 Cu2A Cu1 64.5(3) 2_655 . ?
Cl1 Cu2A Cu1 66.2(8) 3_665 . ?
Cl1 Cu2A Cu1 66.2(8) . . ?
Cu2A Cu2A Cu5 149.94(2) 3_665 1_655 ?
Cu2A Cu2A Cu5 149.95(4) 2_655 1_655 ?
O2 Cu2A Cu5 99.6(14) . 1_655 ?
O1 Cu2A Cu5 95.7(15) . 1_655 ?
O3 Cu2A Cu5 66.5(13) 7_766 1_655 ?
O3 Cu2A Cu5 66.5(13) 9_546 1_655 ?
O3 Cu2A Cu5 170.0(6) 8_566 1_655 ?
Cl2 Cu2A Cu5 18.0(6) 12_655 1_655 ?
Cl2 Cu2A Cu5 18.0(6) 2_655 1_655 ?
Cl1 Cu2A Cu5 0.3(5) 2_655 1_655 ?
Cl2 Cu2A Cu5 115.4(10) 3_665 1_655 ?
Cl2 Cu2A Cu5 115.4(10) 11 1_655 ?
Cl2 Cu2A Cu5 133.1(8) 10_665 1_655 ?
Cl2 Cu2A Cu5 133.1(8) . 1_655 ?
Cu1 Cu2A Cu5 75.0(10) 3_665 1_655 ?
Cu1 Cu2A Cu5 75.0(10) 2_655 1_655 ?
Cl1 Cu2A Cu5 124.0(8) 3_665 1_655 ?
Cl1 Cu2A Cu5 124.0(8) . 1_655 ?
Cu1 Cu2A Cu5 130.6(8) . 1_655 ?
O2 V1 O3 110.72(9) 1_556 . ?
O2 V1 O3 110.72(9) 1_556 3_665 ?
O3 V1 O3 108.19(9) . 3_665 ?
O2 V1 O3 110.72(9) 1_556 2_655 ?
O3 V1 O3 108.19(9) . 2_655 ?
O3 V1 O3 108.19(9) 3_665 2_655 ?
O2 V1 Cu1 144.40(2) 1_556 2_655 ?
O3 V1 Cu1 89.12(8) . 2_655 ?
O3 V1 Cu1 33.68(8) 3_665 2_655 ?
O3 V1 Cu1 89.12(8) 2_655 2_655 ?
O2 V1 Cu1 144.40(2) 1_556 3_665 ?
O3 V1 Cu1 33.68(8) . 3_665 ?
O3 V1 Cu1 89.12(8) 3_665 3_665 ?
O3 V1 Cu1 89.12(8) 2_655 3_665 ?
Cu1 V1 Cu1 60.55(4) 2_655 3_665 ?
O2 V1 Cu1 144.40(2) 1_556 . ?
O3 V1 Cu1 89.12(8) . . ?
O3 V1 Cu1 89.12(8) 3_665 . ?
O3 V1 Cu1 33.68(8) 2_655 . ?
Cu1 V1 Cu1 60.55(4) 2_655 . ?
Cu1 V1 Cu1 60.55(4) 3_665 . ?
O2 V1 Cu2 0.0 1_556 1_556 ?
O3 V1 Cu2 110.72(9) . 1_556 ?
O3 V1 Cu2 110.72(9) 3_665 1_556 ?
O3 V1 Cu2 110.72(9) 2_655 1_556 ?
Cu1 V1 Cu2 144.40(2) 2_655 1_556 ?
Cu1 V1 Cu2 144.40(2) 3_665 1_556 ?
Cu1 V1 Cu2 144.40(2) . 1_556 ?
O2 V1 Cu2A 4.1(8) 1_556 2_656 ?
O3 V1 Cu2A 108.6(4) . 2_656 ?
O3 V1 Cu2A 114.8(8) 3_665 2_656 ?
O3 V1 Cu2A 108.6(4) 2_655 2_656 ?
Cu1 V1 Cu2A 148.5(8) 2_655 2_656 ?
Cu1 V1 Cu2A 142.2(5) 3_665 2_656 ?
Cu1 V1 Cu2A 142.2(4) . 2_656 ?
Cu2 V1 Cu2A 4.1(8) 1_556 2_656 ?
O2 V1 Cu2A 4.1(8) 1_556 1_556 ?
O3 V1 Cu2A 108.6(4) . 1_556 ?
O3 V1 Cu2A 108.6(4) 3_665 1_556 ?
O3 V1 Cu2A 114.8(8) 2_655 1_556 ?
Cu1 V1 Cu2A 142.2(5) 2_655 1_556 ?
Cu1 V1 Cu2A 142.2(5) 3_665 1_556 ?
Cu1 V1 Cu2A 148.5(8) . 1_556 ?
Cu2 V1 Cu2A 4.1(8) 1_556 1_556 ?
Cu2A V1 Cu2A 7.1(14) 2_656 1_556 ?
O2 V1 Cu2A 4.1(8) 1_556 3_666 ?
O3 V1 Cu2A 114.8(8) . 3_666 ?
O3 V1 Cu2A 108.6(4) 3_665 3_666 ?
O3 V1 Cu2A 108.6(4) 2_655 3_666 ?
Cu1 V1 Cu2A 142.2(5) 2_655 3_666 ?
Cu1 V1 Cu2A 148.5(8) 3_665 3_666 ?
Cu1 V1 Cu2A 142.2(5) . 3_666 ?
Cu2 V1 Cu2A 4.1(8) 1_556 3_666 ?
Cu2A V1 Cu2A 7.1(14) 2_656 3_666 ?
Cu2A V1 Cu2A 7.1(14) 1_556 3_666 ?
O2 V1 Cu2A 94.6(2) 1_556 9_546 ?
O3 V1 Cu2A 112.8(7) . 9_546 ?
O3 V1 Cu2A 16.5(2) 3_665 9_546 ?
O3 V1 Cu2A 119.1(6) 2_655 9_546 ?
Cu1 V1 Cu2A 49.87(19) 2_655 9_546 ?
Cu1 V1 Cu2A 101.2(5) 3_665 9_546 ?
Cu1 V1 Cu2A 104.8(3) . 9_546 ?
Cu2 V1 Cu2A 94.6(2) 1_556 9_546 ?
Cu2A V1 Cu2A 98.7(9) 2_656 9_546 ?
Cu2A V1 Cu2A 92.3(4) 1_556 9_546 ?
Cu2A V1 Cu2A 92.8(3) 3_666 9_546 ?
Cu1 O1 Cu1 115.99(7) 3_665 2_655 ?
Cu1 O1 Cu1 115.99(7) 3_665 . ?
Cu1 O1 Cu1 115.99(7) 2_655 . ?
Cu1 O1 Cu2A 97.8(8) 3_665 . ?
Cu1 O1 Cu2A 97.8(8) 2_655 . ?
Cu1 O1 Cu2A 109.3(15) . . ?
Cu1 O1 Cu2A 109.3(15) 3_665 3_665 ?
Cu1 O1 Cu2A 97.8(8) 2_655 3_665 ?
Cu1 O1 Cu2A 97.9(8) . 3_665 ?
Cu2A O1 Cu2A 13(3) . 3_665 ?
Cu1 O1 Cu2A 97.9(8) 3_665 2_655 ?
Cu1 O1 Cu2A 109.3(15) 2_655 2_655 ?
Cu1 O1 Cu2A 97.8(8) . 2_655 ?
Cu2A O1 Cu2A 13(3) . 2_655 ?
Cu2A O1 Cu2A 13(3) 3_665 2_655 ?
Cu1 O1 Cu2 101.70(10) 3_665 . ?
Cu1 O1 Cu2 101.70(10) 2_655 . ?
Cu1 O1 Cu2 101.70(10) . . ?
Cu2A O1 Cu2 7.6(15) . . ?
Cu2A O1 Cu2 7.6(15) 3_665 . ?
Cu2A O1 Cu2 7.6(15) 2_655 . ?
V1 O2 Cu2 180.0 1_554 . ?
V1 O2 Cu2A 172.3(15) 1_554 2_655 ?
Cu2 O2 Cu2A 7.7(15) . 2_655 ?
V1 O2 Cu2A 172.3(15) 1_554 3_665 ?
Cu2 O2 Cu2A 7.7(15) . 3_665 ?
Cu2A O2 Cu2A 13(3) 2_655 3_665 ?
V1 O2 Cu2A 172.3(15) 1_554 . ?
Cu2 O2 Cu2A 7.7(15) . . ?
Cu2A O2 Cu2A 13(3) 2_655 . ?
Cu2A O2 Cu2A 13(3) 3_665 . ?
V1 O3 Cu1 117.10(14) . 3_665 ?
V1 O3 Cu2A 149.1(4) . 7_766 ?
Cu1 O3 Cu2A 93.2(3) 3_665 7_766 ?
V1 O3 Cu2A 149.1(4) . 8_666 ?
Cu1 O3 Cu2A 93.2(3) 3_665 8_666 ?
Cu2A O3 Cu2A 13(3) 7_766 8_666 ?
V1 O3 Cu2 149.8(5) . 7_766 ?
Cu1 O3 Cu2 93.1(5) 3_665 7_766 ?
Cu2A O3 Cu2 6.4(13) 7_766 7_766 ?
Cu2A O3 Cu2 6.4(13) 8_666 7_766 ?
V1 O3 Cu2A 151.2(4) . 9_656 ?
Cu1 O3 Cu2A 91.7(4) 3_665 9_656 ?
Cu2A O3 Cu2A 6.6(13) 7_766 9_656 ?
Cu2A O3 Cu2A 6.6(13) 8_666 9_656 ?
Cu2 O3 Cu2A 1.5(8) 7_766 9_656 ?
Cu5 Cu3 Cu5 180.0 . 7_556 ?
Cu5 Cu3 Cl1 161.0(6) . 8_556 ?
Cu5 Cu3 Cl1 19.0(6) 7_556 8_556 ?
Cu5 Cu3 Cl1 19.0(6) . 2 ?
Cu5 Cu3 Cl1 161.0(6) 7_556 2 ?
Cl1 Cu3 Cl1 180.0(4) 8_556 2 ?
Cu5 Cu3 Cl1 161.0(7) . 9_556 ?
Cu5 Cu3 Cl1 19.0(6) 7_556 9_556 ?
Cl1 Cu3 Cl1 32.7(11) 8_556 9_556 ?
Cl1 Cu3 Cl1 147.3(11) 2 9_556 ?
Cu5 Cu3 Cl1 19.0(6) . 3 ?
Cu5 Cu3 Cl1 161.0(7) 7_556 3 ?
Cl1 Cu3 Cl1 147.3(11) 8_556 3 ?
Cl1 Cu3 Cl1 32.7(11) 2 3 ?
Cl1 Cu3 Cl1 180.0 9_556 3 ?
Cu5 Cu3 Cl1 161.0(7) . 7_556 ?
Cu5 Cu3 Cl1 19.0(6) 7_556 7_556 ?
Cl1 Cu3 Cl1 32.7(11) 8_556 7_556 ?
Cl1 Cu3 Cl1 147.3(11) 2 7_556 ?
Cl1 Cu3 Cl1 32.7(11) 9_556 7_556 ?
Cl1 Cu3 Cl1 147.3(11) 3 7_556 ?
Cu5 Cu3 Cl1 19.0(6) . . ?
Cu5 Cu3 Cl1 161.0(7) 7_556 . ?
Cl1 Cu3 Cl1 147.3(11) 8_556 . ?
Cl1 Cu3 Cl1 32.7(11) 2 . ?
Cl1 Cu3 Cl1 147.3(11) 9_556 . ?
Cl1 Cu3 Cl1 32.7(11) 3 . ?
Cl1 Cu3 Cl1 180.0 7_556 . ?
Cu5 Cu3 Cl2 156.46(14) . 8_556 ?
Cu5 Cu3 Cl2 23.54(14) 7_556 8_556 ?
Cl1 Cu3 Cl2 8.6(3) 8_556 8_556 ?
Cl1 Cu3 Cl2 171.4(3) 2 8_556 ?
Cl1 Cu3 Cl2 32.3(5) 9_556 8_556 ?
Cl1 Cu3 Cl2 147.7(5) 3 8_556 ?
Cl1 Cu3 Cl2 39.9(6) 7_556 8_556 ?
Cl1 Cu3 Cl2 140.1(6) . 8_556 ?
Cu5 Cu3 Cl2 23.54(14) . 2 ?
Cu5 Cu3 Cl2 156.46(14) 7_556 2 ?
Cl1 Cu3 Cl2 171.4(3) 8_556 2 ?
Cl1 Cu3 Cl2 8.6(3) 2 2 ?
Cl1 Cu3 Cl2 147.7(5) 9_556 2 ?
Cl1 Cu3 Cl2 32.3(5) 3 2 ?
Cl1 Cu3 Cl2 140.1(6) 7_556 2 ?
Cl1 Cu3 Cl2 39.9(6) . 2 ?
Cl2 Cu3 Cl2 180.0 8_556 2 ?
Cu5 Cu3 Cl2 23.54(14) . 12 ?
Cu5 Cu3 Cl2 156.46(14) 7_556 12 ?
Cl1 Cu3 Cl2 171.4(3) 8_556 12 ?
Cl1 Cu3 Cl2 8.6(3) 2 12 ?
Cl1 Cu3 Cl2 140.1(6) 9_556 12 ?
Cl1 Cu3 Cl2 39.9(6) 3 12 ?
Cl1 Cu3 Cl2 147.7(5) 7_556 12 ?
Cl1 Cu3 Cl2 32.3(5) . 12 ?
Cl2 Cu3 Cl2 164.0(4) 8_556 12 ?
Cl2 Cu3 Cl2 16.0(4) 2 12 ?
Cu5 Cu3 Cl2 156.46(14) . 6_556 ?
Cu5 Cu3 Cl2 23.54(14) 7_556 6_556 ?
Cl1 Cu3 Cl2 8.6(3) 8_556 6_556 ?
Cl1 Cu3 Cl2 171.4(3) 2 6_556 ?
Cl1 Cu3 Cl2 39.9(6) 9_556 6_556 ?
Cl1 Cu3 Cl2 140.1(6) 3 6_556 ?
Cl1 Cu3 Cl2 32.3(5) 7_556 6_556 ?
Cl1 Cu3 Cl2 147.7(5) . 6_556 ?
Cl2 Cu3 Cl2 16.0(4) 8_556 6_556 ?
Cl2 Cu3 Cl2 164.0(4) 2 6_556 ?
Cl2 Cu3 Cl2 180.0 12 6_556 ?
Cu5 Cu3 Cl2 23.54(14) . 10 ?
Cu5 Cu3 Cl2 156.46(15) 7_556 10 ?
Cl1 Cu3 Cl2 147.7(5) 8_556 10 ?
Cl1 Cu3 Cl2 32.3(5) 2 10 ?
Cl1 Cu3 Cl2 171.4(3) 9_556 10 ?
Cl1 Cu3 Cl2 8.6(3) 3 10 ?
Cl1 Cu3 Cl2 140.1(6) 7_556 10 ?
Cl1 Cu3 Cl2 39.9(6) . 10 ?
Cl2 Cu3 Cl2 150.5(3) 8_556 10 ?
Cl2 Cu3 Cl2 29.5(3) 2 10 ?
Cl2 Cu3 Cl2 40.5(2) 12 10 ?
Cl2 Cu3 Cl2 139.5(2) 6_556 10 ?
Cu5 Cu3 Cl2 156.46(15) . 4_556 ?
Cu5 Cu3 Cl2 23.54(14) 7_556 4_556 ?
Cl1 Cu3 Cl2 32.3(5) 8_556 4_556 ?
Cl1 Cu3 Cl2 147.7(5) 2 4_556 ?
Cl1 Cu3 Cl2 8.6(3) 9_556 4_556 ?
Cl1 Cu3 Cl2 171.4(3) 3 4_556 ?
Cl1 Cu3 Cl2 39.9(6) 7_556 4_556 ?
Cl1 Cu3 Cl2 140.1(6) . 4_556 ?
Cl2 Cu3 Cl2 29.5(3) 8_556 4_556 ?
Cl2 Cu3 Cl2 150.5(3) 2 4_556 ?
Cl2 Cu3 Cl2 139.5(2) 12 4_556 ?
Cl2 Cu3 Cl2 40.5(2) 6_556 4_556 ?
Cl2 Cu3 Cl2 180.0(2) 10 4_556 ?
Cu5 Cu3 Cl2 156.46(15) . 7_556 ?
Cu5 Cu3 Cl2 23.54(15) 7_556 7_556 ?
Cl1 Cu3 Cl2 32.3(5) 8_556 7_556 ?
Cl1 Cu3 Cl2 147.7(5) 2 7_556 ?
Cl1 Cu3 Cl2 39.9(6) 9_556 7_556 ?
Cl1 Cu3 Cl2 140.1(6) 3 7_556 ?
Cl1 Cu3 Cl2 8.6(3) 7_556 7_556 ?
Cl1 Cu3 Cl2 171.4(3) . 7_556 ?
Cl2 Cu3 Cl2 40.5(2) 8_556 7_556 ?
Cl2 Cu3 Cl2 139.5(2) 2 7_556 ?
Cl2 Cu3 Cl2 150.5(3) 12 7_556 ?
Cl2 Cu3 Cl2 29.5(3) 6_556 7_556 ?
Cl2 Cu3 Cl2 133.6(3) 10 7_556 ?
Cl2 Cu3 Cl2 46.4(3) 4_556 7_556 ?
Cu5 Cu3 Cl2 23.54(14) . . ?
Cu5 Cu3 Cl2 156.46(15) 7_556 . ?
Cl1 Cu3 Cl2 147.7(5) 8_556 . ?
Cl1 Cu3 Cl2 32.3(5) 2 . ?
Cl1 Cu3 Cl2 140.1(6) 9_556 . ?
Cl1 Cu3 Cl2 39.9(6) 3 . ?
Cl1 Cu3 Cl2 171.4(3) 7_556 . ?
Cl1 Cu3 Cl2 8.6(3) . . ?
Cl2 Cu3 Cl2 139.5(2) 8_556 . ?
Cl2 Cu3 Cl2 40.5(2) 2 . ?
Cl2 Cu3 Cl2 29.5(3) 12 . ?
Cl2 Cu3 Cl2 150.5(3) 6_556 . ?
Cl2 Cu3 Cl2 46.4(3) 10 . ?
Cl2 Cu3 Cl2 133.6(3) 4_556 . ?
Cl2 Cu3 Cl2 180.0 7_556 . ?
Cu5 Cu3 Cl2 156.46(14) . 9_556 ?
Cu5 Cu3 Cl2 23.54(14) 7_556 9_556 ?
Cl1 Cu3 Cl2 39.9(6) 8_556 9_556 ?
Cl1 Cu3 Cl2 140.1(6) 2 9_556 ?
Cl1 Cu3 Cl2 8.6(3) 9_556 9_556 ?
Cl1 Cu3 Cl2 171.4(3) 3 9_556 ?
Cl1 Cu3 Cl2 32.3(5) 7_556 9_556 ?
Cl1 Cu3 Cl2 147.7(5) . 9_556 ?
Cl2 Cu3 Cl2 40.5(2) 8_556 9_556 ?
Cl2 Cu3 Cl2 139.5(2) 2 9_556 ?
Cl2 Cu3 Cl2 133.6(3) 12 9_556 ?
Cl2 Cu3 Cl2 46.4(3) 6_556 9_556 ?
Cl2 Cu3 Cl2 164.0(4) 10 9_556 ?
Cl2 Cu3 Cl2 16.0(4) 4_556 9_556 ?
Cl2 Cu3 Cl2 40.5(2) 7_556 9_556 ?
Cl2 Cu3 Cl2 139.5(2) . 9_556 ?
Cu5 Cu3 Cl2 23.54(14) . 3 ?
Cu5 Cu3 Cl2 156.46(14) 7_556 3 ?
Cl1 Cu3 Cl2 140.1(6) 8_556 3 ?
Cl1 Cu3 Cl2 39.9(6) 2 3 ?
Cl1 Cu3 Cl2 171.4(3) 9_556 3 ?
Cl1 Cu3 Cl2 8.6(3) 3 3 ?
Cl1 Cu3 Cl2 147.7(5) 7_556 3 ?
Cl1 Cu3 Cl2 32.3(5) . 3 ?
Cl2 Cu3 Cl2 139.5(2) 8_556 3 ?
Cl2 Cu3 Cl2 40.5(2) 2 3 ?
Cl2 Cu3 Cl2 46.4(3) 12 3 ?
Cl2 Cu3 Cl2 133.6(3) 6_556 3 ?
Cl2 Cu3 Cl2 16.0(4) 10 3 ?
Cl2 Cu3 Cl2 164.0(4) 4_556 3 ?
Cl2 Cu3 Cl2 139.5(2) 7_556 3 ?
Cl2 Cu3 Cl2 40.5(2) . 3 ?
Cl2 Cu3 Cl2 180.0 9_556 3 ?
Cu5 Cu3 Cl2 23.54(14) . 11 ?
Cu5 Cu3 Cl2 156.46(14) 7_556 11 ?
Cl1 Cu3 Cl2 140.1(6) 8_556 11 ?
Cl1 Cu3 Cl2 39.9(6) 2 11 ?
Cl1 Cu3 Cl2 147.7(5) 9_556 11 ?
Cl1 Cu3 Cl2 32.3(5) 3 11 ?
Cl1 Cu3 Cl2 171.4(3) 7_556 11 ?
Cl1 Cu3 Cl2 8.6(3) . 11 ?
Cl2 Cu3 Cl2 133.6(3) 8_556 11 ?
Cl2 Cu3 Cl2 46.4(3) 2 11 ?
Cl2 Cu3 Cl2 40.5(2) 12 11 ?
Cl2 Cu3 Cl2 139.5(2) 6_556 11 ?
Cl2 Cu3 Cl2 40.5(2) 10 11 ?
Cl2 Cu3 Cl2 139.5(2) 4_556 11 ?
Cl2 Cu3 Cl2 164.0(4) 7_556 11 ?
Cl2 Cu3 Cl2 16.0(4) . 11 ?
Cl2 Cu3 Cl2 150.5(3) 9_556 11 ?
Cl2 Cu3 Cl2 29.5(3) 3 11 ?
Cu5 Cu3 Cl2 156.46(14) . 5_556 ?
Cu5 Cu3 Cl2 23.54(14) 7_556 5_556 ?
Cl1 Cu3 Cl2 39.9(6) 8_556 5_556 ?
Cl1 Cu3 Cl2 140.1(6) 2 5_556 ?
Cl1 Cu3 Cl2 32.3(5) 9_556 5_556 ?
Cl1 Cu3 Cl2 147.7(5) 3 5_556 ?
Cl1 Cu3 Cl2 8.6(3) 7_556 5_556 ?
Cl1 Cu3 Cl2 171.4(3) . 5_556 ?
Cl2 Cu3 Cl2 46.4(3) 8_556 5_556 ?
Cl2 Cu3 Cl2 133.6(3) 2 5_556 ?
Cl2 Cu3 Cl2 139.5(2) 12 5_556 ?
Cl2 Cu3 Cl2 40.5(2) 6_556 5_556 ?
Cl2 Cu3 Cl2 139.5(2) 10 5_556 ?
Cl2 Cu3 Cl2 40.5(2) 4_556 5_556 ?
Cl2 Cu3 Cl2 16.0(4) 7_556 5_556 ?
Cl2 Cu3 Cl2 164.0(4) . 5_556 ?
Cl2 Cu3 Cl2 29.5(3) 9_556 5_556 ?
Cl2 Cu3 Cl2 150.5(3) 3 5_556 ?
Cl2 Cu3 Cl2 180.0 11 5_556 ?
Cl2 Cu4 Cl2 180.0(10) 12 6 ?
Cl2 Cu4 Cl2 153.3(8) 12 8 ?
Cl2 Cu4 Cl2 26.7(8) 6 8 ?
Cl2 Cu4 Cl2 26.7(8) 12 2 ?
Cl2 Cu4 Cl2 153.3(8) 6 2 ?
Cl2 Cu4 Cl2 180.0(4) 8 2 ?
Cl2 Cu4 Cl2 50.2(6) 12 . ?
Cl2 Cu4 Cl2 129.8(6) 6 . ?
Cl2 Cu4 Cl2 109.7(9) 8 . ?
Cl2 Cu4 Cl2 70.3(9) 2 . ?
Cl2 Cu4 Cl2 129.8(6) 12 7 ?
Cl2 Cu4 Cl2 50.2(6) 6 7 ?
Cl2 Cu4 Cl2 70.3(9) 8 7 ?
Cl2 Cu4 Cl2 109.7(9) 2 7 ?
Cl2 Cu4 Cl2 180.0(7) . 7 ?
Cl2 Cu4 Cl2 70.3(9) 12 10 ?
Cl2 Cu4 Cl2 109.7(9) 6 10 ?
Cl2 Cu4 Cl2 129.8(6) 8 10 ?
Cl2 Cu4 Cl2 50.2(6) 2 10 ?
Cl2 Cu4 Cl2 81.9(12) . 10 ?
Cl2 Cu4 Cl2 98.1(12) 7 10 ?
Cl2 Cu4 Cl2 109.7(9) 12 4 ?
Cl2 Cu4 Cl2 70.3(9) 6 4 ?
Cl2 Cu4 Cl2 50.2(6) 8 4 ?
Cl2 Cu4 Cl2 129.8(6) 2 4 ?
Cl2 Cu4 Cl2 98.1(12) . 4 ?
Cl2 Cu4 Cl2 81.9(12) 7 4 ?
Cl2 Cu4 Cl2 180.0(7) 10 4 ?
Cl2 Cu4 Cl2 70.3(9) 12 11 ?
Cl2 Cu4 Cl2 109.7(9) 6 11 ?
Cl2 Cu4 Cl2 98.1(12) 8 11 ?
Cl2 Cu4 Cl2 81.9(12) 2 11 ?
Cl2 Cu4 Cl2 26.7(8) . 11 ?
Cl2 Cu4 Cl2 153.3(8) 7 11 ?
Cl2 Cu4 Cl2 70.3(9) 10 11 ?
Cl2 Cu4 Cl2 109.7(9) 4 11 ?
Cl2 Cu4 Cl2 109.7(9) 12 5 ?
Cl2 Cu4 Cl2 70.3(9) 6 5 ?
Cl2 Cu4 Cl2 81.9(12) 8 5 ?
Cl2 Cu4 Cl2 98.1(12) 2 5 ?
Cl2 Cu4 Cl2 153.3(8) . 5 ?
Cl2 Cu4 Cl2 26.7(8) 7 5 ?
Cl2 Cu4 Cl2 109.7(9) 10 5 ?
Cl2 Cu4 Cl2 70.3(9) 4 5 ?
Cl2 Cu4 Cl2 180.0(7) 11 5 ?
Cl2 Cu4 Cl2 98.1(12) 12 9 ?
Cl2 Cu4 Cl2 81.9(12) 6 9 ?
Cl2 Cu4 Cl2 70.3(9) 8 9 ?
Cl2 Cu4 Cl2 109.7(9) 2 9 ?
Cl2 Cu4 Cl2 109.7(9) . 9 ?
Cl2 Cu4 Cl2 70.3(9) 7 9 ?
Cl2 Cu4 Cl2 153.3(8) 10 9 ?
Cl2 Cu4 Cl2 26.7(8) 4 9 ?
Cl2 Cu4 Cl2 129.8(6) 11 9 ?
Cl2 Cu4 Cl2 50.2(6) 5 9 ?
Cl2 Cu4 Cl2 81.9(12) 12 3 ?
Cl2 Cu4 Cl2 98.1(12) 6 3 ?
Cl2 Cu4 Cl2 109.7(9) 8 3 ?
Cl2 Cu4 Cl2 70.3(9) 2 3 ?
Cl2 Cu4 Cl2 70.3(9) . 3 ?
Cl2 Cu4 Cl2 109.7(9) 7 3 ?
Cl2 Cu4 Cl2 26.7(8) 10 3 ?
Cl2 Cu4 Cl2 153.3(8) 4 3 ?
Cl2 Cu4 Cl2 50.2(6) 11 3 ?
Cl2 Cu4 Cl2 129.8(6) 5 3 ?
Cl2 Cu4 Cl2 180.0(5) 9 3 ?
Cl2 Cu4 Cu5 138.3(6) 12 7 ?
Cl2 Cu4 Cu5 41.7(6) 6 7 ?
Cl2 Cu4 Cu5 41.7(6) 8 7 ?
Cl2 Cu4 Cu5 138.3(6) 2 7 ?
Cl2 Cu4 Cu5 138.3(6) . 7 ?
Cl2 Cu4 Cu5 41.7(6) 7 7 ?
Cl2 Cu4 Cu5 138.3(6) 10 7 ?
Cl2 Cu4 Cu5 41.7(6) 4 7 ?
Cl2 Cu4 Cu5 138.3(6) 11 7 ?
Cl2 Cu4 Cu5 41.7(6) 5 7 ?
Cl2 Cu4 Cu5 41.7(6) 9 7 ?
Cl2 Cu4 Cu5 138.3(6) 3 7 ?
Cl2 Cu4 Cu5 41.7(6) 12 . ?
Cl2 Cu4 Cu5 138.3(6) 6 . ?
Cl2 Cu4 Cu5 138.3(6) 8 . ?
Cl2 Cu4 Cu5 41.7(6) 2 . ?
Cl2 Cu4 Cu5 41.7(6) . . ?
Cl2 Cu4 Cu5 138.3(6) 7 . ?
Cl2 Cu4 Cu5 41.7(6) 10 . ?
Cl2 Cu4 Cu5 138.3(6) 4 . ?
Cl2 Cu4 Cu5 41.7(6) 11 . ?
Cl2 Cu4 Cu5 138.3(6) 5 . ?
Cl2 Cu4 Cu5 138.3(6) 9 . ?
Cl2 Cu4 Cu5 41.7(6) 3 . ?
Cu5 Cu4 Cu5 180.0 7 . ?
Cl2 Cu4 Cl1 48.7(8) 12 . ?
Cl2 Cu4 Cl1 131.3(8) 6 . ?
Cl2 Cu4 Cl1 121.3(13) 8 . ?
Cl2 Cu4 Cl1 58.7(13) 2 . ?
Cl2 Cu4 Cl1 23.4(7) . . ?
Cl2 Cu4 Cl1 156.6(7) 7 . ?
Cl2 Cu4 Cl1 58.7(13) 10 . ?
Cl2 Cu4 Cl1 121.3(13) 4 . ?
Cl2 Cu4 Cl1 23.4(7) 11 . ?
Cl2 Cu4 Cl1 156.6(7) 5 . ?
Cl2 Cu4 Cl1 131.3(8) 9 . ?
Cl2 Cu4 Cl1 48.7(8) 3 . ?
Cu5 Cu4 Cl1 159.5(10) 7 . ?
Cu5 Cu4 Cl1 20.5(10) . . ?
Cl2 Cu4 Cl1 156.6(7) 12 8 ?
Cl2 Cu4 Cl1 23.4(7) 6 8 ?
Cl2 Cu4 Cl1 23.4(7) 8 8 ?
Cl2 Cu4 Cl1 156.6(7) 2 8 ?
Cl2 Cu4 Cl1 131.3(8) . 8 ?
Cl2 Cu4 Cl1 48.7(8) 7 8 ?
Cl2 Cu4 Cl1 131.3(8) 10 8 ?
Cl2 Cu4 Cl1 48.7(8) 4 8 ?
Cl2 Cu4 Cl1 121.3(13) 11 8 ?
Cl2 Cu4 Cl1 58.7(13) 5 8 ?
Cl2 Cu4 Cl1 58.7(13) 9 8 ?
Cl2 Cu4 Cl1 121.3(13) 3 8 ?
Cu5 Cu4 Cl1 20.5(10) 7 8 ?
Cu5 Cu4 Cl1 159.5(10) . 8 ?
Cl1 Cu4 Cl1 144.6(17) . 8 ?
Cl2 Cu4 Cl1 23.4(7) 12 2 ?
Cl2 Cu4 Cl1 156.6(7) 6 2 ?
Cl2 Cu4 Cl1 156.6(7) 8 2 ?
Cl2 Cu4 Cl1 23.4(7) 2 2 ?
Cl2 Cu4 Cl1 48.7(8) . 2 ?
Cl2 Cu4 Cl1 131.3(8) 7 2 ?
Cl2 Cu4 Cl1 48.7(8) 10 2 ?
Cl2 Cu4 Cl1 131.3(8) 4 2 ?
Cl2 Cu4 Cl1 58.7(13) 11 2 ?
Cl2 Cu4 Cl1 121.3(13) 5 2 ?
Cl2 Cu4 Cl1 121.3(13) 9 2 ?
Cl2 Cu4 Cl1 58.7(13) 3 2 ?
Cu5 Cu4 Cl1 159.5(10) 7 2 ?
Cu5 Cu4 Cl1 20.5(10) . 2 ?
Cl1 Cu4 Cl1 35.4(17) . 2 ?
Cl1 Cu4 Cl1 180.0 8 2 ?
Cl2 Cu4 Cl1 131.3(8) 12 7 ?
Cl2 Cu4 Cl1 48.7(8) 6 7 ?
Cl2 Cu4 Cl1 58.7(13) 8 7 ?
Cl2 Cu4 Cl1 121.3(13) 2 7 ?
Cl2 Cu4 Cl1 156.6(7) . 7 ?
Cl2 Cu4 Cl1 23.4(7) 7 7 ?
Cl2 Cu4 Cl1 121.3(13) 10 7 ?
Cl2 Cu4 Cl1 58.7(13) 4 7 ?
Cl2 Cu4 Cl1 156.6(7) 11 7 ?
Cl2 Cu4 Cl1 23.4(7) 5 7 ?
Cl2 Cu4 Cl1 48.7(8) 9 7 ?
Cl2 Cu4 Cl1 131.3(8) 3 7 ?
Cu5 Cu4 Cl1 20.5(10) 7 7 ?
Cu5 Cu4 Cl1 159.5(10) . 7 ?
Cl1 Cu4 Cl1 180.0 . 7 ?
Cl1 Cu4 Cl1 35.4(17) 8 7 ?
Cl1 Cu4 Cl1 144.6(17) 2 7 ?
Cl2 Cu4 Cl1 121.3(13) 12 9 ?
Cl2 Cu4 Cl1 58.7(13) 6 9 ?
Cl2 Cu4 Cl1 48.7(8) 8 9 ?
Cl2 Cu4 Cl1 131.3(8) 2 9 ?
Cl2 Cu4 Cl1 121.3(13) . 9 ?
Cl2 Cu4 Cl1 58.7(13) 7 9 ?
Cl2 Cu4 Cl1 156.6(7) 10 9 ?
Cl2 Cu4 Cl1 23.4(7) 4 9 ?
Cl2 Cu4 Cl1 131.3(8) 11 9 ?
Cl2 Cu4 Cl1 48.7(8) 5 9 ?
Cl2 Cu4 Cl1 23.4(7) 9 9 ?
Cl2 Cu4 Cl1 156.6(7) 3 9 ?
Cu5 Cu4 Cl1 20.5(10) 7 9 ?
Cu5 Cu4 Cl1 159.5(10) . 9 ?
Cl1 Cu4 Cl1 144.6(17) . 9 ?
Cl1 Cu4 Cl1 35.4(17) 8 9 ?
Cl1 Cu4 Cl1 144.6(17) 2 9 ?
Cl1 Cu4 Cl1 35.4(17) 7 9 ?
Cl2 Cu4 Cl1 58.7(13) 12 3 ?
Cl2 Cu4 Cl1 121.3(13) 6 3 ?
Cl2 Cu4 Cl1 131.3(8) 8 3 ?
Cl2 Cu4 Cl1 48.7(8) 2 3 ?
Cl2 Cu4 Cl1 58.7(13) . 3 ?
Cl2 Cu4 Cl1 121.3(13) 7 3 ?
Cl2 Cu4 Cl1 23.4(7) 10 3 ?
Cl2 Cu4 Cl1 156.6(7) 4 3 ?
Cl2 Cu4 Cl1 48.7(8) 11 3 ?
Cl2 Cu4 Cl1 131.3(8) 5 3 ?
Cl2 Cu4 Cl1 156.6(7) 9 3 ?
Cl2 Cu4 Cl1 23.4(7) 3 3 ?
Cu5 Cu4 Cl1 159.5(10) 7 3 ?
Cu5 Cu4 Cl1 20.5(10) . 3 ?
Cl1 Cu4 Cl1 35.4(17) . 3 ?
Cl1 Cu4 Cl1 144.6(17) 8 3 ?
Cl1 Cu4 Cl1 35.4(17) 2 3 ?
Cl1 Cu4 Cl1 144.6(17) 7 3 ?
Cl1 Cu4 Cl1 180(3) 9 3 ?
Cl1 Cu5 Cl1 119.98(10) 2 . ?
Cl1 Cu5 Cl1 119.98(10) 2 3 ?
Cl1 Cu5 Cl1 119.98(10) . 3 ?
Cl1 Cu5 Cl2 33.1(15) 2 2 ?
Cl1 Cu5 Cl2 132.5(14) . 2 ?
Cl1 Cu5 Cl2 98.2(12) 3 2 ?
Cl1 Cu5 Cl2 33.1(15) 2 12 ?
Cl1 Cu5 Cl2 98.2(12) . 12 ?
Cl1 Cu5 Cl2 132.5(14) 3 12 ?
Cl2 Cu5 Cl2 35.9(7) 2 12 ?
Cl1 Cu5 Cl2 98.2(12) 2 . ?
Cl1 Cu5 Cl2 33.1(15) . . ?
Cl1 Cu5 Cl2 132.5(14) 3 . ?
Cl2 Cu5 Cl2 100.3(6) 2 . ?
Cl2 Cu5 Cl2 68.9(9) 12 . ?
Cl1 Cu5 Cl2 98.2(12) 2 10 ?
Cl1 Cu5 Cl2 132.5(14) . 10 ?
Cl1 Cu5 Cl2 33.1(15) 3 10 ?
Cl2 Cu5 Cl2 68.9(9) 2 10 ?
Cl2 Cu5 Cl2 100.3(6) 12 10 ?
Cl2 Cu5 Cl2 121.8(8) . 10 ?
Cl1 Cu5 Cl2 132.5(14) 2 3 ?
Cl1 Cu5 Cl2 98.2(12) . 3 ?
Cl1 Cu5 Cl2 33.1(15) 3 3 ?
Cl2 Cu5 Cl2 100.3(6) 2 3 ?
Cl2 Cu5 Cl2 121.8(8) 12 3 ?
Cl2 Cu5 Cl2 100.3(6) . 3 ?
Cl2 Cu5 Cl2 35.9(7) 10 3 ?
Cl1 Cu5 Cl2 132.5(14) 2 11 ?
Cl1 Cu5 Cl2 33.1(15) . 11 ?
Cl1 Cu5 Cl2 98.2(12) 3 11 ?
Cl2 Cu5 Cl2 121.8(8) 2 11 ?
Cl2 Cu5 Cl2 100.3(6) 12 11 ?
Cl2 Cu5 Cl2 35.9(7) . 11 ?
Cl2 Cu5 Cl2 100.3(6) 10 11 ?
Cl2 Cu5 Cl2 68.9(9) 3 11 ?
Cl1 Cu5 Cu4 89(2) 2 . ?
Cl1 Cu5 Cu4 89(2) . . ?
Cl1 Cu5 Cu4 89(2) 3 . ?
Cl2 Cu5 Cu4 62.4(5) 2 . ?
Cl2 Cu5 Cu4 62.4(5) 12 . ?
Cl2 Cu5 Cu4 62.4(5) . . ?
Cl2 Cu5 Cu4 62.4(5) 10 . ?
Cl2 Cu5 Cu4 62.4(5) 3 . ?
Cl2 Cu5 Cu4 62.4(5) 11 . ?
Cl1 Cu5 Cu3 91(2) 2 . ?
Cl1 Cu5 Cu3 91(2) . . ?
Cl1 Cu5 Cu3 91(2) 3 . ?
Cl2 Cu5 Cu3 117.6(5) 2 . ?
Cl2 Cu5 Cu3 117.6(5) 12 . ?
Cl2 Cu5 Cu3 117.6(5) . . ?
Cl2 Cu5 Cu3 117.6(5) 10 . ?
Cl2 Cu5 Cu3 117.6(5) 3 . ?
Cl2 Cu5 Cu3 117.6(5) 11 . ?
Cu4 Cu5 Cu3 180.0 . . ?
Cl1 Cu5 Cu2A 119.95(10) 2 2_545 ?
Cl1 Cu5 Cu2A 119.95(10) . 2_545 ?
Cl1 Cu5 Cu2A 1(2) 3 2_545 ?
Cl2 Cu5 Cu2A 97.7(4) 2 2_545 ?
Cl2 Cu5 Cu2A 131.8(4) 12 2_545 ?
Cl2 Cu5 Cu2A 131.8(3) . 2_545 ?
Cl2 Cu5 Cu2A 32.2(5) 10 2_545 ?
Cl2 Cu5 Cu2A 32.2(5) 3 2_545 ?
Cl2 Cu5 Cu2A 97.7(4) 11 2_545 ?
Cu4 Cu5 Cu2A 88.1(2) . 2_545 ?
Cu3 Cu5 Cu2A 91.9(2) . 2_545 ?
Cl1 Cu5 Cu2A 119.95(10) 2 3_665 ?
Cl1 Cu5 Cu2A 1.1(19) . 3_665 ?
Cl1 Cu5 Cu2A 119.95(10) 3 3_665 ?
Cl2 Cu5 Cu2A 131.8(4) 2 3_665 ?
Cl2 Cu5 Cu2A 97.7(4) 12 3_665 ?
Cl2 Cu5 Cu2A 32.2(5) . 3_665 ?
Cl2 Cu5 Cu2A 131.8(4) 10 3_665 ?
Cl2 Cu5 Cu2A 97.7(4) 3 3_665 ?
Cl2 Cu5 Cu2A 32.2(5) 11 3_665 ?
Cu4 Cu5 Cu2A 88.1(2) . 3_665 ?
Cu3 Cu5 Cu2A 91.9(2) . 3_665 ?
Cu2A Cu5 Cu2A 119.89(2) 2_545 3_665 ?
Cl1 Cu5 Cu2A 1(2) 2 1_455 ?
Cl1 Cu5 Cu2A 119.95(10) . 1_455 ?
Cl1 Cu5 Cu2A 119.95(10) 3 1_455 ?
Cl2 Cu5 Cu2A 32.2(5) 2 1_455 ?
Cl2 Cu5 Cu2A 32.2(5) 12 1_455 ?
Cl2 Cu5 Cu2A 97.7(4) . 1_455 ?
Cl2 Cu5 Cu2A 97.7(4) 10 1_455 ?
Cl2 Cu5 Cu2A 131.8(4) 3 1_455 ?
Cl2 Cu5 Cu2A 131.8(4) 11 1_455 ?
Cu4 Cu5 Cu2A 88.1(2) . 1_455 ?
Cu3 Cu5 Cu2A 91.9(2) . 1_455 ?
Cu2A Cu5 Cu2A 119.89(2) 2_545 1_455 ?
Cu2A Cu5 Cu2A 119.89(2) 3_665 1_455 ?
Cl1 Cu5 Cu2 119.94(11) 2 1_445 ?
Cl1 Cu5 Cu2 119.94(10) . 1_445 ?
Cl1 Cu5 Cu2 1(2) 3 1_445 ?
Cl2 Cu5 Cu2 97.6(4) 2 1_445 ?
Cl2 Cu5 Cu2 131.7(4) 12 1_445 ?
Cl2 Cu5 Cu2 131.7(4) . 1_445 ?
Cl2 Cu5 Cu2 32.1(6) 10 1_445 ?
Cl2 Cu5 Cu2 32.1(6) 3 1_445 ?
Cl2 Cu5 Cu2 97.6(4) 11 1_445 ?
Cu4 Cu5 Cu2 87.9(3) . 1_445 ?
Cu3 Cu5 Cu2 92.1(3) . 1_445 ?
Cu2A Cu5 Cu2 0.2(5) 2_545 1_445 ?
Cu2A Cu5 Cu2 119.880(12) 3_665 1_445 ?
Cu2A Cu5 Cu2 119.880(12) 1_455 1_445 ?
Cl1 Cu5 Cu2 119.94(10) 2 . ?
Cl1 Cu5 Cu2 1(2) . . ?
Cl1 Cu5 Cu2 119.94(11) 3 . ?
Cl2 Cu5 Cu2 131.7(4) 2 . ?
Cl2 Cu5 Cu2 97.6(4) 12 . ?
Cl2 Cu5 Cu2 32.1(6) . . ?
Cl2 Cu5 Cu2 131.7(4) 10 . ?
Cl2 Cu5 Cu2 97.6(4) 3 . ?
Cl2 Cu5 Cu2 32.1(6) 11 . ?
Cu4 Cu5 Cu2 87.9(3) . . ?
Cu3 Cu5 Cu2 92.1(3) . . ?
Cu2A Cu5 Cu2 119.880(12) 2_545 . ?
Cu2A Cu5 Cu2 0.2(5) 3_665 . ?
Cu2A Cu5 Cu2 119.880(13) 1_455 . ?
Cu2 Cu5 Cu2 119.87(4) 1_445 . ?
Cl1 Cu5 Cu2 1(2) 2 1_455 ?
Cl1 Cu5 Cu2 119.94(10) . 1_455 ?
Cl1 Cu5 Cu2 119.94(10) 3 1_455 ?
Cl2 Cu5 Cu2 32.1(6) 2 1_455 ?
Cl2 Cu5 Cu2 32.1(6) 12 1_455 ?
Cl2 Cu5 Cu2 97.6(4) . 1_455 ?
Cl2 Cu5 Cu2 97.6(4) 10 1_455 ?
Cl2 Cu5 Cu2 131.7(4) 3 1_455 ?
Cl2 Cu5 Cu2 131.7(4) 11 1_455 ?
Cu4 Cu5 Cu2 87.9(3) . 1_455 ?
Cu3 Cu5 Cu2 92.1(3) . 1_455 ?
Cu2A Cu5 Cu2 119.880(12) 2_545 1_455 ?
Cu2A Cu5 Cu2 119.880(13) 3_665 1_455 ?
Cu2A Cu5 Cu2 0.2(5) 1_455 1_455 ?
Cu2 Cu5 Cu2 119.87(4) 1_445 1_455 ?
Cu2 Cu5 Cu2 119.87(4) . 1_455 ?
Cl1 Cu5 V1 60.1(2) 2 7_556 ?
Cl1 Cu5 V1 173(2) . 7_556 ?
Cl1 Cu5 V1 60.1(2) 3 7_556 ?
Cl2 Cu5 V1 43.2(3) 2 7_556 ?
Cl2 Cu5 V1 78.6(4) 12 7_556 ?
Cl2 Cu5 V1 140.9(5) . 7_556 ?
Cl2 Cu5 V1 43.2(3) 10 7_556 ?
Cl2 Cu5 V1 78.6(4) 3 7_556 ?
Cl2 Cu5 V1 140.9(5) 11 7_556 ?
Cu4 Cu5 V1 83.77(8) . 7_556 ?
Cu3 Cu5 V1 96.23(8) . 7_556 ?
Cu2A Cu5 V1 59.97(2) 2_545 7_556 ?
Cu2A Cu5 V1 171.9(2) 3_665 7_556 ?
Cu2A Cu5 V1 59.97(2) 1_455 7_556 ?
Cu2 Cu5 V1 59.96(3) 1_445 7_556 ?
Cu2 Cu5 V1 171.7(3) . 7_556 ?
Cu2 Cu5 V1 59.96(3) 1_455 7_556 ?
Cl1 Cu5 V1 60.1(2) 2 7_666 ?
Cl1 Cu5 V1 60.1(2) . 7_666 ?
Cl1 Cu5 V1 173(2) 3 7_666 ?
Cl2 Cu5 V1 78.6(4) 2 7_666 ?
Cl2 Cu5 V1 43.2(3) 12 7_666 ?
Cl2 Cu5 V1 43.2(3) . 7_666 ?
Cl2 Cu5 V1 140.9(5) 10 7_666 ?
Cl2 Cu5 V1 140.9(5) 3 7_666 ?
Cl2 Cu5 V1 78.6(4) 11 7_666 ?
Cu4 Cu5 V1 83.77(8) . 7_666 ?
Cu3 Cu5 V1 96.23(8) . 7_666 ?
Cu2A Cu5 V1 171.9(2) 2_545 7_666 ?
Cu2A Cu5 V1 59.97(2) 3_665 7_666 ?
Cu2A Cu5 V1 59.97(2) 1_455 7_666 ?
Cu2 Cu5 V1 171.7(3) 1_445 7_666 ?
Cu2 Cu5 V1 59.96(3) . 7_666 ?
Cu2 Cu5 V1 59.96(3) 1_455 7_666 ?
V1 Cu5 V1 118.84(3) 7_556 7_666 ?
Cl1 Cu5 V1 173(2) 2 7_656 ?
Cl1 Cu5 V1 60.1(2) . 7_656 ?
Cl1 Cu5 V1 60.1(2) 3 7_656 ?
Cl2 Cu5 V1 140.9(5) 2 7_656 ?
Cl2 Cu5 V1 140.9(5) 12 7_656 ?
Cl2 Cu5 V1 78.6(4) . 7_656 ?
Cl2 Cu5 V1 78.6(4) 10 7_656 ?
Cl2 Cu5 V1 43.2(3) 3 7_656 ?
Cl2 Cu5 V1 43.2(3) 11 7_656 ?
Cu4 Cu5 V1 83.77(8) . 7_656 ?
Cu3 Cu5 V1 96.23(8) . 7_656 ?
Cu2A Cu5 V1 59.97(2) 2_545 7_656 ?
Cu2A Cu5 V1 59.97(2) 3_665 7_656 ?
Cu2A Cu5 V1 171.9(2) 1_455 7_656 ?
Cu2 Cu5 V1 59.96(3) 1_445 7_656 ?
Cu2 Cu5 V1 59.96(3) . 7_656 ?
Cu2 Cu5 V1 171.7(3) 1_455 7_656 ?
V1 Cu5 V1 118.84(3) 7_556 7_656 ?
V1 Cu5 V1 118.84(3) 7_666 7_656 ?
Cu5 Cl1 Cl2 118(2) . . ?
Cu5 Cl1 Cl2 118(2) . 11 ?
Cl2 Cl1 Cl2 60(2) . 11 ?
Cu5 Cl1 Cl1 30.01(5) . 2 ?
Cl2 Cl1 Cl1 98.8(17) . 2 ?
Cl2 Cl1 Cl1 130.5(14) 11 2 ?
Cu5 Cl1 Cl1 30.01(5) . 3 ?
Cl2 Cl1 Cl1 130.5(14) . 3 ?
Cl2 Cl1 Cl1 98.8(17) 11 3 ?
Cl1 Cl1 Cl1 60.001(6) 2 3 ?
Cu5 Cl1 Cl2 55.3(9) . 12 ?
Cl2 Cl1 Cl2 68.2(12) . 12 ?
Cl2 Cl1 Cl2 110.4(16) 11 12 ?
Cl1 Cl1 Cl2 30.6(10) 2 12 ?
Cl1 Cl1 Cl2 82.2(8) 3 12 ?
Cu5 Cl1 Cl2 55.3(9) . 3 ?
Cl2 Cl1 Cl2 110.4(16) . 3 ?
Cl2 Cl1 Cl2 68.2(12) 11 3 ?
Cl1 Cl1 Cl2 82.2(8) 2 3 ?
Cl1 Cl1 Cl2 30.6(10) 3 3 ?
Cl2 Cl1 Cl2 93.0(11) 12 3 ?
Cu5 Cl1 Cl2 31.1(8) . 2 ?
Cl2 Cl1 Cl2 88.1(13) . 2 ?
Cl2 Cl1 Cl2 111.2(15) 11 2 ?
Cl1 Cl1 Cl2 19.3(7) 2 2 ?
Cl1 Cl1 Cl2 56.9(6) 3 2 ?
Cl2 Cl1 Cl2 25.4(6) 12 2 ?
Cl2 Cl1 Cl2 70.9(9) 3 2 ?
Cu5 Cl1 Cl2 31.1(8) . 10 ?
Cl2 Cl1 Cl2 111.2(15) . 10 ?
Cl2 Cl1 Cl2 88.1(13) 11 10 ?
Cl1 Cl1 Cl2 56.9(6) 2 10 ?
Cl1 Cl1 Cl2 19.3(7) 3 10 ?
Cl2 Cl1 Cl2 70.9(9) 12 10 ?
Cl2 Cl1 Cl2 25.4(6) 3 10 ?
Cl2 Cl1 Cl2 46.8(9) 2 10 ?
Cu5 Cl1 Cu4 70.2(14) . . ?
Cl2 Cl1 Cu4 58.3(11) . . ?
Cl2 Cl1 Cu4 58.3(11) 11 . ?
Cl1 Cl1 Cu4 72.3(8) 2 . ?
Cl1 Cl1 Cu4 72.3(8) 3 . ?
Cl2 Cl1 Cu4 56.2(5) 12 . ?
Cl2 Cl1 Cu4 56.2(5) 3 . ?
Cl2 Cl1 Cu4 53.0(5) 2 . ?
Cl2 Cl1 Cu4 53.0(5) 10 . ?
Cu5 Cl1 Cu3 70(2) . . ?
Cl2 Cl1 Cu3 147.7(10) . . ?
Cl2 Cl1 Cu3 147.7(10) 11 . ?
Cl1 Cl1 Cu3 73.6(5) 2 . ?
Cl1 Cl1 Cu3 73.6(5) 3 . ?
Cl2 Cl1 Cu3 99.8(13) 12 . ?
Cl2 Cl1 Cu3 99.8(13) 3 . ?
Cl2 Cl1 Cu3 91.3(13) 2 . ?
Cl2 Cl1 Cu3 91.3(13) 10 . ?
Cu4 Cl1 Cu3 140.5(16) . . ?
Cu5 Cl1 Cu2A 179(2) . 3_665 ?
Cl2 Cl1 Cu2A 60.5(19) . 3_665 ?
Cl2 Cl1 Cu2A 60.5(19) 11 3_665 ?
Cl1 Cl1 Cu2A 149.93(4) 2 3_665 ?
Cl1 Cl1 Cu2A 149.92(4) 3 3_665 ?
Cl2 Cl1 Cu2A 124.0(11) 12 3_665 ?
Cl2 Cl1 Cu2A 124.0(11) 3 3_665 ?
Cl2 Cl1 Cu2A 147.9(11) 2 3_665 ?
Cl2 Cl1 Cu2A 147.9(11) 10 3_665 ?
Cu4 Cl1 Cu2A 108.3(14) . 3_665 ?
Cu3 Cl1 Cu2A 111.2(7) . 3_665 ?
Cl2 Cl2 Cl1 60.2(12) 11 . ?
Cl2 Cl2 Cu5 72.1(4) 11 . ?
Cl1 Cl2 Cu5 28.6(15) . . ?
Cl2 Cl2 Cl2 120.001(2) 11 12 ?
Cl1 Cl2 Cl2 81.2(17) . 12 ?
Cu5 Cl2 Cl2 55.5(5) . 12 ?
Cl2 Cl2 Cl1 97.8(8) 11 2 ?
Cl1 Cl2 Cl1 51(3) . 2 ?
Cu5 Cl2 Cl1 26.5(10) . 2 ?
Cl2 Cl2 Cl1 30.6(10) 12 2 ?
Cl2 Cl2 Cu4 76.6(4) 11 . ?
Cl1 Cl2 Cu4 98.3(14) . . ?
Cu5 Cl2 Cu4 75.9(4) . . ?
Cl2 Cl2 Cu4 64.9(3) 12 . ?
Cl1 Cl2 Cu4 75.1(9) 2 . ?
Cl2 Cl2 Cl1 56.9(6) 11 3 ?
Cl1 Cl2 Cl1 30.1(15) . 3 ?
Cu5 Cl2 Cl1 16.3(8) . 3 ?
Cl2 Cl2 Cl1 66.6(4) 12 3 ?
Cl1 Cl2 Cl1 40.9(13) 2 3 ?
Cu4 Cl2 Cl1 68.3(11) . 3 ?
Cl2 Cl2 Cl2 99.7(4) 11 2 ?
Cl1 Cl2 Cl2 68.1(17) . 2 ?
Cu5 Cl2 Cl2 39.9(3) . 2 ?
Cl2 Cl2 Cl2 20.3(4) 12 2 ?
Cl1 Cl2 Cl2 22.3(9) 2 2 ?
Cu4 Cl2 Cl2 54.8(5) . 2 ?
Cl1 Cl2 Cl2 47.8(3) 3 2 ?
Cl2 Cl2 Cl2 39.7(4) 11 3 ?
Cl1 Cl2 Cl2 47.3(10) . 3 ?
Cu5 Cl2 Cl2 39.9(3) . 3 ?
Cl2 Cl2 Cl2 80.3(4) 12 3 ?
Cl1 Cl2 Cl2 61.3(7) 2 3 ?
Cu4 Cl2 Cl2 54.8(5) . 3 ?
Cl1 Cl2 Cl2 23.8(8) 3 3 ?
Cl2 Cl2 Cl2 60.0 2 3 ?
Cl2 Cl2 Cu2A 79.7(3) 11 3_665 ?
Cl1 Cl2 Cu2A 101(2) . 3_665 ?
Cu5 Cl2 Cu2A 129.8(10) . 3_665 ?
Cl2 Cl2 Cu2A 156.9(2) 12 3_665 ?
Cl1 Cl2 Cu2A 145.0(10) 2 3_665 ?
Cu4 Cl2 Cu2A 136.1(7) . 3_665 ?
Cl1 Cl2 Cu2A 125.0(7) 3 3_665 ?
Cl2 Cl2 Cu2A 167.2(6) 2 3_665 ?
Cl2 Cl2 Cu2A 118.3(8) 3 3_665 ?
Cl2 Cl2 Cl2 60.000(4) 11 10 ?
Cl1 Cl2 Cl2 49.5(14) . 10 ?
Cu5 Cl2 Cl2 29.1(4) . 10 ?
Cl2 Cl2 Cl2 60.000(2) 12 10 ?
Cl1 Cl2 Cl2 43.5(6) 2 10 ?
Cu4 Cl2 Cl2 49.0(6) . 10 ?
Cl1 Cl2 Cl2 19.3(7) 3 10 ?
Cl2 Cl2 Cl2 39.7(4) 2 10 ?
Cl2 Cl2 Cl2 20.3(4) 3 10 ?
Cu2A Cl2 Cl2 137.8(5) 3_665 10 ?
Cl2 Cl2 Cu2 80.7(2) 11 . ?
Cl1 Cl2 Cu2 103.1(19) . . ?
Cu5 Cl2 Cu2 131.7(10) . . ?
Cl2 Cl2 Cu2 156.8(2) 12 . ?
Cl1 Cl2 Cu2 146.6(9) 2 . ?
Cu4 Cl2 Cu2 135.2(7) . . ?
Cl1 Cl2 Cu2 126.8(7) 3 . ?
Cl2 Cl2 Cu2 168.9(6) 2 . ?
Cl2 Cl2 Cu2 119.5(7) 3 . ?
Cu2A Cl2 Cu2 1.9(7) 3_665 . ?
Cl2 Cl2 Cu2 139.2(3) 10 . ?
 
_refine_diff_density_max    2.305
_refine_diff_density_min   -4.600
_refine_diff_density_rms    0.197

_shelx_res_file
;

TITL shelxt_a.res in P-3              New: P-3m1
    shelx.res
    created by SHELXL-2018/3 at 13:50:15 on 03-Mar-2021
CELL  0.71073    6.4060    6.4060    8.4030    90.000    90.000   120.000
ZERR        1    0.0040    0.0040    0.0050     0.000     0.000     0.000
LATT   1
SYMM             - Y ,          X - Y ,              Z
SYMM         - X + Y ,            - X ,              Z
SYMM               Y ,              X ,            - Z
SYMM             - X ,        - X + Y ,            - Z
SYMM           X - Y ,            - Y ,            - Z
SFAC Cl Cu  O  V
UNIT 2.07 6.74 10 2
TEMP    23
L.S. 20
conn 20 2 $Cu
FMAP 2
PLAN 50
ACTA
REM omit -4 56
BOND
WGHT    0.034700    0.966000
FVAR       0.17317   0.49257   0.35591   0.53611   0.13209   0.08024   0.35817
RESI 0
CU1   2    0.500000    0.500000    0.500000    10.25000    0.02669    0.02669 =
         0.00807   -0.00006    0.00006    0.01956
CU2   2    0.666667    0.333333    0.224746    70.16666    0.02787    0.02787 =
         0.00289    0.00000    0.00000    0.01394
REM CU2A - ADDITIONAL SITE CLOSE TO CU2
REM NORMAL OCCUPANCY CU2A = 10.500
CU2A  2    0.689557    0.310443    0.226960   -70.16666    0.02277    0.02277 =
         0.00840    0.00042   -0.00042    0.00257
REM
V1    4    0.666667    0.333333    0.807352    10.16667    0.01782    0.01782 =
         0.00567    0.00000    0.00000    0.00891
O1    3    0.666667    0.333333    0.454414    10.16667    0.01512    0.01512 =
         0.00788    0.00000    0.00000    0.00756
O2    3    0.666667    0.333333    0.004304    10.16667    0.03149    0.03149 =
         0.00726    0.00000    0.00000    0.01575
O3    3    0.960355    0.480177    0.734009    10.50000    0.01854    0.07083 =
         0.00938    0.00002    0.00004    0.00927
REM EXTRA-FRAMEWORK SPECIES
CU3   2    0.000000    0.000000    0.500000    20.08333    0.03757    0.03757 =
         0.02346    0.00000    0.00000    0.01879
CU4   2    0.000000    0.000000    0.000000    40.08333    0.18365    0.18365 =
         0.03367    0.00000    0.00000    0.09183
CU5   2    0.000000    0.000000    0.240663    30.16667    0.09086    0.09086 =
         0.02516    0.00000    0.00000    0.04543
CL1   1    0.135823    0.067911    0.239445    60.50000    0.03464    0.05957 =
         0.03232   -0.00850   -0.01699    0.01732
REM OCCUPANCY FIXED AT 0.12
CL2   1    0.207715    0.170550    0.164268    51.00000    0.04808    0.05190 =
         0.07210   -0.03822   -0.02898    0.02315

HKLF 4 1 -1.0000  0.0000  0.0000  0.0000 -1.0000  0.0000  0.0000  0.0000  1.0000


REM  shelxt_a.res in P-3              New: P-3m1
REM wR2 = 0.0815, GooF = S = 1.108, Restrained GooF = 1.108 for all data
REM R1 = 0.0326 for 578 Fo > 4sig(Fo) and 0.0369 for all 643 data
REM 57 parameters refined using 0 restraints

END

WGHT      0.0349      0.9597

REM Highest difference peak  2.305,  deepest hole -4.600,  1-sigma level  0.197
Q1    1   0.0040 -0.1023  0.4321  11.00000  0.05    0.71
Q2    1   0.0823 -0.0824  0.4902  10.50000  0.05    0.69
Q3    1   0.0000  0.0000  0.0968  10.16667  0.05    0.67
Q4    1   0.7014  0.2986  0.5128  10.50000  0.05    0.49
Q5    1   0.2910  0.1455  0.0308  10.50000  0.05    0.45
Q6    1   0.1257  0.2515  0.4335  10.50000  0.05    0.44
Q7    1   0.8609  0.4304  0.7718  10.50000  0.05    0.42
Q8    1   0.5953  0.4047  0.4839  10.50000  0.05    0.39
Q9    1   1.0710  0.5355  0.7524  10.50000  0.05    0.37
Q10   1   0.5694  0.2847  0.7915  10.50000  0.05    0.36
Q11   1   0.7649  0.2351  0.2257  10.50000  0.05    0.35
Q12   1   0.6667  0.3333  0.6786  10.16667  0.05    0.32
Q13   1   0.6299  0.2598 -0.0663  10.50000  0.05    0.31
Q14   1   1.0034  0.5017  0.6340  10.50000  0.05    0.31
Q15   1   0.6983  0.5244  0.4866  11.00000  0.05    0.31
Q16   1   0.4850  0.2425  0.5293  10.50000  0.05    0.29
Q17   1   0.2939  0.2939  0.0000  10.50000  0.05    0.29
Q18   1   0.5802  0.6430  0.4791  11.00000  0.05    0.26
Q19   1   0.1456  0.0728  0.0813  10.50000  0.05    0.26
Q20   1   0.7027  0.4055  0.0776  10.50000  0.05    0.26
Q21   1   0.6357  0.1316  0.2037  11.00000  0.05    0.25
Q22   1   0.7619  0.6427  0.4998  11.00000  0.05    0.24
Q23   1   0.6834  0.6482  0.4411  11.00000  0.05    0.23
Q24   1   0.7383  0.4766  0.7087  10.50000  0.05    0.23
Q25   1   0.5446  0.2723  0.0005  10.50000  0.05    0.23
Q26   1   0.1733  0.1994  0.0499  11.00000  0.05    0.22
Q27   1   0.4433  0.2216  0.7893  10.50000  0.05    0.21
Q28   1   0.6667  0.3333  0.0800  10.16667  0.05    0.21
Q29   1   0.8529  0.4264  0.6978  10.50000  0.05    0.20
Q30   1   0.3152  0.3539  0.2179  11.00000  0.05    0.20
Q31   1   0.5744  0.1489 -0.0551  10.50000  0.05    0.18
Q32   1   0.7655  0.5311  0.3704  10.50000  0.05    0.18
Q33   1   0.5986  0.1971  0.2913  10.50000  0.05    0.17
Q34   1   0.6021  0.2042  0.1603  10.50000  0.05    0.17
Q35   1   0.5656  0.5656  0.0000  10.50000  0.05    0.17
Q36   1   0.2073  0.0000  0.0000  10.50000  0.05    0.16
Q37   1   0.6241  0.4747  0.4038  11.00000  0.05    0.16
Q38   1   0.6264  0.3736  0.3683  10.50000  0.05    0.16
Q39   1   0.4631  0.2316  0.4387  10.50000  0.05    0.16
Q40   1   0.3217  0.2199  0.3654  11.00000  0.05    0.15
Q41   1   0.8494  0.5947  0.7206  11.00000  0.05    0.15
Q42   1   0.8865  0.4432  0.6182  10.50000  0.05    0.15
Q43   1   0.3671  0.3563  0.0977  11.00000  0.05    0.14
Q44   1   0.3418  0.2228  0.2517  11.00000  0.05    0.14
Q45   1   0.9178  0.3470  0.6418  11.00000  0.05    0.13
Q46   1   0.3315  0.2366  0.1604  11.00000  0.05    0.13
Q47   1   0.1484  0.0742  0.3406  10.50000  0.05    0.13
Q48   1   0.9997  0.4999  0.9287  10.50000  0.05    0.13
Q49   1   0.7983  0.3180  0.6497  11.00000  0.05    0.13
Q50   1   0.8207  0.1793  0.6260  10.50000  0.05    0.12
;
_shelx_res_checksum   87799

_shelx_hkl_file
;
   1   0   0   36.64    0.87
  -1   1   0   38.12    0.96
   1   0   0   38.74    1.02
  -1   0   0   37.75    0.96
   0   1   0   35.62    1.06
   0   1   0   38.49    1.00
   0   1   0   37.46    0.93
   1   1   0  376.64    9.23
   1   1   0  366.24    8.49
  -2   1   0  385.48    9.13
  -2   1   0  367.51    8.85
  -1   2   0  372.28    9.15
   2  -1   0  366.13    9.20
  -1   2   0  348.15    9.94
  -1   2   0  367.69    8.84
  -1  -1   0  378.45    9.14
   2   0   0  205.27    4.69
  -2   2   0  206.46    5.10
   2   0   0  198.89    5.21
   0  -2   0  207.77    5.11
  -2   2   0  205.21    4.94
  -2   0   0  210.32    4.92
   0   2   0  200.97    5.18
   0   2   0  203.40    4.90
   0   2   0  203.82    4.82
   0   2   0  206.05    5.57
  -2   0   0  212.76    5.12
   1   2   0   69.98    1.94
  -3   1   0   69.00    1.76
   1   2   0   68.38    1.76
  -3   1   0   70.10    1.72
  -3   1   0   70.73    1.80
   1   2   0   71.48    1.75
  -2   3   0   68.85    1.98
  -2   3   0   68.89    1.80
  -1  -2   0   69.96    1.81
   3  -1   0   68.89    1.92
  -2   3   0   68.87    1.72
  -3   2   0   70.41    1.77
   2   1   0   70.05    1.66
  -3   2   0   68.98    1.71
   2   1   0   68.37    1.93
  -2  -1   0   70.30    1.65
  -2  -1   0   70.28    1.80
  -1   3   0   68.43    1.84
  -1   3   0   67.24    1.68
   3  -2   0   67.59    1.85
  -1   3   0   66.07    1.96
   0  -3   0  150.02    3.61
   3   0   0  144.18    3.76
  -3   3   0  145.29    3.57
  -3   3   0  142.98    3.47
  -3   0   0  140.61    3.42
   0   3   0  138.05    3.40
  -3   0   0  137.54    3.59
   0   3   0  143.25    3.72
   0   3   0  136.62    3.93
  -4   1   0   49.14    1.38
  -4   1   0   51.17    1.37
  -4   1   0   51.60    1.29
   1   3   0   49.24    1.55
   1   3   0   49.63    1.54
  -1  -3   0   50.88    1.39
  -3   4   0   50.90    1.31
   4  -1   0   54.20    1.57
  -3   4   0   50.61    1.54
  -3   4   0   50.98    1.36
  -4   2   0  581.91   14.23
  -4   2   0  576.89   13.78
  -4   2   0  586.62   13.80
   2   2   0  568.14   14.44
  -2  -2   0  592.16   14.26
  -2   4   0  600.19   14.26
  -2   4   0  536.22   15.49
  -2   4   0  572.39   13.76
   4  -2   0  571.17   14.37
  -4   3   0   51.34    1.31
   3   1   0   50.16    1.57
  -4   3   0   51.27    1.35
  -1   4   0   49.49    1.45
  -3  -1   0   49.37    1.23
   4  -3   0   52.09    1.46
  -1   4   0   48.23    1.52
  -3  -1   0   52.45    1.39
  -1   4   0   49.39    1.26
   4   0   0   46.93    1.51
  -4   4   0   46.70    1.23
   0  -4   0   47.80    1.31
  -4   4   0   46.55    1.26
  -4   0   0   45.12    1.30
  -4   0   0   47.57    1.17
   0   4   0   46.54    1.14
   0   4   0   44.40    1.42
   0   4   0   46.30    1.44
  -5   1   0   44.89    1.31
   1   4   0   43.98    1.50
  -5   1   0   46.53    1.20
   1   4   0   48.35    1.49
  -5   1   0   44.85    1.31
  -4   5   0   45.88    1.24
   5  -1   0   46.19    1.54
  -4   5   0   46.36    1.27
  -1  -4   0   47.21    1.33
  -5   2   0   24.21    0.67
   2   3   0   21.72    0.91
  -5   2   0   22.62    0.73
  -5   2   0   22.76    0.70
  -2  -3   0   23.70    0.75
   5  -2   0   24.58    0.91
  -3   5   0   21.93    0.66
  -3   5   0   23.12    0.72
  -3   5   0   22.91    0.84
  -5   3   0   22.28    0.67
  -5   3   0   22.38    0.71
   3   2   0   22.50    0.93
  -2   5   0   23.09    0.64
  -2   5   0   23.41    0.77
  -2   5   0   21.83    0.81
  -3  -2   0   23.15    0.74
   5  -3   0   23.34    0.85
  -5   4   0   44.52    1.24
   4   1   0   44.54    1.52
  -5   4   0   44.06    1.21
  -1   5   0   43.06    1.42
  -4  -1   0   44.45    1.30
  -4  -1   0   45.61    1.11
  -1   5   0   45.91    1.39
  -1   5   0   45.74    1.14
  -5   5   0   13.69    0.48
  -5   5   0   13.08    0.48
   5   0   0   13.50    0.73
  -5   0   0   13.45    0.41
   0   5   0   13.87    0.67
  -5   0   0   14.01    0.54
   0   5   0   12.63    0.59
  -6   1   0   11.27    0.49
   1   5   0   10.40    0.63
   1   5   0   12.75    0.61
  -6   1   0   11.58    0.39
  -6   1   0   10.89    0.52
  -5   6   0   10.65    0.43
   6  -1   0   10.91    0.69
  -5   6   0   11.28    0.45
  -6   2   0   11.80    0.49
   2   4   0   11.36    0.60
  -6   2   0   11.17    0.41
  -6   2   0   11.23    0.48
   2   4   0   12.29    0.69
  -4   6   0   11.07    0.44
  -4   6   0   11.89    0.44
   6  -2   0   12.11    0.67
  -2  -4   0   11.38    0.49
  -6   3   0   21.68    0.65
  -6   3   0   20.05    0.69
   3   3   0   19.62    0.92
  -3   6   0   20.34    0.62
  -3  -3   0   20.82    0.73
  -3   6   0   18.71    0.69
  -3   6   0   21.39    0.83
  -6   4   0   11.64    0.46
   4   2   0   10.28    0.67
  -6   4   0   11.51    0.44
  -4  -2   0   11.25    0.49
  -2   6   0   11.44    0.53
  -2   6   0   12.31    0.57
  -2   6   0   11.41    0.39
  -6   5   0   11.21    0.44
   5   1   0    9.18    0.68
  -6   5   0   10.68    0.43
  -1   6   0   11.04    0.56
  -1   6   0   11.83    0.59
  -5  -1   0   10.38    0.47
  -6   6   0   89.16    2.43
  -6   6   0   92.93    2.39
   0   6   0   90.29    2.70
  -6   0   0   90.77    2.53
   0   6   0   96.61    2.79
  -7   1   0   10.53    0.56
   1   6   0   10.24    0.67
   1   6   0   11.91    0.63
  -7   1   0   10.47    0.53
  -6   7   0   10.77    0.47
   7  -1   0    9.08    0.82
  -6   7   0    9.85    0.43
   2   5   0   13.82    0.81
  -7   2   0   13.18    0.58
  -7   2   0   14.53    0.60
  -7   2   0   15.04    0.51
   2   5   0   14.90    0.72
  -5   7   0   14.22    0.53
  -5   7   0   13.91    0.53
  -7   3   0    9.46    0.39
   3   4   0   10.01    0.59
   3   4   0    8.91    0.67
  -7   3   0    8.93    0.44
  -4   7   0    9.22    0.39
  -4   7   0    8.10    0.41
  -3  -4   0    8.66    0.46
  -4   7   0    9.08    0.55
  -7   4   0    8.87    0.40
  -7   4   0    8.71    0.43
   4   3   0    7.79    0.72
  -3   7   0    8.83    0.36
  -3   7   0   10.02    0.55
  -3   7   0    9.98    0.47
  -4  -3   0    8.60    0.46
  -7   5   0   13.15    0.54
   5   2   0   12.44    0.81
  -7   5   0   13.54    0.53
  -5  -2   0   14.08    0.60
  -2   7   0   14.47    0.68
  -2   7   0   13.59    0.64
  -7   6   0    8.60    0.43
  -7   6   0    9.99    0.44
  -1   7   0   10.58    0.59
  -1   7   0    9.54    0.58
  -6  -1   0    9.49    0.49
  -7   7   0    2.57    0.25
  -7   7   0    2.36    0.27
   7   0   0    2.31    0.50
  -7   0   0    2.66    0.39
  -7   0   0    2.87    0.33
   0   7   0    3.10    0.40
   0   7   0    1.71    0.38
   1   7   0    3.09    0.42
   1   7   0    1.68    0.41
  -8   1   0    2.26    0.32
  -7   8   0    2.62    0.30
  -7   8   0    2.50    0.24
  -8   2   0    3.43    0.27
  -8   2   0    2.76    0.34
   2   6   0    2.83    0.49
   2   6   0    3.99    0.47
  -6   8   0    2.86    0.29
  -6   8   0    2.86    0.25
   3   5   0   10.46    0.67
  -8   3   0    9.99    0.50
   3   5   0    9.46    0.73
  -8   3   0   10.15    0.44
  -5   8   0    9.13    0.44
  -5   8   0    9.76    0.44
  -8   4   0   42.26    1.35
   4   4   0   44.66    1.60
   4   4   0   41.53    1.71
  -8   4   0   44.41    1.26
  -4   8   0   45.34    1.57
  -4   8   0   44.36    1.22
  -4   8   0   41.74    1.32
  -8   5   0    9.76    0.45
   5   3   0    7.97    0.80
  -8   5   0   10.04    0.48
  -5  -3   0   10.07    0.53
  -3   8   0   10.19    0.61
  -3   8   0    9.08    0.51
   6   2   0    3.67    0.60
  -8   6   0    2.87    0.29
  -8   6   0    3.36    0.31
  -2   8   0    3.31    0.42
  -6  -2   0    3.10    0.36
  -2   8   0    3.75    0.42
  -8   7   0    2.27    0.26
   7   1   0    1.96    0.52
  -8   7   0    2.52    0.29
  -7  -1   0    2.57    0.44
  -7  -1   0    2.69    0.34
  -1   8   0    3.09    0.42
  -1   8   0    2.42    0.40
  -8   8   0    0.49    0.22
  -8   8   0    0.57    0.18
  -8   0   0    0.26    0.32
   0   8   0    0.41    0.27
  -8   0   0    0.20    0.22
   0   8   0    0.71    0.34
   1   8   0    0.43    0.38
  -9   1   0    1.44    0.30
  -8   9   0    1.29    0.27
  -8   9   0    1.46    0.22
   2   7   0    2.89    0.44
  -9   2   0    2.45    0.34
   2   7   0    2.73    0.53
  -7   9   0    3.04    0.27
  -7   9   0    3.00    0.33
   3   6   0    3.10    0.56
  -9   3   0    3.90    0.32
  -9   3   0    3.13    0.37
   3   6   0    3.35    0.47
  -6   9   0    3.93    0.34
  -6   9   0    3.19    0.28
   4   5   0    2.80    0.47
  -9   4   0    1.55    0.26
   4   5   0    1.43    0.46
  -9   4   0    2.14    0.27
  -5   9   0    2.10    0.26
  -5   9   0    2.05    0.26
  -9   5   0    1.66    0.27
   5   4   0    1.84    0.52
  -9   5   0    2.29    0.29
   5   4   0    2.39    0.43
  -4   9   0    2.30    0.40
  -4   9   0    2.64    0.32
   6   3   0    3.49    0.65
  -9   6   0    3.46    0.33
  -9   6   0    3.64    0.35
  -3   9   0    3.76    0.40
  -3   9   0    3.74    0.47
  -9   7   0    2.06    0.29
   7   2   0    2.00    0.57
  -9   7   0    2.45    0.29
  -2   9   0    3.18    0.42
  -7  -2   0    3.06    0.37
  -7  -2   0    3.22    0.52
  -2   9   0    2.80    0.43
  -9   8   0    0.94    0.26
  -9   8   0    1.40    0.24
  -1   9   0    1.53    0.39
  -8  -1   0    1.38    0.32
  -8  -1   0    1.49    0.46
  -9   9   0    2.82    0.30
  -9   9   0    2.72    0.34
   0   9   0    2.56    0.49
  -9   0   0    2.77    0.41
 -10   1   0    1.77    0.39
 -10   2   0    8.10    0.57
   2   8   0    7.64    0.81
  -8  10   0    8.06    0.51
 -10   3   0    1.23    0.30
   3   7   0    1.05    0.45
  -7  10   0    1.91    0.30
 -10   4   0    0.70    0.23
   4   6   0    0.78    0.37
   4   6   0    0.36    0.43
 -10   4   0    0.41    0.24
  -6  10   0    0.66    0.19
   5   5   0    1.25    0.42
   5   5   0    0.60    0.48
 -10   5   0    1.58    0.27
 -10   5   0    1.40    0.28
  -5  10   0    1.83    0.26
   6   4   0    0.19    0.48
 -10   6   0    0.19    0.21
 -10   6   0    0.38    0.21
   6   4   0    0.62    0.38
  -4  10   0    0.36    0.24
  -4  10   0    0.66    0.33
 -10   7   0    1.53    0.29
 -10   7   0    1.74    0.28
   7   3   0    1.92    0.64
  -3  10   0    2.27    0.36
  -7  -3   0    2.00    0.54
 -10   8   0    8.92    0.51
 -10   8   0    8.41    0.48
   8   2   0    7.31    0.98
  -2  10   0    9.71    0.62
  -8  -2   0    8.27    0.79
 -10   9   0    2.09    0.29
  -9  -1   0    1.06    0.34
  -1  10   0    2.83    0.47
   5   6   0    0.61    0.50
   6   5   0    0.31    0.56
   0   0  -1   85.76    2.13
   1  -1  -1    5.28    0.22
   0   1  -1    5.19    0.16
   0   1  -1    5.28    0.20
   0   1  -1    5.59    0.21
  -1   0  -1    5.60    0.18
   0   1  -1    5.12    0.22
   0   1  -1    5.05    0.22
  -1   0  -1    5.25    0.16
  -1   0  -1    5.39    0.21
  -1   1   1    5.50    0.20
   1   0   1    5.54    0.24
  -1   1  -1   31.13    0.92
   1   0  -1   32.85    0.89
  -1   1  -1   32.31    0.80
  -1   1  -1   31.75    0.81
  -1   1  -1   31.64    0.86
   0  -1  -1   32.29    0.86
  -1   1  -1   32.51    0.81
  -1   0   1   32.60    0.84
  -1   2  -1   52.07    1.32
  -1   2  -1   52.93    1.43
  -1   2  -1   54.18    1.37
  -1   2  -1   52.02    1.53
   2  -1  -1   55.43    1.47
  -1   2  -1   54.81    1.37
  -1  -1  -1   54.62    1.41
   1   1   1   54.96    1.50
  -2   1   1   55.10    1.40
  -1   3  -1    6.16    0.34
   3  -2  -1    5.60    0.32
  -1   3  -1    5.99    0.30
  -1   3  -1    6.31    0.31
  -2  -1  -1    6.43    0.26
  -1   3  -1    5.98    0.20
  -1   3  -1    6.14    0.28
  -2  -1  -1    5.76    0.17
  -3   2   1    5.80    0.25
   2   1   1    5.70    0.36
  -2   0  -1  175.26    4.25
  -2   0  -1  178.93    4.43
   0   2  -1  168.06    4.84
   0   2  -1  170.14    4.24
   2  -2  -1  178.26    4.47
   0   2  -1  179.45    4.41
   2  -2  -1  186.20    4.51
   0   2  -1  179.96    4.47
   0   2  -1  176.83    4.18
  -2   2   1  174.21    4.43
   2   0   1  182.63    4.53
   1   1  -1   54.17    1.39
   1   1  -1   55.56    1.49
   1   1  -1   55.40    1.34
  -2   1  -1   55.78    1.29
   1  -2  -1   54.54    1.43
  -2   1  -1   55.17    1.38
  -2   1  -1   52.44    1.34
  -2   1  -1   51.99    1.37
   2  -1   1   54.93    1.45
  -1  -1   1   55.70    1.39
  -1   2   1   52.24    1.51
  -2   2  -1  255.35    6.15
  -2   2  -1  249.87    5.99
  -2   2  -1  248.88    5.80
   2   0  -1  251.41    5.74
  -2   2  -1  239.40    6.75
  -2   2  -1  250.11    6.20
   0  -2  -1  259.17    6.22
   2   0  -1  245.83    6.30
   0   2   1  242.14    6.28
  -2   0   1  253.26    6.20
   0   2   1  251.34    6.73
  -2   3  -1   22.27    0.76
  -2   3  -1   22.03    0.63
  -1  -2  -1   24.50    0.70
   3  -1  -1   24.27    0.80
  -2   3  -1   23.30    0.74
   1   2   1   24.47    0.82
  -3   1   1   23.40    0.68
  -2   4  -1   56.85    1.67
  -2   4  -1   54.66    1.40
  -2  -2  -1   53.77    1.51
  -2   4  -1   55.75    1.55
  -2   4  -1   55.70    1.47
   4  -2  -1   58.09    1.64
  -4   2   1   54.80    1.41
  -4   2   1   53.46    1.49
   2   2   1   54.33    1.68
  -4   2   1   54.79    1.40
  -2   5  -1    1.14    0.20
   5  -3  -1    0.78    0.21
  -2   5  -1    1.58    0.19
  -3  -2  -1    1.08    0.16
  -2   5  -1    1.27    0.12
   3   2   1    1.29    0.29
  -5   3   1    1.00    0.15
  -5   3   1    1.25    0.14
  -3  -1  -1    0.99    0.07
  -1   4  -1    1.55    0.20
  -1   4  -1    0.91    0.21
  -1   4  -1    1.09    0.09
   4  -3  -1    0.89    0.18
  -1   4  -1    1.10    0.18
  -3  -1  -1    1.18    0.15
  -4   3   1    0.97    0.12
  -4   3   1    0.82    0.12
   3   1   1    0.84    0.22
   3  -3  -1   28.29    0.86
  -3   0  -1   27.27    0.81
   0   3  -1   29.67    0.88
  -3   0  -1   28.26    0.72
   0   3  -1   27.92    0.89
   0   3  -1   28.25    0.71
   0   3  -1   28.41    0.83
   0   3  -1   27.27    0.92
  -3   3   1   27.65    0.80
   3   0   1   29.05    0.96
   0  -3   1   27.74    0.79
   2  -3  -1    6.57    0.30
  -3   1  -1    5.74    0.22
   1   2  -1    6.24    0.26
   1   2  -1    6.13    0.30
  -3   1  -1    6.19    0.24
   1   2  -1    6.81    0.35
  -3   1  -1    5.88    0.27
  -2   3   1    5.66    0.28
  -1  -2   1    5.82    0.24
  -2   3   1    6.53    0.27
   3  -1   1    6.54    0.35
   2   1  -1   23.59    0.81
  -3   2  -1   23.09    0.64
  -3   2  -1   23.44    0.65
   2   1  -1   24.97    0.67
   1  -3  -1   22.96    0.71
   2   1  -1   22.76    0.66
  -1   3   1   24.23    0.76
   3  -2   1   23.90    0.73
  -1   3   1   22.61    0.74
  -2  -1   1   24.17    0.68
   3   0  -1   12.69    0.57
   0  -3  -1   13.05    0.46
  -3   3  -1   12.64    0.40
   3   0  -1   13.06    0.39
  -3   3  -1   13.41    0.50
  -3   3  -1   12.60    0.39
   0   3   1   12.58    0.53
   0   3   1   14.35    0.49
   0   3   1   12.82    0.35
  -3   0   1   13.39    0.44
  -3   4  -1    3.08    0.26
   4  -1  -1    3.62    0.37
   4  -1  -1    3.33    0.18
  -3   4  -1    3.27    0.17
  -3   4  -1    3.88    0.20
  -1  -3  -1    3.59    0.23
   1   3   1    4.01    0.37
   1   3   1    3.80    0.30
  -4   1   1    3.47    0.21
  -4   1   1    3.69    0.18
  -3   5  -1    0.17    0.14
   5  -2  -1    0.25    0.19
  -3   5  -1    0.01    0.08
  -2  -3  -1    0.00    0.10
  -3   5  -1   -0.04    0.08
  -5   2   1    0.15    0.11
   2   3   1   -0.02    0.18
  -5   2   1    0.00    0.10
  -5   2   1    0.04    0.08
  -3   6  -1    6.79    0.44
  -3   6  -1    7.31    0.31
  -3  -3  -1    7.01    0.38
   6  -3  -1    6.12    0.54
  -3   6  -1    6.73    0.33
  -6   3   1    6.74    0.31
   3   3   1    7.12    0.62
  -6   3   1    7.04    0.36
  -3   7  -1   -0.04    0.14
  -3   7  -1    0.14    0.19
  -3   7  -1    0.11    0.11
  -4  -3  -1    0.15    0.15
  -7   4   1    0.40    0.13
   4   3   1    0.06    0.28
  -7   4   1    0.36    0.16
  -2   6  -1   39.11    1.35
  -2   6  -1   38.93    1.05
  -4  -2  -1   40.69    1.23
  -2   6  -1   40.61    1.23
  -6   4   1   39.66    1.11
   4   2   1   38.33    1.45
  -6   4   1   40.86    1.19
  -4  -1  -1    5.84    0.31
  -4  -1  -1    5.35    0.19
  -1   5  -1    5.37    0.22
  -1   5  -1    5.17    0.48
  -1   5  -1    5.66    0.38
  -1   5  -1    5.63    0.36
  -5   4   1    6.00    0.30
  -5   4   1    5.63    0.28
   4   1   1    5.70    0.52
  -4   0  -1   95.35    2.55
  -4   0  -1   98.78    2.37
   0   4  -1   99.11    2.35
   0   4  -1   92.36    2.80
   4  -4  -1   93.40    2.60
   0   4  -1   96.46    2.53
   0   4  -1  101.33    2.68
  -4   4   1   96.17    2.52
   0  -4   1   99.77    2.52
   4   0   1   99.15    2.75
  -4   4   1   95.03    2.43
  -4   1  -1    1.06    0.13
   1   3  -1    1.00    0.14
  -4   1  -1    0.86    0.10
   1   3  -1    1.35    0.21
   1   3  -1    0.79    0.20
  -4   1  -1    1.84    0.20
   3  -4  -1    0.98    0.18
   1   3  -1    1.04    0.19
  -3   4   1    0.87    0.11
  -1  -3   1    1.22    0.14
   4  -1   1    0.90    0.20
  -3   4   1    0.78    0.13
  -4   2  -1   56.87    1.47
  -4   2  -1   56.39    1.49
   2  -4  -1   57.01    1.55
  -4   2  -1   55.86    1.43
   2   2  -1   57.45    1.47
   2   2  -1   57.18    1.46
   2   2  -1   56.06    1.68
  -2   4   1   54.68    1.42
  -2  -2   1   56.89    1.51
  -2   4   1   56.11    1.56
   4  -2   1   54.97    1.61
  -2   4   1   52.55    1.64
   3   1  -1    4.09    0.21
  -4   3  -1    3.48    0.18
   3   1  -1    3.49    0.22
   1  -4  -1    3.22    0.23
   3   1  -1    3.33    0.36
  -4   3  -1    3.33    0.20
  -3  -1   1    3.72    0.14
  -1   4   1    3.33    0.25
  -1   4   1    3.52    0.31
  -1   4   1    3.66    0.16
  -3  -1   1    3.69    0.22
   4   0  -1   59.41    1.43
  -4   4  -1   58.73    1.53
   0  -4  -1   58.92    1.64
   4   0  -1   58.35    1.82
  -4   4  -1   58.39    1.54
   0   4   1   60.20    1.76
  -4   0   1   58.43    1.61
   0   4   1   57.71    1.75
  -4   0   1   60.30    1.48
   0   4   1   57.91    1.44
  -4   5  -1   15.04    0.50
  -4   5  -1   14.46    0.48
   5  -1  -1   15.15    0.75
  -1  -4  -1   15.61    0.58
  -5   1   1   16.02    0.48
  -5   1   1   15.82    0.56
   1   4   1   15.67    0.64
   1   4   1   14.31    0.71
  -4   6  -1   41.52    1.16
  -2  -4  -1   42.21    1.29
  -4   6  -1   42.03    1.43
   6  -2  -1   41.58    1.49
  -4   6  -1   41.25    1.15
   2   4   1   44.58    1.41
  -6   2   1   42.47    1.26
  -6   2   1   42.18    1.14
  -6   2   1   42.29    1.19
   2   4   1   38.23    1.47
  -4   7  -1    0.27    0.13
  -4   7  -1    0.27    0.20
  -4   7  -1    0.32    0.14
  -3  -4  -1    0.23    0.16
   3   4   1   -0.01    0.19
   3   4   1   -0.14    0.24
  -7   3   1    0.26    0.13
  -7   3   1    0.21    0.15
  -4   8  -1    8.25    0.58
  -4   8  -1    8.89    0.39
  -4  -4  -1    7.72    0.50
  -4   8  -1    8.05    0.40
  -8   4   1    8.14    0.45
   4   4   1    8.44    0.59
   4   4   1    7.43    0.75
  -8   4   1    8.03    0.40
  -4   9  -1    0.46    0.28
  -4   9  -1    0.45    0.20
   5   4   1    0.91    0.44
  -9   5   1    0.61    0.21
   5   4   1    0.54    0.31
  -9   5   1    0.08    0.19
  -3   8  -1    0.00    0.21
  -5  -3  -1    0.48    0.21
  -3   8  -1    0.13    0.18
  -8   5   1    0.06    0.15
  -8   5   1   -0.07    0.14
   5   3   1    0.22    0.35
  -2   7  -1    4.42    0.38
  -5  -2  -1    4.71    0.34
  -2   7  -1    3.74    0.41
   5   2   1    3.21    0.51
  -7   5   1    3.68    0.30
  -7   5   1    3.78    0.28
  -1   6  -1    0.71    0.23
  -5  -1  -1    0.16    0.14
  -1   6  -1    0.35    0.19
   5   1   1    0.55    0.30
  -6   5   1    0.51    0.14
  -6   5   1    0.17    0.12
  -5   0  -1    0.43    0.14
   0   5  -1    0.81    0.20
   0   5  -1    1.06    0.25
  -5   0  -1    0.55    0.09
  -5   0  -1    0.40    0.19
  -5   5   1    0.78    0.14
   5   0   1    0.25    0.25
  -5   5   1    0.97    0.15
  -5   1  -1    5.70    0.36
   1   4  -1    5.78    0.41
  -5   1  -1    5.52    0.30
   1   4  -1    5.51    0.42
   1   4  -1    6.11    0.42
  -5   1  -1    5.69    0.24
   5  -1   1    5.51    0.49
  -4   5   1    5.65    0.29
  -1  -4   1    5.92    0.30
  -4   5   1    5.27    0.27
   2   3  -1    1.20    0.15
  -5   2  -1    1.08    0.13
  -5   2  -1    1.36    0.18
   2   3  -1    1.13    0.26
   2   3  -1    1.19    0.23
  -5   2  -1    1.25    0.16
   5  -2   1    1.28    0.26
  -2  -3   1    1.37    0.17
  -3   5   1    1.27    0.14
  -3   5   1    1.36    0.18
  -3   5   1    1.29    0.20
  -5   3  -1    0.05    0.09
   3   2  -1   -0.04    0.17
  -5   3  -1   -0.01    0.09
   3   2  -1    0.11    0.14
  -2   5   1    0.15    0.14
  -2   5   1    0.06    0.07
  -2   5   1    0.05    0.11
  -3  -2   1    0.16    0.10
  -5   4  -1   14.56    0.50
  -5   4  -1   15.75    0.52
   4   1  -1   14.03    0.75
   4   1  -1   15.64    0.50
  -1   5   1   16.11    0.62
  -1   5   1   15.31    0.44
  -4  -1   1   15.56    0.56
  -1   5   1   14.18    0.64
  -4  -1   1   15.57    0.42
  -5   5  -1   -0.04    0.10
  -5   5  -1    0.22    0.10
   5   0  -1   -0.06    0.21
   0   5   1    0.31    0.19
  -5   0   1    0.26    0.13
   0   5   1    0.07    0.13
  -5   0   1    0.18    0.08
   6  -1  -1    1.91    0.40
  -5   6  -1    2.22    0.19
  -5   6  -1    2.27    0.22
  -6   1   1    2.01    0.24
  -6   1   1    2.78    0.20
   1   5   1    2.64    0.32
   1   5   1    1.78    0.34
   7  -2  -1   -0.15    0.27
  -5   7  -1    0.05    0.10
  -5   7  -1   -0.11    0.14
   2   5   1   -0.06    0.18
  -7   2   1    0.07    0.14
   2   5   1    0.47    0.30
  -7   2   1   -0.08    0.10
  -5   8  -1    0.95    0.20
  -5   8  -1    1.27    0.18
  -8   3   1    1.02    0.20
   3   5   1    1.98    0.35
  -8   3   1    1.44    0.26
   3   5   1    1.61    0.43
  -5   9  -1    0.80    0.17
  -5   9  -1    0.72    0.20
  -9   4   1    0.64    0.22
   4   5   1    0.43    0.38
   4   5   1    0.42    0.31
  -9   4   1    0.53    0.19
   5   5   1    1.45    0.53
 -10   5   1    1.13    0.27
 -10   5   1    1.08    0.27
  -4  10  -1    5.70    0.61
 -10   6   1    4.79    0.44
 -10   6   1    6.53    0.42
   6   4   1    4.86    0.75
  -3   9  -1    0.73    0.31
  -6  -3  -1    0.41    0.23
  -3   9  -1    0.89    0.24
  -9   6   1    0.83    0.23
  -9   6   1    0.67    0.22
   6   3   1    0.26    0.42
  -6  -2  -1    6.95    0.47
  -2   8  -1    8.31    0.51
  -2   8  -1    7.40    0.55
  -8   6   1    8.74    0.44
   6   2   1    7.58    0.78
  -8   6   1    8.08    0.43
  -1   7  -1    0.66    0.26
  -6  -1  -1    0.91    0.32
  -6  -1  -1    0.54    0.20
  -1   7  -1    0.48    0.25
  -7   6   1    0.54    0.18
  -7   6   1    0.66    0.18
   6   1   1    0.27    0.32
  -6   0  -1    8.59    0.45
   0   6  -1    9.75    0.59
   0   6  -1   10.21    0.56
  -6   0  -1    9.21    0.54
  -6   6   1    9.17    0.42
  -6   6   1    9.39    0.41
   6   0   1    8.81    0.66
   1   5  -1    0.23    0.24
  -6   1  -1   -0.07    0.17
  -6   1  -1    0.27    0.10
  -6   1  -1    0.24    0.14
   1   5  -1    0.33    0.20
  -5   6   1    0.41    0.14
   6  -1   1    0.59    0.29
  -5   6   1    0.29    0.13
   2   4  -1   39.72    1.38
  -6   2  -1   41.06    1.18
  -6   2  -1   40.06    1.19
  -6   2  -1   40.74    1.09
   2   4  -1   37.58    1.41
  -4   6   1   39.28    1.19
  -4   6   1   39.64    1.10
   3   3  -1    7.79    0.43
   3   3  -1    6.54    0.59
  -6   3  -1    7.53    0.35
  -6   3  -1    7.32    0.33
  -3  -3   1    6.67    0.35
  -3   6   1    7.50    0.40
  -3   6   1    7.08    0.43
  -3   6   1    6.71    0.30
  -6   4  -1   42.29    1.18
   4   2  -1   37.70    1.47
  -6   4  -1   40.62    1.14
  -2   6   1   41.19    1.34
  -2   6   1   39.28    1.30
  -4  -2   1   42.23    1.23
  -2   6   1   41.11    1.08
  -6   5  -1    2.27    0.20
   5   1  -1    2.84    0.45
  -6   5  -1    2.53    0.23
  -1   6   1    2.74    0.35
  -1   6   1    2.61    0.31
  -5  -1   1    2.92    0.29
  -6   6  -1   18.10    0.60
   6   0  -1   16.22    0.93
  -6   6  -1   18.45    0.63
   0   6   1   17.67    0.84
   0   6   1   18.83    0.77
  -6   0   1   17.96    0.70
  -6   7  -1    2.45    0.26
  -6   7  -1    1.76    0.19
   7  -1  -1    2.13    0.46
   1   6   1    1.60    0.36
  -7   1   1    2.10    0.32
  -7   1   1    1.89    0.27
   1   6   1    2.62    0.35
  -6   8  -1   15.20    0.60
  -6   8  -1   14.90    0.53
   2   6   1   16.67    0.79
  -8   2   1   16.62    0.57
   2   6   1   13.67    0.88
  -8   2   1   15.46    0.69
  -6   9  -1    0.67    0.15
  -6   9  -1    0.73    0.23
  -9   3   1    0.74    0.23
   3   6   1   -0.04    0.35
  -9   3   1    0.46    0.19
   4   6   1    2.06    0.55
 -10   4   1    2.04    0.34
 -10   4   1    2.54    0.30
  -3  10  -1    0.75    0.33
  -3  10  -1    0.90    0.28
  -7  -3  -1    0.55    0.45
 -10   7   1    1.03    0.27
 -10   7   1    0.59    0.23
   7   3   1    0.00    0.46
  -2   9  -1    0.71    0.28
  -2   9  -1    0.52    0.29
  -7  -2  -1    0.89    0.38
  -7  -2  -1    0.49    0.25
   7   2   1    0.25    0.46
  -9   7   1    0.79    0.23
  -9   7   1    0.22    0.19
  -7  -1  -1    1.80    0.30
  -7  -1  -1    1.65    0.40
  -1   8  -1    2.57    0.40
  -1   8  -1    1.63    0.34
  -8   7   1    0.93    0.23
  -8   7   1    0.58    0.18
   7   1   1    0.81    0.46
   0   7  -1    0.25    0.24
  -7   0  -1    0.03    0.26
   0   7  -1   -0.15    0.25
  -7   0  -1    0.11    0.17
  -7   7   1    0.25    0.17
   7   0   1    0.28    0.33
  -7   7   1    0.07    0.14
   1   6  -1    0.55    0.33
  -7   1  -1    0.77    0.26
   1   6  -1    0.51    0.24
  -7   1  -1    0.36    0.18
  -6   7   1    0.53    0.16
  -6   7   1    0.25    0.16
   2   5  -1    3.23    0.47
  -7   2  -1    3.37    0.32
  -7   2  -1    4.16    0.38
  -7   2  -1    4.06    0.26
   2   5  -1    4.02    0.45
  -5   7   1    4.27    0.30
  -5   7   1    3.58    0.28
   3   4  -1   -0.10    0.19
  -7   3  -1    0.03    0.12
  -7   3  -1    0.04    0.12
   3   4  -1    0.17    0.27
  -4   7   1    0.11    0.13
  -4   7   1    0.07    0.14
  -7   4  -1    0.09    0.13
   4   3  -1    0.41    0.29
  -7   4  -1    0.13    0.13
  -3   7   1    0.15    0.17
  -4  -3   1    0.28    0.15
  -3   7   1    0.08    0.11
  -3   7   1    0.22    0.19
  -7   5  -1   -0.08    0.13
  -7   5  -1    0.01    0.12
   5   2  -1   -0.44    0.26
  -2   7   1    0.05    0.20
  -5  -2   1    0.04    0.14
  -2   7   1    0.15    0.17
  -7   6  -1    1.83    0.21
  -7   6  -1    2.07    0.24
   6   1  -1    1.55    0.43
  -6  -1   1    2.24    0.29
  -1   7   1    3.00    0.36
  -1   7   1    2.26    0.37
  -7   7  -1    0.66    0.20
   7   0  -1    0.97    0.43
  -7   7  -1    0.50    0.15
  -7   0   1    0.41    0.18
   0   7   1    0.61    0.23
   0   7   1    1.05    0.33
  -7   8  -1    0.89    0.22
  -7   8  -1    1.28    0.18
   1   7   1    1.09    0.30
   1   7   1    1.16    0.38
  -8   1   1    1.35    0.29
  -7   9  -1   -0.39    0.19
  -9   2   1    0.00    0.20
   2   7   1   -0.21    0.34
  -7  10  -1    0.01    0.23
   3   7   1    0.21    0.41
 -10   3   1    0.06    0.23
  -8  -2  -1    0.49    0.29
  -2  10  -1    0.85    0.32
  -8  -2  -1    0.50    0.45
  -2  10  -1    1.08    0.38
 -10   8   1    0.76    0.27
 -10   8   1    0.77    0.24
  -1   9  -1   -0.03    0.28
  -8  -1  -1    0.50    0.40
  -8  -1  -1   -0.24    0.20
  -1   9  -1    0.33    0.30
  -9   8   1    0.14    0.20
  -9   8   1    0.13    0.20
  -8   0  -1   12.57    0.71
   0   8  -1   10.84    0.68
  -8   0  -1    9.51    0.58
   0   8  -1   11.83    0.74
  -8   8   1    9.84    0.49
   1   7  -1    1.74    0.37
   1   7  -1    0.80    0.35
  -8   1  -1    1.46    0.35
  -8   1  -1    1.19    0.25
  -7   8   1    1.50    0.25
  -7   8   1    1.24    0.21
   2   6  -1    7.86    0.73
   2   6  -1    8.56    0.62
  -8   2  -1    7.73    0.48
  -6   8   1    8.07    0.41
  -6   8   1    7.37    0.41
   3   5  -1    0.35    0.26
  -8   3  -1    0.06    0.16
   3   5  -1    0.05    0.30
  -8   3  -1    0.09    0.14
  -5   8   1   -0.08    0.14
  -5   8   1   -0.26    0.15
   4   4  -1    8.34    0.80
  -8   4  -1    7.95    0.41
  -8   4  -1    7.71    0.43
   4   4  -1    8.91    0.62
  -4   8   1    9.15    0.39
  -4   8   1    7.99    0.46
   5   3  -1    1.36    0.43
  -8   5  -1    1.24    0.21
  -8   5  -1    1.29    0.23
  -3   8   1    1.36    0.28
  -5  -3   1    1.26    0.25
  -3   8   1    0.87    0.26
  -8   6  -1   15.52    0.60
  -8   6  -1   14.95    0.61
   6   2  -1   14.70    0.98
  -6  -2   1   15.60    0.69
  -2   8   1   17.19    0.78
  -2   8   1   14.23    0.74
  -8   7  -1    0.91    0.19
  -8   7  -1    1.03    0.24
   7   1  -1    1.59    0.50
  -1   8   1    1.00    0.28
  -7  -1   1    1.87    0.30
  -1   8   1    1.51    0.36
  -8   8  -1    4.32    0.29
  -8   8  -1    4.27    0.38
   8   0  -1    4.85    0.73
  -8   0   1    4.63    0.45
   0   8   1    5.36    0.60
  -8   9  -1    0.24    0.21
  -9   1   1    0.12    0.23
   1   8   1   -0.40    0.32
  -8  10  -1    3.27    0.37
 -10   2   1    3.07    0.43
   2   8   1    1.97    0.52
  -9   0  -1    0.60    0.28
   0   9  -1    0.69    0.36
   0   9  -1    0.13    0.37
  -9   9   1    0.10    0.23
  -9   9   1    0.67    0.22
   1   8  -1    0.36    0.33
  -9   1  -1    0.25    0.25
   1   8  -1    0.05    0.36
  -8   9   1    0.45    0.22
  -8   9   1    0.11    0.19
   2   7  -1    0.97    0.41
   2   7  -1    0.35    0.32
  -9   2  -1    0.17    0.21
  -7   9   1    0.43    0.22
  -7   9   1    0.27    0.19
  -9   3  -1    0.81    0.24
  -9   3  -1    0.66    0.20
   3   6  -1    1.25    0.37
   3   6  -1    0.63    0.38
  -6   9   1    0.60    0.21
  -6   9   1    0.51    0.20
  -9   4  -1    1.11    0.23
   4   5  -1    0.64    0.39
   4   5  -1    0.50    0.33
  -9   4  -1    0.56    0.23
  -5   9   1    0.79    0.21
  -5   9   1    0.62    0.22
   5   4  -1    0.22    0.31
  -9   5  -1    0.55    0.20
  -9   5  -1    0.69    0.21
   5   4  -1    0.65    0.45
  -4   9   1    0.97    0.26
  -9   6  -1    0.55    0.22
   6   3  -1    0.77    0.49
  -9   6  -1    0.97    0.21
  -3   9   1    1.13    0.32
  -3   9   1    0.80    0.29
  -9   7  -1   -0.17    0.19
   7   2  -1    0.14    0.42
  -9   7  -1   -0.09    0.16
  -2   9   1   -0.16    0.27
  -7  -2   1    0.03    0.22
  -9   8  -1   -0.22    0.21
   8   1  -1   -0.26    0.45
  -9   8  -1    0.06    0.17
  -1   9   1   -0.03    0.28
  -8  -1   1   -0.06    0.24
  -8  -1   1    0.79    0.39
  -9   9  -1    0.03    0.24
  -9   0   1    0.20    0.25
   0   9   1    0.07    0.35
   2   8  -1    1.07    0.39
   2   8  -1    1.27    0.50
 -10   2  -1    0.98    0.29
  -8  10   1    0.73    0.21
  -8  10   1    0.64    0.26
   3   7  -1    0.93    0.38
 -10   3  -1    0.58    0.25
   3   7  -1    0.66    0.42
  -7  10   1    0.55    0.22
  -7  10   1    0.76    0.26
 -10   4  -1    6.48    0.41
   4   6  -1    4.53    0.71
   4   6  -1    6.46    0.68
 -10   4  -1    4.67    0.46
  -6  10   1    5.73    0.39
   5   5  -1    1.40    0.43
 -10   5  -1    1.06    0.27
   5   5  -1    0.54    0.47
 -10   5  -1    0.94    0.26
  -5  10   1    1.45    0.28
   6   4  -1    2.62    0.63
   6   4  -1    2.47    0.49
 -10   6  -1    2.29    0.31
 -10   6  -1    1.76    0.29
  -4  10   1    2.78    0.38
   7   3  -1    0.16    0.54
 -10   7  -1   -0.18    0.21
 -10   7  -1    0.29    0.21
  -3  10   1    0.25    0.29
 -10   8  -1    2.61    0.30
 -10   8  -1    2.83    0.37
   8   2  -1    2.78    0.71
  -8  -2   1    2.69    0.56
  -2  10   1    3.05    0.45
   0   0  -2   16.83    0.52
   0   0   2   16.44    0.50
   0   1  -2   14.41    0.47
  -1   0  -2   14.71    0.43
   0   1  -2   13.54    0.48
   1  -1  -2   14.43    0.48
   0   1  -2   13.71    0.45
  -1   0  -2   13.66    0.39
  -1   0  -2   14.31    0.43
  -1   0  -2   14.14    0.45
   0   1  -2   15.18    0.44
  -1   1   2   14.08    0.44
   1   0   2   14.55    0.47
  -1   1  -2    0.11    0.05
  -1   1  -2    0.05    0.05
   0  -1  -2    0.04    0.08
   0  -1  -2    0.03    0.08
  -1   1  -2   -0.01    0.06
   1   0  -2    0.08    0.10
  -1   1  -2    0.15    0.09
   1   0  -2   -0.24    0.09
  -1   1  -2    0.19    0.10
  -1   0   2    0.01    0.06
   0   1   2    0.08    0.10
  -1   2  -2   93.19    2.33
  -1  -1  -2   95.50    2.42
  -1   2  -2   95.11    2.34
  -1   2  -2   94.20    2.46
   2  -1  -2   96.66    2.52
  -1  -1  -2   96.55    2.46
   1   1   2   94.36    2.53
  -2   1   2   96.66    2.44
  -1   3  -2   14.50    0.52
  -1   3  -2   14.51    0.54
  -1   3  -2   14.37    0.45
  -1   3  -2   13.73    0.40
  -2  -1  -2   13.26    0.37
  -1   3  -2   13.26    0.53
   3  -2  -2   13.63    0.54
  -2  -1  -2   13.85    0.47
  -3   2   2   13.58    0.46
   2   1   2   14.67    0.60
  -2   0  -2   65.34    1.63
   0   2  -2   60.56    1.57
   0   2  -2   66.23    1.71
  -2   0  -2   62.73    1.67
   2  -2  -2   68.20    1.78
   0   2  -2   64.24    1.70
   0   2  -2   64.75    1.65
  -2   0  -2   63.13    1.58
  -2   0  -2   67.10    1.68
   0   2  -2   62.32    1.85
   2   0   2   65.33    1.78
  -2   2   2   63.16    1.69
   1  -2  -2   92.33    2.38
   1  -2  -2   98.58    2.52
  -2   1  -2   96.90    2.47
   1   1  -2   99.11    2.36
   1   1  -2   93.50    2.47
  -2   1  -2   96.05    2.30
  -2   1  -2  101.06    2.44
  -2   1  -2   95.86    2.36
   1   1  -2   96.79    2.54
  -1  -1   2   97.63    2.45
  -2   2  -2  190.86    4.84
  -2   2  -2  192.98    4.65
  -2   2  -2  193.05    4.79
   0  -2  -2  192.68    4.87
   2   0  -2  200.26    4.95
   2   0  -2  194.03    4.51
  -2   2  -2  187.74    5.25
  -2   2  -2  194.76    4.54
  -2   2  -2  200.54    4.76
  -2   0   2  189.27    4.82
   0   2   2  188.52    4.92
   0   2   2  192.18    5.19
   3  -1  -2    0.18    0.13
  -1  -2  -2    0.11    0.08
  -2   3  -2    0.08    0.12
  -2   3  -2    0.12    0.12
  -2   3  -2    0.10    0.06
  -2   3  -2   -0.02    0.08
   1   2   2    0.05    0.13
  -3   1   2    0.07    0.07
  -2   4  -2    2.97    0.32
  -2   4  -2    3.48    0.14
   4  -2  -2    3.92    0.36
  -2   4  -2    3.86    0.29
  -2  -2  -2    3.59    0.23
  -2   4  -2    3.12    0.30
  -2   4  -2    3.39    0.18
  -2   4  -2    3.51    0.17
   2   2   2    3.80    0.38
  -4   2   2    3.45    0.21
  -2   5  -2    5.15    0.23
  -2   5  -2    4.89    0.27
  -3  -2  -2    4.87    0.31
  -2   5  -2    5.21    0.37
   5  -3  -2    4.82    0.44
  -2   5  -2    4.50    0.44
  -5   3   2    4.50    0.27
   3   2   2    4.10    0.45
  -1   4  -2    0.71    0.16
  -1   4  -2    0.48    0.16
  -1   4  -2    0.59    0.14
   4  -3  -2    0.52    0.17
  -1   4  -2    0.73    0.08
  -3  -1  -2    0.57    0.07
  -1   4  -2    0.29    0.18
  -3  -1  -2    0.46    0.12
  -4   3   2    0.35    0.10
   3   1   2    0.68    0.20
  -3   0  -2   59.43    1.62
  -3   0  -2   59.34    1.50
  -3   0  -2   61.24    1.64
   0   3  -2   62.92    1.64
   0   3  -2   59.35    1.49
   0   3  -2   60.71    1.68
   0   3  -2   62.44    1.66
   3  -3  -2   61.35    1.75
   0   3  -2   59.33    1.81
   3  -3  -2   60.79    1.70
  -3   3   2   59.97    1.63
   3   0   2   61.50    1.77
  -3   1  -2   13.93    0.41
  -3   1  -2   14.32    0.40
  -3   1  -2   14.33    0.50
   1   2  -2   13.89    0.51
  -3   1  -2   13.97    0.44
   1   2  -2   14.51    0.56
   1   2  -2   14.32    0.48
   2  -3  -2   13.75    0.52
  -2   3   2   14.04    0.49
   3  -1   2   13.96    0.54
  -1  -2   2   14.29    0.44
  -3   2  -2    0.14    0.05
  -3   2  -2   -0.01    0.09
  -3   2  -2    0.13    0.10
   1  -3  -2    0.29    0.10
  -3   2  -2    0.15    0.06
   2   1  -2    0.12    0.13
   2   1  -2    0.12    0.10
  -2  -1   2    0.07    0.06
  -1   3   2    0.21    0.07
  -1   3   2    0.02    0.10
   0  -3  -2   34.78    1.02
  -3   3  -2   35.06    1.00
  -3   3  -2   34.31    0.94
  -3   3  -2   33.67    0.92
  -3   3  -2   33.53    1.09
  -3   3  -2   34.89    1.06
  -3   3  -2   34.95    0.90
   3   0  -2   33.36    0.93
   3   0  -2   34.24    1.13
   0   3   2   35.18    1.11
   0   3   2   34.54    1.03
  -3   0   2   35.83    0.98
  -3   4  -2   10.19    0.32
   4  -1  -2   10.86    0.56
  -1  -3  -2    9.63    0.42
  -3   4  -2   10.34    0.48
  -3   4  -2   10.13    0.36
  -3   4  -2   10.18    0.30
  -3   4  -2   11.21    0.52
   1   3   2   10.94    0.44
  -4   1   2    9.77    0.39
   1   3   2    9.97    0.53
  -3   5  -2    0.02    0.20
  -2  -3  -2    0.14    0.12
   5  -2  -2   -0.20    0.16
  -3   5  -2    0.11    0.09
  -3   5  -2    0.18    0.14
  -3   5  -2    0.06    0.07
  -5   2   2    0.24    0.11
   2   3   2   -0.12    0.18
  -3  -3  -2   22.90    0.82
  -3   6  -2   22.83    0.69
  -3   6  -2   24.40    0.93
   6  -3  -2   21.83    0.97
  -3   6  -2   22.86    0.69
  -6   3   2   22.90    0.71
  -6   3   2   22.31    0.78
   3   3   2   23.78    1.03
  -3   7  -2    1.91    0.19
  -4  -3  -2    2.01    0.27
  -3   7  -2    1.94    0.33
  -3   7  -2    1.83    0.21
   4   3   2    1.73    0.39
  -7   4   2    1.52    0.20
  -7   4   2    1.76    0.24
  -4  -2  -2   28.99    0.95
  -2   6  -2   26.92    1.09
  -2   6  -2   29.62    0.90
  -2   6  -2   26.86    0.78
  -2   6  -2   26.43    1.05
   4   2   2   26.90    1.15
  -6   4   2   27.80    0.84
  -6   4   2   28.70    0.91
  -1   5  -2   25.56    0.88
  -1   5  -2   25.91    0.85
  -1   5  -2   23.01    0.92
  -1   5  -2   25.12    0.68
   5  -4  -2   23.93    0.90
  -1   5  -2   24.77    0.94
  -4  -1  -2   24.03    0.65
  -4  -1  -2   25.50    0.82
  -5   4   2   24.17    0.74
  -5   4   2   25.19    0.80
   4   1   2   24.26    1.01
   0   4  -2   87.15    2.41
  -4   0  -2   86.52    2.15
   0   4  -2   87.21    2.33
   0   4  -2   92.93    2.35
   4  -4  -2   82.39    2.39
  -4   0  -2   89.64    2.33
   0   4  -2   84.86    2.57
  -4   0  -2   86.57    2.33
   0   4  -2   89.11    2.14
   4   0   2   87.16    2.51
  -4   4   2   87.24    2.32
  -4   1  -2    0.64    0.11
   3  -4  -2    0.34    0.15
   1   3  -2    0.44    0.18
   1   3  -2    0.52    0.14
   1   3  -2    0.65    0.16
  -4   1  -2    0.52    0.08
  -4   1  -2    0.63    0.15
   1   3  -2    0.45    0.18
  -1  -3   2    0.38    0.09
  -3   4   2    0.39    0.12
   4  -1   2    0.79    0.19
  -4   2  -2    3.68    0.19
   2   2  -2    3.38    0.35
   2   2  -2    3.61    0.29
   2   2  -2    3.91    0.24
   2  -4  -2    3.64    0.27
  -4   2  -2    3.64    0.19
  -2   4   2    3.61    0.29
  -2  -2   2    3.72    0.21
  -2   4   2    3.14    0.23
   4  -2   2    3.37    0.31
   1  -4  -2   10.17    0.45
  -4   3  -2   10.98    0.44
   3   1  -2   10.53    0.42
  -4   3  -2   10.46    0.37
   3   1  -2    9.21    0.53
  -4   3  -2   10.57    0.34
  -1   4   2    9.47    0.41
  -1   4   2   10.37    0.49
  -3  -1   2   10.55    0.39
   0  -4  -2   51.95    1.50
  -4   4  -2   51.57    1.37
  -4   4  -2   54.05    1.49
  -4   4  -2   52.08    1.35
   4   0  -2   49.88    1.66
   4   0  -2   54.19    1.34
   0   4   2   53.21    1.55
  -4   0   2   50.77    1.45
   0   4   2   51.12    1.61
  -4   5  -2   31.91    1.12
  -4   5  -2   31.18    0.84
  -1  -4  -2   29.40    1.00
   5  -1  -2   31.12    1.19
  -4   5  -2   31.37    0.89
   1   4   2   30.78    1.16
  -5   1   2   32.53    0.97
   1   4   2   31.68    1.04
  -4   6  -2   54.50    1.48
  -4   6  -2   53.60    1.44
  -2  -4  -2   54.84    1.65
   6  -2  -2   56.36    1.88
  -4   6  -2   53.84    1.80
  -6   2   2   54.96    1.47
   2   4   2   61.05    1.75
  -6   2   2   55.42    1.61
   2   4   2   55.48    1.85
  -4   7  -2    1.41    0.18
  -4   7  -2    1.40    0.29
  -3  -4  -2    1.17    0.23
  -4   7  -2    1.51    0.15
  -7   3   2    1.56    0.24
   3   4   2    1.58    0.38
  -7   3   2    1.29    0.19
   3   4   2    1.42    0.28
  -4   8  -2    2.64    0.40
  -4  -4  -2    2.57    0.34
  -4   8  -2    1.93    0.23
  -4   8  -2    1.90    0.19
   4   4   2    2.41    0.47
  -8   4   2    1.78    0.23
  -8   4   2    1.82    0.28
   4   4   2    2.00    0.35
  -4   9  -2    0.82    0.31
  -9   5   2    0.57    0.22
  -9   5   2    0.50    0.20
   5   4   2    0.45    0.44
  -5  -3  -2    1.46    0.27
  -3   8  -2    1.39    0.22
  -3   8  -2    1.31    0.31
   5   3   2    1.42    0.44
  -8   5   2    0.98    0.22
  -8   5   2    1.04    0.21
  -5  -2  -2    6.53    0.42
  -2   7  -2    7.07    0.41
  -2   7  -2    6.03    0.47
   5   2   2    5.48    0.63
  -7   5   2    6.76    0.39
  -7   5   2    6.65    0.36
  -5  -1  -2    0.55    0.23
  -1   6  -2    0.13    0.27
  -1   6  -2    0.10    0.18
  -5  -1  -2    0.26    0.15
  -1   6  -2    0.55    0.21
   5   1   2    0.41    0.29
  -6   5   2    0.24    0.13
  -6   5   2    0.48    0.15
   0   5  -2   -0.20    0.15
  -5   0  -2    0.02    0.17
   0   5  -2    0.33    0.23
  -5   0  -2    0.40    0.09
  -5   0  -2    0.37    0.14
   0   5  -2    0.18    0.19
   0   5  -2   -0.01    0.16
  -5   5   2    0.00    0.10
  -5   5   2    0.30    0.12
   5   0   2    0.15    0.23
   1   4  -2   25.81    0.90
  -5   1  -2   26.11    0.81
  -5   1  -2   25.28    0.70
   1   4  -2   24.76    0.94
   1   4  -2   25.42    0.81
   1   4  -2   23.78    0.94
  -5   1  -2   23.78    0.83
  -4   5   2   23.82    0.80
  -4   5   2   25.14    0.73
   5  -1   2   23.51    0.96
   2   3  -2    5.64    0.38
   3  -5  -2    4.79    0.35
  -5   2  -2    4.85    0.32
   2   3  -2    4.12    0.42
  -5   2  -2    5.17    0.24
   2   3  -2    5.22    0.29
  -5   2  -2    5.29    0.27
  -3   5   2    5.16    0.26
  -2  -3   2    4.50    0.26
  -3   5   2    4.45    0.30
   5  -2   2    4.53    0.41
   2  -5  -2    0.48    0.17
  -5   3  -2    0.13    0.09
   3   2  -2    0.18    0.12
   3   2  -2    0.39    0.22
   3   2  -2    0.31    0.16
  -5   3  -2    0.53    0.12
  -2   5   2    0.20    0.12
  -2   5   2    0.09    0.16
  -2   5   2    0.12    0.08
  -3  -2   2    0.19    0.11
  -5   4  -2   31.38    0.90
   4   1  -2   30.98    0.92
   4   1  -2   30.72    1.20
  -5   4  -2   31.98    0.88
   4   1  -2   32.00    0.91
   1  -5  -2   30.31    1.01
  -1   5   2   32.53    0.83
  -1   5   2   31.74    1.02
  -4  -1   2   31.50    0.96
  -1   5   2   28.26    1.06
   0  -5  -2    7.00    0.39
   5   0  -2    7.02    0.63
  -5   5  -2    6.66    0.26
  -5   5  -2    6.83    0.33
   0   5   2    7.09    0.48
   0   5   2    6.74    0.39
  -5   0   2    6.30    0.35
  -5   0   2    6.69    0.27
  -5   6  -2    3.86    0.27
  -5   6  -2    3.71    0.19
   6  -1  -2    3.79    0.52
  -1  -5  -2    4.01    0.36
  -6   1   2    4.03    0.23
   1   5   2    4.06    0.34
   1   5   2    3.63    0.44
  -6   1   2    3.45    0.32
  -5   7  -2    7.84    0.30
  -5   7  -2    8.94    0.40
   7  -2  -2    8.29    0.76
  -7   2   2    7.96    0.36
   2   5   2    7.80    0.70
  -7   2   2    8.01    0.44
   2   5   2    8.78    0.52
  -5   8  -2    0.20    0.17
  -5   8  -2    0.12    0.10
  -5   8  -2    0.10    0.23
   3   5   2    0.19    0.32
  -8   3   2   -0.03    0.16
  -8   3   2    0.30    0.16
  -5   9  -2    0.09    0.27
  -5   9  -2    0.76    0.21
  -9   4   2   -0.04    0.18
  -9   4   2    0.45    0.19
   4   5   2    0.23    0.38
  -5  -5  -2    3.44    0.61
 -10   5   2    3.05    0.33
 -10   5   2    3.59    0.40
   5   5   2    2.32    0.59
  -6  -4  -2    2.61    0.56
  -4  10  -2    2.78    0.48
 -10   6   2    2.61    0.33
 -10   6   2    2.46    0.35
   6   4   2    1.46    0.60
  -3   9  -2    3.37    0.47
  -6  -3  -2    3.07    0.52
  -3   9  -2    2.98    0.31
  -6  -3  -2    2.40    0.37
   6   3   2    1.49    0.52
  -9   6   2    2.27    0.31
  -9   6   2    2.96    0.32
  -6  -2  -2   16.23    0.84
  -2   8  -2   16.26    0.68
  -2   8  -2   14.64    0.77
  -6  -2  -2   14.67    0.71
  -8   6   2   14.94    0.64
   6   2   2   15.28    0.97
  -8   6   2   15.30    0.60
  -1   7  -2    0.46    0.24
  -1   7  -2    1.35    0.29
  -6  -1  -2    0.75    0.21
  -6  -1  -2    0.85    0.30
  -7   6   2    0.67    0.18
   6   1   2    1.07    0.39
  -7   6   2    0.70    0.19
  -6   0  -2    2.37    0.27
   0   6  -2    2.41    0.37
   0   6  -2    2.15    0.34
  -6   0  -2    2.32    0.34
  -6   6   2    1.87    0.22
  -6   6   2    2.51    0.26
   6   0   2    2.17    0.41
   1   5  -2    0.47    0.26
   1   5  -2    0.36    0.28
  -6   1  -2    0.33    0.19
   1   5  -2    0.73    0.23
  -6   1  -2    0.53    0.16
  -6   1  -2    0.21    0.10
  -5   6   2    0.17    0.14
   6  -1   2    0.09    0.24
  -5   6   2    0.26    0.13
  -6   2  -2   26.79    0.89
   2   4  -2   28.43    1.13
  -6   2  -2   27.43    0.80
   2   4  -2   26.74    1.07
  -6   2  -2   28.58    0.92
   2   4  -2   28.65    1.00
  -4   6   2   27.75    0.82
  -4   6   2   27.58    0.92
   3   3  -2   24.74    0.85
  -6   3  -2   23.77    0.76
  -6   3  -2   23.20    0.72
   3   3  -2   23.36    1.02
  -3   6   2   23.31    0.70
  -3  -3   2   23.52    0.78
  -3   6   2   23.96    0.87
  -3   6   2   22.76    0.84
  -6   4  -2   55.34    1.53
   4   2  -2   54.76    1.89
  -6   4  -2   55.82    1.51
   4   2  -2   55.33    1.52
  -4  -2   2   55.92    1.60
  -2   6   2   57.13    1.72
  -2   6   2   57.29    1.73
  -2   6   2   55.45    1.44
  -6   5  -2    4.26    0.29
  -6   5  -2    3.86    0.23
   5   1  -2    2.79    0.47
  -5  -1   2    3.67    0.32
  -1   6   2    3.63    0.41
  -1   6   2    4.33    0.34
  -6   6  -2    2.37    0.25
  -6   6  -2    2.35    0.19
   6   0  -2    2.25    0.46
  -6   0   2    2.24    0.27
   0   6   2    2.43    0.40
   0   6   2    2.88    0.32
   7  -1  -2    1.17    0.42
  -6   7  -2    0.89    0.20
  -6   7  -2    0.85    0.13
  -7   1   2    1.08    0.22
   1   6   2    0.72    0.33
   1   6   2    1.06    0.25
  -6   8  -2    6.25    0.39
  -8   2   2    6.96    0.35
   2   6   2    4.10    0.58
  -8   2   2    5.53    0.41
  -6   9  -2    4.21    0.36
  -9   3   2    4.49    0.35
   3   6   2    2.80    0.53
  -9   3   2    3.84    0.39
 -10   4   2    8.66    0.47
   4   6   2    6.66    0.81
 -10   4   2    7.70    0.53
  -7  -3  -2   -0.06    0.24
  -7  -3  -2    0.58    0.46
  -3  10  -2    0.07    0.31
 -10   7   2    0.26    0.21
 -10   7   2    0.12    0.24
   7   3   2   -0.52    0.47
  -7  -2  -2   -0.23    0.37
  -7  -2  -2   -0.04    0.20
  -2   9  -2   -0.16    0.26
  -2   9  -2    0.37    0.24
  -9   7   2    0.03    0.19
   7   2   2    0.73    0.47
  -9   7   2   -0.14    0.17
  -7  -1  -2    5.50    0.58
  -1   8  -2    6.24    0.54
  -7  -1  -2    4.77    0.45
  -1   8  -2    6.00    0.58
  -8   7   2    5.32    0.37
  -8   7   2    5.23    0.37
  -7   0  -2    0.62    0.20
  -7   0  -2    0.13    0.29
   0   7  -2    0.60    0.29
   0   7  -2    0.55    0.28
  -7   7   2    0.70    0.20
  -7   7   2    0.29    0.17
   1   6  -2    0.34    0.29
   1   6  -2    0.46    0.25
  -7   1  -2    0.94    0.28
  -7   1  -2    0.73    0.21
  -6   7   2    0.82    0.19
  -6   7   2    0.80    0.20
   2   5  -2    6.04    0.50
  -7   2  -2    6.51    0.32
   2   5  -2    6.40    0.63
  -7   2  -2    6.70    0.39
  -7   2  -2    7.14    0.45
  -5   7   2    6.43    0.39
  -5   7   2    7.19    0.36
  -7   3  -2    1.86    0.21
   3   4  -2    1.39    0.33
  -7   3  -2    1.80    0.23
   3   4  -2    1.26    0.32
   3   4  -2    2.29    0.41
  -4   7   2    1.48    0.19
  -4   7   2    1.95    0.27
   4   3  -2    1.17    0.37
  -7   4  -2    1.69    0.21
  -7   4  -2    1.22    0.19
  -3   7   2    1.49    0.26
  -3   7   2    1.74    0.29
  -3   7   2    1.47    0.17
   5   2  -2    6.82    0.71
  -7   5  -2    7.67    0.39
  -7   5  -2    7.75    0.37
  -5  -2   2    7.47    0.43
  -2   7   2    8.48    0.48
  -2   7   2    7.35    0.50
  -7   6  -2    0.74    0.19
  -7   6  -2    1.08    0.16
   6   1  -2    0.78    0.38
  -1   7   2    0.75    0.23
  -1   7   2    0.49    0.26
  -6  -1   2    0.79    0.21
  -7   7  -2    0.32    0.19
   7   0  -2    0.67    0.42
  -7   7  -2    0.42    0.12
   0   7   2    0.52    0.30
  -7   0   2    0.05    0.18
   8  -1  -2    6.58    0.81
  -7   8  -2    6.51    0.42
  -8   1   2    6.05    0.44
   1   7   2    5.20    0.62
  -7   9  -2    1.87    0.29
  -9   2   2    2.05    0.33
   2   7   2    1.77    0.48
  -7  10  -2    1.69    0.30
 -10   3   2    1.29    0.29
   3   7   2    1.43    0.51
  -8  -2  -2    0.48    0.31
  -2  10  -2    1.03    0.39
  -8  -2  -2    0.44    0.47
 -10   8   2    0.71    0.24
 -10   8   2    0.86    0.28
  -8  -1  -2   -0.40    0.37
  -1   9  -2   -0.28    0.27
  -8  -1  -2   -0.05    0.23
  -1   9  -2    0.28    0.30
  -9   8   2    0.07    0.20
  -9   8   2   -0.15    0.20
  -8   0  -2    4.24    0.44
   0   8  -2    5.90    0.59
   0   8  -2    6.08    0.60
  -8   0  -2    6.04    0.60
  -8   8   2    4.63    0.35
  -8   8   2    3.92    0.37
  -8   1  -2    4.50    0.43
   1   7  -2    5.52    0.57
   1   7  -2    5.30    0.59
  -8   1  -2    5.94    0.55
  -7   8   2    5.28    0.36
  -7   8   2    5.11    0.36
  -8   2  -2   17.47    0.76
   2   6  -2   16.83    0.86
   2   6  -2   15.81    0.92
  -8   2  -2   13.50    0.66
  -6   8   2   15.60    0.61
  -6   8   2   16.38    0.66
  -8   3  -2    1.26    0.20
   3   5  -2    1.14    0.40
   3   5  -2    1.59    0.37
  -8   3  -2    1.04    0.22
  -5   8   2    1.18    0.25
  -5   8   2    0.90    0.20
   4   4  -2    2.19    0.47
  -8   4  -2    1.61    0.24
  -8   4  -2    1.80    0.24
   4   4  -2    2.42    0.41
  -4   8   2    1.98    0.23
  -4   8   2    2.30    0.31
  -8   5  -2    0.05    0.16
   5   3  -2   -0.21    0.33
  -8   5  -2    0.27    0.15
  -3   8   2   -0.09    0.20
  -3   8   2    0.23    0.22
  -8   6  -2    5.51    0.37
  -8   6  -2    5.51    0.32
   6   2  -2    5.19    0.72
  -6  -2   2    6.06    0.41
  -2   8   2    5.31    0.52
  -8   7  -2    6.22    0.40
   7   1  -2    5.48    0.76
  -8   7  -2    5.72    0.33
  -1   8   2    5.84    0.59
  -7  -1   2    6.62    0.46
  -8   8  -2   15.37    0.66
  -8   8  -2   15.94    0.56
   8   0  -2   18.46    1.17
  -8   0   2   15.22    0.75
   0   8   2   15.64    0.88
  -8   9  -2    2.08    0.32
  -9   1   2    1.96    0.35
   1   8   2    1.64    0.46
  -8  10  -2    0.52    0.28
 -10   2   2    0.57    0.28
   2   8   2    0.80    0.42
   0   9  -2    0.07    0.35
   0   9  -2    0.70    0.36
  -9   0  -2    0.28    0.26
  -9   9   2    0.29    0.21
  -9   9   2    0.59    0.25
   1   8  -2   -0.38    0.28
   1   8  -2   -0.14    0.34
  -9   1  -2   -0.10    0.20
  -8   9   2    0.11    0.21
  -8   9   2   -0.04    0.18
   2   7  -2   -0.31    0.27
   2   7  -2   -0.43    0.32
  -9   2  -2    0.14    0.22
  -7   9   2   -0.20    0.20
  -7   9   2    0.02    0.18
   3   6  -2    2.27    0.53
  -9   3  -2    2.35    0.32
   3   6  -2    3.15    0.48
  -9   3  -2    3.08    0.29
  -6   9   2    2.61    0.32
  -6   9   2    2.77    0.30
   4   5  -2   -0.12    0.37
  -9   4  -2    0.67    0.22
   4   5  -2    0.77    0.36
  -9   4  -2    1.13    0.22
  -5   9   2    0.41    0.20
  -5   9   2    0.14    0.21
  -9   5  -2    0.34    0.19
  -9   5  -2    0.46    0.21
   5   4  -2    0.05    0.38
   5   4  -2    0.76    0.34
  -4   9   2    0.62    0.24
  -9   6  -2    3.76    0.34
  -9   6  -2    3.84    0.35
   6   3  -2    4.63    0.71
  -3   9   2    3.39    0.43
   7   2  -2    2.66    0.65
  -9   7  -2    2.07    0.26
  -9   7  -2    2.09    0.30
  -2   9   2    2.17    0.40
  -9   8  -2    1.62    0.29
   8   1  -2    1.54    0.60
  -9   8  -2    1.68    0.22
  -8  -1   2    1.21    0.30
  -1   9   2    2.19    0.44
  -9   9  -2    0.46    0.27
   0   9   2    0.55    0.38
  -9   0   2    0.66    0.29
   2   8  -2    0.95    0.48
 -10   2  -2    0.75    0.27
   2   8  -2    1.06    0.42
  -8  10   2    1.06    0.28
  -8  10   2    1.15    0.26
 -10   3  -2   -0.02    0.21
   3   7  -2   -0.01    0.41
   3   7  -2   -0.04    0.33
  -7  10   2    0.33    0.22
  -7  10   2    0.09    0.23
   4   6  -2    3.76    0.56
   4   6  -2    2.27    0.56
 -10   4  -2    2.18    0.32
  -6  10   2    2.79    0.35
   5   5  -2    3.45    0.66
   5   5  -2    3.72    0.59
 -10   5  -2    3.07    0.34
 -10   5  -2    3.01    0.36
  -5  10   2    3.21    0.38
   6   4  -2    8.19    0.95
 -10   6  -2    7.35    0.47
   6   4  -2    9.77    0.77
 -10   6  -2    9.26    0.51
  -4  10   2    8.73    0.57
   7   3  -2    0.78    0.57
 -10   7  -2    1.74    0.27
 -10   7  -2    1.80    0.31
  -3  10   2    2.03    0.39
 -10   8  -2    0.33    0.25
 -10   8  -2    0.33    0.21
   8   2  -2    1.05    0.62
  -2  10   2    0.68    0.33
   0   0  -3  520.40   14.13
   0   0  -3  538.43   13.06
   0   0   3  528.33   13.03
  -1   0  -3   38.46    1.06
  -1   0  -3   40.26    1.07
  -1   0  -3   37.48    1.00
   0   1  -3   39.28    1.11
   0   1  -3   39.21    1.07
   0   1  -3   39.02    1.16
   0   1  -3   41.10    1.10
   1  -1  -3   40.65    1.14
  -1   0  -3   39.37    1.08
  -1   1   3   39.30    1.08
   1   0   3   40.08    1.09
  -1   1  -3   13.66    0.45
  -1   1  -3   13.77    0.40
  -1   1  -3   12.95    0.38
   1   0  -3   12.95    0.49
   0  -1  -3   12.90    0.43
   0  -1  -3   13.27    0.46
  -1   1  -3   13.15    0.46
  -1   1  -3   12.69    0.45
   0   1   3   12.83    0.46
  -1   0   3   13.29    0.41
  -1  -1  -3   20.75    0.68
  -1   2  -3   23.08    0.61
  -1  -1  -3   22.53    0.68
  -1   2  -3   21.32    0.72
  -1   2  -3   21.67    0.70
  -1   2  -3   21.21    0.60
  -1   2  -3   21.22    0.70
   2  -1  -3   23.43    0.79
   2  -1  -3   22.40    0.74
   1   1   3   22.33    0.74
  -2   1   3   22.70    0.66
  -1   3  -3   72.68    1.83
  -2  -1  -3   75.26    1.97
  -2  -1  -3   73.87    1.87
  -1   3  -3   71.64    2.00
  -1   3  -3   72.61    2.15
  -1   3  -3   73.21    1.94
  -2  -1  -3   71.57    1.96
  -1   3  -3   77.15    1.90
   3  -2  -3   73.39    2.06
   2   1   3   74.53    2.09
  -3   2   3   73.63    1.96
   0   2  -3   64.91    1.65
  -2   0  -3   68.17    1.76
   2  -2  -3   66.07    1.86
  -2   0  -3   66.33    1.75
   0   2  -3   69.16    1.77
   0   2  -3   66.92    1.79
   0   2  -3   64.37    1.93
   0   2  -3   66.76    1.73
  -2   0  -3   64.98    1.65
  -2   0  -3   67.72    1.73
   2   0   3   67.10    1.83
  -2   2   3   66.64    1.77
   1   1  -3   21.94    0.70
  -2   1  -3   20.70    0.58
   1   1  -3   21.55    0.69
  -2   1  -3   21.29    0.61
   1   1  -3   21.19    0.67
   1  -2  -3   21.11    0.61
  -2   1  -3   21.93    0.63
  -2   1  -3   20.42    0.66
   1  -2  -3   23.32    0.72
  -1  -1   3   21.74    0.61
  -1   2   3   22.00    0.69
  -2   2  -3   19.38    0.53
  -2   2  -3   19.54    0.63
   0  -2  -3   19.63    0.65
   2   0  -3   21.35    0.71
  -2   2  -3   18.23    0.65
  -2   2  -3   19.01    0.55
  -2   2  -3   19.56    0.66
  -2   2  -3   20.44    0.58
   0  -2  -3   20.09    0.62
   2   0  -3   20.02    0.63
   0   2   3   21.20    0.70
  -2   0   3   19.62    0.59
  -1  -2  -3    9.41    0.43
  -2   3  -3    8.87    0.43
  -2   3  -3    8.71    0.41
  -2   3  -3    9.56    0.32
  -1  -2  -3    8.48    0.39
   3  -1  -3    9.23    0.47
  -2   3  -3    9.81    0.44
  -3   1   3    9.46    0.36
   1   2   3    9.71    0.47
  -2  -2  -3  150.13    3.85
  -2   4  -3  148.36    3.67
   4  -2  -3  146.04    4.01
  -2   4  -3  149.80    4.23
  -2   4  -3  150.30    3.92
  -2  -2  -3  151.63    3.90
  -2   4  -3  150.26    3.74
  -4   2   3  151.84    3.86
   2   2   3  154.00    4.05
  -2   5  -3    7.71    0.46
  -2   5  -3    7.62    0.31
  -2   5  -3    8.12    0.52
   5  -3  -3    7.35    0.49
  -2   5  -3    7.29    0.30
  -3  -2  -3    7.65    0.39
  -3  -2  -3    7.06    0.47
  -2   5  -3    7.71    0.47
   3   2   3    7.56    0.53
  -5   3   3    7.80    0.37
  -1   4  -3   20.43    0.74
  -3  -1  -3   20.84    0.75
  -1   4  -3   21.20    0.67
  -1   4  -3   19.23    0.57
  -3  -1  -3   19.94    0.55
  -1   4  -3   18.89    0.77
  -1   4  -3   20.69    0.78
  -3  -1  -3   21.38    0.70
   4  -3  -3   19.43    0.77
  -4   3   3   20.04    0.67
   3   1   3   21.88    0.85
   0   3  -3   22.19    0.73
  -3   0  -3   22.23    0.63
   0   3  -3   21.17    0.75
   3  -3  -3   20.80    0.80
  -3   0  -3   21.05    0.58
   0   3  -3   20.83    0.78
   0   3  -3   21.53    0.59
   0   3  -3   20.97    0.71
  -3   0  -3   21.33    0.72
  -3   0  -3   20.96    0.68
   3   0   3   20.71    0.78
  -3   3   3   22.13    0.70
   1   2  -3   74.22    2.04
  -3   1  -3   73.00    1.94
  -3   1  -3   75.46    1.80
  -3   1  -3   77.15    1.95
   2  -3  -3   76.36    2.06
  -3   1  -3   73.74    1.84
   2  -3  -3   72.65    1.83
   1   2  -3   70.22    2.17
  -3   1  -3   75.41    1.93
   1   2  -3   72.90    1.98
   1   2  -3   74.13    1.92
  -2   3   3   73.95    2.00
  -1  -2   3   74.34    1.90
   3  -1   3   72.77    2.02
  -3   2  -3    9.15    0.41
   2   1  -3    9.45    0.40
  -3   2  -3    9.67    0.31
  -3   2  -3    9.17    0.32
  -3   2  -3    9.71    0.38
   2   1  -3    9.12    0.46
   1  -3  -3    8.92    0.41
   1  -3  -3    9.77    0.37
  -2  -1   3    9.40    0.34
  -1   3   3    9.07    0.43
  -3   3  -3    4.62    0.33
  -3   3  -3    4.25    0.29
  -3   3  -3    4.57    0.21
   3   0  -3    4.84    0.29
  -3   3  -3    4.91    0.33
  -3   3  -3    4.55    0.22
   0  -3  -3    4.35    0.28
   3   0  -3    5.27    0.38
  -3   3  -3    4.66    0.16
  -3   0   3    4.63    0.24
   0   3   3    5.04    0.35
   0   3   3    4.78    0.22
  -3   4  -3   23.86    0.83
  -3   4  -3   22.62    0.66
  -1  -3  -3   22.02    0.77
  -3   4  -3   22.89    0.83
   4  -1  -3   21.17    0.88
  -3   4  -3   22.16    0.83
  -4   1   3   23.15    0.73
   1   3   3   23.07    0.73
   1   3   3   21.69    0.86
   5  -2  -3    9.59    0.59
  -3   5  -3    9.95    0.56
  -2  -3  -3    9.30    0.46
  -3   5  -3    9.44    0.51
  -3   5  -3    9.23    0.51
  -3   5  -3    9.26    0.37
   2   3   3   10.11    0.45
   2   3   3   10.28    0.60
  -5   2   3    9.29    0.41
  -3   6  -3    3.12    0.36
  -3   6  -3    3.06    0.15
  -3   6  -3    3.08    0.23
  -3   6  -3    2.50    0.42
  -3  -3  -3    3.44    0.34
   6  -3  -3    2.86    0.41
  -6   3   3    3.39    0.30
   3   3   3    2.79    0.43
  -3   7  -3    5.83    0.26
  -3   7  -3    5.93    0.64
  -4  -3  -3    5.26    0.54
  -3   7  -3    5.51    0.51
  -4  -3  -3    5.72    0.41
  -3   7  -3    5.90    0.30
  -7   4   3    5.41    0.33
  -7   4   3    5.39    0.36
   4   3   3    6.08    0.65
   6  -4  -3   15.11    0.77
  -2   6  -3   15.41    0.50
  -4  -2  -3   15.85    0.64
  -2   6  -3   15.77    0.73
  -4  -2  -3   16.19    0.73
  -2   6  -3   13.97    0.76
  -2   6  -3   15.70    0.56
  -6   4   3   13.75    0.58
   4   2   3   14.70    0.81
  -1   5  -3    4.37    0.39
  -1   5  -3    4.45    0.22
  -4  -1  -3    3.93    0.39
  -4  -1  -3    4.36    0.19
  -4  -1  -3    4.79    0.31
   5  -4  -3    4.49    0.42
  -1   5  -3    4.55    0.41
  -1   5  -3    3.95    0.31
  -1   5  -3    4.55    0.47
  -5   4   3    4.60    0.28
   4   1   3    4.51    0.49
  -4   0  -3   17.59    0.62
   0   4  -3   18.65    0.68
   0   4  -3   17.64    0.74
   0   4  -3   18.11    0.69
   4  -4  -3   17.61    0.71
   0   4  -3   18.23    0.73
   4  -4  -3   18.37    0.78
  -4   0  -3   17.69    0.68
  -4   0  -3   17.48    0.51
  -4   4   3   17.97    0.63
   4   0   3   17.54    0.77
   1   3  -3   21.51    0.72
   3  -4  -3   20.02    0.78
  -4   1  -3   21.43    0.56
  -4   1  -3   20.06    0.66
   1   3  -3   20.60    0.78
   1   3  -3   20.15    0.75
  -4   1  -3   21.41    0.73
  -4   1  -3   20.26    0.59
  -3   4   3   19.97    0.71
   4  -1   3   21.00    0.80
  -1  -3   3   22.08    0.63
   2   2  -3  154.49    3.76
   2   2  -3  147.53    4.10
  -4   2  -3  155.14    3.64
   2  -4  -3  152.94    4.05
   2   2  -3  155.62    3.93
  -4   2  -3  152.42    3.76
   2  -4  -3  155.40    3.79
  -4   2  -3  152.22    3.89
   4  -2   3  147.34    3.98
  -2  -2   3  156.99    3.90
  -2   4   3  161.37    4.03
   1  -4  -3   23.27    0.80
   3   1  -3   22.08    0.89
  -4   3  -3   23.12    0.74
  -4   3  -3   23.07    0.65
  -4   3  -3   22.44    0.80
   3   1  -3   23.24    0.74
  -4   3  -3   22.24    0.66
  -1   4   3   21.84    0.72
  -1   4   3   22.29    0.82
  -3  -1   3   22.60    0.70
   4   0  -3   43.15    1.45
  -4   4  -3   42.06    1.14
   0  -4  -3   41.81    1.29
   4   0  -3   42.80    1.17
  -4   4  -3   40.99    1.25
  -4   0   3   40.60    1.21
   0   4   3   42.98    1.39
   0   4   3   42.58    1.25
  -4   5  -3   12.61    0.46
  -1  -4  -3   14.01    0.58
  -4   5  -3   12.38    0.61
  -4   5  -3   12.65    0.63
   5  -1  -3   13.50    0.51
   5  -1  -3   13.03    0.73
  -5   1   3   12.62    0.52
   1   4   3   13.21    0.69
   1   4   3   13.32    0.52
  -4   6  -3   14.08    0.52
   6  -2  -3   14.36    0.80
  -4   6  -3   14.73    0.71
  -4   6  -3   13.90    0.75
  -2  -4  -3   15.15    0.65
   2   4   3   15.78    0.81
   2   4   3   15.80    0.63
  -6   2   3   13.69    0.59
  -4   7  -3    1.15    0.28
  -3  -4  -3    1.38    0.26
   7  -3  -3    1.14    0.38
  -4   7  -3    1.27    0.18
   3   4   3    1.50    0.39
  -7   3   3    1.18    0.19
  -7   3   3    1.55    0.25
  -4   8  -3   25.52    1.11
  -4  -4  -3   25.57    1.11
  -4   8  -3   26.57    0.81
  -4  -4  -3   24.54    1.01
  -8   4   3   25.16    0.83
   4   4   3   24.19    1.22
  -8   4   3   25.63    0.94
  -4   9  -3   -0.26    0.25
  -5  -4  -3    0.28    0.37
  -5  -4  -3    0.25    0.25
  -9   5   3    0.32    0.21
  -9   5   3    0.02    0.18
   5   4   3   -0.44    0.36
  -3   8  -3    5.14    0.53
  -5  -3  -3    5.11    0.58
  -5  -3  -3    6.19    0.46
  -8   5   3    6.05    0.41
  -8   5   3    5.34    0.35
   5   3   3    6.72    0.74
  -2   7  -3    8.69    0.42
  -5  -2  -3    7.27    0.46
  -2   7  -3    8.13    0.55
  -5  -2  -3    8.47    0.60
  -2   7  -3    8.11    0.72
  -7   5   3    7.60    0.42
   5   2   3    8.22    0.74
  -7   5   3    7.71    0.39
  -5  -1  -3    7.87    0.43
  -1   6  -3    6.64    0.61
  -5  -1  -3    7.05    0.50
  -1   6  -3    7.17    0.44
  -1   6  -3    6.93    0.49
   5   1   3    7.18    0.65
  -6   5   3    7.72    0.36
  -6   5   3    7.71    0.41
   0   5  -3    0.60    0.21
  -5   0  -3    0.97    0.18
  -5   0  -3    1.09    0.12
   0   5  -3    0.99    0.25
   0   5  -3    0.97    0.24
  -5   0  -3    1.22    0.25
   0   5  -3    0.92    0.28
   5   0   3    1.06    0.31
  -5   5   3    0.96    0.18
   1   4  -3    4.68    0.33
  -5   1  -3    3.99    0.27
  -5   1  -3    4.50    0.23
   1   4  -3    4.70    0.43
   1   4  -3    4.92    0.45
   1   4  -3    4.46    0.43
  -5   1  -3    4.57    0.38
   4  -5  -3    4.11    0.41
  -4   5   3    4.57    0.31
   5  -1   3    3.60    0.40
  -5   2  -3    7.10    0.33
   2   3  -3    7.11    0.49
   3  -5  -3    7.09    0.44
   2   3  -3    8.28    0.39
   2   3  -3    7.41    0.49
   2   3  -3    8.07    0.46
  -5   2  -3    7.73    0.31
  -2  -3   3    7.48    0.33
  -3   5   3    6.87    0.39
   2  -5  -3   10.43    0.52
   3   2  -3   10.62    0.49
  -5   3  -3    9.71    0.43
   3   2  -3   10.57    0.44
  -5   3  -3    9.56    0.37
  -5   3  -3   10.04    0.37
   3   2  -3    8.94    0.57
  -3  -2   3    9.99    0.41
  -2   5   3    9.17    0.49
  -2   5   3    8.31    0.41
   1  -5  -3   12.96    0.59
  -5   4  -3   12.60    0.58
   4   1  -3   14.48    0.55
  -5   4  -3   13.24    0.48
  -5   4  -3   13.44    0.44
   4   1  -3   13.26    0.73
  -4  -1   3   13.79    0.52
  -1   5   3   13.05    0.52
  -1   5   3   12.92    0.63
   0  -5  -3    5.36    0.38
  -5   5  -3    5.68    0.31
  -5   5  -3    5.10    0.47
   5   0  -3    6.58    0.64
  -5   5  -3    6.06    0.23
   0   5   3    5.51    0.52
   0   5   3    5.61    0.33
  -5   0   3    5.61    0.33
  -5   6  -3    2.12    0.23
  -5   6  -3    1.72    0.12
   6  -1  -3    2.79    0.49
  -1  -5  -3    1.64    0.26
   1   5   3    1.85    0.36
  -6   1   3    2.02    0.25
  -6   1   3    1.57    0.17
  -2  -5  -3    2.04    0.32
  -5   7  -3    2.17    0.36
  -5   7  -3    2.12    0.24
   7  -2  -3    1.71    0.46
   2   5   3    1.35    0.38
  -7   2   3    2.16    0.22
  -7   2   3    1.70    0.26
  -5   8  -3    2.98    0.29
  -5   8  -3    2.39    0.39
  -8   3   3    2.04    0.24
   3   5   3    2.57    0.49
  -8   3   3    2.01    0.29
  -5   9  -3    1.47    0.25
  -5   9  -3    1.48    0.37
  -4  -5  -3    2.32    0.50
  -9   4   3    1.18    0.27
   4   5   3    1.15    0.45
  -9   4   3    2.15    0.27
  -5  10  -3    0.02    0.32
  -5  -5  -3   -0.25    0.38
   5   5   3    0.38    0.47
 -10   5   3   -0.04    0.20
 -10   5   3    0.53    0.22
  -4  10  -3    1.02    0.37
  -6  -4  -3    0.37    0.46
 -10   6   3    0.84    0.26
 -10   6   3    1.10    0.26
   6   4   3    0.76    0.49
  -6  -3  -3    0.91    0.42
  -6  -3  -3    0.88    0.29
  -3   9  -3    1.10    0.36
  -9   6   3    1.03    0.26
  -9   6   3    0.94    0.23
   6   3   3    0.76    0.45
  -2   8  -3    6.70    0.42
  -6  -2  -3    6.49    0.63
  -2   8  -3    5.67    0.57
  -6  -2  -3    5.97    0.45
  -8   6   3    6.17    0.41
  -8   6   3    5.78    0.39
   6   2   3    5.07    0.65
  -1   7  -3    7.67    0.55
  -6  -1  -3    6.98    0.45
  -1   7  -3    6.54    0.68
  -1   7  -3    7.43    0.49
  -6  -1  -3    6.55    0.59
  -7   6   3    6.90    0.40
  -7   6   3    6.92    0.38
   6   1   3    6.42    0.69
   0   6  -3   58.13    1.93
  -6   0  -3   54.81    1.70
   0   6  -3   62.19    1.85
  -6   0  -3   57.83    1.76
   0   6  -3   56.46    1.86
  -6   6   3   58.20    1.68
  -6   6   3   55.75    1.58
  -6   1  -3    7.90    0.41
   1   5  -3    7.16    0.53
   1   5  -3    6.90    0.51
   1   5  -3    6.53    0.57
  -6   1  -3    7.48    0.48
   1   5  -3    7.89    0.46
  -6   1  -3    7.74    0.32
  -5   6   3    6.97    0.41
  -5   6   3    7.29    0.35
  -6   2  -3   14.53    0.58
   2   4  -3   14.91    0.79
   2   4  -3   15.45    0.71
   2   4  -3   15.53    0.61
  -6   2  -3   16.42    0.66
  -6   2  -3   15.60    0.52
   2   4  -3   16.84    0.79
  -4   6   3   16.02    0.65
  -4   6   3   15.73    0.54
   3   3  -3    3.32    0.36
  -6   3  -3    3.28    0.23
  -6   3  -3    2.61    0.24
   3   3  -3    1.85    0.39
  -3   6   3    2.61    0.21
  -3   6   3    2.62    0.31
  -6   4  -3   13.69    0.50
  -6   4  -3   13.54    0.51
   4   2  -3   13.63    0.80
   4   2  -3   15.04    0.62
  -2   6   3   14.32    0.59
  -4  -2   3   14.90    0.57
  -2   6   3   14.11    0.47
  -2   6   3   14.69    0.69
  -6   5  -3    1.95    0.22
   5   1  -3    2.39    0.46
  -6   5  -3    1.60    0.16
  -1   6   3    1.33    0.30
  -5  -1   3    1.84    0.24
  -6   6  -3   40.36    1.18
  -6   6  -3   41.05    1.10
   6   0  -3   40.38    1.63
   0   6   3   39.84    1.47
  -6   0   3   40.80    1.27
   7  -1  -3    1.09    0.42
  -6   7  -3    1.49    0.24
   1   6   3    1.02    0.35
  -7   1   3    1.61    0.26
  -6   8  -3    4.01    0.35
   2   6   3    3.62    0.56
  -8   2   3    3.95    0.31
  -8   2   3    3.95    0.40
  -6   9  -3    1.27    0.27
  -9   3   3    0.99    0.27
   3   6   3    1.14    0.42
  -9   3   3    1.36    0.24
  -4  -6  -3    2.13    0.56
 -10   4   3    2.14    0.34
 -10   4   3    2.48    0.31
   4   6   3    2.21    0.57
  -7  -3  -3    0.61    0.47
  -7  -3  -3    0.71    0.30
  -3  10  -3    1.09    0.39
 -10   7   3    0.88    0.26
 -10   7   3    0.92    0.28
  -2   9  -3    1.08    0.35
  -7  -2  -3    1.52    0.46
  -7  -2  -3    0.77    0.27
  -9   7   3    0.85    0.24
  -9   7   3    0.78    0.25
  -7  -1  -3    0.40    0.23
  -1   8  -3    0.79    0.30
  -7  -1  -3    0.36    0.35
  -1   8  -3    0.72    0.31
  -8   7   3    0.96    0.23
  -8   7   3    0.43    0.20
   0   7  -3   -0.16    0.26
   0   7  -3    0.14    0.25
  -7   0  -3   -0.03    0.27
  -7   0  -3   -0.02    0.17
  -7   7   3   -0.19    0.16
  -7   7   3    0.32    0.18
   1   6  -3    6.77    0.66
   1   6  -3    6.83    0.65
  -7   1  -3    7.02    0.52
  -7   1  -3    6.65    0.43
   1   6  -3    7.71    0.57
  -6   7   3    6.62    0.37
  -6   7   3    7.54    0.43
   2   5  -3    8.17    0.66
   2   5  -3    8.54    0.64
  -7   2  -3    7.77    0.42
  -7   2  -3    8.45    0.37
  -7   2  -3    8.17    0.51
   2   5  -3    8.55    0.60
  -5   7   3    7.42    0.39
  -5   7   3    7.62    0.46
  -7   3  -3    5.25    0.34
   3   4  -3    4.58    0.56
   3   4  -3    4.96    0.50
  -7   3  -3    5.26    0.31
   3   4  -3    5.33    0.55
  -4   7   3    5.48    0.31
  -4   7   3    5.49    0.41
  -7   4  -3    1.49    0.21
  -7   4  -3    1.60    0.21
   4   3  -3    1.20    0.38
  -3   7   3    1.49    0.19
  -3   7   3    1.04    0.26
   5   2  -3    1.15    0.43
  -7   5  -3    1.85    0.21
  -7   5  -3    1.62    0.23
  -2   7   3    2.05    0.35
  -5  -2   3    1.85    0.26
  -7   6  -3    1.63    0.23
  -7   6  -3    1.40    0.17
   6   1  -3    1.90    0.50
  -1   7   3    1.68    0.35
  -6  -1   3    1.26    0.24
   7   0  -3    1.72    0.54
  -7   7  -3    1.53    0.25
  -7   7  -3    1.56    0.16
  -7   0   3    1.82    0.28
   0   7   3    1.44    0.35
   8  -1  -3    0.76    0.46
  -7   8  -3    0.28    0.22
  -8   1   3    0.30    0.21
   1   7   3    0.35    0.33
  -7   9  -3    0.44    0.23
  -9   2   3    0.41    0.24
   2   7   3    0.29    0.36
  -7  10  -3    1.25    0.29
  -3  -7  -3    1.14    0.51
 -10   3   3    1.20    0.32
   3   7   3    1.37    0.51
  -2  10  -3    8.50    0.69
  -8  -2  -3    8.36    0.62
  -8  -2  -3    8.94    0.83
 -10   8   3    8.54    0.52
 -10   8   3    7.63    0.53
  -8  -1  -3    0.76    0.29
  -1   9  -3    0.89    0.33
  -1   9  -3    0.81    0.37
  -8  -1  -3    1.11    0.46
  -9   8   3    1.11    0.26
  -9   8   3    0.93    0.25
  -8   0  -3    1.62    0.31
  -8   0  -3    1.42    0.41
   0   8  -3    1.35    0.37
   0   8  -3    1.41    0.39
  -8   8   3    1.26    0.25
  -8   8   3    1.16    0.25
   1   7  -3    0.58    0.30
  -8   1  -3    0.78    0.35
   1   7  -3    0.62    0.34
  -8   1  -3    0.21    0.20
  -7   8   3    0.51    0.21
  -7   8   3    0.54    0.20
   2   6  -3    6.27    0.68
  -8   2  -3    5.32    0.41
  -8   2  -3    6.62    0.55
   2   6  -3    7.14    0.65
  -6   8   3    6.24    0.42
  -6   8   3    6.06    0.36
   3   5  -3    6.09    0.62
  -8   3  -3    5.54    0.37
   3   5  -3    5.61    0.61
   3   5  -3    5.32    0.65
  -8   3  -3    6.52    0.35
  -5   8   3    5.79    0.42
  -5   8   3    5.53    0.35
   4   4  -3   24.96    1.25
  -8   4  -3   26.19    0.84
  -8   4  -3   24.76    0.88
   4   4  -3   23.93    1.14
  -4   8   3   24.60    0.99
  -4   8   3   26.49    0.80
  -8   5  -3    2.87    0.29
   5   3  -3    1.78    0.51
  -8   5  -3    2.25    0.26
  -3   8   3    2.32    0.36
  -8   6  -3    3.74    0.28
  -8   6  -3    4.09    0.36
   6   2  -3    4.38    0.66
  -2   8   3    4.16    0.49
   7   1  -3    0.65    0.45
  -8   7  -3    0.35    0.15
  -8   7  -3    0.54    0.22
  -1   8   3    0.16    0.27
  -7  -1   3    0.29    0.22
   8   0  -3    1.72    0.61
  -8   8  -3    2.60    0.33
  -8   0   3    3.28    0.41
   0   8   3    2.63    0.46
  -8   9  -3    0.88    0.28
  -9   1   3    0.69    0.28
   1   8   3    0.58    0.38
  -2  -8  -3    5.41    0.72
  -8  10  -3    4.94    0.44
   2   8   3    3.84    0.64
 -10   2   3    3.76    0.48
  -9   0  -3    2.80    0.55
  -9   0  -3    1.82    0.37
   0   9  -3    2.30    0.46
   0   9  -3    2.43    0.49
  -9   9   3    2.48    0.34
  -9   9   3    2.55    0.34
  -9   1  -3    1.16    0.30
   1   8  -3    1.22    0.43
   1   8  -3    1.15    0.39
  -8   9   3    1.11    0.26
  -8   9   3    1.39    0.28
   2   7  -3    0.87    0.36
  -9   2  -3    0.73    0.24
   2   7  -3    0.45    0.42
  -7   9   3    0.79    0.24
  -7   9   3    1.18    0.25
  -9   3  -3    0.32    0.21
   3   6  -3    0.68    0.43
   3   6  -3    0.82    0.36
  -6   9   3    0.97    0.27
  -6   9   3    0.84    0.22
  -9   4  -3    0.05    0.19
   4   5  -3    0.04    0.39
   4   5  -3    0.14    0.30
  -9   4  -3    0.09    0.18
  -5   9   3    0.15    0.19
  -5   9   3   -0.31    0.19
  -9   5  -3    1.70    0.26
   5   4  -3    1.61    0.42
   5   4  -3    2.52    0.55
  -9   5  -3    1.87    0.28
  -4   9   3    2.30    0.37
  -9   6  -3    1.75    0.25
  -9   6  -3    1.10    0.26
   6   3  -3    0.20    0.45
  -3   9   3    0.81    0.31
   7   2  -3    0.11    0.49
  -9   7  -3    0.31    0.18
  -9   7  -3    0.54    0.23
  -2   9   3    0.30    0.27
  -9   8  -3    0.75    0.26
   8   1  -3    1.25    0.64
  -1   9   3    0.69    0.38
  -9   9  -3    0.35    0.26
  -9   0   3    0.32    0.29
   0   9   3    0.41    0.38
   2   8  -3    8.33    0.80
 -10   2  -3    6.74    0.60
   2   8  -3    8.67    0.85
  -8  10   3    8.36    0.51
  -8  10   3    8.41    0.51
   3   7  -3    1.29    0.42
   3   7  -3    0.27    0.47
 -10   3  -3    0.63    0.26
  -7  10   3    1.11    0.26
  -7  10   3    0.78    0.27
 -10   4  -3    0.91    0.25
   4   6  -3    0.65    0.49
   4   6  -3    0.85    0.41
  -6  10   3    0.85    0.28
 -10   5  -3    0.00    0.21
 -10   5  -3    0.01    0.19
   5   5  -3    0.39    0.46
   5   5  -3    0.62    0.39
  -5  10   3    0.52    0.27
 -10   6  -3    2.26    0.33
 -10   6  -3    2.08    0.29
   6   4  -3    0.69    0.54
   6   4  -3    1.23    0.48
  -4  10   3    1.52    0.35
   7   3  -3    1.77    0.60
 -10   7  -3    1.64    0.31
 -10   7  -3    1.37    0.24
  -3  10   3    1.36    0.36
 -10   8  -3    4.63    0.45
   8   2  -3    4.33    0.84
  -2  10   3    4.82    0.58
   0   0  -4  964.05   26.04
   0   0  -4 1000.00   24.06
   0   0   4  964.99   24.00
   0   1  -4   11.83    0.44
   1  -1  -4   11.80    0.48
  -1   0  -4   12.01    0.42
  -1   0  -4   11.62    0.37
   0   1  -4   11.65    0.47
   0   1  -4   11.42    0.44
   0   1  -4   11.28    0.47
  -1   0  -4   11.34    0.45
  -1   1   4   11.70    0.42
   1   0   4   11.93    0.43
  -1   1  -4   19.90    0.58
   1   0  -4   20.41    0.72
  -1   1  -4   21.55    0.68
  -1   1  -4   20.20    0.68
  -1   1  -4   20.23    0.65
   0  -1  -4   21.14    0.68
  -1   1  -4   21.09    0.62
  -1   0   4   20.15    0.61
   0   1   4   20.31    0.66
  -1  -1  -4   68.76    1.83
  -1   2  -4   65.44    1.84
   2  -1  -4   68.82    1.94
  -1   2  -4   65.56    1.77
  -1   2  -4   69.25    1.76
  -1  -1  -4   66.21    1.78
  -1   2  -4   67.45    1.69
  -1   2  -4   67.50    1.95
  -2   1   4   65.67    1.78
   1   1   4   67.17    1.86
   3  -2  -4   10.69    0.56
  -1   3  -4   10.55    0.49
  -2  -1  -4   11.16    0.49
  -1   3  -4   11.72    0.34
  -1   3  -4   10.79    0.50
  -1   3  -4   11.45    0.39
  -1   3  -4   10.93    0.52
   3  -2  -4   12.17    0.54
  -2  -1  -4   11.29    0.41
  -1   3  -4   11.10    0.37
  -2  -1  -4   10.89    0.45
   2   1   4   11.97    0.54
  -3   2   4   10.93    0.43
   0   2  -4  204.24    5.09
  -2   0  -4  193.67    4.98
   2  -2  -4  196.62    5.20
   0   2  -4  198.78    5.10
   0   2  -4  202.49    4.84
  -2   0  -4  198.26    4.87
   0   2  -4  205.06    5.55
  -2   0  -4  205.07    5.09
  -2   0  -4  205.76    5.04
   2   0   4  204.18    5.14
  -2   2   4  199.36    5.10
   1   1  -4   69.31    1.88
   1   1  -4   67.68    1.89
   1   1  -4   69.07    1.81
  -2   1  -4   68.78    1.80
  -2   1  -4   68.13    1.85
  -2   1  -4   66.87    1.72
  -2   1  -4   68.20    1.76
   1  -2  -4   70.35    1.92
  -1  -1   4   67.79    1.77
  -1   2   4   72.02    1.88
   2   0  -4  167.43    4.20
  -2   2  -4  173.52    4.47
  -2   2  -4  171.90    4.26
   0  -2  -4  173.32    4.33
   2   0  -4  181.99    4.56
  -2   2  -4  172.22    4.20
  -2   2  -4  178.59    4.37
  -2   2  -4  177.43    4.81
   0  -2  -4  180.41    4.52
  -2   0   4  174.60    4.41
   0   2   4  175.23    4.52
   3  -1  -4    6.94    0.42
  -2   3  -4    6.66    0.36
  -2   3  -4    7.97    0.42
  -2   3  -4    7.10    0.40
  -1  -2  -4    7.15    0.40
  -2   3  -4    7.23    0.28
  -1  -2  -4    7.79    0.38
  -3   1   4    7.30    0.32
   1   2   4    6.50    0.41
  -2   4  -4  246.25    6.12
  -2  -2  -4  254.53    6.47
  -2   4  -4  254.42    6.47
  -2  -2  -4  257.43    6.26
   4  -2  -4  254.07    6.59
  -2   4  -4  249.52    7.00
  -2  -2  -4  254.80    6.32
  -2   4  -4  251.28    6.14
  -4   2   4  252.51    6.41
   2   2   4  261.28    6.60
  -2   5  -4    6.15    0.44
  -2   5  -4    5.57    0.51
  -3  -2  -4    6.92    0.46
  -2   5  -4    6.38    0.29
  -3  -2  -4    6.73    0.39
   5  -3  -4    6.80    0.48
  -2   5  -4    5.73    0.41
  -5   3   4    6.29    0.35
   3   2   4    5.52    0.53
  -1   4  -4    9.12    0.52
  -1   4  -4    9.14    0.34
  -1   4  -4    8.41    0.48
   4  -3  -4    8.98    0.50
  -3  -1  -4    9.00    0.42
  -3  -1  -4    8.59    0.47
  -1   4  -4    9.63    0.39
  -1   4  -4    9.01    0.48
  -4   3   4    8.75    0.40
   3   1   4    8.82    0.53
   0   3  -4   43.63    1.24
   3  -3  -4   41.17    1.36
   0   3  -4   41.67    1.27
  -3   0  -4   43.80    1.17
  -3   0  -4   42.12    1.21
  -3   0  -4   41.65    1.25
  -3   0  -4   41.45    1.09
   0   3  -4   41.14    1.35
   0   3  -4   42.24    1.27
  -3   3   4   39.52    1.22
   3   0   4   43.15    1.32
   1   2  -4   11.02    0.50
  -3   1  -4   10.68    0.41
  -3   1  -4   11.04    0.40
   1   2  -4   10.60    0.49
   2  -3  -4   11.48    0.52
  -3   1  -4   10.52    0.44
   1   2  -4   10.43    0.48
  -3   1  -4   11.34    0.37
   1   2  -4   10.93    0.51
  -2   3   4   11.33    0.47
   3  -1   4   10.63    0.45
  -1  -2   4   11.38    0.37
   2   1  -4    6.49    0.40
   1  -3  -4    8.31    0.41
  -3   2  -4    7.33    0.39
  -3   2  -4    6.56    0.36
  -3   2  -4    7.05    0.29
   2   1  -4    7.78    0.40
   1  -3  -4    7.51    0.33
  -3   2  -4    6.96    0.27
  -1   3   4    6.97    0.38
  -2  -1   4    7.31    0.29
  -3   3  -4   21.23    0.73
  -3   3  -4   20.63    0.61
   3   0  -4   21.56    0.83
  -3   3  -4   20.29    0.74
   3   0  -4   20.43    0.71
   0  -3  -4   20.24    0.70
   0  -3  -4   19.81    0.74
  -3   3  -4   20.84    0.61
  -3   3  -4   20.53    0.75
  -3   3  -4   20.33    0.56
   0   3   4   20.27    0.78
  -3   0   4   19.86    0.65
  -1  -3  -4   21.74    0.77
  -3   4  -4   19.91    0.78
  -3   4  -4   19.94    0.62
  -3   4  -4   20.58    0.78
  -1  -3  -4   20.52    0.75
  -3   4  -4   19.71    0.78
   4  -1  -4   20.16    0.86
   1   3   4   19.95    0.83
  -4   1   4   20.56    0.68
  -2  -3  -4    5.55    0.37
  -3   5  -4    4.56    0.44
   5  -2  -4    5.27    0.53
  -3   5  -4    5.36    0.40
  -3   5  -4    5.08    0.47
  -2  -3  -4    4.98    0.44
  -3   5  -4    5.37    0.27
   2   3   4    5.58    0.52
  -5   2   4    5.70    0.32
  -3   6  -4    1.73    0.20
   6  -3  -4    1.50    0.36
  -3  -3  -4    1.58    0.26
  -3   6  -4    2.05    0.35
  -3  -3  -4    1.66    0.32
  -3   6  -4    1.82    0.30
  -3   6  -4    1.82    0.37
  -6   3   4    1.96    0.26
   3   3   4    2.09    0.38
  -3   7  -4    5.34    0.52
  -4  -3  -4    5.01    0.53
  -3   7  -4    5.20    0.30
  -4  -3  -4    5.16    0.46
  -3   7  -4    5.42    0.62
  -7   4   4    4.91    0.36
   4   3   4    4.61    0.58
  -2   6  -4   21.82    0.94
  -2   6  -4   23.00    0.95
  -2   6  -4   22.76    1.00
  -4  -2  -4   22.55    0.86
   6  -4  -4   21.64    0.98
  -2   6  -4   23.58    0.71
  -2   6  -4   22.99    0.69
  -4  -2  -4   22.82    0.93
   4   2   4   23.42    1.04
  -6   4   4   24.05    0.83
  -1   5  -4    2.92    0.35
   5  -4  -4    2.70    0.37
  -1   5  -4    2.64    0.19
  -4  -1  -4    2.51    0.34
  -1   5  -4    3.62    0.30
  -1   5  -4    2.34    0.32
  -1   5  -4    2.25    0.35
  -4  -1  -4    2.70    0.28
  -5   4   4    2.76    0.27
   4   1   4    2.25    0.36
  -4   0  -4   49.12    1.38
   0   4  -4   46.63    1.45
   0   4  -4   48.37    1.43
   0   4  -4   47.74    1.42
  -4   0  -4   47.50    1.22
   4  -4  -4   45.77    1.48
   4  -4  -4   46.23    1.55
  -4   0  -4   46.97    1.41
   0   4  -4   44.54    1.53
   4   0   4   48.53    1.53
  -4   4   4   43.86    1.37
  -4   1  -4    9.53    0.46
  -4   1  -4    9.74    0.36
   1   3  -4   10.22    0.51
  -4   1  -4    8.53    0.39
  -4   1  -4    9.35    0.34
   1   3  -4    9.16    0.50
   1   3  -4    8.62    0.48
  -4   1  -4    9.71    0.42
   3  -4  -4    9.28    0.52
   1   3  -4    8.41    0.45
  -3   4   4    8.95    0.44
   4  -1   4    9.14    0.48
  -4   2  -4  262.10    6.01
  -4   2  -4  261.55    6.42
   2   2  -4  259.89    6.14
   2   2  -4  251.85    6.46
   2  -4  -4  250.39    6.22
  -4   2  -4  253.66    6.21
   2   2  -4  251.99    6.64
   2  -4  -4  264.48    6.62
  -4   2  -4  257.93    6.46
  -2  -2   4  255.09    6.42
  -2   4   4  251.06    6.55
   3   1  -4   19.85    0.73
  -4   3  -4   20.79    0.77
   1  -4  -4   19.91    0.77
  -4   3  -4   21.25    0.61
   3   1  -4   19.85    0.85
   1  -4  -4   20.36    0.71
  -4   3  -4   21.10    0.72
  -4   3  -4   20.47    0.63
  -3  -1   4   20.51    0.66
  -1   4   4   20.07    0.78
  -4   4  -4   46.79    1.28
  -4   4  -4   48.08    1.49
   4   0  -4   47.38    1.34
  -4   4  -4   47.77    1.22
   4   0  -4   48.67    1.61
   0  -4  -4   49.05    1.41
  -4   4  -4   47.17    1.40
   0  -4  -4   45.29    1.46
  -4   4  -4   46.98    1.52
   0   4   4   44.71    1.51
  -4   0   4   46.92    1.35
  -4   5  -4    5.87    0.30
  -4   5  -4    5.30    0.47
  -1  -4  -4    4.91    0.37
  -4   5  -4    5.91    0.43
   5  -1  -4    5.25    0.36
  -4   5  -4    4.47    0.45
  -1  -4  -4    5.35    0.46
   5  -1  -4    5.71    0.56
  -5   1   4    5.29    0.32
   1   4   4    5.28    0.51
  -4   6  -4   13.33    0.49
  -4   6  -4   12.25    0.72
  -2  -4  -4   12.95    0.62
  -2  -4  -4   12.88    0.68
   6  -2  -4   11.75    0.76
  -4   6  -4   12.51    0.66
   2   4   4   12.64    0.74
  -6   2   4   13.12    0.56
  -4   7  -4    0.34    0.23
   7  -3  -4    0.16    0.31
  -3  -4  -4    0.29    0.28
  -4   7  -4    0.28    0.32
  -4   7  -4    0.01    0.14
  -3  -4  -4    0.32    0.21
  -7   3   4    0.21    0.17
   3   4   4   -0.08    0.27
  -4  -4  -4   19.74    0.88
  -4   8  -4   20.32    0.97
  -4  -4  -4   17.88    0.93
  -4   8  -4   20.28    0.68
   4   4   4   16.98    1.01
  -8   4   4   19.41    0.80
  -8   4   4   19.21    0.70
  -5  -4  -4    0.93    0.43
  -5  -4  -4    2.04    0.38
  -4   9  -4    1.46    0.37
   5   4   4    2.01    0.52
  -9   5   4    1.29    0.26
  -9   5   4    1.29    0.28
  -3   8  -4    1.58    0.34
  -5  -3  -4    1.98    0.43
  -5  -3  -4    1.51    0.32
   5   3   4    1.89    0.46
  -8   5   4    1.56    0.27
  -8   5   4    1.60    0.25
  -5  -2  -4    2.14    0.40
  -5  -2  -4    1.66    0.28
  -2   7  -4    1.99    0.36
  -2   7  -4    2.37    0.24
  -2   7  -4    1.92    0.45
   5   2   4    1.80    0.43
  -7   5   4    1.75    0.23
  -7   5   4    1.49    0.25
  -5  -1  -4    9.52    0.50
  -1   6  -4    9.84    0.49
  -5  -1  -4    9.65    0.58
  -1   6  -4    8.40    0.55
  -1   6  -4   10.19    0.59
  -1   6  -4    9.72    0.65
  -6   5   4    8.31    0.45
   5   1   4    8.70    0.67
  -5   0  -4    2.97    0.36
   0   5  -4    2.97    0.41
   0   5  -4    3.06    0.35
   0   5  -4    2.21    0.32
  -5   0  -4    2.59    0.28
  -5   0  -4    2.92    0.20
   5  -5  -4    2.85    0.37
   0   5  -4    2.26    0.33
  -5   5   4    2.88    0.29
   5   0   4    2.60    0.39
  -5   1  -4    2.62    0.32
   1   4  -4    2.78    0.31
   1   4  -4    3.17    0.37
   1   4  -4    3.27    0.37
  -5   1  -4    2.74    0.20
  -5   1  -4    3.52    0.26
   4  -5  -4    2.66    0.37
   1   4  -4    2.88    0.37
  -4   5   4    2.65    0.29
   2   3  -4    6.25    0.47
   2   3  -4    6.39    0.47
   3  -5  -4    6.18    0.44
  -5   2  -4    7.46    0.31
  -5   2  -4    6.36    0.32
   2   3  -4    6.77    0.41
   2   3  -4    6.38    0.44
  -3   5   4    5.93    0.40
   3   2  -4    5.49    0.36
   3   2  -4    5.27    0.43
   3   2  -4    6.37    0.56
  -5   3  -4    5.17    0.34
  -5   3  -4    6.09    0.29
   2  -5  -4    6.45    0.44
  -5   3  -4    5.46    0.27
   2  -5  -4    5.39    0.34
  -2   5   4    5.18    0.38
  -3  -2   4    5.56    0.30
   4   1  -4    5.82    0.41
   4   1  -4    5.72    0.38
   1  -5  -4    5.10    0.39
  -5   4  -4    4.87    0.29
  -5   4  -4    5.70    0.39
   1  -5  -4    5.03    0.42
  -5   4  -4    5.68    0.25
   4   1  -4    6.02    0.59
  -1   5   4    4.42    0.44
  -4  -1   4    5.62    0.32
  -5   5  -4   13.99    0.68
   0  -5  -4   13.06    0.64
   5   0  -4   13.75    0.58
  -5   5  -4   13.64    0.41
   5   0  -4   14.24    0.82
  -5   5  -4   14.41    0.51
  -5   0   4   13.56    0.56
   0   5   4   13.13    0.70
  -5   6  -4    1.95    0.39
   6  -1  -4    2.78    0.50
  -5   6  -4    2.20    0.24
  -1  -5  -4    2.11    0.31
   1   5   4    2.20    0.39
  -6   1   4    2.09    0.26
  -5   7  -4    2.55    0.26
  -5   7  -4    2.11    0.37
  -2  -5  -4    2.02    0.32
  -2  -5  -4    2.04    0.41
   7  -2  -4    1.56    0.47
  -7   2   4    2.35    0.23
  -7   2   4    2.21    0.30
   2   5   4    1.15    0.36
  -5   8  -4    5.06    0.56
  -3  -5  -4    5.03    0.58
  -5   8  -4    5.99    0.36
  -3  -5  -4    5.30    0.52
  -8   3   4    5.34    0.34
   3   5   4    5.25    0.66
  -8   3   4    5.68    0.42
  -5   9  -4    0.06    0.20
  -4  -5  -4    0.00    0.36
  -5   9  -4    0.54    0.30
  -9   4   4    0.01    0.19
   4   5   4   -0.05    0.41
  -9   4   4   -0.03    0.19
  -5  -5  -4   -0.37    0.41
  -5  10  -4   -0.33    0.29
 -10   5   4   -0.20    0.22
   5   5   4   -0.07    0.44
 -10   5   4    0.16    0.23
  -4  10  -4    2.29    0.45
  -6  -4  -4    2.96    0.60
 -10   6   4    1.77    0.29
 -10   6   4    2.32    0.36
   6   4   4    1.44    0.58
  -6  -3  -4    0.68    0.40
  -6  -3  -4   -0.01    0.22
  -3   9  -4    0.07    0.27
   6   3   4   -0.21    0.41
  -9   6   4    0.35    0.21
  -9   6   4    0.00    0.18
  -6  -2  -4    4.22    0.56
  -2   8  -4    3.88    0.49
  -6  -2  -4    2.81    0.38
  -8   6   4    3.47    0.32
  -8   6   4    2.89    0.34
  -1   7  -4    2.04    0.31
  -6  -1  -4    1.47    0.27
  -1   7  -4    1.30    0.32
  -6  -1  -4    1.25    0.36
  -1   7  -4    1.95    0.47
  -7   6   4    1.75    0.24
  -7   6   4    1.72    0.27
  -6   0  -4   32.83    1.16
   0   6  -4   32.39    1.31
   0   6  -4   35.55    1.24
   0   6  -4   36.56    1.35
   0   6  -4   36.62    1.24
  -6   0  -4   35.30    1.22
  -6   6   4   34.58    1.15
  -6   6   4   33.20    1.04
  -6   1  -4    9.30    0.56
  -6   1  -4    9.70    0.48
   1   5  -4    9.09    0.60
   1   5  -4    9.71    0.53
  -6   1  -4    9.58    0.37
   1   5  -4    8.85    0.61
   1   5  -4   10.09    0.61
  -5   6   4   10.16    0.50
  -6   2  -4   22.55    0.78
   2   4  -4   22.25    0.97
   2   4  -4   23.19    0.93
  -6   2  -4   23.06    0.70
   2   4  -4   23.11    0.83
   2   4  -4   21.83    0.99
  -4   6   4   22.55    0.86
  -6   3  -4    1.87    0.20
   3   3  -4    2.02    0.32
   3   3  -4    1.70    0.37
   3   3  -4    1.67    0.32
  -6   3  -4    1.61    0.20
   3   3  -4    2.21    0.28
  -3   6   4    1.61    0.27
  -6   4  -4   12.02    0.48
   4   2  -4   12.24    0.76
  -6   4  -4   12.08    0.46
   2  -6  -4   12.73    0.57
   4   2  -4   12.81    0.61
  -2   6   4   12.35    0.64
  -6   5  -4    1.98    0.23
  -6   5  -4    2.30    0.19
   5   1  -4    2.39    0.47
   1  -6  -4    2.26    0.33
  -5  -1   4    2.14    0.26
  -1   6   4    2.33    0.37
  -6   6  -4   39.23    1.16
  -6   6  -4   39.09    1.04
   6   0  -4   36.54    1.58
  -6   0   4   39.60    1.25
   0   6   4   38.94    1.45
   7  -1  -4    5.75    0.73
  -6   7  -4    5.94    0.37
   1   6   4    5.57    0.62
  -7   1   4    5.80    0.41
  -7   1   4    5.96    0.33
  -2  -6  -4    7.78    0.71
   8  -2  -4    9.67    0.94
  -6   8  -4    9.25    0.47
  -8   2   4    9.14    0.53
   2   6   4    6.72    0.73
  -8   2   4    8.82    0.42
  -3  -6  -4    0.48    0.39
  -6   9  -4    0.44    0.22
   3   6   4    0.25    0.38
  -9   3   4    0.66    0.25
  -9   3   4    0.54    0.21
  -4  -6  -4    0.68    0.46
 -10   4   4    0.22    0.26
 -10   4   4    0.37    0.22
   4   6   4    0.12    0.42
  -3  10  -4    1.48    0.43
  -7  -3  -4    0.52    0.48
  -7  -3  -4    1.47    0.39
 -10   7   4    1.26    0.29
 -10   7   4    2.06    0.33
  -7  -2  -4    0.09    0.25
  -7  -2  -4    0.08    0.37
  -2   9  -4   -0.01    0.27
  -9   7   4    0.20    0.21
  -9   7   4    0.22    0.21
  -7  -1  -4    0.00    0.20
  -7  -1  -4    0.30    0.35
  -1   8  -4   -0.08    0.24
  -1   8  -4   -0.36    0.25
  -8   7   4   -0.08    0.18
  -8   7   4   -0.25    0.19
  -7   0  -4    0.35    0.21
   0   7  -4    0.62    0.30
  -7   0  -4    0.72    0.34
   0   7  -4    0.85    0.32
   0   7  -4    0.52    0.38
  -7   7   4    0.80    0.22
  -7   7   4    0.40    0.20
  -7   1  -4    1.24    0.25
   1   6  -4    1.49    0.41
   1   6  -4    1.67    0.39
  -7   1  -4    1.89    0.35
   1   6  -4    1.87    0.37
  -6   7   4    2.16    0.30
  -6   7   4    1.81    0.24
   2   5  -4    1.19    0.37
   2   5  -4    2.36    0.42
   2   5  -4    1.30    0.33
  -7   2  -4    1.41    0.24
  -7   2  -4    1.98    0.22
  -5   7   4    1.93    0.23
  -5   7   4    2.08    0.30
   3   4  -4    4.59    0.52
   3   4  -4    5.96    0.57
   3   4  -4    5.44    0.59
  -7   3  -4    4.89    0.33
  -7   3  -4    5.44    0.33
  -4   7   4    5.35    0.32
  -4   7   4    4.99    0.45
   4   3  -4    0.19    0.31
  -7   4  -4    0.33    0.15
  -7   4  -4    0.00    0.13
  -3   7   4    0.05    0.13
  -3   7   4    0.24    0.22
  -7   5  -4    1.98    0.21
   5   2  -4    1.63    0.48
  -7   5  -4    2.37    0.26
  -2   7   4    1.94    0.35
  -7   6  -4    5.68    0.29
   6   1  -4    6.00    0.74
   1  -7  -4    5.85    0.54
  -7   6  -4    5.66    0.37
  -6  -1   4    6.08    0.41
  -1   7   4    6.08    0.58
  -7   7  -4   -0.20    0.17
   0  -7  -4    0.51    0.32
   7   0  -4    0.41    0.43
  -7   0   4   -0.04    0.18
   0   7   4    0.01    0.27
  -7   8  -4    0.37    0.23
  -1  -7  -4    0.08    0.35
   8  -1  -4   -0.35    0.40
  -8   1   4    0.20    0.21
   1   7   4    0.15    0.32
  -7   9  -4    2.67    0.34
  -2  -7  -4    3.38    0.53
  -9   2   4    2.12    0.36
   2   7   4    2.20    0.51
  -7  10  -4    0.36    0.27
  -3  -7  -4   -0.34    0.41
   3   7   4    0.18    0.43
 -10   3   4    0.28    0.28
  -8  -2  -4    3.89    0.60
  -8  -2  -4    3.31    0.49
 -10   8   4    2.93    0.37
  -8  -1  -4    0.89    0.29
  -8  -1  -4    0.49    0.44
  -1   9  -4    0.70    0.37
  -9   8   4    0.69    0.26
  -9   8   4    1.06    0.27
  -8   0  -4    5.32    0.61
   0   8  -4    5.33    0.59
  -8   0  -4    3.97    0.45
   0   8  -4    5.36    0.56
  -8   8   4    4.59    0.42
  -8   8   4    4.77    0.39
   1   7  -4   -0.07    0.32
  -8   1  -4    0.02    0.31
   1   7  -4    0.14    0.28
  -8   1  -4    0.17    0.20
  -7   8   4    0.16    0.19
  -7   8   4   -0.27    0.18
   2   6  -4    4.19    0.58
   2   6  -4    3.27    0.52
  -8   2  -4    3.55    0.37
   2   6  -4    3.85    0.51
  -6   8   4    4.09    0.34
  -6   8   4    3.32    0.38
   3   5  -4    1.77    0.39
  -8   3  -4    1.66    0.26
   3   5  -4    2.32    0.48
  -8   3  -4    1.85    0.24
   3   5  -4    1.45    0.43
  -5   8   4    1.94    0.32
  -5   8   4    2.05    0.26
   4   4  -4   19.40    1.01
  -8   4  -4   20.54    0.71
   4   4  -4   18.32    1.08
  -8   4  -4   18.54    0.73
  -4   8   4   21.06    0.68
  -4   8   4   19.55    0.87
  -8   5  -4    5.37    0.34
   5   3  -4    5.18    0.68
  -8   5  -4    5.64    0.37
  -3   8   4    5.02    0.51
  -8   6  -4    8.42    0.40
   6   2  -4    8.10    0.87
  -8   6  -4    8.89    0.48
  -2   8   4    7.76    0.59
   7   1  -4    0.49    0.48
  -8   7  -4    0.10    0.21
  -1   8   4    0.19    0.28
   0  -8  -4    0.01    0.38
  -8   8  -4    0.09    0.24
   8   0  -4   -0.46    0.42
  -8   0   4   -0.07    0.22
   0   8   4   -0.06    0.31
  -1  -8  -4    0.35    0.39
  -8   9  -4    0.20    0.25
  -9   1   4   -0.16    0.24
   1   8   4   -0.03    0.34
  -2  -8  -4    2.73    0.56
 -10   2   4    2.44    0.41
  -9   0  -4    0.21    0.28
   0   9  -4    0.47    0.38
  -9   0  -4    0.39    0.45
   0   9  -4    0.03    0.33
  -9   9   4    0.02    0.25
  -9   9   4    0.23    0.23
  -9   1  -4    1.41    0.43
  -9   1  -4    1.07    0.30
   1   8  -4    1.38    0.41
   1   8  -4    1.29    0.45
  -8   9   4    1.09    0.28
  -8   9   4    1.15    0.29
   2   7  -4   -0.42    0.34
  -9   2  -4    0.06    0.21
   2   7  -4    0.33    0.33
  -7   9   4   -0.03    0.21
  -7   9   4   -0.12    0.20
   3   6  -4    0.21    0.30
  -9   3  -4    0.00    0.18
   3   6  -4    0.38    0.43
  -6   9   4    0.04    0.19
  -6   9   4   -0.05    0.21
  -9   4  -4    1.40    0.25
   4   5  -4    2.12    0.46
   4   5  -4    1.60    0.50
  -9   4  -4    1.39    0.26
  -5   9   4    1.55    0.33
  -9   5  -4    0.04    0.20
  -9   5  -4    0.07    0.17
   5   4  -4    0.25    0.32
   5   4  -4    0.37    0.44
  -4   9   4    0.21    0.25
  -9   6  -4    0.61    0.23
   6   3  -4   -0.07    0.46
  -9   6  -4    0.54    0.19
  -3   9   4    0.77    0.32
   7   2  -4    2.72    0.67
  -9   7  -4    2.11    0.31
  -2   9   4    2.62    0.45
   8   1  -4   -0.17    0.50
  -9   8  -4   -0.10    0.24
  -1   9   4    0.29    0.32
   9   0  -4   -0.27    0.58
  -9   9  -4    0.45    0.27
   0   9   4    0.09    0.33
   2   8  -4    1.90    0.54
  -8  10   4    3.01    0.39
  -8  10   4    3.12    0.39
 -10   3  -4    1.62    0.34
   3   7  -4    1.41    0.55
   3   7  -4    1.71    0.44
  -7  10   4    2.00    0.32
  -7  10   4    1.70    0.33
 -10   4  -4    2.42    0.34
   4   6  -4    2.45    0.51
   4   6  -4    2.16    0.62
  -6  10   4    2.49    0.38
 -10   5  -4   -0.28    0.22
   5   5  -4    0.13    0.36
   5   5  -4    0.17    0.45
 -10   5  -4   -0.06    0.19
  -5  10   4    0.09    0.25
 -10   6  -4    0.36    0.21
 -10   6  -4    0.22    0.26
   6   4  -4    0.43    0.38
   6   4  -4   -0.16    0.45
  -4  10   4    0.41    0.32
 -10   7  -4   -0.27    0.24
   7   3  -4    0.49    0.59
   7   3  -4    0.21    0.38
  -3  10   4    0.05    0.30
   8   2  -4    2.93    0.80
   0   0  -5   -0.10    0.10
   0   0  -5    0.04    0.06
   0   0   5   -0.03    0.07
   1  -1  -5   31.39    1.02
  -1   0  -5   32.20    0.98
   0   1  -5   31.12    0.98
  -1   0  -5   32.13    0.95
   0   1  -5   32.23    0.97
   0   1  -5   30.23    0.99
   0   1  -5   29.63    0.96
  -1   0  -5   31.23    0.91
   1   0   5   31.65    0.92
   0  -1   5   31.15    0.86
  -1   1   5   32.12    0.93
   0  -1  -5   31.95    0.99
  -1   1  -5   31.45    0.96
  -1   1  -5   31.89    0.93
  -1   1  -5   31.28    0.99
  -1   1  -5   31.20    0.96
   1   0  -5   31.49    1.03
  -1   0   5   31.42    0.90
   0   1   5   32.33    0.96
  -1   2  -5  173.37    4.36
  -1   2  -5  171.76    4.21
  -1  -1  -5  175.11    4.44
  -1   2  -5  167.46    4.20
  -1   2  -5  174.26    4.75
  -1  -1  -5  168.62    4.30
   2  -1  -5  176.77    4.56
  -1   2  -5  166.93    4.43
  -2   1   5  170.92    4.37
   1   1   5  174.86    4.45
  -2  -1  -5   41.27    1.25
   3  -2  -5   38.47    1.38
  -1   3  -5   42.18    1.34
  -2  -1  -5   42.17    1.25
  -1   3  -5   42.51    1.16
  -2  -1  -5   42.04    1.18
   3  -2  -5   38.76    1.32
  -1   3  -5   43.97    1.30
  -1   3  -5   42.52    1.12
  -1   3  -5   41.81    1.30
   2   1   5   41.18    1.31
  -3   2   5   41.15    1.21
   0   2  -5   75.02    2.03
  -2   0  -5   75.85    2.04
   0   2  -5   71.64    2.09
   2  -2  -5   76.43    2.18
  -2   0  -5   76.95    2.03
   0   2  -5   76.69    2.04
   0   2  -5   74.94    2.21
   2   0   5   74.36    2.06
  -2   2   5   78.08    2.05
   1   1  -5  171.06    4.38
   1   1  -5  169.83    4.15
  -2   1  -5  171.75    4.30
  -2   1  -5  164.11    4.14
  -2   1  -5  168.49    4.34
   1   1  -5  164.02    4.70
  -2   1  -5  169.38    4.63
  -2   1  -5  170.29    4.10
   1   1  -5  169.89    4.39
   1  -2  -5  165.12    4.43
   2  -1   5  173.42    4.28
  -1   2   5  175.66    4.37
  -1  -1   5  169.64    4.26
   2   0  -5  392.44    9.70
  -2   2  -5  379.06    9.56
  -2   2  -5  380.38    9.23
   0  -2  -5  377.81    9.31
  -2   2  -5  378.91   10.36
  -2   2  -5  385.34    8.99
   2   0  -5  377.97    9.00
  -2   2  -5  389.82    9.51
   0  -2  -5  393.37    9.67
   0   2   5  382.97    9.65
  -2   0   5  382.23    9.53
  -2   3  -5   17.04    0.66
  -1  -2  -5   16.86    0.65
  -2   3  -5   17.01    0.69
  -1  -2  -5   17.12    0.66
  -2   3  -5   17.64    0.53
  -2   3  -5   16.95    0.54
  -2   3  -5   16.93    0.69
  -2   3  -5   18.58    0.53
   3  -1  -5   16.36    0.72
   1   2   5   17.18    0.70
  -3   1   5   17.19    0.59
  -2  -2  -5    2.94    0.33
   4  -2  -5    2.73    0.37
  -2  -2  -5    2.92    0.23
  -2   4  -5    2.60    0.32
  -2   4  -5    3.05    0.37
  -2   4  -5    2.88    0.30
  -2  -2  -5    2.31    0.27
  -2   4  -5    2.59    0.21
   2   2   5    2.74    0.34
  -4   2   5    2.84    0.25
  -2   5  -5   11.27    0.61
  -2   5  -5   11.61    0.66
   5  -3  -5   11.81    0.66
  -2   5  -5   12.85    0.45
  -3  -2  -5   11.24    0.60
  -2   5  -5   12.35    0.62
  -3  -2  -5   10.83    0.55
  -5   3   5   10.82    0.49
   3   2   5   11.46    0.66
   4  -3  -5    4.63    0.44
  -1   4  -5    4.42    0.44
  -1   4  -5    4.75    0.26
  -1   4  -5    4.68    0.29
  -1   4  -5    4.67    0.41
  -3  -1  -5    5.00    0.33
  -1   4  -5    5.29    0.40
  -3  -1  -5    4.62    0.40
   3   1   5    4.58    0.43
  -4   3   5    4.75    0.31
   0   3  -5  101.05    2.74
   3  -3  -5  100.36    2.92
   0   3  -5   99.65    2.79
  -3   0  -5  103.31    2.73
  -3   0  -5  104.43    2.75
  -3   0  -5  105.37    2.68
  -3   0  -5   99.40    2.55
  -3   0  -5  105.65    2.56
   0   3  -5  101.34    2.99
   0   3  -5  102.63    2.70
  -3   3   5  104.80    2.75
   3   0   5  104.01    2.81
   2  -3  -5   41.12    1.34
  -3   1  -5   41.00    1.22
   1   2  -5   39.73    1.33
  -3   1  -5   41.95    1.16
  -3   1  -5   41.41    1.10
   1   2  -5   41.32    1.28
  -3   1  -5   41.44    1.18
   1   2  -5   41.34    1.27
   1   2  -5   40.36    1.25
   3  -1   5   40.75    1.21
  -2   3   5   41.82    1.25
   2   1  -5   18.34    0.73
   2   1  -5   17.23    0.67
  -3   2  -5   17.59    0.64
   1  -3  -5   17.61    0.60
   1  -3  -5   17.22    0.71
  -3   2  -5   17.37    0.54
  -3   2  -5   17.87    0.67
  -3   2  -5   17.69    0.56
  -2  -1   5   17.52    0.56
  -1   3   5   16.27    0.66
  -3   3  -5   60.01    1.80
   3   0  -5   58.65    1.83
  -3   3  -5   59.19    1.67
   0  -3  -5   61.64    1.77
  -3   3  -5   58.51    1.56
  -3   3  -5   61.25    1.55
   0  -3  -5   60.30    1.66
   3   0  -5   57.00    1.65
  -3   3  -5   57.54    1.74
   0   3   5   59.91    1.78
  -3   0   5   59.84    1.63
  -3   4  -5   18.06    0.76
  -1  -3  -5   19.34    0.73
  -3   4  -5   19.09    0.77
  -3   4  -5   18.70    0.59
  -3   4  -5   18.60    0.74
  -1  -3  -5   18.42    0.73
   4  -1  -5   17.99    0.82
  -4   1   5   17.32    0.63
   1   3   5   17.04    0.78
  -3   5  -5    1.53    0.18
  -3   5  -5    0.84    0.29
  -3   5  -5    0.65    0.20
   5  -2  -5    1.63    0.34
  -3   5  -5    0.89    0.27
  -2  -3  -5    1.47    0.25
  -2  -3  -5    1.71    0.30
   2   3   5    1.71    0.33
  -5   2   5    1.02    0.18
   6  -3  -5   29.42    1.24
  -3   6  -5   29.52    1.19
  -3   6  -5   29.29    1.15
  -3  -3  -5   29.00    1.08
  -3  -3  -5   29.94    1.12
  -3   6  -5   29.84    0.89
  -3   6  -5   29.39    1.15
  -6   3   5   31.29    1.01
   3   3   5   28.06    1.20
  -4  -3  -5    7.99    0.60
  -3   7  -5    8.09    0.58
   7  -4  -5    9.39    0.80
  -3   7  -5    9.92    0.42
  -3   7  -5    8.41    0.75
  -4  -3  -5    8.76    0.55
   4   3   5    8.27    0.75
  -7   4   5    8.84    0.49
  -2   6  -5   23.23    0.99
  -4  -2  -5   23.44    0.92
  -2   6  -5   22.74    1.04
  -4  -2  -5   24.86    0.98
   6  -4  -5   23.70    1.06
  -2   6  -5   22.41    0.97
  -2   6  -5   25.66    0.75
   4   2   5   23.52    1.07
  -6   4   5   22.95    0.85
  -1   5  -5   28.71    1.11
   5  -4  -5   28.29    1.13
  -1   5  -5   29.56    1.07
  -1   5  -5   26.49    1.09
  -1   5  -5   30.03    0.93
  -4  -1  -5   28.78    1.05
  -1   5  -5   28.69    0.84
  -4  -1  -5   29.50    1.01
   4   1   5   30.12    1.14
  -5   4   5   29.19    0.97
   4  -4  -5  159.76    4.31
   0   4  -5  162.20    4.20
   0   4  -5  164.11    4.23
   0   4  -5  154.31    4.55
   4  -4  -5  160.76    4.41
  -4   0  -5  159.55    3.91
  -4   0  -5  160.64    4.18
  -4   0  -5  159.40    4.13
   0   4  -5  157.77    4.07
   4   0   5  157.69    4.29
  -4   4   5  156.68    4.18
   1   3  -5    5.33    0.40
   1   3  -5    3.91    0.37
  -4   1  -5    5.10    0.26
   1   3  -5    4.86    0.44
  -4   1  -5    5.02    0.30
   1   3  -5    4.48    0.41
  -4   1  -5    4.90    0.33
  -4   1  -5    4.77    0.30
   3  -4  -5    4.30    0.44
  -3   4   5    4.50    0.33
   2  -4  -5    2.65    0.22
  -4   2  -5    2.71    0.21
   2   2  -5    2.52    0.34
   2   2  -5    2.17    0.29
  -4   2  -5    2.80    0.23
   2   2  -5    2.90    0.33
  -4   2  -5    2.93    0.28
   2  -4  -5    2.95    0.35
   2   2  -5    2.53    0.31
  -4   2  -5    3.35    0.32
  -2   4   5    2.24    0.28
  -4   3  -5   18.27    0.74
   1  -4  -5   18.35    0.66
   1  -4  -5   18.04    0.77
  -4   3  -5   18.96    0.58
   3   1  -5   18.26    0.83
  -4   3  -5   19.08    0.60
   3   1  -5   18.98    0.73
  -4   3  -5   19.80    0.71
  -3  -1   5   18.67    0.63
  -1   4   5   18.77    0.77
   0  -4  -5   41.23    1.33
   4   0  -5   42.05    1.24
  -4   4  -5   39.05    1.33
   0  -4  -5   40.87    1.25
   4   0  -5   40.17    1.44
  -4   4  -5   38.17    1.25
  -4   4  -5   39.75    1.05
  -4   4  -5   37.65    1.31
  -4   4  -5   40.10    1.12
  -4   0   5   39.46    1.18
   0   4   5   40.27    1.36
  -4   5  -5   42.75    1.47
  -4   5  -5   42.58    1.42
   5  -1  -5   45.89    1.33
  -1  -4  -5   44.43    1.43
  -1  -4  -5   44.31    1.40
  -4   5  -5   41.22    1.47
  -4   5  -5   42.99    1.22
   5  -1  -5   44.32    1.60
  -5   1   5   45.49    1.32
   1   4   5   42.33    1.51
  -2  -4  -5   75.27    2.18
  -4   6  -5   75.92    1.94
  -2  -4  -5   72.01    2.18
  -4   6  -5   71.98    2.32
  -4   6  -5   71.59    2.19
   6  -2  -5   72.99    2.39
  -4   6  -5   70.21    2.24
   6  -2  -5   71.10    1.99
   2   4   5   73.72    2.34
  -6   2   5   71.72    2.07
  -4   7  -5    2.29    0.25
   7  -3  -5    2.37    0.46
  -4   7  -5    1.60    0.33
  -4   7  -5    2.25    0.45
  -3  -4  -5    1.98    0.32
  -3  -4  -5    1.80    0.37
   3   4   5    2.02    0.43
  -7   3   5    1.99    0.29
  -4  -4  -5    0.62    0.27
  -4   8  -5    0.67    0.20
  -4  -4  -5    0.54    0.37
  -4   8  -5    0.71    0.45
  -4   8  -5    0.29    0.27
  -8   4   5    0.92    0.24
   4   4   5    0.63    0.38
  -8   4   5    0.68    0.20
  -5  -4  -5    0.82    0.42
  -4   9  -5    2.48    0.46
  -5  -4  -5    1.90    0.37
  -9   5   5    1.62    0.28
   5   4   5    1.56    0.48
  -9   5   5    1.70    0.31
  -5  -3  -5   -0.14    0.21
  -5  -3  -5    0.60    0.37
  -3   8  -5    0.60    0.41
  -3   8  -5   -0.22    0.22
   5   3   5   -0.58    0.31
  -8   5   5    0.03    0.19
  -8   5   5    0.13    0.19
  -5  -2  -5   13.24    0.67
  -2   7  -5   13.87    0.76
  -2   7  -5   11.93    0.73
  -5  -2  -5   11.87    0.72
  -2   7  -5   12.72    0.82
   5   2   5   12.12    0.82
  -7   5   5   13.48    0.62
  -1   6  -5    7.55    0.55
  -1   6  -5    7.44    0.44
  -1   6  -5    6.28    0.63
  -5  -1  -5    7.32    0.60
  -5  -1  -5    6.46    0.44
  -1   6  -5    7.56    0.54
  -6   5   5    6.11    0.42
   0   5  -5    0.93    0.26
   0   5  -5    1.12    0.28
  -5   0  -5    1.59    0.17
  -5   0  -5    1.62    0.32
   5  -5  -5    1.07    0.29
   0   5  -5    1.42    0.28
  -5   0  -5    1.26    0.22
   0   5  -5    1.48    0.34
  -5   5   5    0.79    0.20
   1   4  -5   29.84    1.05
  -5   1  -5   30.00    0.98
   4  -5  -5   30.42    1.19
   1   4  -5   28.80    1.09
  -5   1  -5   30.29    1.05
   1   4  -5   29.34    1.15
  -5   1  -5   29.31    0.86
   1   4  -5   29.22    1.10
  -4   5   5   30.17    1.03
   2   3  -5   12.38    0.58
   2   3  -5   11.65    0.65
   2   3  -5   11.81    0.66
   3  -5  -5   11.43    0.64
  -5   2  -5   11.44    0.44
  -5   2  -5   12.09    0.49
   2   3  -5   12.78    0.64
  -5   2  -5   13.51    0.59
  -3   5   5   12.18    0.58
   3   2  -5    1.42    0.29
  -5   3  -5    1.39    0.24
   2  -5  -5    1.74    0.23
   3   2  -5    1.41    0.33
   2  -5  -5    1.01    0.26
   3   2  -5    1.04    0.24
  -5   3  -5    1.46    0.18
  -5   3  -5    1.26    0.17
  -5   3  -5    1.62    0.27
  -2   5   5    1.67    0.29
   1  -5  -5   45.38    1.34
   4   1  -5   42.84    1.33
   4   1  -5   42.89    1.59
   1  -5  -5   43.45    1.47
  -5   4  -5   42.67    1.23
  -5   4  -5   43.94    1.34
  -5   4  -5   43.68    1.45
   4   1  -5   45.29    1.39
  -5   4  -5   45.01    1.20
  -4  -1   5   43.82    1.29
  -1   5   5   43.13    1.48
  -5   5  -5   16.97    0.81
   5   0  -5   17.83    0.72
  -5   5  -5   16.58    0.77
  -5   5  -5   17.13    0.60
   5   0  -5   16.42    0.91
   0  -5  -5   16.87    0.75
   0  -5  -5   17.08    0.78
  -5   0   5   16.16    0.64
   0   5   5   15.96    0.80
  -1  -5  -5    5.88    0.54
  -5   6  -5    6.92    0.37
   6  -1  -5    6.04    0.68
  -1  -5  -5    6.15    0.47
  -5   6  -5    4.91    0.54
  -6   1   5    6.29    0.40
   1   5   5    6.68    0.62
  -5   7  -5    7.81    0.58
  -5   7  -5    6.96    0.40
  -5   7  -5    7.57    0.71
  -2  -5  -5    6.85    0.64
  -2  -5  -5    7.74    0.55
   7  -2  -5    7.25    0.78
   2   5   5    7.50    0.70
  -7   2   5    7.53    0.46
  -3  -5  -5    1.65    0.43
  -3  -5  -5    1.59    0.36
  -5   8  -5    1.78    0.26
  -5   8  -5    1.22    0.35
  -8   3   5    1.30    0.28
  -8   3   5    1.96    0.25
   3   5   5    1.21    0.41
  -5   9  -5    0.10    0.30
  -5   9  -5    0.23    0.21
  -4  -5  -5   -0.51    0.36
   4   5   5   -0.15    0.40
  -9   4   5   -0.05    0.21
  -9   4   5   -0.09    0.20
  -5  10  -5    3.75    0.55
  -5  -5  -5    4.21    0.65
 -10   5   5    4.01    0.46
 -10   5   5    4.42    0.40
   5   5   5    3.35    0.64
  -6  -4  -5    2.81    0.46
  -6  -4  -5    2.97    0.62
  -4  10  -5    3.02    0.53
 -10   6   5    2.96    0.35
 -10   6   5    2.93    0.39
  -6  -3  -5    3.11    0.45
  -6  -3  -5    3.55    0.58
  -3   9  -5    3.70    0.53
  -9   6   5    3.20    0.39
  -9   6   5    3.09    0.35
  -6  -2  -5   18.51    0.88
  -6  -2  -5   21.84    1.00
  -2   8  -5   17.03    1.05
  -2   8  -5   19.89    0.98
  -8   6   5   20.06    0.75
  -8   6   5   19.22    0.81
  -1   7  -5   -0.11    0.28
  -6  -1  -5    0.12    0.20
  -6  -1  -5    0.11    0.29
  -1   7  -5    0.25    0.24
  -1   7  -5    0.32    0.37
  -1   7  -5    0.17    0.22
  -7   6   5   -0.04    0.17
  -7   6   5   -0.13    0.17
  -6   0  -5   -0.35    0.26
   0   6  -5    0.44    0.26
  -6   0  -5    0.43    0.19
   0   6  -5    0.63    0.33
   0   6  -5    0.28    0.23
   0   6  -5    0.44    0.28
  -6   6   5    0.59    0.21
  -6   1  -5    6.79    0.33
  -6   1  -5    6.94    0.42
  -6   1  -5    7.01    0.52
   1   5  -5    6.72    0.63
   1   5  -5    7.11    0.49
   1   5  -5    7.93    0.57
   1   5  -5    7.11    0.55
  -5   6   5    7.16    0.45
   2   4  -5   23.19    0.98
   2   4  -5   21.62    1.01
   2   4  -5   23.76    1.03
   2   4  -5   25.13    0.91
  -6   2  -5   23.40    0.83
  -6   2  -5   23.80    0.73
  -4   6   5   22.94    0.91
   3   3  -5   27.71    1.21
   3   3  -5   31.54    1.11
  -6   3  -5   29.76    0.95
   3   3  -5   29.85    1.04
   3   3  -5   30.34    1.20
  -6   3  -5   30.31    0.91
  -3   6   5   30.11    1.10
   4   2  -5   78.58    2.15
  -6   4  -5   76.27    2.03
   4   2  -5   75.97    2.12
   4   2  -5   71.04    2.43
  -6   4  -5   75.69    2.00
  -2   6   5   72.02    2.26
   5   1  -5    6.41    0.70
   1  -6  -5    6.74    0.49
  -6   5  -5    6.20    0.36
  -6   5  -5    6.01    0.28
  -6   5  -5    6.87    0.56
  -1   6   5    7.55    0.54
  -5  -1   5    5.95    0.37
  -6   6  -5    1.40    0.40
   0  -6  -5    1.76    0.35
   6   0  -5    0.87    0.40
  -6   6  -5    1.53    0.24
   0   6   5    2.24    0.40
  -6   0   5    1.54    0.25
  -6   7  -5    2.36    0.28
   7  -1  -5    2.56    0.58
  -1  -6  -5    2.38    0.41
   1   6   5    2.30    0.43
  -7   1   5    2.24    0.32
  -2  -6  -5    4.78    0.59
   8  -2  -5    6.08    0.82
  -6   8  -5    5.90    0.40
   2   6   5    5.69    0.66
  -8   2   5    6.84    0.38
  -8   2   5    4.99    0.47
  -3  -6  -5    3.27    0.57
  -6   9  -5    4.40    0.39
  -9   3   5    4.50    0.36
   3   6   5    3.92    0.63
  -9   3   5    3.88    0.44
  -4  -6  -5    7.66    0.81
 -10   4   5    9.43    0.62
 -10   4   5    9.82    0.52
   4   6   5    9.09    0.94
  -3  10  -5    0.66    0.37
  -7  -3  -5   -0.18    0.27
  -7  -3  -5    0.71    0.54
 -10   7   5    0.40    0.25
 -10   7   5    0.27    0.26
  -7  -2  -5   -0.11    0.23
  -7  -2  -5    0.20    0.42
  -2   9  -5    0.13    0.29
  -9   7   5    0.20    0.22
  -9   7   5   -0.01    0.21
  -7  -1  -5    6.64    0.51
  -1   8  -5    7.25    0.68
  -7  -1  -5    7.07    0.68
  -1   8  -5    6.71    0.79
  -8   7   5    6.67    0.47
  -8   7   5    6.54    0.42
   0   7  -5    2.27    0.45
  -7   0  -5    2.16    0.42
   0   7  -5    2.52    0.53
  -7   0  -5    1.67    0.31
   0   7  -5    2.16    0.40
   0   7  -5    2.84    0.44
  -7   7   5    1.81    0.27
  -7   7   5    1.91    0.31
  -7   1  -5   -0.06    0.28
   1   6  -5    0.35    0.27
   1   6  -5    0.36    0.32
  -7   1  -5    0.19    0.18
   1   6  -5   -0.11    0.32
  -6   7   5   -0.01    0.17
  -6   7   5    0.27    0.19
   2   5  -5   13.62    0.78
  -7   2  -5   14.30    0.52
   2   5  -5   12.31    0.76
   2   5  -5   12.57    0.78
  -7   2  -5   11.87    0.59
  -5   7   5   12.76    0.65
   3   4  -5    6.65    0.69
   3   4  -5    9.23    0.65
  -7   3  -5    9.44    0.44
   3   4  -5    8.79    0.62
  -7   3  -5    8.05    0.44
  -4   7   5    9.56    0.58
  -7   4  -5    2.45    0.26
   4   3  -5    2.45    0.41
   4   3  -5    1.70    0.44
   4   3  -5    2.20    0.40
  -7   4  -5    2.13    0.26
  -3   7   5    2.14    0.35
  -7   5  -5    7.05    0.40
   5   2  -5    7.46    0.79
  -7   5  -5    7.54    0.36
  -2   7   5    6.64    0.59
  -7   6  -5    2.23    0.28
   6   1  -5    2.93    0.59
  -1   7   5    2.92    0.45
   0  -7  -5    0.29    0.31
   7   0  -5    0.58    0.45
  -7   7  -5    0.12    0.21
   0   7   5    0.26    0.29
  -7   0   5   -0.32    0.16
  -1  -7  -5    4.57    0.56
   8  -1  -5    4.64    0.76
  -7   8  -5    5.52    0.44
   1   7   5    5.28    0.64
  -8   1   5    6.04    0.45
  -7   9  -5    3.73    0.38
  -2  -7  -5    2.78    0.52
  -9   2   5    3.12    0.40
   2   7   5    2.51    0.52
  -3  -7  -5    0.72    0.47
  -7  10  -5    1.11    0.30
 -10   3   5    0.42    0.29
   3   7   5    0.71    0.44
  -8  -1  -5    1.27    0.47
  -1   9  -5    1.01    0.38
  -8  -1  -5    0.57    0.30
  -9   8   5    0.62    0.26
  -9   8   5    1.04    0.28
   0   8  -5    4.72    0.58
  -8   0  -5    4.45    0.58
  -8   0  -5    3.59    0.44
   0   8  -5    5.84    0.56
  -8   8   5    4.40    0.44
  -8   8   5    4.13    0.38
   1   7  -5    8.50    0.65
  -8   1  -5    7.29    0.51
   1   7  -5    6.90    0.78
   1   7  -5    8.36    0.73
  -7   8   5    6.79    0.42
  -7   8   5    6.91    0.48
   2   6  -5   20.88    1.04
   2   6  -5   20.95    1.06
   2   6  -5   23.26    1.09
  -8   2  -5   18.68    0.83
  -6   8   5   19.57    0.73
  -6   8   5   20.06    0.87
   3   5  -5    0.28    0.29
  -8   3  -5    0.44    0.18
  -8   3  -5    0.21    0.19
   3   5  -5    0.39    0.38
   3   5  -5    0.29    0.37
  -5   8   5    0.33    0.18
  -5   8   5    0.36    0.25
   4   4  -5    1.37    0.37
   4   4  -5    0.94    0.44
  -8   4  -5    0.68    0.22
  -8   4  -5    0.53    0.19
  -4   8   5    0.48    0.18
  -4   8   5    0.70    0.28
   5   3  -5    1.44    0.47
  -8   5  -5    2.14    0.29
   5   3  -5    1.50    0.39
  -8   5  -5    1.44    0.23
  -3   8   5    1.65    0.34
  -8   6  -5    6.35    0.41
   6   2  -5    6.73    0.82
  -8   6  -5    6.05    0.34
  -2   8   5    5.05    0.57
  -8   7  -5    5.00    0.43
   7   1  -5    6.63    0.85
  -1   8   5    5.49    0.61
   0   8   5   16.52    0.95
   9  -1  -5    1.39    0.64
  -1  -8  -5    0.68    0.41
  -8   9  -5    0.87    0.29
  -9   1   5    0.93    0.30
   1   8   5    0.72    0.41
  -9   1  -5    0.58    0.28
   1   8  -5    0.36    0.40
   1   8  -5    1.25    0.41
  -8   9   5    1.21    0.31
  -8   9   5    1.19    0.27
   2   7  -5    0.12    0.31
  -9   2  -5   -0.23    0.20
   2   7  -5    0.56    0.43
  -7   9   5    0.13    0.21
  -7   9   5   -0.22    0.21
   3   6  -5    3.54    0.62
   3   6  -5    2.49    0.48
  -9   3  -5    2.51    0.35
  -6   9   5    2.52    0.38
  -6   9   5    3.49    0.34
   4   5  -5    1.82    0.53
   4   5  -5    1.98    0.45
  -9   4  -5    1.86    0.27
  -9   4  -5    1.87    0.30
  -5   9   5    1.46    0.32
   5   4  -5    0.12    0.33
   5   4  -5    0.41    0.44
  -9   5  -5    0.08    0.19
  -9   5  -5   -0.04    0.22
  -4   9   5   -0.09    0.24
   6   3  -5    4.02    0.73
  -9   6  -5    3.97    0.39
  -9   6  -5    4.03    0.34
   6   3  -5    3.09    0.53
  -3   9   5    5.14    0.55
  -9   7  -5    3.52    0.38
   7   2  -5    3.12    0.69
  -2   9   5    3.03    0.49
   8   1  -5    1.04    0.63
  -9   8  -5    0.71    0.29
  -1   9   5    0.76    0.38
   3   7  -5    0.99    0.52
 -10   3  -5    0.19    0.25
   3   7  -5    0.43    0.39
  -7  10   5    0.32    0.28
  -7  10   5    0.22    0.24
   4   6  -5    2.72    0.64
 -10   4  -5    2.81    0.38
   4   6  -5    2.36    0.50
  -6  10   5    2.66    0.40
 -10   5  -5    3.23    0.37
   5   5  -5    4.10    0.71
 -10   5  -5    3.84    0.39
   5   5  -5    3.40    0.56
  -5  10   5    4.54    0.51
 -10   6  -5    9.61    0.56
   6   4  -5    9.49    0.78
 -10   6  -5    8.39    0.50
   6   4  -5    9.35    1.00
  -4  10   5    9.16    0.66
 -10   7  -5    0.86    0.28
   7   3  -5    1.04    0.45
   7   3  -5    0.24    0.55
  -3  10   5    1.26    0.39
   0   0  -6   47.72    1.37
   0   0  -6   46.61    1.41
   0   0   6   48.53    1.32
  -1   0  -6    2.32    0.26
   1  -1  -6    2.41    0.29
   1  -1  -6    2.25    0.18
   0   1  -6    2.53    0.26
   0   1  -6    2.45    0.29
   0   1  -6    1.98    0.27
  -1   0  -6    2.25    0.24
  -1   0  -6    2.21    0.16
   0   1  -6    2.44    0.22
   0  -1   6    2.28    0.16
   1   0   6    2.70    0.22
  -1   1   6    2.50    0.22
   1   0  -6    0.12    0.16
  -1   1  -6    0.40    0.19
  -1   1  -6    0.42    0.13
  -1   1  -6    0.30    0.16
   0  -1  -6    0.39    0.16
   1   0  -6    0.42    0.12
  -1   1  -6    0.33    0.10
   0   1   6    0.34    0.12
  -1   0   6    0.44    0.11
  -1   2  -6    4.44    0.28
  -1   2  -6    4.78    0.30
  -1  -1  -6    4.44    0.31
   2  -1  -6    4.12    0.41
  -1   2  -6    4.56    0.40
  -1   2  -6    4.37    0.33
   1   1   6    4.22    0.32
  -2   1   6    4.56    0.27
  -1   3  -6    1.63    0.26
  -1   3  -6    2.05    0.21
  -2  -1  -6    2.25    0.28
  -1   3  -6    1.90    0.24
  -2  -1  -6    2.03    0.23
  -1   3  -6    1.98    0.31
   3  -2  -6    1.70    0.32
   3  -2  -6    1.57    0.28
  -2  -1  -6    1.91    0.25
   2   1   6    1.96    0.26
  -3   2   6    2.07    0.23
   0   2  -6   33.78    1.03
  -2   0  -6   32.01    1.03
  -2   0  -6   32.89    1.04
   2  -2  -6   36.38    1.19
   0   2  -6   32.25    1.10
   0   2  -6   31.30    1.09
   0   2  -6   32.90    1.10
   2   0   6   32.49    1.03
  -2   2   6   34.06    1.03
  -2   1  -6    4.66    0.26
   1  -2  -6    4.80    0.36
   1   1  -6    4.90    0.33
   1   1  -6    5.03    0.34
   1   1  -6    4.65    0.40
   1   1  -6    4.40    0.40
  -2   1  -6    4.12    0.36
  -2   1  -6    4.94    0.35
  -2   1  -6    4.96    0.28
  -1   2   6    4.78    0.30
  -1  -1   6    4.34    0.22
   2   0  -6   37.94    1.25
  -2   2  -6   37.52    1.06
   0  -2  -6   39.09    1.24
  -2   2  -6   37.23    1.21
  -2   2  -6   38.57    1.10
   2   0  -6   38.71    1.20
  -2   2  -6   37.78    1.19
  -2   2  -6   38.28    1.19
  -2   0   6   37.90    1.09
   0   2   6   38.86    1.20
   3  -1  -6    5.68    0.49
  -2   3  -6    4.78    0.44
  -2   3  -6    5.68    0.29
  -1  -2  -6    5.31    0.41
  -2   3  -6    5.70    0.28
  -1  -2  -6    5.31    0.38
  -2   3  -6    5.44    0.35
  -2   3  -6    4.85    0.43
   1   2   6    5.46    0.39
  -3   1   6    5.34    0.30
  -2  -2  -6   27.32    0.98
  -2   4  -6   26.68    0.82
  -2  -2  -6   27.24    0.87
  -2   4  -6   27.39    1.01
  -2   4  -6   26.48    1.02
  -2   4  -6   27.98    1.03
   4  -2  -6   27.51    1.08
  -2  -2  -6   29.06    1.00
   2   2   6   27.03    1.02
  -4   2   6   26.96    0.90
  -3  -2  -6    0.88    0.29
  -2   5  -6    1.35    0.35
   5  -3  -6    0.94    0.30
  -2   5  -6    1.21    0.18
  -2   5  -6    0.70    0.23
  -2   5  -6    0.86    0.27
  -3  -2  -6    0.75    0.21
  -5   3   6    0.95    0.21
   3   2   6    1.04    0.30
  -1   4  -6    4.34    0.29
   4  -3  -6    4.06    0.45
  -1   4  -6    3.28    0.40
  -1   4  -6    3.90    0.38
  -3  -1  -6    4.64    0.34
  -3  -1  -6    4.09    0.41
  -1   4  -6    3.82    0.41
   4  -3  -6    4.32    0.51
   3   1   6    3.45    0.40
  -4   3   6    4.01    0.30
   0   3  -6    4.35    0.36
   0   3  -6    4.19    0.37
  -3   0  -6    4.49    0.36
  -3   0  -6    4.38    0.32
  -3   0  -6    4.40    0.31
   0   3  -6    4.77    0.42
   0   3  -6    3.97    0.43
   3  -3  -6    4.77    0.48
  -3   3   6    4.84    0.32
  -3   1  -6    2.02    0.26
   1   2  -6    1.68    0.29
  -3   1  -6    2.09    0.19
   2  -3  -6    1.83    0.29
   1   2  -6    2.01    0.26
   1   2  -6    1.90    0.29
  -3   1  -6    2.01    0.22
   1   2  -6    2.28    0.29
  -3   1  -6    1.77    0.25
  -2   3   6    2.07    0.26
  -3   2  -6    5.53    0.42
   2   1  -6    6.00    0.47
  -3   2  -6    5.50    0.29
  -3   2  -6    5.38    0.40
   2   1  -6    5.01    0.39
  -3   2  -6    5.78    0.28
   2   1  -6    6.04    0.44
   1  -3  -6    5.44    0.40
  -2  -1   6    5.48    0.27
  -1   3   6    5.16    0.36
  -3   3  -6    1.05    0.16
  -3   3  -6    1.19    0.24
   3   0  -6    1.17    0.28
   3   0  -6    1.12    0.25
   0  -3  -6    0.92    0.22
  -3   3  -6    1.37    0.27
  -3   3  -6    1.05    0.19
   0  -3  -6    1.01    0.22
  -3   3  -6    0.82    0.12
   0   3   6    1.05    0.24
  -3   0   6    1.18    0.17
  -1  -3  -6    0.60    0.21
  -1  -3  -6    1.13    0.25
  -3   4  -6    0.65    0.25
  -3   4  -6    1.00    0.21
   4  -1  -6    1.13    0.30
  -3   4  -6    0.91    0.16
  -3   4  -6    1.08    0.26
   4  -1  -6    1.15    0.26
   1   3   6    0.98    0.26
  -4   1   6    0.88    0.16
  -3   5  -6    1.07    0.30
  -2  -3  -6    0.98    0.23
  -3   5  -6    0.88    0.23
  -3   5  -6    1.01    0.17
  -2  -3  -6    1.43    0.31
   5  -2  -6    1.02    0.33
  -3   5  -6    1.30    0.33
   2   3   6    0.86    0.29
  -5   2   6    0.85    0.19
  -3  -3  -6    0.59    0.28
  -3   6  -6    0.91    0.35
  -3  -3  -6    0.64    0.24
   6  -3  -6    0.38    0.31
  -3   6  -6    0.88    0.19
  -3   6  -6    1.23    0.27
  -3   6  -6    0.23    0.28
  -6   3   6    1.13    0.22
   3   3   6    1.08    0.34
  -3   7  -6    0.05    0.22
  -3   7  -6    0.29    0.31
  -4  -3  -6    0.17    0.32
  -3   7  -6   -0.03    0.16
  -3   7  -6    0.10    0.34
   7  -4  -6    0.27    0.34
  -4  -3  -6   -0.13    0.20
   4   3   6    0.11    0.32
  -7   4   6   -0.20    0.16
  -2   6  -6    7.17    0.68
  -2   6  -6    8.50    0.57
  -2   6  -6    9.01    0.41
  -4  -2  -6    8.05    0.52
  -4  -2  -6    9.01    0.60
  -2   6  -6    8.96    0.61
   6  -4  -6    8.17    0.72
   4   2   6    8.31    0.63
  -6   4   6    8.43    0.47
  -1   5  -6   -0.37    0.22
  -4  -1  -6    0.00    0.22
  -1   5  -6   -0.05    0.17
   5  -4  -6    0.12    0.24
  -1   5  -6    0.26    0.18
  -1   5  -6   -0.32    0.19
  -4  -1  -6    0.02    0.16
  -5   4   6    0.10    0.15
   0   4  -6   23.88    0.94
   0   4  -6   22.48    0.97
  -4   0  -6   24.65    0.93
   0   4  -6   25.39    0.90
   0   4  -6   23.17    0.96
   4  -4  -6   25.12    1.01
  -4   0  -6   24.68    0.88
   4  -4  -6   22.93    1.06
  -4   4   6   25.92    0.89
  -4   1  -6    3.89    0.25
  -4   1  -6    4.12    0.30
   1   3  -6    3.93    0.39
  -4   1  -6    3.78    0.33
   3  -4  -6    3.81    0.45
   1   3  -6    3.87    0.40
   1   3  -6    4.10    0.41
   1   3  -6    4.09    0.44
  -4   1  -6    4.25    0.36
  -3   4   6    4.26    0.38
   2   2  -6   27.83    1.06
  -4   2  -6   27.81    0.87
   2  -4  -6   29.00    1.09
  -4   2  -6   26.54    0.90
  -4   2  -6   28.17    0.83
  -4   2  -6   27.86    0.97
   2   2  -6   27.55    1.00
   2   2  -6   27.84    1.06
   2   2  -6   26.35    0.99
  -2   4   6   27.47    0.99
   3   1  -6    1.33    0.26
  -4   3  -6    0.90    0.14
   1  -4  -6    1.06    0.26
   1  -4  -6    0.87    0.20
  -4   3  -6    1.19    0.27
  -4   3  -6    0.41    0.21
   3   1  -6    1.11    0.26
   3   1  -6    1.26    0.30
  -4   3  -6    0.90    0.16
  -1   4   6    1.29    0.26
   4   0  -6   21.43    1.00
   0  -4  -6   21.94    0.84
  -4   4  -6   21.97    0.92
  -4   4  -6   23.44    0.65
   4   0  -6   22.58    0.87
  -4   4  -6   23.62    0.90
   0  -4  -6   23.30    0.93
  -4   4  -6   22.34    0.88
  -4   4  -6   22.79    0.74
   0   4   6   22.33    0.93
  -4   0   6   23.77    0.78
  -1  -4  -6    0.88    0.28
   5  -1  -6    1.14    0.27
  -4   5  -6    0.71    0.23
  -4   5  -6    1.00    0.31
  -4   5  -6    0.87    0.18
  -1  -4  -6    0.93    0.26
   5  -1  -6    0.51    0.31
  -4   5  -6    0.78    0.29
  -5   1   6    1.14    0.20
   1   4   6    0.82    0.28
  -2  -4  -6   22.46    0.94
  -4   6  -6   20.82    1.00
  -4   6  -6   22.99    0.75
  -4   6  -6   19.65    0.97
  -4   6  -6   21.63    0.96
  -2  -4  -6   22.40    0.94
   6  -2  -6   21.41    1.09
   6  -2  -6   21.44    0.87
   2   4   6   21.59    1.02
  -6   2   6   22.89    0.83
  -3  -4  -6    3.52    0.45
  -3  -4  -6    3.28    0.48
  -4   7  -6    4.28    0.34
   7  -3  -6    3.66    0.59
  -4   7  -6    3.87    0.57
  -4   7  -6    4.52    0.52
  -4   7  -6    4.28    0.53
  -7   3   6    4.46    0.41
   3   4   6    3.19    0.50
  -4  -4  -6    7.42    0.71
  -4  -4  -6    8.22    0.61
  -4   8  -6    8.87    0.45
  -4   8  -6    8.16    0.63
  -4   8  -6    6.44    0.78
  -8   4   6    8.79    0.54
   4   4   6    7.09    0.75
  -4   9  -6   -0.39    0.27
  -5  -4  -6    0.35    0.41
  -5  -4  -6   -0.06    0.27
  -9   5   6    0.04    0.21
  -9   5   6    0.18    0.24
  -3   8  -6    3.45    0.63
  -3   8  -6    4.01    0.52
  -5  -3  -6    4.44    0.50
  -5  -3  -6    3.67    0.55
  -8   5   6    4.65    0.44
  -5  -2  -6    0.18    0.32
  -5  -2  -6   -0.01    0.19
  -2   7  -6    0.07    0.31
  -2   7  -6   -0.29    0.21
  -2   7  -6   -0.23    0.30
  -7   5   6    0.13    0.19
  -1   6  -6    0.52    0.32
  -5  -1  -6    0.53    0.30
  -1   6  -6    0.72    0.30
  -5  -1  -6    0.40    0.21
  -1   6  -6    0.14    0.23
  -1   6  -6    0.80    0.23
  -6   5   6    0.59    0.20
   0   5  -6    2.77    0.37
   0   5  -6    2.44    0.43
  -5   0  -6    2.22    0.37
   5  -5  -6    2.17    0.39
   0   5  -6    1.71    0.32
   0   5  -6    2.19    0.36
  -5   0  -6    2.26    0.30
   5  -5  -6    0.65    0.34
  -5   5   6    2.35    0.31
  -5   1  -6    0.03    0.12
   1   4  -6    0.03    0.20
   1   4  -6    0.16    0.20
  -5   1  -6    0.28    0.16
   1   4  -6    0.32    0.24
   4  -5  -6    0.09    0.25
   1   4  -6    0.22    0.25
  -4   5   6    0.17    0.17
  -5   2  -6    1.16    0.25
  -5   2  -6    0.87    0.16
   2   3  -6    0.88    0.29
  -5   2  -6    1.20    0.19
   3  -5  -6    0.82    0.27
   2   3  -6    0.79    0.25
   2   3  -6    1.23    0.31
   2   3  -6    0.75    0.24
  -3   5   6    0.99    0.25
  -5   3  -6    1.18    0.25
   3   2  -6    1.00    0.27
  -5   3  -6    1.15    0.18
   3   2  -6    1.11    0.32
   3   2  -6    1.04    0.27
  -5   3  -6    0.77    0.16
  -5   3  -6    0.78    0.25
   2  -5  -6    1.03    0.28
  -2   5   6    0.80    0.24
   4   1  -6    0.77    0.27
   1  -5  -6    0.93    0.25
   4   1  -6    0.88    0.26
  -5   4  -6    0.68    0.17
  -5   4  -6    0.82    0.28
  -5   4  -6    1.05    0.28
  -5   4  -6    1.08    0.14
   4   1  -6    1.09    0.34
   1  -5  -6    0.88    0.27
  -1   5   6    0.54    0.24
   0  -5  -6    1.04    0.28
   5   0  -6    1.56    0.31
  -5   5  -6    1.61    0.22
  -5   5  -6    1.08    0.32
   5   0  -6    1.55    0.40
   0  -5  -6    1.08    0.30
  -5   5  -6    1.39    0.35
   0   5   6    1.31    0.32
  -5   0   6    1.21    0.21
  -5   6  -6    3.43    0.48
  -1  -5  -6    4.72    0.48
  -1  -5  -6    4.72    0.49
   6  -1  -6    4.45    0.62
  -5   6  -6    4.27    0.54
  -5   6  -6    4.01    0.34
  -6   1   6    4.31    0.38
   1   5   6    4.91    0.55
   7  -2  -6   -0.43    0.36
  -2  -5  -6    0.19    0.25
  -5   7  -6    0.19    0.35
  -5   7  -6    0.56    0.28
  -5   7  -6   -0.20    0.17
  -2  -5  -6   -0.23    0.27
  -7   2   6   -0.04    0.17
   2   5   6    0.24    0.33
  -3  -5  -6   -0.18    0.31
   8  -3  -6    0.21    0.43
  -3  -5  -6    0.33    0.28
  -5   8  -6    0.52    0.21
  -5   8  -6    0.34    0.41
  -5   8  -6    0.46    0.31
   3   5   6    0.60    0.39
  -8   3   6    0.36    0.22
  -5   9  -6    0.98    0.37
  -4  -5  -6    0.83    0.47
  -4  -5  -6    1.32    0.39
  -5   9  -6    1.35    0.29
   4   5   6    0.73    0.46
  -9   4   6    0.93    0.28
  -9   4   6    1.40    0.26
  -5  10  -6   -0.14    0.32
 -10   5   6   -0.01    0.25
 -10   5   6   -0.05    0.24
  -6  -3  -6   -0.21    0.42
  -6  -3  -6    0.15    0.29
  -3   9  -6   -0.04    0.28
  -9   6   6    0.09    0.22
  -9   6   6    0.07    0.23
  -2   8  -6    4.60    0.67
  -6  -2  -6    5.63    0.56
  -2   8  -6    5.38    0.59
  -6  -2  -6    6.27    0.69
  -8   6   6    6.08    0.44
  -8   6   6    5.60    0.40
  -6  -1  -6    2.56    0.37
  -1   7  -6    2.99    0.49
  -1   7  -6    2.28    0.50
  -6  -1  -6    3.69    0.50
  -1   7  -6    2.64    0.43
  -7   6   6    2.74    0.35
   0   6  -6   14.48    0.86
  -6   0  -6   16.89    0.82
   0   6  -6   15.60    0.84
   0   6  -6   16.65    0.81
   0   6  -6   16.76    0.78
  -6   0  -6   14.82    0.72
  -6   6   6   16.98    0.74
   1   5  -6    0.24    0.30
   1   5  -6    0.99    0.32
   1   5  -6    0.59    0.27
  -6   1  -6    0.35    0.20
  -6   1  -6    0.41    0.15
   1   5  -6    0.25    0.23
  -5   6   6    0.69    0.24
   2   4  -6    8.64    0.60
   2   4  -6    8.26    0.54
  -6   2  -6    7.76    0.44
  -6   2  -6    8.41    0.39
   2   4  -6    8.25    0.67
   2   4  -6    7.04    0.65
  -4   6   6    8.94    0.53
   3   3  -6    0.88    0.26
   3   3  -6    0.88    0.28
  -6   3  -6    0.91    0.19
  -6   3  -6    0.90    0.19
   3   3  -6    0.96    0.30
   3   3  -6    0.97    0.37
  -3   6   6    1.51    0.30
   4   2  -6   23.07    0.95
   4   2  -6   24.64    0.93
   4   2  -6   22.97    1.12
   2  -6  -6   22.36    1.02
  -6   4  -6   22.98    0.77
  -6   4  -6   22.05    0.75
  -2   6   6   23.83    0.99
   1  -6  -6    4.54    0.51
   1  -6  -6    5.09    0.47
  -6   5  -6    4.26    0.24
   5   1  -6    3.69    0.58
  -6   5  -6    4.46    0.33
   5   1  -6    4.81    0.46
  -1   6   6    3.85    0.48
   0  -6  -6   13.44    0.71
  -6   6  -6   13.35    0.77
  -6   6  -6   13.03    0.56
   6   0  -6   12.95    0.92
   0   6   6   13.04    0.79
  -6   0   6   12.69    0.60
  -6   7  -6    0.10    0.35
  -1  -6  -6    0.17    0.29
  -6   7  -6    0.08    0.21
   7  -1  -6   -0.18    0.40
  -7   1   6    0.37    0.21
   1   6   6    0.17    0.32
  -6   8  -6    1.38    0.27
   8  -2  -6    1.29    0.53
  -2  -6  -6    0.90    0.40
   2   6   6    1.14    0.42
  -8   2   6    1.65    0.25
  -8   2   6    1.74    0.31
  -3  -6  -6    0.46    0.38
  -6   9  -6    0.55    0.26
   3   6   6    0.48    0.41
  -9   3   6    0.05    0.24
  -9   3   6    0.37    0.22
  -2   9  -6    0.96    0.38
  -7  -2  -6    1.12    0.33
  -7  -2  -6    1.18    0.51
  -9   7   6    1.32    0.29
  -9   7   6    1.00    0.29
  -7  -1  -6    0.13    0.25
  -1   8  -6    0.01    0.27
  -1   8  -6   -0.05    0.42
  -7  -1  -6    0.29    0.38
  -8   7   6    0.29    0.22
  -8   7   6    0.39    0.22
   0   7  -6    0.19    0.29
   0   7  -6    0.02    0.32
  -7   0  -6    0.03    0.32
   0   7  -6   -0.01    0.26
   0   7  -6   -0.34    0.36
  -7   0  -6    0.32    0.23
  -7   7   6    0.05    0.20
  -7   7   6   -0.19    0.18
   1   6  -6    1.66    0.45
   1   6  -6    2.69    0.45
   1   6  -6    3.32    0.44
   1   6  -6    3.11    0.47
  -7   1  -6    2.05    0.33
  -6   7   6    2.94    0.37
   2   5  -6    0.09    0.24
  -7   2  -6    0.18    0.16
  -7   2  -6   -0.12    0.16
   2   5  -6    0.33    0.35
   2   5  -6    0.05    0.31
  -5   7   6    0.12    0.19
  -7   3  -6    0.02    0.15
   3   4  -6    0.17    0.25
   3   4  -6   -0.02    0.34
   3   4  -6   -0.03    0.29
  -7   3  -6    0.02    0.16
  -4   7   6    0.10    0.22
  -7   4  -6    3.71    0.32
   4   3  -6    3.62    0.57
   4   3  -6    3.12    0.49
   4   3  -6    3.35    0.47
  -7   4  -6    4.29    0.34
  -3   7   6    3.74    0.45
  -7   5  -6   -0.04    0.17
   5   2  -6   -0.17    0.31
  -7   5  -6    0.11    0.13
  -2   7   6   -0.02    0.23
  -7   6  -6    0.13    0.19
   6   1  -6    0.60    0.40
  -1   7   6   -0.02    0.28
  -7   7  -6    1.61    0.30
   0  -7  -6    1.76    0.40
   7   0  -6    1.58    0.55
   0   7   6    1.48    0.40
  -7   8  -6    1.07    0.27
   8  -1  -6    0.33    0.52
  -1  -7  -6    1.00    0.39
   1   7   6    0.97    0.39
  -7   9  -6    0.22    0.25
  -2  -7  -6    0.80    0.41
   2   7   6    0.50    0.43
  -9   2   6    0.65    0.28
  -8  -1  -6    0.55    0.32
  -1   9  -6    0.27    0.34
  -8  -1  -6    0.18    0.43
  -9   8   6    0.43    0.27
  -9   8   6   -0.16    0.22
  -8   0  -6    0.81    0.30
   0   8  -6    0.78    0.36
   0   8  -6    0.92    0.53
  -8   8   6    0.34    0.24
  -8   8   6    0.86    0.28
   1   7  -6    0.08    0.29
   1   7  -6    0.55    0.47
  -8   1  -6    0.03    0.22
   1   7  -6   -0.44    0.33
  -7   8   6    0.31    0.22
  -7   8   6    0.17    0.22
   2   6  -6    4.81    0.58
   2   6  -6    4.80    0.65
   2   6  -6    5.33    0.64
  -8   2  -6    4.75    0.46
  -6   8   6    5.81    0.40
  -6   8   6    6.42    0.48
   3   5  -6    4.43    0.62
   3   5  -6    4.90    0.63
  -8   3  -6    3.27    0.37
   3   5  -6    4.44    0.57
  -8   3  -6    4.95    0.38
  -5   8   6    4.31    0.35
  -5   8   6    3.57    0.44
  -8   4  -6    7.94    0.45
   4   4  -6    7.79    0.74
  -8   4  -6    6.71    0.44
   4   4  -6    8.68    0.87
  -4   8   6    8.78    0.43
  -4   8   6    6.79    0.61
  -8   5  -6    0.36    0.17
   5   3  -6    0.65    0.42
  -8   5  -6    0.40    0.21
   5   3  -6    0.08    0.30
  -3   8   6    0.20    0.27
  -8   6  -6    1.71    0.29
   6   2  -6    1.73    0.56
  -2   8   6    1.35    0.35
  -8   7  -6    0.68    0.25
   7   1  -6    1.32    0.57
  -1   8   6    1.08    0.38
   8   0  -6    6.32    0.92
  -8   8  -6    6.85    0.47
   0   8   6    6.08    0.70
   9  -1  -6    3.02    0.81
  -8   9  -6    4.39    0.43
   1   8   6    2.50    0.55
   1   8  -6    0.15    0.34
   1   8  -6    0.18    0.40
  -9   1  -6    0.11    0.27
  -8   9   6    0.42    0.27
  -8   9   6   -0.10    0.25
   2   7  -6    1.11    0.50
   2   7  -6    1.39    0.58
   2   7  -6    1.35    0.41
  -9   2  -6    0.94    0.31
  -7   9   6    1.40    0.33
  -7   9   6    1.28    0.30
   3   6  -6   -0.13    0.29
  -9   3  -6    0.24    0.23
   3   6  -6    0.02    0.41
  -6   9   6   -0.02    0.22
  -6   9   6    0.07    0.24
   4   5  -6   -0.01    0.30
  -9   4  -6    0.07    0.20
  -9   4  -6   -0.12    0.20
   4   5  -6    0.00    0.44
  -5   9   6    0.09    0.23
   5   4  -6    0.86    0.50
  -9   5  -6    1.32    0.27
  -9   5  -6    1.42    0.30
   5   4  -6    1.61    0.44
  -4   9   6    0.89    0.33
  -9   6  -6    0.25    0.23
   6   3  -6    0.23    0.37
   6   3  -6    0.03    0.46
  -3   9   6    0.76    0.32
   7   2  -6    0.79    0.57
  -9   7  -6    0.09    0.24
  -2   9   6    0.58    0.35
   8   1  -6    3.33    0.76
  -9   8  -6    2.98    0.40
  -1   9   6    2.44    0.49
 -10   5  -6   -0.13    0.25
   5   5  -6   -0.17    0.35
 -10   5  -6    0.27    0.24
   0   0  -7  142.36    3.78
   0   0  -7  135.55    3.77
   0   0  -7  145.67    3.89
   0   0   7  142.38    3.64
   0   1  -7   54.19    1.64
  -1   0  -7   55.73    1.64
   0   1  -7   53.64    1.63
   1  -1  -7   56.17    1.57
  -1   0  -7   54.81    1.62
   0   1  -7   53.04    1.66
   0   1  -7   53.51    1.64
   1  -1  -7   56.26    1.71
  -1   1   7   56.17    1.56
   1   0  -7    0.50    0.20
  -1   1  -7    0.34    0.18
  -1   1  -7    0.47    0.20
   0  -1  -7    0.29    0.16
   1   0  -7    0.23    0.11
  -1   1  -7    0.14    0.09
  -1   1  -7    0.19    0.13
   1   0  -7    0.27    0.16
  -1   0   7    0.16    0.10
   0   1   7    0.03    0.10
  -1   2  -7   14.02    0.66
  -1   2  -7   13.75    0.57
  -1  -1  -7   13.26    0.61
  -1  -1  -7   12.98    0.61
  -1   2  -7   14.70    0.58
  -1   2  -7   13.72    0.65
   2  -1  -7   14.72    0.73
  -2   1   7   14.08    0.53
   1   1   7   14.84    0.59
  -1   3  -7   41.80    1.37
  -2  -1  -7   41.13    1.33
  -1   3  -7   42.74    1.39
  -2  -1  -7   41.34    1.27
   3  -2  -7   38.02    1.38
   3  -2  -7   40.07    1.48
  -1   3  -7   40.78    1.21
  -1   3  -7   40.78    1.35
  -3   2   7   41.22    1.25
   2   1   7   41.55    1.31
  -2   0  -7   58.61    1.75
  -2   0  -7   59.89    1.75
   0   2  -7   60.56    1.74
  -2   0  -7   61.23    1.72
   0   2  -7   59.90    1.84
   0   2  -7   61.14    1.79
   2  -2  -7   58.41    1.89
   0   2  -7   60.94    1.83
  -2   2   7   60.78    1.72
   1   1  -7   13.43    0.67
   1  -2  -7   14.13    0.68
  -2   1  -7   13.91    0.62
   1   1  -7   13.62    0.62
   1   1  -7   13.37    0.66
  -2   1  -7   14.67    0.65
  -2   1  -7   14.50    0.57
   1   1  -7   14.87    0.61
  -1   2   7   15.93    0.60
   2   0  -7    0.25    0.19
   2   0  -7    0.21    0.13
  -2   2  -7    0.43    0.13
  -2   2  -7    0.34    0.12
   0  -2  -7    0.16    0.17
   2   0  -7   -0.10    0.17
  -2   2  -7    0.11    0.19
  -2   2  -7    0.21    0.18
   2   0  -7    0.37    0.20
   0   2   7    0.12    0.15
  -2   0   7    0.41    0.12
   3  -1  -7    0.37    0.22
  -2   3  -7    0.72    0.24
  -1  -2  -7    0.24    0.18
  -2   3  -7    0.43    0.14
  -2   3  -7    0.33    0.13
  -2   3  -7    0.46    0.15
  -2   3  -7    0.59    0.23
   1   2   7    0.35    0.18
  -3   1   7    0.54    0.15
  -2   4  -7   74.67    2.30
  -2  -2  -7   76.15    2.17
  -2  -2  -7   74.28    2.23
  -2   4  -7   76.69    1.98
  -2   4  -7   74.31    2.26
  -2   4  -7   72.05    2.19
  -2   4  -7   78.13    1.99
   4  -2  -7   73.75    2.34
  -2  -2  -7   76.93    2.08
   2   2   7   71.36    2.22
  -4   2   7   76.42    2.11
  -3  -2  -7   11.97    0.64
  -2   5  -7   11.59    0.71
  -3  -2  -7   12.80    0.70
  -2   5  -7   12.87    0.67
  -2   5  -7   12.52    0.75
   5  -3  -7   12.60    0.75
   3   2   7   13.37    0.72
  -5   3   7   12.92    0.58
  -3  -1  -7    0.42    0.20
   4  -3  -7    0.85    0.30
  -1   4  -7    0.48    0.19
   4  -3  -7    0.03    0.22
  -1   4  -7    0.51    0.18
  -1   4  -7    0.56    0.25
  -1   4  -7    0.48    0.27
  -4   3   7    0.34    0.16
  -3   0  -7   14.91    0.64
   3  -3  -7   15.82    0.81
   0   3  -7   14.53    0.73
   0   3  -7   13.98    0.67
  -3   0  -7   14.77    0.63
   0   3  -7   14.16    0.70
   0   3  -7   13.83    0.62
  -3   0  -7   15.81    0.63
  -3   3   7   15.70    0.62
   1   2  -7   41.01    1.36
  -3   1  -7   42.82    1.26
  -3   1  -7   41.41    1.28
  -3   1  -7   40.36    1.30
   1   2  -7   40.92    1.33
   1   2  -7   42.04    1.38
   2  -3  -7   39.00    1.43
   1   2  -7   41.02    1.37
  -2   3   7   41.37    1.30
  -3   2  -7    0.58    0.23
   2   1  -7    0.56    0.19
   2   1  -7    0.47    0.22
  -3   2  -7    0.13    0.19
  -3   2  -7    0.44    0.14
   2   1  -7    0.21    0.21
  -3   2  -7    0.52    0.14
   1  -3  -7    0.52    0.21
   2   1  -7    0.32    0.22
  -1   3   7    0.28    0.17
  -3   3  -7    4.52    0.45
   3   0  -7    4.43    0.46
  -3   3  -7    4.44    0.26
  -3   3  -7    4.18    0.44
  -3   3  -7    4.55    0.35
   3   0  -7    4.59    0.46
  -3   3  -7    4.66    0.30
   0  -3  -7    4.55    0.44
  -3   0   7    4.50    0.29
   0   3   7    4.67    0.42
   4  -1  -7   30.06    1.08
  -1  -3  -7   28.44    1.05
  -3   4  -7   30.49    1.09
   4  -1  -7   28.46    1.18
  -3   4  -7   29.57    1.11
  -3   4  -7   28.27    1.12
  -1  -3  -7   29.29    1.11
  -3   4  -7   30.26    0.91
  -4   1   7   30.09    0.96
   1   3   7   29.06    1.11
  -3   5  -7   -0.12    0.24
  -3   5  -7   -0.07    0.26
  -3   5  -7    0.17    0.16
  -2  -3  -7    0.36    0.21
   5  -2  -7    0.29    0.29
  -3   5  -7    0.22    0.18
  -2  -3  -7   -0.18    0.22
   2   3   7   -0.12    0.20
  -5   2   7    0.08    0.14
   6  -3  -7    1.54    0.42
  -3   6  -7    1.21    0.30
  -3  -3  -7    1.20    0.38
  -3  -3  -7    1.58    0.32
  -3   6  -7    1.15    0.36
  -3   6  -7    1.91    0.26
  -3   6  -7    1.31    0.40
   3   3   7    1.65    0.36
  -6   3   7    1.53    0.26
  -3   7  -7    6.92    0.65
  -3   7  -7    7.16    0.75
   7  -4  -7    7.23    0.79
  -4  -3  -7    8.06    0.57
  -3   7  -7    7.64    0.71
  -4  -3  -7    7.11    0.69
  -3   7  -7    8.64    0.44
  -7   4   7    6.47    0.46
  -4  -2  -7   19.14    0.89
  -2   6  -7   17.50    0.90
  -2   6  -7   16.26    0.92
  -4  -2  -7   17.10    0.82
   6  -4  -7   16.22    0.94
  -2   6  -7   18.78    0.88
  -6   4   7   18.82    0.76
  -4  -1  -7    0.87    0.23
  -1   5  -7    1.23    0.24
  -4  -1  -7    1.28    0.33
  -1   5  -7    1.19    0.31
  -1   5  -7    1.60    0.30
  -1   5  -7    1.06    0.35
   5  -4  -7    1.25    0.36
  -5   4   7    1.20    0.24
   4  -4  -7    0.71    0.32
  -4   0  -7    1.01    0.22
   0   4  -7    0.28    0.26
   0   4  -7    0.75    0.25
   0   4  -7    0.78    0.28
   0   4  -7    0.75    0.23
   4  -4  -7    1.21    0.31
  -4   4   7    1.18    0.23
   1   3  -7    0.58    0.26
   3  -4  -7    0.52    0.26
   1   3  -7    0.44    0.23
  -4   1  -7    0.19    0.18
  -4   1  -7    0.38    0.17
  -4   1  -7    0.47    0.14
   1   3  -7    0.60    0.21
   1   3  -7    0.62    0.24
  -4   1  -7    0.17    0.20
  -3   4   7    0.61    0.21
  -4   2  -7   76.11    2.19
   2  -4  -7   76.63    2.36
  -4   2  -7   76.33    2.06
  -4   2  -7   75.06    1.99
   2   2  -7   71.85    2.27
  -4   2  -7   74.97    2.09
   2   2  -7   75.97    2.19
   2   2  -7   74.17    2.23
   2   2  -7   75.05    2.35
  -2   4   7   78.54    2.22
   3   1  -7   28.82    1.06
   3   1  -7   28.26    1.15
  -4   3  -7   28.97    1.07
  -4   3  -7   29.33    0.89
  -4   3  -7   29.72    1.04
  -4   3  -7   27.50    0.88
   1  -4  -7   28.30    1.14
   3   1  -7   28.54    1.08
  -1   4   7   28.65    1.07
   4   0  -7   29.38    1.25
   4   0  -7   30.15    1.13
   0  -4  -7   32.34    1.09
  -4   4  -7   28.85    1.15
   0  -4  -7   30.54    1.19
  -4   4  -7   30.49    1.13
  -4   4  -7   31.59    0.96
  -4   4  -7   33.89    1.16
  -4   4  -7   31.71    0.89
   0   4   7   30.91    1.17
   5  -1  -7    3.61    0.43
  -4   5  -7    3.18    0.38
  -1  -4  -7    3.54    0.43
  -1  -4  -7    3.09    0.41
  -4   5  -7    3.47    0.47
  -4   5  -7    3.37    0.30
  -4   5  -7    3.10    0.44
   5  -1  -7    4.20    0.54
  -5   1   7    3.31    0.33
   1   4   7    3.45    0.45
  -4   6  -7    1.37    0.23
  -4   6  -7    1.20    0.38
  -2  -4  -7    0.74    0.28
   6  -2  -7    1.39    0.41
  -2  -4  -7    1.27    0.35
  -4   6  -7    1.57    0.40
  -4   6  -7    1.38    0.31
   6  -2  -7    0.65    0.30
   2   4   7    1.28    0.34
  -6   2   7    1.08    0.24
  -4   7  -7    0.89    0.31
   7  -3  -7    0.43    0.42
  -4   7  -7    0.79    0.22
  -3  -4  -7    0.25    0.26
  -4   7  -7    0.16    0.34
  -4   7  -7    0.84    0.40
  -3  -4  -7    0.59    0.33
  -7   3   7    0.42    0.21
   3   4   7    0.55    0.34
  -4   8  -7   15.52    1.00
  -4  -4  -7   15.04    0.89
  -4   8  -7   14.34    0.86
  -4   8  -7   16.22    0.65
  -4  -4  -7   14.73    0.85
  -8   4   7   15.44    0.74
  -5  -4  -7    1.62    0.52
  -4   9  -7    2.80    0.65
  -5  -4  -7    1.11    0.38
  -4   9  -7    1.43    0.42
  -9   5   7    1.35    0.29
  -9   5   7    1.87    0.35
  -5  -3  -7    0.73    0.43
  -5  -3  -7   -0.19    0.25
  -3   8  -7    0.08    0.27
  -3   8  -7    0.08    0.41
  -8   5   7    0.45    0.25
  -2   7  -7    2.27    0.40
  -2   7  -7    3.42    0.60
  -2   7  -7    3.04    0.49
  -5  -2  -7    2.64    0.41
  -5  -2  -7    3.21    0.51
  -7   5   7    3.03    0.37
   6  -5  -7   13.62    0.83
  -5  -1  -7   11.35    0.72
  -1   6  -7   12.84    0.76
  -5  -1  -7   11.87    0.66
  -1   6  -7   12.81    0.74
  -1   6  -7   12.93    0.82
  -6   5   7   12.99    0.64
   0   5  -7   -0.15    0.23
   5  -5  -7   -0.23    0.26
  -5   0  -7    0.03    0.16
   0   5  -7    0.12    0.30
   0   5  -7    0.05    0.20
   5  -5  -7    0.18    0.29
   0   5  -7    0.03    0.23
  -5   5   7    0.12    0.16
   1   4  -7    1.23    0.30
  -5   1  -7    1.38    0.25
   1   4  -7    1.13    0.33
   1   4  -7    1.34    0.33
   1   4  -7    1.44    0.31
  -5   1  -7    1.66    0.21
   4  -5  -7    0.75    0.35
  -4   5   7    1.33    0.28
   2   3  -7   13.69    0.74
  -5   2  -7   13.82    0.66
   2   3  -7   12.50    0.73
  -5   2  -7   13.45    0.58
   2   3  -7   13.47    0.70
   3  -5  -7   13.84    0.81
  -5   2  -7   13.86    0.53
   2   3  -7   12.47    0.70
  -3   5   7   15.06    0.70
  -5   3  -7    0.57    0.24
  -5   3  -7    0.05    0.13
   3   2  -7    0.05    0.20
   3   2  -7    0.06    0.22
  -5   3  -7    0.10    0.13
   3   2  -7    0.27    0.26
  -5   3  -7    0.16    0.23
   3   2  -7   -0.29    0.23
   2  -5  -7    0.08    0.23
  -2   5   7    0.32    0.22
  -5   4  -7    2.92    0.29
   4   1  -7    3.55    0.43
   1  -5  -7    3.35    0.45
  -5   4  -7    3.26    0.24
   4   1  -7    4.30    0.48
   1  -5  -7    3.42    0.37
  -5   4  -7    3.54    0.44
   4   1  -7    3.04    0.48
  -5   4  -7    3.42    0.44
  -1   5   7    3.15    0.42
  -5   5  -7   17.18    0.83
  -5   5  -7   16.27    0.63
   5   0  -7   16.27    0.94
   0  -5  -7   16.11    0.83
   0  -5  -7   16.59    0.77
  -5   5  -7   15.26    0.83
   5   0  -7   16.40    0.78
   0   5   7   15.05    0.82
   6  -1  -7    0.47    0.38
  -1  -5  -7    0.33    0.26
  -5   6  -7    0.62    0.20
  -5   6  -7   -0.21    0.31
  -5   6  -7    0.41    0.36
  -1  -5  -7    0.57    0.32
  -6   1   7    0.17    0.19
   1   5   7    0.05    0.27
  -5   7  -7    0.89    0.42
  -2  -5  -7    0.61    0.30
   7  -2  -7    0.35    0.42
  -5   7  -7    1.30    0.34
  -2  -5  -7    1.76    0.42
  -5   7  -7    1.10    0.25
   2   5   7    0.79    0.36
  -7   2   7    1.27    0.28
   8  -3  -7    5.87    0.78
  -5   8  -7    5.55    0.63
  -3  -5  -7    5.49    0.62
  -5   8  -7    5.88    0.45
  -3  -5  -7    4.15    0.60
  -5   8  -7    4.62    0.68
   3   5   7    5.33    0.67
  -8   3   7    5.31    0.49
  -4  -5  -7   -0.06    0.33
  -4  -5  -7   -0.17    0.43
  -5   9  -7    0.04    0.32
  -5   9  -7    0.16    0.24
  -9   4   7    0.53    0.24
  -9   4   7    0.38    0.26
  -3   9  -7    0.05    0.32
  -6  -3  -7    0.34    0.49
  -6  -3  -7   -0.11    0.30
  -3   9  -7    0.35    0.52
  -9   6   7    0.29    0.24
  -9   6   7    0.06    0.24
  -6  -2  -7    1.12    0.32
  -2   8  -7    1.07    0.48
  -2   8  -7    1.68    0.40
  -6  -2  -7    1.63    0.49
  -8   6   7    1.58    0.31
  -6  -1  -7    0.71    0.26
  -6  -1  -7    0.27    0.36
  -1   7  -7    1.02    0.44
  -1   7  -7    0.55    0.38
  -1   7  -7    0.91    0.33
  -7   6   7    0.69    0.26
   0   6  -7   26.34    1.10
   0   6  -7   26.57    1.00
   0   6  -7   24.57    1.12
  -6   0  -7   22.89    0.99
   0   6  -7   23.21    1.14
  -6   6   7   26.25    1.01
   1   5  -7   12.97    0.73
  -6   1  -7   13.52    0.53
  -6   1  -7   11.92    0.62
   1   5  -7   11.95    0.78
   1   5  -7   13.49    0.73
   1   5  -7   13.12    0.76
  -5   6   7   12.68    0.67
   2   4  -7   18.82    0.85
  -6   2  -7   17.65    0.64
   2   4  -7   17.32    0.91
   2   4  -7   18.11    0.90
   2   4  -7   17.71    0.90
  -6   2  -7   17.66    0.74
  -4   6   7   17.51    0.81
   3   3  -7    0.97    0.34
   3  -6  -7    1.77    0.40
   3   3  -7    1.59    0.35
  -6   3  -7    1.54    0.23
  -6   3  -7    1.51    0.24
   3   3  -7    1.89    0.44
   3   3  -7    1.35    0.33
  -3   6   7    1.45    0.33
  -6   4  -7    0.83    0.22
  -6   4  -7    1.59    0.38
   4   2  -7    1.42    0.43
   2  -6  -7    0.90    0.33
   4   2  -7    1.07    0.31
  -6   4  -7    1.10    0.19
   4   2  -7    1.47    0.36
   4   2  -7    1.08    0.33
  -2   6   7    0.82    0.29
   1  -6  -7    0.75    0.32
   5   1  -7    0.43    0.28
  -6   5  -7    0.36    0.19
   5   1  -7    0.55    0.31
   5   1  -7   -0.03    0.37
  -1   6   7    0.17    0.26
   0  -6  -7   21.85    0.94
   6   0  -7   20.94    1.20
  -6   6  -7   21.31    1.02
   0  -6  -7   20.02    1.01
  -6   6  -7   22.36    0.80
   0   6   7   20.79    1.04
   7  -1  -7    4.80    0.74
  -1  -6  -7    5.38    0.58
  -6   7  -7    4.66    0.62
  -6   7  -7    4.58    0.41
   1   6   7    4.58    0.58
  -6   8  -7    9.35    0.92
   8  -2  -7   10.96    1.07
  -2  -6  -7    9.79    0.81
  -6   8  -7   10.53    0.56
  -8   2   7    9.86    0.59
   2   6   7    8.87    0.83
  -6   9  -7    0.04    0.26
  -3  -6  -7    1.05    0.48
   3   6   7   -0.05    0.40
  -9   3   7    0.43    0.27
  -7  -2  -7    0.31    0.29
  -7  -2  -7   -0.30    0.44
  -2   9  -7   -0.33    0.30
  -9   7   7    0.08    0.25
  -9   7   7   -0.02    0.24
  -7  -1  -7   -0.13    0.40
  -7  -1  -7    0.25    0.25
  -1   8  -7    0.44    0.34
  -1   8  -7    0.13    0.45
  -8   7   7    0.69    0.26
  -8   7   7    0.21    0.23
   0   7  -7    1.01    0.37
   0   7  -7    1.40    0.42
  -7   0  -7    1.14    0.30
   0   7  -7    1.39    0.48
  -7   7   7    0.95    0.29
   1   6  -7   -0.21    0.38
  -7   1  -7    0.62    0.25
   1   6  -7    0.53    0.35
   1   6  -7    1.04    0.36
   1   6  -7    0.59    0.32
  -6   7   7    0.66    0.25
   2   5  -7    2.99    0.46
  -7   2  -7    2.44    0.35
   2   5  -7    3.29    0.54
   2   5  -7    3.65    0.47
  -7   2  -7    3.76    0.32
   2   5  -7    2.38    0.48
  -5   7   7    2.78    0.37
   3   4  -7    7.88    0.77
  -7   3  -7    7.30    0.46
   3   4  -7    6.66    0.65
  -7   3  -7    8.10    0.42
   3   4  -7    7.59    0.71
  -4   7   7    6.52    0.58
   4   3  -7    0.50    0.28
  -7   4  -7    0.57    0.22
   4   3  -7    0.75    0.35
   4   3  -7    0.21    0.38
  -7   4  -7    0.74    0.20
  -3   7   7    0.14    0.24
  -7   5  -7    1.30    0.26
   5   2  -7    1.20    0.47
  -2   7   7    1.07    0.34
  -7   6  -7    5.19    0.44
   6   1  -7    5.92    0.77
  -1   7   7    4.62    0.58
   7   0  -7    0.11    0.48
  -7   7  -7    0.85    0.27
   0   7   7    0.50    0.34
  -1  -7  -7   -0.04    0.39
   8  -1  -7    0.18    0.51
  -7   8  -7    0.18    0.24
   1   7   7    0.20    0.38
  -2  -7  -7    1.45    0.51
  -7   9  -7    1.92    0.35
   0   8  -7    4.27    0.76
   0   8  -7    5.23    0.62
  -8   0  -7    4.42    0.53
  -8   8   7    4.00    0.41
  -8   8   7    4.48    0.48
   1   7  -7    0.79    0.50
  -8   1  -7    0.44    0.26
   1   7  -7    0.34    0.34
   1   7  -7    0.39    0.39
  -7   8   7    0.10    0.24
  -7   8   7    0.21    0.23
  -8   2  -7    1.34    0.32
   2   6  -7    0.73    0.44
   2   6  -7    1.13    0.46
   2   6  -7    1.25    0.39
  -6   8   7    1.50    0.29
  -6   8   7    1.66    0.34
   3   5  -7    0.45    0.40
   3   5  -7   -0.56    0.37
  -8   3  -7    0.24    0.23
  -8   3  -7    0.71    0.23
   3   5  -7    0.44    0.33
  -5   8   7    0.14    0.27
  -8   4  -7   14.90    0.67
   4   4  -7   14.55    0.90
   4   4  -7   14.39    0.99
  -8   4  -7   15.18    0.65
  -4   8   7   15.15    0.82
  -8   5  -7    5.66    0.40
  -8   5  -7    5.36    0.37
   5   3  -7    3.99    0.68
   5   3  -7    4.25    0.59
  -3   8   7    4.05    0.52
   6   2  -7    9.21    0.75
   6   2  -7    8.91    0.96
  -8   6  -7   10.64    0.57
  -2   8   7   10.49    0.72
  -8   7  -7    0.27    0.24
   7   1  -7   -0.02    0.47
  -1   8   7   -0.20    0.29
   8   0  -7    0.17    0.54
  -8   8  -7    0.16    0.27
   0   8   7    0.65    0.39
   2   7  -7    0.82    0.55
   2   7  -7    0.13    0.45
  -9   2  -7    0.10    0.27
   2   7  -7    0.23    0.33
  -7   9   7   -0.19    0.25
  -7   9   7   -0.31    0.24
   3   6  -7    0.40    0.34
  -9   3  -7    0.19    0.28
   3   6  -7    0.34    0.45
  -6   9   7    0.16    0.23
  -6   9   7   -0.01    0.27
   4   5  -7    1.51    0.45
  -9   4  -7    1.55    0.30
   4   5  -7    1.54    0.55
  -9   4  -7    1.43    0.32
  -5   9   7    1.58    0.37
  -9   5  -7   -0.38    0.22
  -9   5  -7    0.08    0.22
   5   4  -7    0.52    0.48
   5   4  -7    0.06    0.36
  -4   9   7   -0.10    0.26
   6   3  -7   -0.15    0.47
   6   3  -7   -0.02    0.37
  -9   6  -7   -0.22    0.25
  -3   9   7    0.23    0.33
   7   2  -7    1.31    0.48
   7   2  -7    0.92    0.61
  -9   7  -7    1.75    0.35
  -2   9   7    1.38    0.41
   0   0  -8   89.25    2.57
   0   0  -8   92.14    2.49
   0   0  -8   87.62    2.55
  -1   0  -8   15.94    0.70
   0   1  -8   15.35    0.74
  -1   0  -8   15.36    0.67
   0   1  -8   15.34    0.72
   0   1  -8   14.30    0.68
  -1   0  -8   15.38    0.71
   1  -1  -8   14.60    0.72
   0   1  -8   14.92    0.60
  -1   1   8   15.08    0.58
   1   0  -8    8.74    0.57
   1   0  -8    7.58    0.52
  -1   1  -8    8.67    0.53
   0  -1  -8    9.60    0.55
   1   0  -8    9.36    0.42
  -1   1  -8    9.03    0.48
  -1   1  -8    7.52    0.53
  -1   1  -8    9.21    0.40
   0   1   8    8.99    0.43
  -1  -1  -8    3.52    0.37
  -1   2  -8    2.79    0.27
   2  -1  -8    2.89    0.41
  -1   2  -8    3.02    0.38
  -1   2  -8    2.94    0.40
  -1   2  -8    2.85    0.32
  -1  -1  -8    2.54    0.33
  -2   1   8    3.32    0.29
  -1   3  -8    5.71    0.40
   3  -2  -8    4.99    0.57
   3  -2  -8    5.68    0.54
  -2  -1  -8    5.46    0.41
  -2  -1  -8    4.31    0.42
  -1   3  -8    4.68    0.50
  -1   3  -8    4.99    0.49
  -1   3  -8    5.15    0.35
  -3   2   8    5.07    0.34
  -2   0  -8   49.98    1.52
   0   2  -8   48.37    1.59
  -2   0  -8   49.50    1.53
   0   2  -8   49.33    1.50
  -2   0  -8   49.43    1.53
   0   2  -8   46.86    1.56
   0   2  -8   49.16    1.55
   2  -2  -8   48.34    1.68
  -2   2   8   48.52    1.46
   1   1  -8    2.97    0.30
   1   1  -8    2.31    0.37
   1  -2  -8    3.16    0.41
   1   1  -8    3.11    0.37
  -2   1  -8    2.86    0.31
  -2   1  -8    4.37    0.45
  -2   1  -8    3.02    0.36
   1   1  -8    2.88    0.38
  -1   2   8    3.14    0.32
   2   0  -8  152.95    4.28
   2   0  -8  158.88    4.43
  -2   2  -8  159.15    4.05
  -2   2  -8  153.96    4.23
  -2   2  -8  155.88    4.13
   0  -2  -8  162.07    4.33
  -2   2  -8  163.92    4.41
   2   0  -8  154.86    4.07
   0   2   8  155.62    4.18
  -1  -2  -8    2.47    0.32
  -2   3  -8    3.17    0.42
   3  -1  -8    2.95    0.40
  -2   3  -8    2.72    0.38
   3  -1  -8    2.91    0.40
  -2   3  -8    2.79    0.28
  -2   3  -8    3.29    0.32
  -1  -2  -8    2.69    0.36
   1   2   8    2.82    0.34
  -3   1   8    3.25    0.29
  -2   4  -8   29.78    0.90
   4  -2  -8   28.20    1.20
  -2   4  -8   30.07    1.09
  -2   4  -8   28.24    1.16
  -2  -2  -8   29.15    1.12
  -2   4  -8   29.43    1.19
  -4   2   8   29.45    0.99
  -2   5  -8    3.98    0.43
   5  -3  -8    3.69    0.52
  -3  -2  -8    3.27    0.41
  -2   5  -8    3.68    0.53
  -2   5  -8    3.48    0.48
  -5   3   8    4.19    0.39
  -1   4  -8    4.49    0.43
   4  -3  -8    3.79    0.54
  -1   4  -8    4.16    0.52
  -1   4  -8    4.31    0.49
   4  -3  -8    3.84    0.51
  -3  -1  -8    4.47    0.44
  -1   4  -8    4.64    0.38
  -4   3   8    4.82    0.40
  -3   0  -8    1.41    0.27
   0   3  -8    2.50    0.40
   0   3  -8    1.89    0.29
   0   3  -8    0.74    0.27
   0   3  -8    1.85    0.28
   3  -3  -8    1.69    0.39
  -3   0  -8    1.90    0.32
  -3   0  -8    1.79    0.28
  -3   3   8    1.93    0.27
   1   2  -8    5.58    0.51
   1   2  -8    5.12    0.41
  -3   1  -8    5.18    0.45
  -3   1  -8    5.27    0.48
   2  -3  -8    5.95    0.57
   1   2  -8    5.00    0.46
   1   2  -8    5.62    0.54
  -3   1  -8    4.67    0.35
  -2   3   8    5.52    0.38
  -3   2  -8    3.03    0.38
   2   1  -8    2.87    0.39
   2   1  -8    3.06    0.33
   2   1  -8    2.68    0.39
   1  -3  -8    3.20    0.43
  -3   2  -8    2.74    0.38
  -3   2  -8    2.85    0.29
   2   1  -8    3.21    0.41
  -1   3   8    3.19    0.35
  -3   3  -8    3.48    0.29
  -3   3  -8    3.59    0.43
   3   0  -8    3.13    0.43
   0  -3  -8    3.67    0.44
  -3   3  -8    4.05    0.36
   3   0  -8    3.24    0.44
  -3   3  -8    4.12    0.48
   0   3   8    3.48    0.38
  -1  -3  -8    3.04    0.40
  -3   4  -8    2.29    0.42
   4  -1  -8    2.20    0.41
  -3   4  -8    2.83    0.28
  -3   4  -8    2.99    0.22
  -3   4  -8    2.56    0.40
  -3   4  -8    3.05    0.34
   4  -1  -8    3.52    0.46
  -4   1   8    3.43    0.31
   1   3   8    3.18    0.41
  -3   5  -8    4.16    0.44
  -3   5  -8    3.26    0.46
   5  -2  -8    3.13    0.48
   5  -2  -8    3.30    0.47
  -2  -3  -8    3.20    0.43
  -3   5  -8    3.88    0.34
  -3   5  -8    3.72    0.51
  -2  -3  -8    2.87    0.41
  -5   2   8    3.56    0.35
   2   3   8    3.41    0.44
  -3   6  -8    4.53    0.56
   6  -3  -8    6.07    0.71
  -3   6  -8    5.37    0.63
  -3  -3  -8    6.19    0.62
  -3  -3  -8    6.38    0.60
  -3   6  -8    6.73    0.52
  -6   3   8    5.78    0.41
   7  -4  -8    0.13    0.40
  -4  -3  -8    0.81    0.40
  -4  -3  -8    0.03    0.25
  -3   7  -8    0.13    0.36
  -3   7  -8    0.32    0.39
  -3   7  -8    0.53    0.28
  -7   4   8    0.14    0.20
  -2   6  -8   11.77    0.83
   6  -4  -8   12.12    0.85
  -2   6  -8   10.62    0.73
  -2   6  -8   12.53    0.72
  -4  -2  -8   12.71    0.75
  -4  -2  -8   12.53    0.71
  -6   4   8   12.68    0.63
  -1   5  -8    5.28    0.60
  -1   5  -8    6.64    0.52
  -1   5  -8    6.99    0.43
   5  -4  -8    6.34    0.66
  -4  -1  -8    5.71    0.51
  -1   5  -8    4.23    0.52
  -5   4   8    5.70    0.43
   4  -4  -8   68.20    2.39
  -4   0  -8   70.01    2.11
   0   4  -8   68.75    2.24
   0   4  -8   74.67    2.10
   4  -4  -8   73.81    2.32
   0   4  -8   67.90    2.18
   0   4  -8   66.90    2.17
  -4   4   8   71.51    2.08
   1   3  -8    4.98    0.46
  -4   1  -8    3.87    0.37
   1   3  -8    4.74    0.47
  -4   1  -8    4.46    0.42
   1   3  -8    4.00    0.51
   1   3  -8    4.14    0.49
   3  -4  -8    3.40    0.50
  -4   1  -8    5.40    0.47
  -3   4   8    4.37    0.41
   2   2  -8   28.70    1.16
   2  -4  -8   28.98    1.23
   2   2  -8   30.05    1.16
  -4   2  -8   28.42    0.91
  -4   2  -8   30.21    1.06
  -4   2  -8   29.18    0.99
   2   2  -8   28.74    1.13
   2   2  -8   28.64    1.13
  -4   2  -8   31.19    1.10
  -2   4   8   29.10    1.08
  -4   3  -8    3.77    0.45
  -4   3  -8    2.48    0.38
   3   1  -8    2.90    0.38
  -4   3  -8    3.41    0.30
   3   1  -8    2.91    0.45
  -4   3  -8    2.74    0.27
   1  -4  -8    2.30    0.40
   3   1  -8    3.12    0.42
   3   1  -8    2.69    0.41
  -1   4   8    3.09    0.38
  -4   4  -8   22.96    0.78
  -4   4  -8   23.34    0.71
  -4   4  -8   21.28    0.95
   4   0  -8   21.09    0.94
  -4   4  -8   21.18    0.98
   4   0  -8   21.36    1.04
   0  -4  -8   22.10    1.01
   0   4   8   21.45    0.94
  -4   5  -8    2.80    0.38
  -4   5  -8    2.67    0.44
  -1  -4  -8    2.61    0.43
  -4   5  -8    1.76    0.44
   5  -1  -8    2.77    0.49
  -4   5  -8    3.64    0.33
  -1  -4  -8    2.57    0.40
   5  -1  -8    2.94    0.45
   1   4   8    2.89    0.45
   6  -2  -8   24.97    1.27
   6  -2  -8   25.36    1.07
  -4   6  -8   25.22    1.16
  -4   6  -8   24.13    1.16
  -2  -4  -8   26.26    1.14
  -4   6  -8   26.57    1.10
  -4   6  -8   26.02    0.89
  -2  -4  -8   25.99    1.08
  -6   2   8   25.39    0.96
   2   4   8   26.09    1.15
  -3  -4  -8    0.66    0.34
  -4   7  -8   -0.17    0.33
   7  -3  -8    0.50    0.43
  -4   7  -8    0.50    0.23
  -4   7  -8    0.04    0.39
  -3  -4  -8    0.50    0.36
  -4   7  -8   -0.13    0.24
  -7   3   8    0.40    0.22
  -4  -4  -8    1.59    0.51
  -4  -4  -8    1.32    0.40
  -4   8  -8    1.95    0.42
  -4   8  -8    2.22    0.58
  -8   4   8    2.17    0.36
  -5  -4  -8    0.75    0.54
  -4   9  -8    0.16    0.33
  -5  -4  -8    0.14    0.35
  -9   5   8    0.75    0.31
  -9   5   8    0.61    0.29
  -5  -3  -8    0.51    0.32
  -3   8  -8    0.54    0.48
  -3   8  -8    1.01    0.42
  -3   8  -8    0.60    0.33
  -5  -3  -8   -0.16    0.39
  -8   5   8    0.36    0.25
  -5  -2  -8    1.21    0.32
  -2   7  -8    0.89    0.43
  -2   7  -8    2.12    0.39
  -5  -2  -8    2.04    0.49
  -2   7  -8    2.33    0.48
  -7   5   8    2.02    0.33
  -1   6  -8    0.12    0.25
  -5  -1  -8    0.20    0.23
   6  -5  -8    0.65    0.40
  -1   6  -8    0.57    0.34
  -1   6  -8    0.51    0.39
  -6   5   8    0.26    0.22
   5  -5  -8    0.19    0.35
   0   5  -8   -0.10    0.19
  -5   0  -8    0.26    0.22
   5  -5  -8    0.23    0.33
   0   5  -8    0.24    0.28
   0   5  -8    0.10    0.32
   0   5  -8    0.39    0.28
  -5   5   8   -0.01    0.19
   1   4  -8    5.71    0.56
   4  -5  -8    6.17    0.70
   1   4  -8    5.88    0.57
   1   4  -8    5.83    0.55
   1   4  -8    6.07    0.62
  -5   1  -8    5.73    0.42
  -4   5   8    5.99    0.45
  -5   2  -8    3.66    0.36
   2   3  -8    4.13    0.49
   2   3  -8    4.18    0.53
   3  -5  -8    4.35    0.58
   2   3  -8    3.91    0.47
   2   3  -8    4.24    0.51
  -5   2  -8    4.43    0.32
  -5   2  -8    4.48    0.46
  -3   5   8    4.53    0.47
   3   2  -8    3.84    0.52
  -5   3  -8    3.68    0.45
   3   2  -8    3.35    0.42
   3   2  -8    3.50    0.45
  -5   3  -8    3.07    0.30
  -5   3  -8    4.10    0.34
   2  -5  -8    4.06    0.54
   3   2  -8    2.95    0.44
  -2   5   8    3.62    0.42
  -5   4  -8    2.79    0.25
  -5   4  -8    2.62    0.41
   4   1  -8    2.98    0.42
   4   1  -8    2.92    0.50
   4   1  -8    2.99    0.45
  -5   4  -8    2.48    0.29
   4   1  -8    3.57    0.47
   1  -5  -8    2.84    0.46
  -5   4  -8    2.97    0.44
  -1   5   8    2.29    0.39
   5   0  -8    0.14    0.29
  -5   5  -8    0.19    0.18
  -5   5  -8   -0.01    0.29
   0  -5  -8    0.03    0.27
   5   0  -8    0.68    0.37
   0  -5  -8    0.85    0.32
  -5   5  -8    0.13    0.32
   0   5   8    0.74    0.28
  -1  -5  -8    1.13    0.37
  -5   6  -8    1.41    0.42
  -5   6  -8    1.72    0.28
   6  -1  -8    1.91    0.48
  -5   6  -8    1.81    0.42
  -1  -5  -8    1.89    0.41
   1   5   8    1.47    0.39
  -5   7  -8    2.58    0.33
   7  -2  -8    2.94    0.61
  -2  -5  -8    3.15    0.52
  -5   7  -8    3.04    0.47
  -5   7  -8    3.05    0.54
  -5   7  -8    3.01    0.57
  -2  -5  -8    2.88    0.50
   2   5   8    3.20    0.51
  -3  -5  -8    0.26    0.42
   8  -3  -8   -0.01    0.46
  -5   8  -8    0.00    0.22
  -5   8  -8    0.12    0.44
  -5   8  -8    0.06    0.30
  -3  -5  -8    0.03    0.31
  -8   3   8   -0.19    0.23
  -4  -5  -8    0.09    0.45
  -5   9  -8   -0.09    0.33
  -4  -5  -8    0.17    0.37
  -9   4   8   -0.06    0.24
  -9   4   8    0.12    0.27
  -3   9  -8    2.55    0.53
  -6  -3  -8    1.94    0.46
  -9   6   8    2.59    0.42
  -9   6   8    1.99    0.35
  -2   8  -8    9.87    0.87
  -2   8  -8   10.11    0.75
  -2   8  -8    8.59    0.92
  -6  -2  -8   10.73    0.89
  -6  -2  -8    9.45    0.70
  -8   6   8   10.61    0.63
  -1   7  -8    0.24    0.43
  -1   7  -8    1.01    0.39
  -6  -1  -8    1.05    0.32
  -1   7  -8    0.84    0.32
  -7   6   8    1.18    0.32
   0   6  -8    2.42    0.50
   0   6  -8    3.24    0.42
   0   6  -8    2.23    0.44
  -6   0  -8    2.60    0.38
   0   6  -8    2.70    0.46
  -6   6   8    2.78    0.38
  -6   1  -8    0.12    0.20
   1   5  -8    0.27    0.26
   1   5  -8    0.38    0.35
   1   5  -8    0.06    0.32
   1   5  -8    0.76    0.32
  -5   6   8   -0.11    0.22
   2   4  -8   13.76    0.81
   4  -6  -8   14.01    0.93
   2   4  -8   13.90    0.77
   2   4  -8   14.08    0.80
   2   4  -8   13.17    0.83
  -6   2  -8   11.95    0.62
  -6   2  -8   12.96    0.57
  -4   6   8   13.90    0.72
  -6   3  -8    6.29    0.41
   3   3  -8    6.50    0.64
   3   3  -8    6.37    0.69
   3   3  -8    6.13    0.60
   3   3  -8    6.40    0.60
   3  -6  -8    5.23    0.64
  -6   3  -8    6.22    0.58
  -6   3  -8    5.95    0.39
  -3   6   8    5.48    0.54
   4   2  -8   25.32    1.24
   4   2  -8   26.53    1.12
  -6   4  -8   26.09    0.87
  -6   4  -8   26.33    1.13
  -6   4  -8   26.24    0.89
   4   2  -8   26.44    1.17
   4   2  -8   24.82    1.07
   2  -6  -8   24.96    1.21
  -2   6   8   25.55    1.10
   5   1  -8    1.52    0.39
   1  -6  -8    1.96    0.45
  -6   5  -8    1.96    0.43
   5   1  -8    1.64    0.50
  -6   5  -8    1.73    0.28
   5   1  -8    1.70    0.39
  -1   6   8    0.99    0.35
   0  -6  -8    4.47    0.54
   6   0  -8    4.26    0.54
   0  -6  -8    4.18    0.58
   6   0  -8    4.03    0.70
  -6   6  -8    4.67    0.41
   0   6   8    4.11    0.53
  -6   7  -8    0.06    0.23
  -1  -6  -8    0.49    0.38
   7  -1  -8    0.47    0.49
  -6   7  -8   -0.17    0.42
  -1  -6  -8    0.46    0.33
   1   6   8   -0.09    0.34
  -2  -6  -8    3.94    0.59
  -6   8  -8    4.99    0.45
   8  -2  -8    4.05    0.77
  -6   8  -8    2.56    0.62
   2   6   8    4.13    0.62
  -3  -6  -8    1.19    0.51
  -6   9  -8    0.91    0.31
  -1   8  -8    4.06    0.59
  -1   8  -8    4.56    0.75
  -7  -1  -8    3.86    0.50
  -1   8  -8    3.64    0.59
  -8   7   8    4.76    0.51
  -8   7   8    5.48    0.46
   0   7  -8    0.79    0.42
  -7   0  -8    1.03    0.32
   0   7  -8    0.92    0.37
   0   7  -8    1.33    0.52
  -7   7   8    0.84    0.31
  -7   1  -8    1.02    0.28
   1   6  -8    0.46    0.32
   1   6  -8    0.67    0.45
   1   6  -8    0.38    0.36
   1   6  -8    1.65    0.42
  -6   7   8    0.50    0.27
   2   5  -8    1.60    0.45
   2   5  -8    2.33    0.44
   2   5  -8    1.82    0.47
  -7   2  -8    1.74    0.28
   2   5  -8    2.43    0.43
  -7   2  -8    1.66    0.31
  -5   7   8    2.52    0.39
   3   4  -8    0.35    0.32
  -7   3  -8    0.01    0.20
   3   4  -8    0.21    0.28
   3   4  -8    0.40    0.38
  -7   3  -8    0.24    0.21
   3   4  -8    0.52    0.40
  -4   7   8    0.02    0.24
  -7   4  -8   -0.18    0.17
   4   3  -8    0.83    0.40
   4   3  -8    0.60    0.41
  -7   4  -8   -0.04    0.21
   4   3  -8    0.19    0.28
  -3   7   8    0.09    0.27
   5   2  -8    1.71    0.54
   5   2  -8    3.50    0.54
  -7   5  -8    2.45    0.32
  -2   7   8    2.81    0.45
  -7   6  -8    0.07    0.22
   6   1  -8    0.24    0.46
  -1   7   8    0.09    0.32
  -7   7  -8    0.02    0.24
   7   0  -8    0.55    0.54
   0   7   8    0.16    0.35
   8  -1  -8    0.31    0.56
  -7   8  -8    1.19    0.33
   1   7   8    1.68    0.48
  -8   1  -8    4.02    0.51
   1   7  -8    5.16    0.63
   1   7  -8    4.08    0.70
  -7   8   8    4.56    0.51
  -7   8   8    4.35    0.41
  -8   2  -8   10.49    0.64
   2   6  -8   11.25    0.80
   2   6  -8    8.78    0.74
   2   6  -8    9.98    0.94
  -6   8   8   12.03    0.71
  -8   3  -8    0.71    0.26
   3   5  -8   -0.09    0.42
   3   5  -8    0.61    0.44
  -8   3  -8    0.63    0.25
   3   5  -8    0.77    0.36
  -5   8   8    0.94    0.33
  -8   4  -8    2.00    0.30
   4   4  -8    1.35    0.41
   4   4  -8    2.19    0.57
  -8   4  -8    2.39    0.34
  -4   8   8    1.64    0.40
   5   3  -8    0.16    0.44
  -8   5  -8    0.29    0.26
   5   3  -8   -0.06    0.30
  -3   8   8    0.20    0.31
  -8   6  -8    4.81    0.45
   6   2  -8    3.43    0.68
   6   2  -8    3.99    0.61
  -2   8   8    4.71    0.57
   7   1  -8    0.34    0.57
  -8   7  -8    1.53    0.33
  -1   8   8    0.99    0.41
  -9   3  -8    1.70    0.35
   3   6  -8    1.32    0.54
   3   6  -8    2.23    0.51
  -6   9   8    2.64    0.36
  -6   9   8    2.25    0.42
   4   5  -8    0.43    0.38
  -9   4  -8    0.72    0.28
   4   5  -8    0.97    0.53
  -9   4  -8    0.39    0.27
  -5   9   8    0.59    0.34
  -9   5  -8    0.00    0.28
   5   4  -8   -0.89    0.43
   5   4  -8    0.35    0.36
  -4   9   8    0.17    0.33
  -9   6  -8    0.72    0.31
   6   3  -8    1.43    0.47
   0   0  -9    6.16    0.47
   0   0  -9    5.77    0.53
   0   0  -9    5.66    0.54
   0   1  -9    9.81    0.61
   0   1  -9    9.33    0.58
   1  -1  -9    9.58    0.62
  -1   0  -9   10.72    0.65
  -1   0  -9    9.88    0.57
  -1   0  -9   10.68    0.61
   0   1  -9   10.15    0.65
   0  -1  -9   12.52    0.69
  -1   1  -9   13.12    0.73
   0  -1  -9   12.88    0.69
   1   0  -9   13.28    0.73
  -1   1  -9   12.57    0.70
   1   0  -9   13.66    0.74
   1   0  -9   13.15    0.71
  -1   1  -9   12.82    0.63
  -1   2  -9   44.59    1.52
  -1  -1  -9   44.26    1.46
  -1   2  -9   46.80    1.42
  -1   2  -9   43.79    1.44
  -1   2  -9   44.71    1.53
   2  -1  -9   42.00    1.60
  -1  -1  -9   42.37    1.50
   3  -2  -9    9.54    0.71
   3  -2  -9    9.40    0.64
  -1   3  -9   10.06    0.51
  -1   3  -9    9.52    0.64
  -1   3  -9    9.16    0.72
  -1   3  -9   10.12    0.54
  -2  -1  -9    9.36    0.58
  -2  -1  -9    9.93    0.57
  -3   2   9    9.13    0.49
  -2   0  -9   24.06    0.94
   0   2  -9   22.11    0.86
   2  -2  -9   21.23    1.03
   0   2  -9   22.16    0.88
  -2   0  -9   23.12    0.97
   0   2  -9   22.23    0.97
   0   2  -9   22.12    0.99
  -2   0  -9   23.30    0.92
  -2   2   9   23.41    0.84
   1  -2  -9   42.53    1.57
  -2   1  -9   44.93    1.50
   1   1  -9   44.08    1.52
   1   1  -9   43.79    1.52
   1   1  -9   42.95    1.47
  -2   1  -9   44.39    1.48
   1   1  -9   45.37    1.43
  -2   1  -9   45.51    1.44
   2   0  -9  124.74    3.55
  -2   2  -9  125.58    3.38
   0  -2  -9  121.64    3.58
  -2   2  -9  126.81    3.52
   2   0  -9  127.62    3.58
   2   0  -9  123.04    3.39
  -2   2  -9  125.69    3.40
  -2   3  -9   14.21    0.63
  -2   3  -9   13.46    0.76
   3  -1  -9   12.38    0.74
  -1  -2  -9   14.36    0.70
  -1  -2  -9   12.59    0.72
  -2   3  -9   13.97    0.76
  -2   3  -9   14.59    0.63
   3  -1  -9   12.77    0.75
  -2  -2  -9    4.04    0.48
  -2   4  -9    4.55    0.34
  -2   4  -9    4.37    0.56
  -2   4  -9    4.07    0.50
   4  -2  -9    4.08    0.54
  -2   4  -9    3.89    0.39
  -4   2   9    3.82    0.36
  -2   5  -9    5.14    0.63
  -2   5  -9    4.81    0.57
  -2   5  -9    5.72    0.53
  -3  -2  -9    4.62    0.50
   5  -3  -9    4.61    0.62
  -5   3   9    5.25    0.45
  -1   4  -9    6.56    0.49
  -3  -1  -9    6.83    0.51
   4  -3  -9    7.52    0.77
  -1   4  -9    6.52    0.62
  -1   4  -9    6.17    0.64
  -3  -1  -9    6.27    0.55
  -1   4  -9    6.10    0.43
   4  -3  -9    6.47    0.67
  -4   3   9    7.08    0.44
   3  -3  -9   27.32    1.29
  -3   0  -9   28.21    1.10
   0   3  -9   29.36    1.07
  -3   0  -9   29.97    1.10
  -3   0  -9   29.60    1.09
   0   3  -9   31.17    1.13
   0   3  -9   30.34    1.21
   0   3  -9   29.19    1.19
  -3   3   9   29.54    1.04
  -3   1  -9    8.88    0.59
   1   2  -9    8.62    0.61
   1   2  -9    9.19    0.58
  -3   1  -9   10.58    0.54
  -3   1  -9    9.73    0.60
   1   2  -9    8.68    0.71
   2  -3  -9   10.10    0.69
   1   2  -9    9.21    0.54
  -2   3   9    9.66    0.52
   2   1  -9   13.31    0.73
  -3   2  -9   14.11    0.62
  -3   2  -9   13.82    0.72
   2   1  -9   14.12    0.67
   2   1  -9   12.31    0.72
  -3   2  -9   12.00    0.70
   1  -3  -9   14.81    0.81
   2   1  -9   13.03    0.74
  -1   3   9   14.87    0.67
  -3   3  -9   21.66    0.97
  -3   3  -9   18.82    0.93
   3   0  -9   21.74    0.89
   3   0  -9   21.05    0.97
   3   0  -9   21.46    0.99
  -3   3  -9   22.60    0.85
  -3   3  -9   21.28    0.77
   0  -3  -9   20.59    0.99
   0   3   9   20.32    0.87
  -3   4  -9    4.65    0.54
  -3   4  -9    6.58    0.47
  -3   4  -9    5.46    0.32
  -3   4  -9    6.00    0.61
   4  -1  -9    6.52    0.66
  -1  -3  -9    5.15    0.53
  -1  -3  -9    5.66    0.49
   4  -1  -9    4.79    0.56
  -2  -3  -9    3.13    0.44
   5  -2  -9    3.29    0.49
  -3   5  -9    3.90    0.44
   5  -2  -9    2.49    0.48
  -3   5  -9    2.25    0.45
  -3   5  -9    3.53    0.53
  -3  -3  -9    9.06    0.67
  -3   6  -9    7.92    0.75
  -3   6  -9    7.18    0.77
  -3   6  -9    8.38    0.62
   6  -3  -9    8.14    0.81
   6  -3  -9    9.36    0.78
  -6   3   9    9.59    0.53
   7  -4  -9    3.24    0.63
  -3   7  -9    3.81    0.52
  -3   7  -9    4.18    0.60
  -3   7  -9    3.09    0.61
  -4  -3  -9    2.72    0.48
  -7   4   9    3.56    0.43
  -2   6  -9    6.53    0.74
  -4  -2  -9    5.21    0.57
  -2   6  -9    6.75    0.55
   6  -4  -9    6.66    0.77
  -2   6  -9    6.49    0.68
  -6   4   9    6.54    0.48
  -1   5  -9    7.78    0.57
  -4  -1  -9    8.00    0.58
  -1   5  -9    7.07    0.73
  -1   5  -9    7.90    0.71
  -5   4   9    8.48    0.50
   0   4  -9   62.43    2.11
   0   4  -9   63.49    2.12
   0   4  -9   68.41    2.00
  -4   0  -9   63.87    2.04
   4  -4  -9   65.24    2.23
   4  -4  -9   63.34    2.33
  -4   4   9   66.47    1.98
  -4   1  -9    7.89    0.61
  -4   1  -9    8.01    0.56
   3  -4  -9    6.66    0.71
   1   3  -9    7.24    0.55
   1   3  -9    7.06    0.63
  -4   1  -9    6.96    0.47
   1   3  -9    6.39    0.65
   1   3  -9    7.20    0.53
  -3   4   9    7.34    0.49
   2  -4  -9    3.27    0.51
   2   2  -9    4.02    0.51
  -4   2  -9    3.99    0.45
   2   2  -9    4.61    0.46
   2   2  -9    4.20    0.53
  -4   2  -9    4.13    0.48
   2   2  -9    4.96    0.53
  -4   2  -9    4.17    0.39
  -2   4   9    4.46    0.45
   3   1  -9    5.48    0.50
  -4   3  -9    5.82    0.38
   3   1  -9    6.30    0.60
   1  -4  -9    6.12    0.65
   3   1  -9    5.51    0.58
  -4   3  -9    5.99    0.58
  -4   3  -9    5.83    0.58
   3   1  -9    6.20    0.61
  -1   4   9    6.17    0.54
   4   0  -9   11.26    0.70
  -4   4  -9    9.30    0.75
   0  -4  -9   11.49    0.74
   4   0  -9   11.93    0.68
  -4   4  -9   11.24    0.73
   4   0  -9   11.49    0.76
   4   0  -9    9.62    0.69
   0   4   9   11.33    0.67
  -4   5  -9    9.97    0.72
   5  -1  -9   10.59    0.81
  -1  -4  -9   11.70    0.76
   5  -1  -9   11.15    0.73
  -4   5  -9   11.49    0.56
  -4   5  -9   12.48    0.68
  -4   5  -9   11.26    0.76
   1   4   9   11.46    0.70
   6  -2  -9   39.10    1.70
  -2  -4  -9   39.22    1.56
   6  -2  -9   41.25    1.48
  -4   6  -9   37.52    1.55
  -4   6  -9   43.55    1.52
  -4   6  -9   35.34    1.53
   7  -3  -9    3.75    0.68
  -3  -4  -9    4.01    0.56
  -4   7  -9    3.52    0.50
  -4   7  -9    3.89    0.60
  -4   7  -9    4.86    0.70
  -3  -4  -9    2.78    0.52
  -4   8  -9    0.95    0.53
  -4   8  -9    0.53    0.43
  -4  -4  -9    0.97    0.40
  -4  -4  -9    2.13    0.55
  -4   8  -9    1.29    0.40
  -8   4   9    1.16    0.31
  -3   8  -9    2.56    0.56
  -3   8  -9    2.34    0.63
  -3   8  -9    2.02    0.45
  -5  -3  -9    1.75    0.43
  -8   5   9    2.73    0.42
  -2   7  -9    2.72    0.52
  -2   7  -9    2.94    0.47
  -5  -2  -9    3.36    0.50
  -2   7  -9    2.99    0.61
  -7   5   9    3.85    0.44
  -5  -1  -9    2.92    0.43
  -1   6  -9    2.68    0.44
  -1   6  -9    2.40    0.49
  -1   6  -9    3.50    0.60
   6  -5  -9    2.89    0.59
  -6   5   9    3.21    0.41
   0   5  -9    1.88    0.37
   0   5  -9    2.81    0.42
  -5   0  -9    2.55    0.38
   5  -5  -9    0.16    0.39
   0   5  -9    1.85    0.45
   0   5  -9    1.62    0.43
   5  -5  -9    1.67    0.47
  -5   5   9    2.80    0.38
   1   4  -9    9.06    0.62
   1   4  -9    8.86    0.66
  -5   1  -9    8.64    0.55
   4  -5  -9    8.54    0.87
   1   4  -9    8.79    0.79
   1   4  -9    8.29    0.62
  -4   5   9    8.53    0.56
  -5   2  -9    4.31    0.42
   2   3  -9    4.29    0.56
   2   3  -9    5.59    0.54
  -5   2  -9    6.65    0.58
   3  -5  -9    5.46    0.68
   2   3  -9    4.57    0.54
   2   3  -9    5.55    0.58
  -3   5   9    4.54    0.48
  -5   3  -9    3.48    0.35
   2  -5  -9    3.98    0.56
  -5   3  -9    3.33    0.34
   3   2  -9    3.65    0.52
   3   2  -9    3.71    0.47
  -5   3  -9    3.17    0.46
   3   2  -9    3.63    0.52
   3   2  -9    3.44    0.50
  -2   5   9    3.79    0.45
   4   1  -9   10.84    0.71
   1  -5  -9   10.44    0.77
  -5   4  -9   10.88    0.49
  -5   4  -9   10.58    0.72
   4   1  -9   12.14    0.74
  -5   4  -9   11.82    0.76
   4   1  -9   10.23    0.78
  -5   4  -9   11.80    0.55
   4   1  -9   11.79    0.74
  -1   5   9   11.66    0.69
  -5   5  -9    8.54    0.77
   5   0  -9    9.97    0.91
   5   0  -9   10.44    0.71
  -5   5  -9    9.53    0.78
   5   0  -9    7.85    0.71
  -5   5  -9   10.24    0.52
   0  -5  -9    7.01    0.72
   0   5   9    8.82    0.64
   6  -1  -9    5.87    0.73
  -5   6  -9    4.99    0.63
  -5   6  -9    5.39    0.66
  -1  -5  -9    6.22    0.68
  -5   6  -9    6.25    0.48
   1   5   9    5.90    0.61
  -5   7  -9    1.59    0.47
  -5   7  -9    1.20    0.49
  -2  -5  -9    2.14    0.47
   7  -2  -9    1.99    0.57
  -2  -5  -9    1.92    0.47
  -5   7  -9    2.19    0.36
  -5   8  -9    0.55    0.52
  -3  -5  -9    1.86    0.46
   8  -3  -9   -0.10    0.48
  -3  -5  -9    0.44    0.46
  -5   8  -9    0.64    0.36
  -6  -2  -9   10.62    0.77
  -2   8  -9   10.30    0.94
  -2   8  -9   12.28    0.80
  -8   6   9   11.13    0.68
  -1   7  -9    0.94    0.35
  -6  -1  -9    1.06    0.33
  -1   7  -9    0.97    0.47
  -1   7  -9    1.27    0.47
  -7   6   9    0.96    0.31
  -6   0  -9    1.88    0.37
   0   6  -9    1.57    0.49
   0   6  -9    1.85    0.40
   0   6  -9    2.11    0.46
  -6   6   9    2.37    0.38
   1   5  -9    3.02    0.54
   1   5  -9    2.85    0.49
   1   5  -9    3.15    0.48
  -6   1  -9    3.46    0.43
   1   5  -9    3.48    0.50
  -5   6   9    3.66    0.44
   4  -6  -9    5.90    0.77
   2   4  -9    6.26    0.63
   2   4  -9    6.64    0.65
  -6   2  -9    6.51    0.48
   2   4  -9    5.77    0.65
   2   4  -9    6.79    0.72
  -4   6   9    6.44    0.58
   3   3  -9    9.01    0.65
  -6   3  -9    8.64    0.52
   3   3  -9    9.13    0.84
   3   3  -9    8.16    0.65
   3   3  -9    9.63    0.81
  -6   3  -9    9.27    0.49
   3  -6  -9    9.07    0.88
  -3   6   9    8.77    0.61
  -6   4  -9   41.47    1.55
  -6   4  -9   42.05    1.27
   4   2  -9   41.84    1.54
   4   2  -9   35.31    1.62
  -6   4  -9   41.63    1.29
   4   2  -9   42.93    1.54
   4   2  -9   40.71    1.58
   2  -6  -9   40.80    1.69
  -2   6   9   39.88    1.52
   5   1  -9    5.74    0.62
   5   1  -9    6.10    0.64
   5   1  -9    5.07    0.70
   1  -6  -9    6.03    0.71
  -6   5  -9    5.79    0.43
   5   1  -9    7.90    0.71
  -6   5  -9    5.47    0.65
  -1   6   9    6.41    0.64
   6   0  -9    2.34    0.60
  -6   6  -9    2.80    0.37
  -6   6  -9    3.09    0.55
   0  -6  -9    2.26    0.51
   6   0  -9    2.64    0.50
   0   6   9    3.08    0.50
  -6   7  -9    2.09    0.36
   7  -1  -9    1.28    0.57
  -1  -6  -9    1.53    0.46
  -1  -6  -9    2.01    0.50
   1   6   9    2.29    0.47
  -2  -6  -9    0.34    0.46
  -6   8  -9    0.80    0.31
   8  -2  -9    1.51    0.65
  -6   8  -9    0.71    0.57
   0   7  -9    1.91    0.43
   0   7  -9    1.58    0.58
  -7   0  -9    1.68    0.38
   0   7  -9    1.59    0.50
  -7   7   9    1.14    0.33
   1   6  -9    0.96    0.48
   1   6  -9    0.03    0.39
   1   6  -9    1.00    0.37
  -7   1  -9    0.78    0.30
   1   6  -9    1.36    0.44
  -6   7   9    1.35    0.35
  -7   2  -9    3.54    0.43
   2   5  -9    3.54    0.56
   2   5  -9    3.17    0.50
   2   5  -9    2.89    0.50
   2   5  -9    2.67    0.56
  -5   7   9    3.26    0.45
   3   4  -9    2.99    0.48
   3   4  -9    3.25    0.52
  -7   3  -9    3.19    0.39
   3   4  -9    3.29    0.59
   3   4  -9    3.78    0.63
  -7   3  -9    4.05    0.39
  -4   7   9    4.01    0.50
  -7   4  -9    4.10    0.40
   4   3  -9    3.71    0.59
   4   3  -9    3.19    0.50
  -7   4  -9    3.63    0.37
   4   3  -9    3.50    0.63
  -3   7   9    3.90    0.52
  -7   5  -9    1.98    0.34
   5   2  -9    1.11    0.50
   5   2  -9    1.56    0.42
  -2   7   9    1.45    0.40
   6   1  -9    1.24    0.42
   6   1  -9    1.21    0.54
  -7   6  -9    2.19    0.34
  -1   7   9    2.34    0.47
  -7   7  -9    1.61    0.35
   7   0  -9    1.86    0.63
   0   7   9    1.35    0.43
   2   6  -9   10.80    1.02
   2   6  -9   12.21    0.83
  -8   2  -9   10.82    0.70
   2   6  -9   13.21    0.88
  -6   8   9   11.67    0.75
   3   5  -9    2.18    0.56
  -8   3  -9    2.06    0.36
   3   5  -9    2.07    0.46
   3   5  -9    3.04    0.62
  -5   8   9    2.28    0.44
   4   4  -9    1.17    0.42
  -8   4  -9    1.13    0.29
   4   4  -9    0.78    0.49
  -8   4  -9    1.10    0.31
  -4   8   9    1.15    0.38
   5   3  -9    0.80    0.53
  -8   5  -9    1.09    0.31
   5   3  -9    1.51    0.44
  -3   8   9    1.02    0.38
   6   2  -9    0.50    0.56
  -8   6  -9    1.20    0.31
   6   2  -9    0.79    0.41
  -2   8   9    0.83    0.39
   0   0 -10   37.28    1.39
   0   0 -10   38.44    1.39
   0   0 -10   36.84    1.39
  -1   0 -10   40.18    1.41
   1  -1 -10   37.64    1.47
   0   1 -10   36.75    1.40
   0   1 -10   39.17    1.43
   1  -1 -10   38.84    1.44
  -1   0 -10   39.49    1.42
  -1   0 -10   39.22    1.40
   0   1 -10   39.13    1.43
   1  -1 -10   37.39    1.41
   1   0 -10    3.15    0.44
  -1   1 -10    2.99    0.43
  -1   1 -10    4.21    0.52
   0  -1 -10    3.23    0.44
   1   0 -10    3.76    0.49
   0  -1 -10    3.46    0.47
  -1   1 -10    3.01    0.40
   1   0 -10    3.37    0.46
   0  -1 -10    3.28    0.45
  -1   2 -10    0.64    0.30
  -1  -1 -10    0.55    0.28
  -1   2 -10    0.87    0.34
   2  -1 -10    1.29    0.33
   2  -1 -10    1.36    0.38
   2  -1 -10    0.99    0.35
  -1  -1 -10    0.86    0.29
  -1  -1 -10    0.79    0.32
  -1   2 -10    1.28    0.29
  -1   3 -10   20.25    0.98
  -1   3 -10   19.37    0.98
  -1   3 -10   22.04    0.86
  -2  -1 -10   18.55    0.91
  -2  -1 -10   21.38    0.96
  -1   3 -10   20.90    0.83
   3  -2 -10   18.73    1.07
   3  -2 -10   18.11    0.97
  -2  -1 -10   21.87    0.91
  -2   0 -10   42.83    1.50
  -2   0 -10   44.10    1.50
   0   2 -10   44.47    1.57
   0   2 -10   42.93    1.57
   2  -2 -10   41.90    1.67
   0   2 -10   43.50    1.46
  -2   0 -10   43.11    1.49
  -2   1 -10    1.57    0.34
   1  -2 -10    0.71    0.32
  -2   1 -10    0.68    0.31
  -2   1 -10    1.13    0.27
   1   1 -10    0.10    0.29
   1   1 -10    0.77    0.29
   1   1 -10    1.50    0.32
  -2   2 -10    0.05    0.26
   0  -2 -10    0.20    0.25
  -2   2 -10   -0.32    0.24
   2   0 -10   -0.23    0.26
  -2   2 -10    0.08    0.18
   0  -2 -10   -0.18    0.22
   2   0 -10   -0.05    0.21
   2   0 -10   -0.30    0.23
  -2   3 -10    1.36    0.27
   3  -1 -10    1.19    0.36
  -2   3 -10    1.16    0.37
  -1  -2 -10    1.47    0.33
  -2   3 -10    1.07    0.26
  -2   3 -10    1.20    0.38
   3  -1 -10    1.61    0.40
  -1  -2 -10    0.69    0.29
   4  -2 -10   27.56    1.27
  -2   4 -10   24.86    1.17
  -2  -2 -10   26.62    1.17
  -2   4 -10   29.70    1.09
  -2   4 -10   28.34    0.93
  -2   4 -10   26.67    1.21
   4  -2 -10   25.78    1.19
   5  -3 -10   16.82    1.01
  -3  -2 -10   13.23    0.81
  -2   5 -10   15.35    0.94
  -2   5 -10   14.06    0.87
  -2   5 -10   16.30    0.80
   4  -3 -10    0.48    0.36
  -1   4 -10    0.89    0.26
  -3  -1 -10    0.95    0.29
   4  -3 -10   -0.18    0.31
  -1   4 -10    0.72    0.38
  -3  -1 -10    1.02    0.36
  -1   4 -10    0.98    0.36
  -1   4 -10    0.82    0.28
  -3   0 -10    0.69    0.33
   0   3 -10    0.76    0.33
   0   3 -10    0.43    0.25
   0   3 -10    0.86    0.35
  -3   0 -10    0.77    0.31
   0   3 -10    0.74    0.22
   3  -3 -10    0.28    0.32
  -3   0 -10    0.33    0.23
   1   2 -10   18.40    0.97
  -3   1 -10   19.24    0.86
   1   2 -10   19.63    0.96
  -3   1 -10   21.10    0.93
   1   2 -10   20.33    0.91
   2  -3 -10   20.30    1.06
   1   2 -10   20.21    0.85
  -3   1 -10   19.81    0.93
  -3   2 -10    0.78    0.31
   2   1 -10    1.08    0.34
  -3   2 -10    1.28    0.26
   2   1 -10    1.60    0.36
   2   1 -10    1.31    0.37
   1  -3 -10    0.52    0.31
   2   1 -10    1.03    0.24
  -3   2 -10    0.91    0.36
   3   0 -10    1.85    0.40
  -3   3 -10    1.73    0.39
  -3   3 -10    1.94    0.44
   3   0 -10    1.91    0.44
   0  -3 -10    1.56    0.40
  -3   3 -10    2.23    0.31
   3   0 -10    1.57    0.39
  -3   4 -10   18.23    0.98
   4  -1 -10   20.39    1.01
  -3   4 -10   19.73    1.00
  -3   4 -10   23.07    0.90
   4  -1 -10   15.34    0.95
  -1  -3 -10   19.28    1.00
  -3   5 -10    2.37    0.46
  -3   5 -10    2.26    0.36
   5  -2 -10    1.68    0.45
   5  -2 -10    1.76    0.46
  -3   5 -10    1.35    0.45
  -2  -3 -10    1.86    0.42
  -3   6 -10    0.60    0.46
   6  -3 -10    0.92    0.47
   6  -3 -10    0.06    0.36
  -3   6 -10    0.04    0.34
  -3  -3 -10    0.24    0.29
  -3   6 -10    0.20    0.27
  -3   7 -10    4.40    0.72
  -3   7 -10    2.75    0.55
   7  -4 -10    3.41    0.67
  -3   7 -10    4.19    0.55
  -4  -3 -10    4.38    0.60
  -4  -2 -10   11.74    0.77
  -2   6 -10   11.46    0.73
  -2   6 -10   12.55    1.03
   6  -4 -10   11.50    1.00
  -2   6 -10   10.08    0.89
  -6   4  10   12.63    0.65
   5  -4 -10    1.79    0.51
  -4  -1 -10    1.35    0.34
  -1   5 -10    0.97    0.31
  -1   5 -10    1.27    0.41
  -1   5 -10    0.79    0.39
  -5   4  10    1.32    0.29
   0   4 -10    0.37    0.28
   0   4 -10    0.21    0.31
   4  -4 -10    0.11    0.36
   4  -4 -10   -0.09    0.31
   0   4 -10    0.33    0.33
  -4   0 -10    0.16    0.23
   0   4 -10   -0.22    0.18
  -4   4  10    0.19    0.22
   1   3 -10    0.81    0.37
  -4   1 -10    0.86    0.26
  -4   1 -10    1.23    0.34
   1   3 -10    1.33    0.36
   3  -4 -10    0.57    0.40
   1   3 -10    0.67    0.25
   1   3 -10    0.54    0.34
  -3   4  10    0.76    0.25
   2   2 -10   29.17    1.22
   2  -4 -10   27.27    1.32
  -4   2 -10   26.92    1.04
   2   2 -10   29.50    1.14
  -4   2 -10   28.28    1.13
   2   2 -10   29.13    1.23
   2   2 -10   26.47    1.18
  -4   2 -10   29.02    1.16
  -2   4  10   27.80    1.09
   1  -4 -10   17.66    1.02
  -4   3 -10   19.12    0.78
  -4   3 -10   19.49    0.97
  -4   3 -10   18.68    0.95
   3   1 -10   20.52    0.91
   3   1 -10   20.29    1.02
   3   1 -10   19.70    0.98
   3   1 -10   20.05    0.99
  -1   4  10   19.43    0.89
  -4   4 -10   25.56    1.14
   4   0 -10   23.10    1.17
   0  -4 -10   25.38    1.21
   4   0 -10   26.38    1.14
   4   0 -10   24.07    1.12
   4   0 -10   24.60    1.06
  -4   4 -10   24.22    1.14
  -4   5 -10    0.39    0.39
   5  -1 -10    0.23    0.38
  -4   5 -10    0.22    0.34
   5  -1 -10    0.18    0.36
  -4   5 -10    0.17    0.23
  -1  -4 -10    0.61    0.35
   6  -2 -10    0.14    0.37
  -4   6 -10    0.27    0.38
  -4   6 -10    0.56    0.31
   6  -2 -10    0.64    0.45
  -2  -4 -10    0.17    0.31
  -4   6 -10    0.43    0.39
  -4   7 -10    0.21    0.30
  -4   7 -10    0.37    0.43
  -3  -4 -10    0.30    0.34
  -4   7 -10    0.38    0.45
   7  -3 -10   -0.41    0.44
  -2   7 -10    0.39    0.31
  -2   7 -10    0.10    0.41
  -5  -2 -10    0.38    0.34
  -2   7 -10    0.51    0.52
  -7   5  10    0.58    0.30
   6  -5 -10    8.98    0.94
  -1   6 -10    8.51    0.67
  -1   6 -10    7.04    0.72
  -5  -1 -10    7.52    0.70
  -1   6 -10    8.01    0.85
  -6   5  10    9.71    0.61
   0   5 -10    0.07    0.30
   5  -5 -10   -0.07    0.41
   0   5 -10    0.02    0.34
   0   5 -10   -0.05    0.37
   0   5 -10   -0.12    0.24
  -5   0 -10    0.31    0.26
  -5   5  10    0.06    0.23
   1   4 -10    1.56    0.40
  -5   1 -10    1.22    0.30
   1   4 -10    0.80    0.43
   1   4 -10    1.55    0.34
   4  -5 -10    1.89    0.51
   1   4 -10    0.94    0.38
  -4   5  10    1.06    0.31
   3  -5 -10   15.61    1.03
   2   3 -10   15.01    0.89
   2   3 -10   16.14    0.88
   2   3 -10   13.18    0.83
   2   3 -10   16.48    0.83
  -5   2 -10   15.43    0.74
  -3   5  10   14.57    0.77
  -5   3 -10    1.52    0.28
   3   2 -10    1.20    0.39
   3   2 -10    1.67    0.43
   2  -5 -10    1.64    0.48
   3   2 -10    2.54    0.49
  -5   3 -10    1.70    0.42
   3   2 -10    2.08    0.38
  -2   5  10    1.65    0.35
   4   1 -10    0.08    0.31
   4   1 -10    0.05    0.34
   4   1 -10   -0.07    0.35
  -5   4 -10    0.21    0.34
   1  -5 -10    0.31    0.33
   4   1 -10    0.16    0.25
  -1   5  10    0.26    0.28
  -5   5 -10    6.03    0.69
   5   0 -10    6.40    0.63
   0  -5 -10    5.57    0.70
   5   0 -10    5.22    0.65
   5   0 -10    5.53    0.66
  -5   5 -10    6.21    0.69
   5   0 -10    5.43    0.71
   6  -1 -10   -0.18    0.38
  -5   6 -10   -0.02    0.38
  -5   6 -10   -0.51    0.40
  -1  -5 -10    0.16    0.37
  -5   7 -10    0.29    0.42
  -5   7 -10    0.89    0.50
   7  -2 -10    1.86    0.63
  -2  -5 -10    0.72    0.42
  -1   7 -10    0.22    0.30
  -1   7 -10    0.16    0.42
  -6  -1 -10    0.13    0.31
  -7   6  10    0.14    0.29
   0   6 -10   12.55    0.84
   0   6 -10   13.08    0.81
  -6   0 -10   10.99    0.75
   0   6 -10   11.83    1.01
  -6   6  10   13.68    0.75
   1   5 -10    7.82    0.83
   1   5 -10    8.67    0.68
   1   5 -10    8.26    0.77
   1   5 -10    9.68    0.71
  -6   1 -10    9.06    0.63
  -5   6  10   11.13    0.66
   2   4 -10   12.12    0.82
   4  -6 -10   12.78    1.14
   2   4 -10   11.22    0.75
   2   4 -10   10.96    0.75
   2   4 -10   12.35    0.98
  -6   2 -10   12.16    0.66
  -4   6  10   11.41    0.70
   3   3 -10    0.62    0.42
   3  -6 -10    0.30    0.41
  -6   3 -10    0.50    0.23
   3   3 -10    0.15    0.33
   3   3 -10    0.33    0.38
   3   3 -10    0.41    0.29
  -3   6  10    0.22    0.28
   4   2 -10    0.14    0.37
   4   2 -10    0.00    0.27
   4   2 -10    0.04    0.38
  -6   4 -10   -0.34    0.35
   2  -6 -10    0.32    0.37
   4   2 -10    0.68    0.37
  -2   6  10    0.74    0.32
   5   1 -10    0.30    0.40
   5   1 -10    0.04    0.31
   5   1 -10    0.16    0.39
   1  -6 -10   -0.11    0.37
  -6   5 -10    0.06    0.40
  -6   5 -10    0.28    0.25
   5   1 -10   -0.27    0.34
  -1   6  10    0.21    0.29
  -6   6 -10   11.46    0.64
   0  -6 -10    9.27    0.94
   6   0 -10   12.20    0.85
  -6   6 -10   12.52    0.88
   6   0 -10   10.58    1.04
   6   0 -10   11.09    0.82
   0   6  10   10.55    0.77
   7  -1 -10    5.20    0.68
  -1  -6 -10    5.66    0.74
   7  -1 -10    6.45    0.88
   1   6 -10    0.08    0.38
  -7   1 -10    0.00    0.26
   1   6 -10   -0.14    0.47
   1   6 -10   -0.07    0.30
  -6   7  10   -0.04    0.29
   2   5 -10    0.21    0.31
  -7   2 -10    0.46    0.30
   2   5 -10    0.50    0.43
   2   5 -10    1.09    0.50
   2   5 -10    0.48    0.42
  -5   7  10    0.97    0.35
   3   4 -10    3.25    0.62
   3   4 -10    3.80    0.53
  -7   3 -10    4.03    0.44
   3   4 -10    4.10    0.58
   3   4 -10    4.47    0.68
  -4   7  10    3.31    0.47
   4   3 -10   -0.26    0.42
   4   3 -10   -0.25    0.29
   4   3 -10   -0.18    0.42
  -3   7  10   -0.03    0.29
   5   2 -10    0.80    0.39
   5   2 -10    1.02    0.54
  -7   5 -10    1.24    0.32
  -2   7  10    0.89    0.38
  -7   6 -10    5.60    0.51
   6   1 -10    6.00    0.73
   6   1 -10    4.88    0.80
  -1   7  10    6.12    0.68
   0   0 -11   15.41    0.86
   0   0 -11   15.58    0.84
   0   0 -11   15.02    0.84
  -1   0 -11    2.49    0.45
  -1   0 -11    3.56    0.48
   1  -1 -11    2.09    0.45
   0   1 -11    2.20    0.44
   1  -1 -11    3.04    0.48
  -1   0 -11    2.46    0.41
   0   1 -11    2.92    0.41
   1  -1 -11    3.69    0.52
   0   1 -11    1.84    0.38
   0   1 -11    3.33    0.51
   1   0 -11    0.10    0.31
  -1   1 -11    0.18    0.24
   1   0 -11    0.35    0.31
  -1   1 -11    0.54    0.32
   0  -1 -11    0.30    0.29
   1   0 -11    0.29    0.27
  -1   1 -11    0.32    0.28
   0  -1 -11    0.10    0.31
   0  -1 -11   -0.12    0.23
   1   0 -11    0.31    0.30
  -1   2 -11    0.59    0.34
  -1   2 -11    0.03    0.22
  -1   2 -11    0.09    0.24
   2  -1 -11    0.22    0.30
  -1  -1 -11    0.22    0.27
  -1  -1 -11    0.30    0.32
   2  -1 -11    0.25    0.28
  -1   2 -11    0.19    0.30
  -1  -1 -11    0.20    0.29
   2  -1 -11   -0.05    0.31
   2  -1 -11   -0.31    0.27
  -1   3 -11    2.90    0.52
   3  -2 -11    2.68    0.51
  -1   3 -11    3.34    0.41
  -1   3 -11    2.72    0.50
   3  -2 -11    2.89    0.52
  -2  -1 -11    2.53    0.44
  -2  -1 -11    3.08    0.49
   3  -2 -11    3.20    0.57
  -2  -1 -11    2.66    0.44
  -2   0 -11   17.50    0.88
   0   2 -11   17.10    0.96
  -2   0 -11   19.77    0.92
   0   2 -11   17.59    0.93
   0   2 -11   18.18    0.85
  -2   0 -11   17.88    0.92
   2  -2 -11   17.31    1.03
  -2   1 -11    0.53    0.33
   1   1 -11    0.60    0.35
  -2   1 -11    0.31    0.31
   1   1 -11   -0.17    0.29
   1   1 -11    0.44    0.30
   1  -2 -11   -0.07    0.24
   1  -2 -11    0.24    0.29
  -2   1 -11    0.35    0.25
   0  -2 -11    5.40    0.61
   2   0 -11    5.22    0.58
  -2   2 -11    4.91    0.49
   0  -2 -11    5.14    0.56
   2   0 -11    5.67    0.63
  -2   2 -11    5.60    0.61
  -2   2 -11    5.72    0.63
   2   0 -11    6.42    0.69
  -2   3 -11   -0.03    0.22
  -1  -2 -11    0.75    0.30
   3  -1 -11    0.32    0.33
  -2   3 -11    0.48    0.26
  -1  -2 -11    0.60    0.30
  -2   3 -11    0.18    0.33
   3  -1 -11    0.26    0.30
   3  -1 -11    0.79    0.38
  -2   3 -11    0.16    0.30
   4  -2 -11    7.64    0.77
  -2   4 -11    7.65    0.77
  -2  -2 -11    8.47    0.73
  -2   4 -11    7.37    0.72
  -2  -2 -11    7.25    0.70
   4  -2 -11    6.67    0.72
  -2   5 -11    0.32    0.27
   5  -3 -11    0.52    0.42
  -3  -2 -11    0.82    0.34
  -2   5 -11    1.47    0.51
  -2   5 -11    0.77    0.38
   5  -3 -11    0.91    0.43
  -1   4 -11    0.05    0.21
   4  -3 -11    0.31    0.36
  -1   4 -11   -0.30    0.27
  -1   4 -11    0.03    0.33
  -3  -1 -11   -0.10    0.25
  -1   4 -11    0.29    0.36
  -3   0 -11    0.10    0.33
  -3   0 -11   -0.23    0.29
   3  -3 -11    0.03    0.32
  -3   0 -11    0.24    0.25
   3  -3 -11    0.43    0.33
   0   3 -11    0.22    0.27
   0   3 -11    0.53    0.33
   0   3 -11    0.33    0.37
   2  -3 -11    2.93    0.52
   1   2 -11    3.22    0.48
   1   2 -11    2.77    0.52
  -3   1 -11    3.18    0.47
  -3   1 -11    3.64    0.53
  -3   1 -11    2.45    0.39
   1   2 -11    1.48    0.40
  -3   2 -11    0.24    0.34
   1  -3 -11    1.03    0.37
   2   1 -11    0.50    0.32
   2   1 -11    0.68    0.36
  -3   2 -11    0.30    0.23
  -3   2 -11    1.13    0.38
   2   1 -11    0.92    0.35
   0  -3 -11    1.11    0.35
  -3   3 -11    0.40    0.37
   3   0 -11    0.68    0.35
   3   0 -11    0.41    0.32
   3   0 -11    0.22    0.34
  -3   3 -11    0.38    0.39
  -3   3 -11    0.51    0.25
   0  -3 -11    0.58    0.34
  -1  -3 -11    2.82    0.50
   4  -1 -11    1.67    0.43
  -3   4 -11    1.87    0.44
   4  -1 -11    2.00    0.51
   4  -1 -11    1.37    0.44
  -3   4 -11    1.16    0.44
  -3   5 -11    0.19    0.35
  -3   5 -11    0.93    0.46
   5  -2 -11    0.63    0.40
   5  -2 -11    0.69    0.42
  -2  -3 -11    0.29    0.33
  -3  -3 -11    1.74    0.46
   6  -3 -11    1.12    0.50
  -3   6 -11    1.45    0.54
  -3   6 -11    1.87    0.49
   6  -3 -11    1.22    0.51
  -3   6 -11    1.94    0.40
  -3   7 -11    0.50    0.45
  -3   7 -11    1.12    0.39
   7  -4 -11    0.20    0.55
  -4  -3 -11    0.54    0.39
  -2   6 -11   10.60    0.92
   6  -4 -11   11.80    1.07
  -4  -2 -11    8.70    0.79
   6  -4 -11   10.93    0.95
  -2   6 -11   12.30    0.75
  -2   6 -11   10.68    1.00
   5  -4 -11    1.55    0.52
  -1   5 -11    1.17    0.32
  -1   5 -11    1.61    0.50
  -1   5 -11    1.30    0.43
  -4  -1 -11    1.44    0.39
   0   4 -11    5.18    0.52
   4  -4 -11    4.59    0.74
  -4   0 -11    6.37    0.60
   4  -4 -11    5.35    0.73
   0   4 -11    5.01    0.67
   0   4 -11    4.14    0.59
   0   4 -11    5.70    0.56
  -4   1 -11   -0.16    0.21
   1   3 -11    0.31    0.37
   1   3 -11    0.39    0.33
   1   3 -11   -0.20    0.28
   1   3 -11    0.27    0.23
   3  -4 -11    0.10    0.38
  -4   2 -11    7.87    0.70
   2  -4 -11    7.94    0.84
   2   2 -11    7.47    0.72
   2   2 -11    7.49    0.72
  -4   2 -11    7.29    0.53
   2   2 -11    8.34    0.78
  -4   2 -11    7.46    0.69
   1  -4 -11    1.73    0.47
   3   1 -11    2.61    0.51
  -4   3 -11    2.61    0.51
   3   1 -11    1.04    0.38
  -4   3 -11    1.81    0.45
   3   1 -11    1.37    0.44
  -4   3 -11    2.00    0.32
   4   0 -11   18.34    0.97
  -4   4 -11   15.23    0.91
   0  -4 -11   14.89    0.96
   4   0 -11   14.35    0.93
   4   0 -11   13.92    0.92
  -4   4 -11   15.14    0.91
  -1  -4 -11    0.73    0.39
   5  -1 -11    0.46    0.38
   5  -1 -11    1.26    0.47
  -4   5 -11    0.78    0.39
  -4   5 -11    1.34    0.50
   5  -1 -11    0.66    0.46
  -2  -4 -11    3.41    0.59
  -4   6 -11    3.98    0.70
   6  -2 -11    2.84    0.64
   6  -2 -11    2.96    0.60
  -4   6 -11    3.01    0.47
  -4   6 -11    2.34    0.55
  -4   7 -11    0.19    0.45
   7  -3 -11    0.10    0.55
  -3  -4 -11    0.29    0.38
  -4   7 -11    0.72    0.37
  -5  -1 -11    1.19    0.39
  -1   6 -11    0.18    0.37
  -1   6 -11    0.93    0.34
  -1   6 -11    1.25    0.54
   6  -5 -11    1.36    0.55
  -5   0 -11   -0.18    0.26
   0   5 -11    0.15    0.42
   0   5 -11    1.10    0.44
   0   5 -11    0.56    0.32
   5  -5 -11    0.55    0.46
   1   4 -11    1.16    0.45
   4  -5 -11    2.16    0.59
   1   4 -11    1.51    0.37
  -5   1 -11    1.19    0.32
   1   4 -11    1.00    0.40
   4  -5 -11    1.14    0.49
   1   4 -11    0.95    0.40
   2   3 -11    0.50    0.28
   2   3 -11    1.04    0.41
  -5   2 -11    0.51    0.27
   2   3 -11    0.66    0.35
   3  -5 -11    1.60    0.53
   2   3 -11    1.60    0.47
   3   2 -11    0.40    0.26
  -5   3 -11    0.40    0.24
   2  -5 -11    0.14    0.38
  -5   3 -11   -0.07    0.35
   3   2 -11    0.53    0.42
   3   2 -11   -0.07    0.34
   3   2 -11    0.24    0.40
   4   1 -11    0.28    0.42
   4   1 -11    0.81    0.43
   1  -5 -11    0.71    0.43
  -5   4 -11    0.68    0.41
   4   1 -11    0.59    0.38
   5   0 -11    1.61    0.51
   0  -5 -11    0.53    0.38
   5   0 -11    1.15    0.43
   5   0 -11    1.17    0.46
  -5   5 -11    0.81    0.43
   6  -1 -11    0.78    0.44
  -5   6 -11    0.06    0.45
  -1  -5 -11    0.03    0.40
   6  -1 -11    0.61    0.49
  -5   6 -11    0.03    0.43
  -6   0 -11    2.54    0.48
   0   6 -11    2.10    0.52
   0   6 -11    1.34    0.39
  -6   6  11    2.96    0.45
   1   5 -11    1.97    0.57
   1   5 -11    1.50    0.47
   1   5 -11    1.74    0.42
  -6   1 -11    0.80    0.33
   1   5 -11    1.72    0.49
  -5   6  11    0.88    0.34
   2   4 -11   11.42    0.83
  -6   2 -11   10.84    0.67
   2   4 -11   10.73    0.80
   4  -6 -11   11.28    1.14
   2   4 -11   10.11    0.94
   2   4 -11   10.87    0.75
  -4   6  11   10.49    0.70
  -6   3 -11    1.85    0.34
   3   3 -11    2.32    0.44
   3   3 -11    1.49    0.51
   3   3 -11    1.56    0.53
   3  -6 -11    1.70    0.58
   3   3 -11    0.63    0.40
  -3   6  11    1.35    0.37
   4   2 -11    3.29    0.51
   4   2 -11    3.24    0.61
   4   2 -11    2.88    0.53
  -6   4 -11    4.01    0.60
   2  -6 -11    1.95    0.58
   4   2 -11    3.30    0.64
   5   1 -11    0.67    0.48
   1  -6 -11    0.10    0.42
  -6   5 -11    0.20    0.44
   5   1 -11    0.57    0.45
   5   1 -11   -0.01    0.37
   6   0 -11    2.31    0.54
   6   0 -11    1.89    0.58
  -6   6 -11    1.98    0.55
   0  -6 -11    2.53    0.61
   3   4 -11    0.78    0.38
   3   4 -11    1.10    0.47
   3   4 -11    0.39    0.48
  -7   3 -11    0.46    0.30
  -4   7  11    1.01    0.36
   4   3 -11    0.85    0.54
   4   3 -11    0.99    0.53
   4   3 -11    0.12    0.41
   4   3 -11    1.01    0.38
  -3   7  11    1.21    0.40
   0   0 -12   15.40    0.93
   0   0 -12   14.10    0.88
   0   0 -12   15.41    0.87
  -1   0 -12   16.82    0.91
   0   1 -12   14.39    0.91
   0   1 -12   14.76    0.88
   1  -1 -12   16.10    0.91
   0   1 -12   17.12    0.85
  -1   0 -12   15.90    0.96
   1  -1 -12   15.22    0.95
  -1   0 -12   16.79    0.91
   0   1 -12   14.90    0.90
   1   0 -12   12.23    0.77
   0  -1 -12   10.44    0.76
   0  -1 -12   11.91    0.77
  -1   1 -12   11.86    0.79
  -1   1 -12   12.81    0.83
   0  -1 -12   11.78    0.93
  -1   1 -12   10.74    0.74
   1   0 -12   11.04    0.80
   1   0 -12   11.57    0.78
   2  -1 -12    2.69    0.50
  -1   2 -12    3.69    0.46
   2  -1 -12    3.24    0.57
  -1   2 -12    2.89    0.54
  -1  -1 -12    3.35    0.50
   2  -1 -12    2.79    0.48
  -1   2 -12    2.14    0.47
  -1  -1 -12    3.24    0.51
  -1  -1 -12    3.74    0.57
  -1   2 -12    3.31    0.46
   2  -1 -12    2.09    0.47
  -1   3 -12    7.83    0.57
  -2  -1 -12    8.85    0.78
  -2  -1 -12    8.36    0.77
  -1   3 -12    8.64    0.81
  -1   3 -12    8.37    0.84
   3  -2 -12    7.06    0.77
   3  -2 -12    8.35    0.83
   2  -2 -12    3.66    0.60
  -2   0 -12    2.92    0.47
  -2   0 -12    3.96    0.53
   0   2 -12    3.49    0.57
   0   2 -12    3.82    0.55
  -2   0 -12    2.77    0.54
   2  -2 -12    3.22    0.60
   2  -2 -12    3.03    0.52
   0   2 -12    4.43    0.53
  -2   1 -12    4.10    0.55
   1  -2 -12    2.57    0.53
   1  -2 -12    2.94    0.55
   1   1 -12    4.13    0.54
  -2   1 -12    2.78    0.44
   1   1 -12    3.46    0.56
  -2   1 -12    3.34    0.55
   1   1 -12    3.35    0.53
   1  -2 -12    3.38    0.52
   2   0 -12   66.58    2.33
   2   0 -12   66.33    2.30
  -2   2 -12   69.89    2.29
   0  -2 -12   70.51    2.43
   0  -2 -12   70.51    2.26
  -2   2 -12   71.35    2.25
   2   0 -12   70.79    2.34
  -2   3 -12    6.90    0.72
   3  -1 -12    8.12    0.78
  -2   3 -12    7.14    0.53
  -1  -2 -12    8.27    0.72
  -1  -2 -12    7.33    0.75
  -2   3 -12    8.79    0.85
   3  -1 -12    8.81    0.85
  -1  -2 -12    6.19    0.70
   3  -1 -12    6.60    0.73
  -2  -2 -12    5.83    0.70
   4  -2 -12    6.02    0.73
  -2   4 -12    6.49    0.78
   4  -2 -12    5.67    0.70
  -2   4 -12    5.36    0.66
  -2  -2 -12    6.19    0.70
   5  -3 -12    6.41    0.78
  -3  -2 -12    6.90    0.75
  -2   5 -12    5.86    0.72
   5  -3 -12    6.70    0.83
  -2   5 -12    6.28    0.81
  -1   4 -12    9.15    0.91
   4  -3 -12    7.53    0.81
   4  -3 -12    8.63    0.88
  -1   4 -12    7.11    0.77
  -3  -1 -12    7.95    0.74
   0   3 -12    2.08    0.43
  -3   0 -12    1.31    0.44
   0   3 -12    1.81    0.44
  -3   0 -12    1.35    0.38
   3  -3 -12    1.85    0.52
   0   3 -12    1.55    0.47
   3  -3 -12    1.80    0.48
   2  -3 -12    7.48    0.84
  -3   1 -12    8.99    0.80
   1   2 -12    8.76    0.75
  -3   1 -12    8.83    0.75
   1   2 -12    7.39    0.74
   1   2 -12    8.24    0.82
  -3   1 -12    7.93    0.60
  -3   2 -12    7.71    0.65
  -3   2 -12    8.83    0.80
   2   1 -12    9.44    0.80
   1  -3 -12    7.17    0.79
  -3   2 -12    8.76    0.77
   2   1 -12    7.67    0.76
   2   1 -12    7.34    0.77
   1  -3 -12    7.50    0.72
   0  -3 -12    3.53    0.58
   0  -3 -12    4.20    0.54
  -3   3 -12    4.14    0.62
   3   0 -12    2.45    0.47
  -3   3 -12    4.13    0.60
   3   0 -12    4.39    0.63
  -3   3 -12    3.52    0.44
   3   0 -12    3.76    0.58
   4  -1 -12    6.86    0.78
   4  -1 -12    5.70    0.68
  -3   4 -12    6.72    0.73
  -3   4 -12    7.99    0.84
  -1  -3 -12    5.64    0.70
   4  -1 -12    6.93    0.78
   5  -2 -12    8.51    0.87
   5  -2 -12    7.06    0.82
  -3   5 -12    5.75    0.77
  -3   5 -12    7.10    0.77
  -2  -3 -12    4.97    0.67
  -3  -3 -12    2.36    0.54
   6  -3 -12    1.69    0.60
  -3   6 -12    2.75    0.58
   6  -4 -12    1.40    0.60
  -2   6 -12    0.91    0.48
   5  -4 -12    4.12    0.72
  -4  -1 -12    3.77    0.56
  -1   5 -12    3.47    0.71
  -1   5 -12    3.37    0.58
  -4   0 -12   36.85    1.52
   0   4 -12   40.76    1.45
   0   4 -12   39.78    1.64
   1   3 -12    8.51    0.87
   1   3 -12    8.82    0.77
  -4   1 -12    7.47    0.67
   1   3 -12    7.26    0.76
   3  -4 -12    8.04    0.93
   2   2 -12    7.59    0.77
  -4   2 -12    7.70    0.71
   2   2 -12    7.24    0.74
  -4   2 -12    6.16    0.59
   2   2 -12    8.06    0.81
   2  -4 -12    5.81    0.78
  -4   3 -12    7.84    0.79
  -4   3 -12    6.93    0.53
   3   1 -12    6.02    0.73
   3   1 -12    5.78    0.66
  -4   3 -12    5.84    0.68
   1  -4 -12    4.59    0.70
   3   1 -12    6.88    0.78
   4   0 -12    1.88    0.52
   0  -4 -12    1.67    0.52
   4   0 -12    2.22    0.54
  -4   4 -12    0.90    0.43
   4   0 -12    1.31    0.45
  -4   4 -12    0.98    0.46
  -4   5 -12    2.21    0.59
   5  -1 -12    0.99    0.45
  -1  -4 -12    0.88    0.44
  -4   5 -12    0.37    0.44
   5  -1 -12    0.96    0.48
   5  -1 -12    0.61    0.48
   6  -2 -12   19.39    1.27
  -2  -4 -12   19.56    1.17
   6  -2 -12   20.65    1.18
  -4   6 -12   18.99    1.16
  -5   0 -12    2.00    0.47
   5  -5 -12    1.71    0.63
   0   5 -12    1.53    0.48
   1   4 -12    3.33    0.59
  -5   1 -12    3.05    0.47
   1   4 -12    3.84    0.67
   4  -5 -12    6.99    0.94
   1   4 -12    4.40    0.61
   4  -5 -12    4.42    0.71
   3  -5 -12    7.08    0.93
   2   3 -12    8.09    0.79
   2   3 -12    6.85    0.82
   2   3 -12    7.04    0.76
  -5   2 -12    6.54    0.60
  -5   3 -12    6.72    0.57
   2  -5 -12    6.36    0.85
   3   2 -12    7.41    0.80
   3   2 -12    6.45    0.79
  -5   3 -12    7.34    0.74
   4   1 -12    1.88    0.53
   1  -5 -12    1.14    0.50
  -5   4 -12    1.28    0.50
   4   1 -12    1.22    0.48
   4   1 -12    1.74    0.53
   0  -5 -12    2.40    0.62
   5   0 -12    3.12    0.57
   5   0 -12    3.05    0.63
  -5   5 -12    1.97    0.56
   5   0 -12    2.79    0.59
   4  -6 -12    1.17    0.58
   2   4 -12    1.85    0.54
   4  -6 -12    1.91    0.66
   2   4 -12    1.40    0.53
  -6   2 -12    1.23    0.37
   3  -6 -12    2.52    0.68
   3   3 -12    3.10    0.58
   3   3 -12    3.31    0.64
   2  -6 -12   22.16    1.36
   4   2 -12   20.57    1.14
   0   0 -13   10.74    0.93
   0   0 -13    8.61    0.79
   0   0 -13    9.88    0.89
   1  -1 -13    4.29    0.60
  -1   0 -13    2.22    0.53
   1  -1 -13    3.09    0.54
   1  -1 -13    3.25    0.61
  -1   0 -13    3.73    0.58
   0   1 -13    3.87    0.58
   0   1 -13    4.01    0.57
   0   1 -13    3.80    0.62
  -1   0 -13    4.08    0.58
   1  -1 -13    4.00    0.63
   1   0 -13   -0.01    0.40
   1   0 -13   -0.03    0.33
   1   0 -13   -0.12    0.32
   1   0 -13    0.04    0.34
   0  -1 -13    0.21    0.32
  -1   1 -13    0.70    0.33
   0  -1 -13   -0.10    0.36
   0  -1 -13   -0.20    0.34
  -1   1 -13   -0.04    0.36
  -1   1 -13    0.11    0.38
  -1  -1 -13    4.84    0.62
   2  -1 -13    7.30    0.77
  -1  -1 -13    4.14    0.63
  -1   2 -13    4.87    0.64
   2  -1 -13    5.64    0.68
  -1   2 -13    6.35    0.62
   2  -1 -13    5.62    0.74
  -1  -1 -13    4.59    0.63
  -1   2 -13    4.64    0.68
   3  -2 -13    1.58    0.50
  -1   3 -13    2.22    0.59
   3  -2 -13    1.46    0.48
   3  -2 -13    1.74    0.53
  -2  -1 -13    1.85    0.46
  -2  -1 -13    1.80    0.54
  -1   3 -13    1.58    0.48
  -1   3 -13    1.94    0.45
   2  -2 -13   22.09    1.23
  -2   0 -13   24.28    1.17
   2  -2 -13   22.84    1.20
  -2   0 -13   24.41    1.21
  -2   0 -13   24.54    1.15
   0   2 -13   22.67    1.22
   0   2 -13   23.19    1.20
   2  -2 -13   24.02    1.35
   0   2 -13   26.55    1.13
   1  -2 -13    4.46    0.60
  -2   1 -13    4.47    0.62
   1  -2 -13    4.62    0.67
   1  -2 -13    4.78    0.70
   1   1 -13    3.92    0.59
  -2   1 -13    5.51    0.71
  -2   1 -13    4.79    0.59
   1   1 -13    5.54    0.73
   1   1 -13    5.48    0.65
   2   0 -13   11.56    0.86
  -2   2 -13   11.37    0.76
  -2   2 -13   12.32    1.00
   2   0 -13   11.26    1.00
   0  -2 -13   12.32    1.01
  -2   2 -13   13.19    0.74
   2   0 -13   11.26    0.82
   0  -2 -13   10.45    0.86
  -2   2 -13   11.60    0.84
   0  -2 -13   11.38    0.87
  -2   3 -13    0.37    0.47
   3  -1 -13    0.00    0.40
  -2   3 -13    0.17    0.38
   3  -1 -13   -0.16    0.34
  -1  -2 -13    0.29    0.45
   3  -1 -13   -0.25    0.35
  -2   3 -13    0.71    0.34
  -1  -2 -13    0.17    0.36
  -2   4 -13    7.75    0.84
  -2  -2 -13    7.97    0.83
   4  -2 -13    6.58    0.79
  -2   4 -13    8.30    0.91
   4  -2 -13    5.78    0.78
   4  -2 -13    7.13    0.85
  -3  -1 -13    0.61    0.39
   4  -3 -13    0.48    0.47
  -1   4 -13   -0.06    0.40
  -3   0 -13    2.53    0.49
   0   3 -13    2.05    0.51
   0   3 -13    2.27    0.58
   0   3 -13    2.08    0.47
   3  -3 -13    2.26    0.59
   3  -3 -13    2.57    0.59
   3  -3 -13    1.76    0.53
   2  -3 -13    1.79    0.53
  -3   1 -13    2.64    0.56
  -3   1 -13    2.64    0.52
   1   2 -13    2.01    0.53
  -3   1 -13    2.10    0.43
   2  -3 -13    2.55    0.51
   2  -3 -13    2.10    0.56
   1   2 -13    2.04    0.47
   1   2 -13    1.79    0.48
  -3   2 -13    0.09    0.30
   2   1 -13    0.04    0.38
   1  -3 -13    0.27    0.39
   2   1 -13   -0.05    0.35
   1  -3 -13   -0.21    0.34
   1  -3 -13   -0.40    0.41
  -3   2 -13    0.00    0.39
   2   1 -13    0.13    0.41
  -3   2 -13    0.10    0.42
  -3   3 -13    2.20    0.57
   0  -3 -13    2.54    0.57
   0  -3 -13    2.60    0.50
   3   0 -13    2.12    0.52
  -3   3 -13    1.46    0.48
   0  -3 -13    2.20    0.57
   3   0 -13    3.33    0.63
   3   0 -13    1.83    0.55
  -3   4 -13    2.34    0.61
   4  -1 -13    2.26    0.52
  -1  -3 -13    1.98    0.52
   4  -1 -13    2.18    0.55
   4  -1 -13    1.87    0.56
  -1  -3 -13    1.98    0.56
  -3   4 -13    1.66    0.51
  -4   0 -13    5.68    0.67
   4  -4 -13    4.88    0.78
   0   4 -13    4.69    0.68
   1   3 -13    0.21    0.40
   3  -4 -13   -0.08    0.48
   3  -4 -13    0.07    0.45
  -4   1 -13    0.55    0.34
   1   3 -13    0.85    0.41
  -4   2 -13    9.42    0.66
   2   2 -13    7.93    0.81
   2   2 -13    6.47    0.75
   2   2 -13    7.01    0.81
  -4   2 -13    7.37    0.78
   2  -4 -13    7.73    0.94
   2  -4 -13    7.08    0.79
   1  -4 -13    2.05    0.59
   3   1 -13    3.13    0.58
   3   1 -13    3.13    0.61
   3   1 -13    2.32    0.59
  -4   3 -13    2.97    0.57
   1  -4 -13    2.62    0.53
   0  -4 -13    9.59    0.99
   4   0 -13   11.51    1.03
  -4   4 -13    9.65    0.94
  -4   4 -13   11.46    0.86
   0   0 -14   13.17    0.87
   0   0 -14   11.26    1.00
   0   0 -14   12.58    0.87
   0   0 -14   12.53    1.05
   0   1 -14   19.41    1.10
   1  -1 -14   21.66    1.14
   1  -1 -14   20.06    1.21
   0   1 -14   19.98    1.17
  -1   0 -14   18.72    1.07
  -1   0 -14   19.07    1.13
   0   1 -14   20.77    1.09
  -1   0 -14   19.63    1.16
   0  -1 -14    6.26    0.73
   1   0 -14    6.43    0.74
  -1   1 -14    5.83    0.65
   0  -1 -14    6.45    0.80
   1   0 -14    6.14    0.73
  -1   1 -14    5.23    0.66
  -1   1 -14    6.16    0.78
  -1   1 -14    5.43    0.69
   0  -1 -14    6.37    0.79
   2  -1 -14    0.02    0.40
   2  -1 -14   -0.18    0.41
  -1  -1 -14    0.12    0.45
  -1  -1 -14    0.58    0.43
  -1   2 -14    0.31    0.37
  -1  -1 -14    0.21    0.37
  -1   2 -14   -0.10    0.40
   2  -2 -14   26.91    1.40
  -2   0 -14   26.84    1.33
  -2   0 -14   29.88    1.31
   0   2 -14   28.10    1.27
   2  -2 -14   28.86    1.55
  -2   0 -14   27.72    1.35
   0   2 -14   29.30    1.39
  -2   1 -14    0.15    0.33
  -2   1 -14    0.19    0.46
   1  -2 -14    0.25    0.40
   1  -2 -14   -0.30    0.39
   1   1 -14    0.40    0.39
   1   1 -14   -0.38    0.36
  -2   1 -14   -0.70    0.37
   0  -2 -14    0.71    0.41
   2   0 -14    0.90    0.47
   2   0 -14    0.14    0.41
  -2   2 -14    0.11    0.36
  -2   2 -14    0.65    0.39
  -2   2 -14    0.43    0.43
   0  -2 -14    0.77    0.44
   0   0   0    0.00    0.00
;
_shelx_hkl_checksum   29548
